# Supplementary material for: Widespread extracellular electron transfer pathways for charging microbial cytochrome OmcS nanowires via periplasmic cytochromes PpcABCDE
Source: Nat Commun. 2024 Mar 20;15:2434. doi: 10.1038/s41467-024-46192-0 (PMC10954620; doi:10.1038/s41467-024-46192-0)
Supplement: Supplementary file 4 — Source Data [file 41467_2024_46192_MOESM4_ESM.zip › 9. Malvankar_Source_Data/9. Malvankar_Source_Data_NMR/Fig_6_PpcA reoxidation/Fig6_PpcA_Gs_Reoxidation_4.txt]

# File created = Friday, November 24, 2023 at 11:15:02 PM Western European Standard Time
# Data set = PpcA_Gs_Reoxidation_Experiments_NMR  7  1  /Users/pilarcportela/Topspin_examdata
# Spectral Region:
# LEFT = 24.728479385375977 ppm. RIGHT = -15.326944503550585 ppm.
#
# SIZE = 32768 ( = number of points)
#
# In the following ordering is from the 'left' to the 'right' limits!
# Lines beginning with '#' must be considered as comment lines.
#
-3513.650390625
-3448.873046875
-3367.310546875
-3263.060546875
-3137.453125
-3003.412109375
-2868.638671875
-2728.1171875
-2582.35546875
-2454.689453125
-2372.7890625
-2330.166015625
-2283.693359375
-2201.521484375
-2103.10546875
-2038.060546875
-2029.619140625
-2047.919921875
-2033.16015625
-1938.701171875
-1765.884765625
-1574.359375
-1448.923828125
-1432.21875
-1486.974609375
-1538.3671875
-1550.376953125
-1544.001953125
-1548.947265625
-1569.666015625
-1606.021484375
-1674.29296875
-1782.7421875
-1903.53515625
-1995.5
-2051.810546875
-2107.890625
-2201.71875
-2334.10546875
-2461.0859375
-2515.990234375
-2451.87890625
-2285.73828125
-2104.740234375
-2013.951171875
-2067.65234375
-2247.80859375
-2496.390625
-2753.525390625
-2972.0234375
-3122.916015625
-3203.67578125
-3233.974609375
-3233.234375
-3205.7890625
-3152.890625
-3090.86328125
-3044.443359375
-3020.634765625
-2997.52734375
-2943.322265625
-2842.880859375
-2703.681640625
-2541.970703125
-2370.705078125
-2198.97265625
-2034.375
-1884.025390625
-1760.6484375
-1689.0078125
-1693.58203125
-1770.744140625
-1883.0546875
-1993.96875
-2100.552734375
-2215.80078125
-2325.5078125
-2387.03125
-2375.57421875
-2310.310546875
-2223.474609375
-2119.9609375
-1982.2578125
-1807.1171875
-1626.583984375
-1497.931640625
-1475.103515625
-1574.83984375
-1760.09375
-1965.779296875
-2146.759765625
-2289.890625
-2383.18359375
-2408.0
-2381.23828125
-2372.796875
-2441.73046875
-2566.66796875
-2673.515625
-2723.708984375
-2739.22265625
-2746.5703125
-2741.978515625
-2723.041015625
-2715.193359375
-2745.998046875
-2820.904296875
-2940.171875
-3104.673828125
-3275.1328125
-3354.63671875
-3258.84375
-3006.62890625
-2715.912109375
-2507.92578125
-2429.052734375
-2452.087890625
-2519.013671875
-2574.80078125
-2586.6171875
-2552.521484375
-2491.724609375
-2424.921875
-2368.611328125
-2340.548828125
-2349.447265625
-2371.390625
-2351.6484375
-2246.322265625
-2063.2265625
-1857.5625
-1689.5625
-1589.162109375
-1557.123046875
-1589.63671875
-1690.83203125
-1855.61328125
-2045.548828125
-2195.849609375
-2255.79296875
-2220.10546875
-2119.123046875
-1989.193359375
-1862.544921875
-1774.078125
-1751.771484375
-1788.947265625
-1839.1484375
-1855.994140625
-1840.681640625
-1841.640625
-1903.044921875
-2019.53125
-2147.744140625
-2255.42578125
-2342.107421875
-2408.638671875
-2431.32421875
-2392.3203125
-2326.30859375
-2303.880859375
-2360.03515625
-2463.0546875
-2562.591796875
-2640.025390625
-2693.583984375
-2704.607421875
-2655.646484375
-2569.43359375
-2492.9296875
-2442.0
-2390.177734375
-2312.75390625
-2213.095703125
-2101.759765625
-1980.4921875
-1860.025390625
-1768.07421875
-1720.412109375
-1698.271484375
-1670.185546875
-1628.720703125
-1597.798828125
-1610.966796875
-1680.880859375
-1773.064453125
-1810.779296875
-1733.138671875
-1558.236328125
-1365.873046875
-1211.341796875
-1088.25
-988.71484375
-954.603515625
-1027.677734375
-1176.046875
-1316.34375
-1395.3984375
-1408.974609375
-1359.283203125
-1257.1171875
-1169.876953125
-1199.8046875
-1377.552734375
-1616.578125
-1808.21875
-1933.107421875
-2046.39453125
-2183.716796875
-2329.169921875
-2463.697265625
-2596.943359375
-2744.6328125
-2908.576171875
-3088.3828125
-3284.03515625
-3470.640625
-3589.37890625
-3583.458984375
-3445.408203125
-3231.294921875
-3035.33984375
-2941.068359375
-2975.361328125
-3104.435546875
-3281.8125
-3488.4921875
-3704.353515625
-3857.14453125
-3853.318359375
-3680.2734375
-3438.83203125
-3240.869140625
-3100.015625
-2956.935546875
-2785.015625
-2618.078125
-2481.896484375
-2360.103515625
-2248.51171875
-2193.939453125
-2239.529296875
-2355.830078125
-2460.939453125
-2493.677734375
-2436.521484375
-2285.23046875
-2043.625
-1753.5703125
-1488.751953125
-1296.18359375
-1164.279296875
-1063.857421875
-999.1953125
-997.095703125
-1059.65625
-1152.556640625
-1237.158203125
-1297.5
-1339.87890625
-1384.59765625
-1457.658203125
-1570.66015625
-1700.263671875
-1798.533203125
-1830.529296875
-1796.654296875
-1721.33984375
-1638.150390625
-1593.109375
-1640.935546875
-1809.025390625
-2058.931640625
-2297.046875
-2435.96875
-2452.279296875
-2392.890625
-2330.03515625
-2300.501953125
-2273.5859375
-2178.296875
-1976.37109375
-1713.869140625
-1488.892578125
-1358.759765625
-1286.099609375
-1186.154296875
-1022.259765625
-844.30859375
-736.13671875
-737.580078125
-820.98828125
-932.853515625
-1047.857421875
-1180.91015625
-1350.63671875
-1538.490234375
-1695.296875
-1795.521484375
-1877.51953125
-2014.623046875
-2241.08984375
-2512.146484375
-2737.4609375
-2847.64453125
-2833.06640625
-2737.6640625
-2627.1875
-2554.404296875
-2540.921875
-2587.208984375
-2692.279296875
-2848.091796875
-3014.9765625
-3130.521484375
-3165.779296875
-3159.50390625
-3171.658203125
-3208.541015625
-3219.140625
-3163.69140625
-3055.689453125
-2926.830078125
-2779.423828125
-2598.10546875
-2395.580078125
-2220.9140625
-2118.095703125
-2085.763671875
-2078.59765625
-2044.111328125
-1962.2421875
-1855.13671875
-1758.607421875
-1688.142578125
-1643.185546875
-1639.994140625
-1712.916015625
-1865.505859375
-2037.275390625
-2145.107421875
-2156.83984375
-2108.1328125
-2052.361328125
-2016.673828125
-2008.78125
-2038.5390625
-2109.669921875
-2196.27734375
-2246.841796875
-2221.2890625
-2123.884765625
-1998.65234375
-1892.69921875
-1824.646484375
-1788.10546875
-1778.8828125
-1807.197265625
-1881.1484375
-1990.421875
-2112.87890625
-2224.029296875
-2287.62109375
-2251.5859375
-2081.75
-1808.580078125
-1528.361328125
-1349.31640625
-1332.71484375
-1468.896484375
-1685.283203125
-1877.66015625
-1964.4453125
-1938.265625
-1868.5390625
-1847.841796875
-1931.427734375
-2114.1328125
-2342.181640625
-2541.66015625
-2657.74609375
-2687.310546875
-2671.419921875
-2648.1171875
-2617.580078125
-2557.392578125
-2459.162109375
-2336.3125
-2202.35546875
-2056.859375
-1895.171875
-1723.857421875
-1562.384765625
-1428.498046875
-1317.625
-1198.01953125
-1039.634765625
-857.7265625
-720.740234375
-702.095703125
-822.24609375
-1039.23828125
-1287.458984375
-1516.818359375
-1702.37109375
-1834.208984375
-1906.52734375
-1913.943359375
-1858.107421875
-1761.998046875
-1677.271484375
-1668.955078125
-1779.451171875
-1992.265625
-2224.001953125
-2365.939453125
-2360.337890625
-2248.1640625
-2131.615234375
-2080.86328125
-2082.3046875
-2075.294921875
-2018.029296875
-1906.240234375
-1749.814453125
-1559.40625
-1354.83203125
-1169.236328125
-1041.62890625
-1007.80078125
-1083.06640625
-1237.412109375
-1400.0234375
-1512.896484375
-1578.0625
-1634.232421875
-1696.0234375
-1745.203125
-1780.478515625
-1838.90234375
-1949.0
-2085.8046875
-2195.400390625
-2253.732421875
-2281.794921875
-2306.75390625
-2324.447265625
-2305.650390625
-2236.923828125
-2153.125
-2120.12109375
-2169.73046875
-2251.564453125
-2267.734375
-2164.22265625
-1977.18359375
-1787.267578125
-1650.81640625
-1588.849609375
-1617.412109375
-1751.130859375
-1972.76171875
-2224.056640625
-2441.859375
-2598.69140625
-2705.58203125
-2784.8828125
-2846.92578125
-2886.376953125
-2890.701171875
-2851.90625
-2781.33984375
-2722.771484375
-2741.8359375
-2877.37890625
-3090.111328125
-3276.029296875
-3350.435546875
-3308.423828125
-3184.072265625
-2971.94140625
-2636.41796875
-2201.298828125
-1776.73828125
-1465.3984375
-1273.92578125
-1148.00390625
-1061.619140625
-1025.017578125
-1025.291015625
-1019.5703125
-995.09375
-988.591796875
-1028.50390625
-1095.3671875
-1161.21875
-1235.048828125
-1338.435546875
-1459.421875
-1567.3359375
-1664.681640625
-1789.513671875
-1963.2265625
-2165.587890625
-2372.693359375
-2594.65234375
-2851.146484375
-3117.455078125
-3319.224609375
-3389.322265625
-3320.154296875
-3156.83984375
-2956.251953125
-2768.533203125
-2642.783203125
-2611.5625
-2650.95703125
-2678.248046875
-2619.4375
-2480.294921875
-2334.642578125
-2242.025390625
-2189.48828125
-2112.537109375
-1959.9140625
-1740.10546875
-1521.82421875
-1392.177734375
-1397.52734375
-1514.361328125
-1680.32421875
-1850.095703125
-2011.02734375
-2152.056640625
-2241.603515625
-2242.861328125
-2135.125
-1917.25
-1612.357421875
-1280.259765625
-1005.05078125
-850.03125
-828.044921875
-917.166015625
-1083.884765625
-1278.521484375
-1434.5390625
-1506.8046875
-1509.9921875
-1499.82421875
-1519.4453125
-1579.296875
-1676.58984375
-1800.751953125
-1914.451171875
-1962.326171875
-1924.380859375
-1850.224609375
-1817.380859375
-1850.296875
-1889.921875
-1849.1796875
-1697.1640625
-1486.220703125
-1297.072265625
-1163.625
-1058.73046875
-948.607421875
-841.87109375
-774.572265625
-762.220703125
-786.63671875
-824.337890625
-865.275390625
-901.18359375
-918.923828125
-920.046875
-932.94140625
-985.712890625
-1068.55078125
-1138.73828125
-1168.00390625
-1174.1875
-1196.056640625
-1241.849609375
-1277.296875
-1271.150390625
-1242.736328125
-1252.244140625
-1346.291015625
-1522.451171875
-1740.7421875
-1950.130859375
-2101.97265625
-2162.275390625
-2128.95703125
-2028.8828125
-1891.318359375
-1740.564453125
-1620.8046875
-1594.771484375
-1683.80859375
-1824.677734375
-1922.333984375
-1940.775390625
-1911.43359375
-1864.71875
-1803.08984375
-1745.09375
-1736.71875
-1787.03125
-1835.05859375
-1821.044921875
-1759.583984375
-1697.5546875
-1625.40625
-1489.697265625
-1292.17578125
-1121.287109375
-1067.2578125
-1140.685546875
-1284.33984375
-1422.484375
-1477.859375
-1389.013671875
-1166.978515625
-926.310546875
-813.990234375
-890.26171875
-1089.982421875
-1294.197265625
-1418.119140625
-1438.265625
-1376.017578125
-1280.2109375
-1208.017578125
-1194.697265625
-1237.185546875
-1315.18359375
-1424.1171875
-1574.53515625
-1755.927734375
-1909.71875
-1948.228515625
-1810.384765625
-1511.00390625
-1143.1640625
-828.056640625
-649.900390625
-625.6875
-722.10546875
-885.240234375
-1051.150390625
-1149.509765625
-1129.25390625
-998.123046875
-834.1328125
-747.5390625
-819.564453125
-1060.294921875
-1407.361328125
-1760.076171875
-2026.13671875
-2152.939453125
-2133.16015625
-2002.0703125
-1839.197265625
-1750.564453125
-1810.52734375
-2006.888671875
-2260.201171875
-2503.779296875
-2722.142578125
-2901.021484375
-2977.5234375
-2884.869140625
-2640.521484375
-2351.021484375
-2121.00390625
-1983.1796875
-1919.87109375
-1914.466796875
-1955.357421875
-2010.28515625
-2029.046875
-1976.64453125
-1858.59375
-1721.556640625
-1631.876953125
-1635.44921875
-1726.23828125
-1865.947265625
-2037.818359375
-2254.115234375
-2496.173828125
-2683.984375
-2747.45703125
-2712.18359375
-2670.06640625
-2667.359375
-2663.58984375
-2603.798828125
-2484.00390625
-2328.107421875
-2144.875
-1939.7578125
-1736.7265625
-1553.259765625
-1383.9140625
-1255.73046875
-1277.259765625
-1562.9609375
-2089.826171875
-2675.7734375
-3129.177734375
-3393.3515625
-3527.8359375
-3593.91015625
-3609.494140625
-3594.009765625
-3588.03515625
-3602.955078125
-3589.8515625
-3493.392578125
-3325.064453125
-3160.361328125
-3068.552734375
-3058.015625
-3078.3125
-3055.125
-2929.7265625
-2691.0078125
-2379.865234375
-2054.20703125
-1748.74609375
-1475.921875
-1254.365234375
-1108.4609375
-1032.822265625
-980.3359375
-901.48046875
-785.345703125
-654.580078125
-536.791015625
-452.99609375
-415.328125
-414.158203125
-417.4921875
-404.578125
-394.693359375
-423.966796875
-500.546875
-604.775390625
-729.4609375
-893.02734375
-1106.376953125
-1343.9921875
-1549.94921875
-1657.763671875
-1614.25
-1420.955078125
-1162.5546875
-960.587890625
-874.04296875
-860.169921875
-842.740234375
-789.693359375
-704.564453125
-581.400390625
-419.94140625
-274.5859375
-235.458984375
-346.298828125
-570.919921875
-845.92578125
-1127.798828125
-1371.42578125
-1505.95703125
-1481.025390625
-1331.83984375
-1165.001953125
-1074.4296875
-1089.0234375
-1196.46484375
-1382.634765625
-1628.388671875
-1888.181640625
-2101.505859375
-2230.31640625
-2275.419921875
-2259.36328125
-2208.1875
-2150.1640625
-2109.681640625
-2082.515625
-2024.88671875
-1892.15625
-1701.1953125
-1545.337890625
-1533.03515625
-1703.46484375
-1994.18359375
-2279.9453125
-2443.875
-2434.318359375
-2282.474609375
-2074.83984375
-1894.216796875
-1766.625
-1653.669921875
-1496.767578125
-1277.4609375
-1043.87890625
-878.7890625
-834.630859375
-896.041015625
-1007.474609375
-1131.91796875
-1269.7421875
-1422.203125
-1563.408203125
-1636.052734375
-1630.916015625
-1585.841796875
-1544.31640625
-1512.25390625
-1453.3984375
-1322.630859375
-1113.927734375
-887.455078125
-738.388671875
-717.330078125
-781.16015625
-837.6796875
-835.505859375
-791.755859375
-737.375
-668.7421875
-565.80859375
-430.158203125
-281.578125
-134.25390625
-3.375
71.779296875
40.865234375
-110.494140625
-337.73046875
-568.111328125
-750.615234375
-877.689453125
-969.9453125
-1049.76953125
-1131.21875
-1228.04296875
-1353.96875
-1497.6953125
-1601.609375
-1590.822265625
-1439.876953125
-1202.04296875
-962.77734375
-774.705078125
-646.3203125
-573.447265625
-554.244140625
-578.6484375
-631.546875
-714.982421875
-848.826171875
-1036.01171875
-1231.5234375
-1350.80078125
-1311.6875
-1084.072265625
-720.404296875
-337.505859375
-46.474609375
114.080078125
176.4765625
185.771484375
161.0546875
109.896484375
51.6484375
11.361328125
7.17578125
57.0625
181.783203125
381.751953125
617.2890625
826.453125
960.12109375
996.185546875
937.849609375
817.392578125
689.462890625
592.33203125
511.767578125
402.04296875
249.060546875
100.130859375
27.138671875
70.408203125
217.607421875
417.4453125
600.89453125
700.396484375
668.734375
491.943359375
192.337890625
-174.767578125
-534.654296875
-824.365234375
-1024.537109375
-1157.248046875
-1245.884765625
-1279.123046875
-1217.259765625
-1031.744140625
-740.3828125
-412.23046875
-138.576171875
14.35546875
36.953125
-35.8359375
-163.673828125
-320.39453125
-481.2734375
-614.47265625
-697.52734375
-728.29296875
-707.99609375
-630.57421875
-509.111328125
-399.861328125
-369.177734375
-432.462890625
-546.51953125
-665.19140625
-779.59765625
-893.203125
-978.001953125
-976.306640625
-844.94921875
-595.103515625
-299.20703125
-60.41015625
45.939453125
17.982421875
-91.599609375
-245.14453125
-452.912109375
-725.927734375
-1022.685546875
-1274.302734375
-1450.734375
-1569.34765625
-1645.6875
-1678.267578125
-1689.056640625
-1731.798828125
-1827.158203125
-1916.12109375
-1915.080078125
-1806.615234375
-1644.783203125
-1481.05859375
-1326.44921875
-1191.396484375
-1115.533203125
-1121.20703125
-1158.0
-1138.03515625
-1036.755859375
-931.4765625
-918.79296875
-1004.0
-1092.197265625
-1086.681640625
-975.21875
-812.46875
-642.046875
-465.111328125
-280.169921875
-116.427734375
-4.634765625
66.74609375
136.44140625
212.939453125
258.998046875
242.97265625
183.431640625
122.048828125
63.931640625
-26.6484375
-164.72265625
-301.68359375
-363.87890625
-325.984375
-226.052734375
-109.927734375
13.724609375
151.017578125
277.4375
340.783203125
305.974609375
180.568359375
5.068359375
-156.751953125
-225.009765625
-145.85546875
47.03515625
235.12890625
309.69140625
262.681640625
172.658203125
113.4921875
92.77734375
65.34375
-17.763671875
-169.720703125
-357.830078125
-536.63671875
-703.13671875
-901.576171875
-1149.138671875
-1378.193359375
-1497.77734375
-1509.7734375
-1515.53125
-1593.84765625
-1714.798828125
-1795.890625
-1804.66796875
-1773.779296875
-1743.556640625
-1726.861328125
-1714.8203125
-1686.099609375
-1623.3515625
-1547.818359375
-1522.03515625
-1585.94140625
-1700.8671875
-1786.66015625
-1800.85546875
-1747.197265625
-1624.279296875
-1420.96875
-1165.724609375
-924.744140625
-726.919921875
-529.1796875
-280.177734375
15.89453125
324.75
634.6953125
942.361328125
1204.62109375
1346.509765625
1316.2109375
1109.95703125
758.892578125
328.068359375
-80.25390625
-372.849609375
-538.845703125
-655.34765625
-804.63671875
-1000.345703125
-1200.68359375
-1365.888671875
-1478.494140625
-1523.9453125
-1485.32421875
-1365.8515625
-1201.33984375
-1040.326171875
-913.3828125
-821.197265625
-748.9609375
-695.177734375
-690.47265625
-780.27734375
-975.52734375
-1221.099609375
-1427.447265625
-1540.005859375
-1568.72265625
-1546.775390625
-1478.333984375
-1344.3046875
-1150.265625
-945.748046875
-792.671875
-728.92578125
-760.419921875
-862.634765625
-978.486328125
-1039.69921875
-1016.984375
-941.94921875
-860.052734375
-769.275390625
-626.001953125
-406.345703125
-139.34765625
118.041015625
315.181640625
417.857421875
414.20703125
323.353515625
181.69140625
15.576171875
-154.5234375
-287.171875
-336.990234375
-316.623046875
-307.76953125
-379.849609375
-517.611328125
-654.765625
-754.6796875
-821.611328125
-852.39453125
-828.63671875
-762.3046875
-708.705078125
-717.0078125
-787.26953125
-879.689453125
-942.55859375
-929.880859375
-825.021484375
-664.8359375
-521.857421875
-448.001953125
-443.10546875
-474.435546875
-504.333984375
-501.537109375
-461.302734375
-427.734375
-466.189453125
-595.701171875
-771.35546875
-943.853515625
-1101.65234375
-1232.228515625
-1279.416015625
-1181.7578125
-938.359375
-604.611328125
-238.34765625
117.46484375
417.49609375
624.00390625
731.025390625
744.662109375
649.7890625
441.529296875
186.986328125
0.962890625
-59.361328125
-37.576171875
-1.6953125
30.412109375
62.970703125
65.5625
-3.181640625
-129.310546875
-243.859375
-289.9453125
-263.2421875
-191.798828125
-107.017578125
-37.873046875
-6.0625
-11.359375
-29.33203125
-28.05078125
14.71484375
100.55078125
203.064453125
278.234375
297.658203125
267.6328125
202.83203125
91.291015625
-93.076171875
-348.27734375
-639.185546875
-935.857421875
-1233.330078125
-1527.876953125
-1796.25
-2009.794921875
-2152.857421875
-2217.119140625
-2192.40625
-2073.720703125
-1866.228515625
-1578.064453125
-1226.3125
-860.3125
-557.16015625
-370.66015625
-293.171875
-286.19921875
-338.919921875
-472.7421875
-690.87890625
-948.880859375
-1183.365234375
-1352.775390625
-1440.423828125
-1433.396484375
-1318.931640625
-1106.0390625
-844.111328125
-613.595703125
-490.205078125
-506.912109375
-640.638671875
-829.853515625
-1005.39453125
-1118.6953125
-1166.310546875
-1200.267578125
-1296.6796875
-1486.1484375
-1711.599609375
-1871.8046875
-1911.53515625
-1858.83203125
-1779.42578125
-1721.23828125
-1710.013671875
-1763.130859375
-1868.38671875
-1955.47265625
-1928.767578125
-1753.57421875
-1503.1015625
-1304.828125
-1232.947265625
-1247.4453125
-1232.59375
-1100.154296875
-869.556640625
-653.9375
-562.07421875
-608.97265625
-719.96484375
-808.732421875
-832.009765625
-773.72265625
-614.38671875
-347.37890625
-14.390625
303.626953125
532.27734375
623.763671875
540.880859375
259.552734375
-192.51171875
-716.9296875
-1183.791015625
-1489.837890625
-1588.88671875
-1503.181640625
-1325.947265625
-1181.365234375
-1141.900390625
-1191.640625
-1292.19921875
-1456.33984375
-1706.96484375
-1980.47265625
-2144.826171875
-2136.810546875
-2024.986328125
-1905.078125
-1786.318359375
-1625.921875
-1424.318359375
-1215.896484375
-994.189453125
-728.908203125
-459.900390625
-299.611328125
-316.494140625
-466.583984375
-660.529296875
-846.919921875
-1003.505859375
-1099.8046875
-1114.69921875
-1061.873046875
-963.046875
-824.859375
-672.0234375
-562.6796875
-523.28515625
-501.349609375
-440.7578125
-381.099609375
-413.44140625
-540.7578125
-651.298828125
-648.373046875
-551.615234375
-445.3125
-374.587890625
-327.626953125
-287.169921875
-258.6015625
-255.9765625
-282.5078125
-320.095703125
-334.228515625
-307.50390625
-271.109375
-275.208984375
-320.576171875
-353.404296875
-342.87109375
-326.169921875
-348.73828125
-390.388671875
-385.75390625
-298.75
-146.6171875
30.068359375
187.931640625
289.19921875
329.353515625
352.1640625
407.322265625
497.875
592.111328125
670.73046875
728.4140625
744.50390625
697.8671875
608.818359375
523.05078125
449.755859375
356.185546875
229.5390625
101.392578125
-0.560546875
-79.466796875
-126.10546875
-92.3203125
54.9609375
277.296875
493.224609375
643.6640625
703.716796875
657.419921875
505.048828125
289.880859375
81.568359375
-71.498046875
-153.6640625
-154.359375
-61.072265625
114.21875
325.01953125
516.2265625
647.19921875
687.77734375
612.251953125
414.677734375
132.42578125
-147.482421875
-314.064453125
-289.7421875
-87.505859375
188.416015625
412.55859375
513.294921875
485.615234375
361.076171875
194.197265625
59.46875
11.900390625
32.98046875
40.681640625
-33.3984375
-194.822265625
-416.208984375
-679.2109375
-961.29296875
-1209.181640625
-1368.494140625
-1438.990234375
-1470.607421875
-1501.13671875
-1522.408203125
-1512.734375
-1475.6171875
-1431.44921875
-1390.57421875
-1351.56640625
-1308.560546875
-1236.978515625
-1085.498046875
-817.041015625
-463.7421875
-114.833984375
162.32421875
369.939453125
540.234375
677.2265625
763.693359375
804.333984375
822.078125
814.10546875
750.15234375
625.78515625
485.943359375
376.921875
299.814453125
235.177734375
194.337890625
214.138671875
303.421875
420.205078125
507.244140625
534.42578125
501.443359375
413.017578125
264.421875
52.107421875
-207.611328125
-479.82421875
-736.30859375
-969.830078125
-1169.8359375
-1297.87109375
-1321.330078125
-1273.318359375
-1234.97265625
-1233.40625
-1193.70703125
-1031.546875
-769.19921875
-514.908203125
-343.013671875
-245.794921875
-197.6640625
-203.484375
-259.4296875
-312.34375
-294.748046875
-180.3515625
15.12890625
262.818359375
526.009765625
759.291015625
933.134765625
1050.9296875
1121.056640625
1122.9453125
1023.0390625
818.40625
545.25
247.1171875
-49.775390625
-330.740234375
-575.748046875
-755.77734375
-851.951171875
-885.234375
-916.349609375
-991.900390625
-1090.66796875
-1150.66015625
-1152.51171875
-1140.458984375
-1148.001953125
-1143.74609375
-1079.333984375
-954.7109375
-796.46875
-600.09765625
-342.537109375
-36.861328125
273.662109375
568.02734375
846.28125
1079.478515625
1213.5703125
1233.697265625
1179.396484375
1083.81640625
946.7265625
792.220703125
705.578125
764.30078125
946.5234375
1140.083984375
1236.046875
1197.458984375
1057.9765625
886.412109375
748.49609375
675.7421875
661.087890625
684.990234375
731.79296875
771.626953125
750.60546875
632.583984375
451.10546875
296.140625
239.0078125
275.630859375
339.712890625
360.58203125
313.19921875
230.828125
176.79296875
194.396484375
274.67578125
371.466796875
447.6328125
503.6171875
559.052734375
608.5078125
602.896484375
486.4140625
256.8125
-20.548828125
-267.572265625
-454.04296875
-594.96484375
-703.822265625
-771.97265625
-786.130859375
-739.068359375
-626.333984375
-463.392578125
-306.875
-220.9609375
-207.8671875
-201.080078125
-141.88671875
-32.130859375
104.576171875
275.640625
500.83203125
766.21484375
1029.818359375
1257.19140625
1427.93359375
1531.150390625
1580.513671875
1601.44140625
1565.185546875
1372.072265625
963.337890625
436.095703125
-16.560546875
-281.57421875
-388.453125
-403.544921875
-341.955078125
-213.974609375
-89.845703125
-57.974609375
-142.724609375
-300.4453125
-475.84765625
-635.294921875
-771.30859375
-905.76171875
-1066.810546875
-1233.751953125
-1327.822265625
-1288.740234375
-1138.689453125
-940.1328125
-719.177734375
-476.67578125
-254.373046875
-127.892578125
-122.841796875
-178.98046875
-212.494140625
-188.845703125
-131.904296875
-92.861328125
-116.294921875
-203.462890625
-295.63671875
-323.3125
-291.044921875
-291.431640625
-414.00390625
-652.138671875
-912.451171875
-1099.701171875
-1175.333984375
-1147.18359375
-1029.89453125
-825.28515625
-534.93359375
-184.298828125
174.763671875
494.171875
757.736328125
967.875
1110.0859375
1151.939453125
1082.947265625
940.052734375
787.705078125
683.130859375
656.193359375
695.72265625
744.302734375
728.6484375
613.517578125
418.48828125
183.357421875
-53.646484375
-233.26953125
-274.34765625
-141.357421875
98.99609375
327.787109375
479.4140625
567.73046875
615.716796875
606.587890625
520.6875
382.7890625
242.255859375
124.197265625
24.939453125
-58.3671875
-121.451171875
-172.265625
-231.572265625
-306.630859375
-375.021484375
-399.087890625
-354.78125
-255.48046875
-158.8828125
-142.076171875
-248.873046875
-454.240234375
-686.794921875
-884.439453125
-1019.765625
-1080.083984375
-1048.203125
-915.240234375
-702.474609375
-462.005859375
-258.291015625
-142.279296875
-123.205078125
-159.974609375
-198.1484375
-222.431640625
-251.75
-273.9453125
-221.44140625
-49.6171875
177.82421875
328.8984375
335.099609375
249.2890625
165.33984375
118.466796875
84.88671875
46.81640625
24.267578125
56.78125
178.052734375
393.9609375
660.953125
901.087890625
1067.45703125
1182.3125
1278.013671875
1314.869140625
1209.845703125
958.328125
680.3671875
513.208984375
480.35546875
492.83203125
460.470703125
373.97265625
293.951171875
299.208984375
449.396484375
760.076171875
1181.09375
1600.640625
1894.2734375
1995.076171875
1930.009765625
1785.830078125
1630.45703125
1467.677734375
1273.61328125
1064.298828125
901.626953125
831.103515625
841.943359375
900.154296875
992.537109375
1115.056640625
1240.65625
1331.28515625
1373.1171875
1373.2109375
1331.484375
1248.74609375
1159.65234375
1122.201171875
1164.740234375
1266.607421875
1393.39453125
1521.3984375
1622.13671875
1663.091796875
1649.384765625
1635.033203125
1658.078125
1678.5390625
1613.4765625
1429.662109375
1175.60546875
923.83203125
705.849609375
506.0
298.345703125
84.90234375
-87.958984375
-154.18359375
-94.79296875
11.98046875
31.353515625
-116.2265625
-386.841796875
-658.0390625
-825.693359375
-852.74609375
-756.0625
-584.837890625
-410.205078125
-300.208984375
-280.8203125
-323.330078125
-371.455078125
-372.005859375
-286.7734375
-109.384765625
104.77734375
245.990234375
230.396484375
87.138671875
-55.626953125
-87.234375
-6.892578125
105.11328125
183.12109375
217.173828125
215.03125
167.37890625
67.685546875
-59.015625
-170.986328125
-242.810546875
-265.857421875
-228.796875
-126.87109375
7.31640625
111.56640625
153.02734375
168.353515625
226.787109375
357.177734375
528.416015625
700.552734375
870.140625
1046.5703125
1197.060546875
1246.2421875
1143.287109375
915.662109375
644.41796875
398.609375
209.658203125
95.32421875
71.6328125
126.41796875
204.294921875
243.41015625
225.70703125
181.150390625
150.18359375
153.02734375
184.9140625
223.0546875
242.654296875
242.095703125
245.396484375
258.900390625
234.046875
109.943359375
-96.1171875
-274.8828125
-328.359375
-266.81640625
-176.208984375
-109.091796875
-48.81640625
23.451171875
78.0546875
80.69921875
56.896484375
73.837890625
160.296875
269.8515625
327.30078125
294.5234375
187.33203125
45.71875
-99.5546875
-238.623046875
-374.046875
-502.671875
-602.029296875
-635.583984375
-575.365234375
-421.98046875
-206.044921875
24.86328125
223.306640625
360.9765625
444.9765625
514.234375
608.017578125
731.611328125
855.216796875
945.078125
986.87109375
976.412109375
901.515625
749.97265625
536.267578125
308.95703125
126.890625
33.22265625
49.962890625
179.28515625
394.01953125
633.1015625
825.236328125
925.6640625
927.10546875
841.021484375
685.91015625
499.033203125
338.900390625
252.873046875
242.15625
270.37890625
302.53125
320.43359375
306.3046875
242.84765625
146.66015625
77.79296875
81.9296875
121.9140625
93.703125
-75.02734375
-351.18359375
-624.525390625
-794.640625
-824.55078125
-734.5703125
-576.2421875
-412.7734375
-294.80078125
-232.01171875
-191.01953125
-131.677734375
-46.328125
37.138671875
81.513671875
61.521484375
-30.779296875
-182.1171875
-354.90234375
-503.259765625
-605.00390625
-672.416015625
-721.052734375
-733.12890625
-668.37109375
-516.796875
-329.9140625
-190.056640625
-150.755859375
-206.826171875
-308.9453125
-395.70703125
-423.1796875
-388.5234375
-334.1171875
-316.39453125
-359.93359375
-443.826171875
-530.857421875
-596.259765625
-622.765625
-585.9765625
-466.77734375
-278.166015625
-64.408203125
133.669921875
309.982421875
490.294921875
699.185546875
921.951171875
1093.484375
1137.931640625
1038.826171875
868.048828125
726.486328125
651.455078125
595.8203125
498.2578125
353.75
210.75390625
128.3125
157.271484375
337.673828125
668.740234375
1070.748046875
1402.513671875
1536.583984375
1420.9609375
1083.712890625
609.125
113.451171875
-297.044921875
-584.240234375
-790.798828125
-972.37109375
-1123.5390625
-1195.76953125
-1183.833984375
-1158.23046875
-1196.615234375
-1306.994140625
-1435.888671875
-1529.21875
-1559.56640625
-1512.294921875
-1384.09375
-1197.568359375
-986.759765625
-760.509765625
-505.59765625
-233.095703125
9.939453125
192.86328125
335.68359375
460.884765625
533.083984375
489.013671875
326.7109375
130.169921875
-2.345703125
-30.564453125
26.58984375
125.3671875
218.0625
273.98828125
309.53125
377.435546875
494.265625
591.041015625
575.208984375
448.111328125
327.759765625
332.775390625
458.30078125
586.9296875
613.0
530.0078125
393.009765625
230.73828125
34.107421875
-173.751953125
-305.724609375
-284.814453125
-132.001953125
55.1328125
204.166015625
313.2109375
400.72265625
461.169921875
489.63671875
506.677734375
525.26953125
524.77734375
495.353515625
481.328125
532.486328125
623.908203125
671.20703125
624.90234375
512.044921875
390.119140625
305.759765625
296.869140625
372.94921875
466.533203125
454.306640625
272.490234375
-7.458984375
-245.646484375
-356.455078125
-345.390625
-260.26171875
-152.51953125
-74.755859375
-69.96484375
-150.423828125
-302.751953125
-507.724609375
-734.27734375
-923.93359375
-1014.130859375
-986.056640625
-875.0078125
-734.181640625
-602.671875
-502.751953125
-444.318359375
-424.46875
-431.8046875
-451.279296875
-463.0
-453.744140625
-443.357421875
-475.39453125
-549.578125
-579.072265625
-458.982421875
-183.794921875
133.466796875
363.130859375
452.572265625
422.8828125
320.1171875
193.138671875
87.44921875
28.244140625
15.033203125
39.22265625
86.55859375
115.52734375
66.40234375
-83.875
-296.7109375
-522.09375
-748.9765625
-976.76953125
-1160.435546875
-1231.12109375
-1176.46875
-1067.890625
-993.1484375
-974.4140625
-957.439453125
-869.390625
-684.189453125
-442.88671875
-218.646484375
-62.556640625
18.0859375
40.388671875
25.759765625
-0.396484375
-18.1484375
-38.81640625
-96.197265625
-184.728515625
-224.314453125
-124.103515625
115.224609375
383.880859375
548.283203125
543.048828125
396.453125
198.90625
45.427734375
-23.900390625
-41.275390625
-59.708984375
-90.94921875
-115.505859375
-141.244140625
-206.62109375
-312.53515625
-390.93359375
-373.583984375
-276.048828125
-187.974609375
-187.51171875
-280.8125
-413.138671875
-516.2734375
-547.994140625
-508.40234375
-431.3515625
-358.212890625
-315.849609375
-316.4375
-372.798828125
-507.267578125
-736.13671875
-1032.435546875
-1304.9609375
-1441.341796875
-1398.240234375
-1241.41796875
-1077.107421875
-955.763671875
-867.59765625
-810.30078125
-804.451171875
-831.630859375
-809.490234375
-663.32421875
-399.701171875
-88.080078125
206.48046875
453.857421875
653.025390625
825.892578125
997.37109375
1155.67578125
1249.994140625
1248.685546875
1175.958984375
1066.02734375
911.59765625
697.9609375
467.3359375
303.17578125
255.5390625
313.63671875
435.427734375
561.87890625
616.82421875
550.076171875
389.31640625
207.326171875
32.248046875
-169.087890625
-415.2578125
-665.294921875
-861.29296875
-970.5078125
-971.142578125
-848.6875
-637.384765625
-422.34765625
-259.806640625
-121.48046875
48.91015625
251.0390625
437.369140625
585.48828125
718.138671875
856.9375
988.921875
1076.826171875
1077.83203125
957.21484375
710.546875
379.181640625
34.76171875
-250.599609375
-424.169921875
-472.265625
-436.53515625
-384.330078125
-338.87890625
-260.931640625
-124.923828125
12.173828125
54.65625
-33.017578125
-201.33984375
-371.3515625
-479.734375
-489.953125
-412.564453125
-316.66015625
-277.583984375
-302.546875
-333.728515625
-320.169921875
-254.67578125
-151.56640625
-35.7265625
49.17578125
76.337890625
88.849609375
162.796875
299.953125
412.546875
442.89453125
443.544921875
494.78125
587.099609375
641.791015625
622.830078125
572.8828125
548.7890625
569.642578125
624.921875
688.41015625
717.08203125
671.6640625
552.798828125
401.640625
264.703125
170.86328125
127.720703125
111.3828125
68.220703125
-38.23828125
-178.564453125
-282.251953125
-314.32421875
-304.35546875
-302.07421875
-335.802734375
-418.859375
-559.435546875
-738.841796875
-895.923828125
-956.556640625
-885.39453125
-715.3515625
-534.609375
-430.0703125
-415.974609375
-420.416015625
-369.0859375
-280.521484375
-245.8515625
-311.908203125
-424.55078125
-500.994140625
-515.490234375
-486.91015625
-423.349609375
-325.173828125
-218.197265625
-128.916015625
-30.083984375
138.861328125
382.8984375
617.84765625
742.798828125
722.3125
587.52734375
390.548828125
185.0859375
26.00390625
-57.02734375
-91.6015625
-142.734375
-252.15234375
-411.97265625
-598.49609375
-804.951171875
-1023.85546875
-1216.9140625
-1330.546875
-1339.5546875
-1256.712890625
-1102.521484375
-887.103515625
-620.9765625
-317.142578125
21.1796875
381.173828125
694.341796875
852.61328125
815.716796875
684.228515625
616.00390625
667.931640625
758.466796875
785.48046875
732.150390625
644.36328125
558.859375
493.25390625
469.705078125
496.19140625
535.345703125
534.408203125
485.669921875
425.642578125
376.439453125
320.6953125
238.2109375
137.17578125
39.6015625
-39.486328125
-86.560546875
-84.919921875
-33.158203125
40.779296875
95.55859375
102.876953125
58.068359375
-22.216796875
-106.330078125
-162.4453125
-177.294921875
-160.087890625
-130.458984375
-110.060546875
-121.806640625
-181.48828125
-283.802734375
-404.25390625
-518.66015625
-618.982421875
-715.98828125
-832.025390625
-976.46484375
-1108.818359375
-1138.193359375
-992.740234375
-697.6640625
-363.73046875
-94.4609375
76.185546875
161.14453125
178.50390625
149.900390625
103.76171875
48.283203125
-39.119140625
-168.935546875
-305.27734375
-403.275390625
-463.697265625
-517.36328125
-568.310546875
-590.744140625
-577.68359375
-552.22265625
-524.291015625
-471.69140625
-375.326171875
-242.998046875
-86.6484375
89.6796875
255.76171875
337.193359375
268.80859375
64.41796875
-186.119140625
-388.65234375
-506.931640625
-568.345703125
-625.794921875
-706.12890625
-780.03125
-788.064453125
-708.259765625
-588.103515625
-495.79296875
-453.6328125
-439.73828125
-437.5859375
-443.552734375
-424.01953125
-310.431640625
-67.01171875
255.861328125
562.984375
801.61328125
989.80859375
1169.9140625
1362.39453125
1567.76171875
1785.908203125
2011.541015625
2214.5
2339.494140625
2335.4453125
2191.94140625
1952.935546875
1695.349609375
1489.59765625
1373.388671875
1349.06640625
1385.767578125
1419.42578125
1376.873046875
1231.857421875
1037.8515625
882.03515625
801.173828125
760.142578125
714.373046875
665.84375
645.267578125
667.0234375
724.982421875
808.150390625
884.0859375
879.66796875
723.841796875
420.703125
50.064453125
-315.455078125
-664.927734375
-1004.814453125
-1290.02734375
-1434.220703125
-1388.00390625
-1191.357421875
-950.775390625
-769.611328125
-685.212890625
-657.33984375
-624.744140625
-583.109375
-593.763671875
-700.896484375
-856.86328125
-955.9453125
-937.53515625
-833.9765625
-720.83984375
-645.12890625
-603.6484375
-565.548828125
-502.69140625
-408.927734375
-296.43359375
-170.3984375
-19.443359375
150.47265625
286.57421875
330.94140625
295.98046875
261.982421875
285.068359375
340.9375
381.755859375
414.71875
485.74609375
603.55859375
722.423828125
797.767578125
822.36328125
803.171875
737.927734375
632.1953125
515.755859375
419.052734375
341.208984375
256.275390625
147.712890625
28.7421875
-65.869140625
-101.3671875
-65.3828125
16.083984375
84.595703125
86.546875
18.4375
-65.279296875
-101.15625
-82.173828125
-70.416015625
-135.853515625
-284.68359375
-457.443359375
-594.1640625
-684.6328125
-752.12109375
-808.71875
-841.173828125
-828.28125
-756.92578125
-628.07421875
-457.4765625
-262.068359375
-40.009765625
215.845703125
469.689453125
633.98046875
644.2109375
532.90625
394.0546875
276.38671875
148.498046875
-26.1640625
-219.693359375
-363.16015625
-409.921875
-355.3203125
-219.6953125
-38.685546875
145.171875
306.3046875
444.748046875
556.939453125
613.310546875
587.08984375
496.216796875
393.6640625
317.1015625
263.220703125
210.515625
156.716796875
134.517578125
190.681640625
334.03125
498.134765625
579.794921875
536.568359375
433.064453125
373.96484375
408.986328125
522.259765625
684.767578125
872.39453125
1043.79296875
1151.91015625
1190.048828125
1193.216796875
1183.6953125
1144.50390625
1055.572265625
926.58984375
784.35546875
658.546875
591.54296875
624.25
743.982421875
871.396484375
929.44140625
914.03125
880.333984375
880.97265625
938.541015625
1049.556640625
1173.0078125
1224.8515625
1128.244140625
883.7578125
572.7109375
289.462890625
84.345703125
-37.857421875
-94.84375
-107.734375
-80.50390625
10.74609375
189.9296875
432.625
656.765625
768.595703125
716.740234375
515.666015625
240.453125
-6.3515625
-158.400390625
-236.99609375
-327.3203125
-493.3359375
-724.7890625
-964.826171875
-1161.666015625
-1280.291015625
-1291.306640625
-1180.50390625
-966.408203125
-690.384765625
-391.98828125
-105.96875
126.27734375
265.92578125
305.265625
280.412109375
254.2578125
285.623046875
396.130859375
543.1796875
627.921875
559.97265625
338.80859375
69.802734375
-115.01171875
-162.34375
-128.86328125
-112.1015625
-153.224609375
-204.400390625
-180.66015625
-33.11328125
223.48046875
530.939453125
816.5625
1016.326171875
1102.783203125
1102.4765625
1068.12109375
1020.48828125
928.556640625
757.037109375
522.103515625
289.1640625
125.7578125
66.267578125
107.333984375
217.060546875
353.4921875
491.078125
628.19140625
760.79296875
863.009765625
915.68359375
945.333984375
1004.6640625
1110.033203125
1224.49609375
1312.892578125
1388.56640625
1484.228515625
1589.990234375
1644.013671875
1584.7265625
1398.138671875
1112.8203125
763.296875
370.478515625
-42.9140625
-429.662109375
-725.5234375
-886.0
-910.58984375
-829.08984375
-679.05859375
-510.080078125
-394.03125
-397.763671875
-534.478515625
-755.7421875
-993.873046875
-1196.640625
-1324.794921875
-1351.818359375
-1289.0390625
-1190.201171875
-1102.869140625
-1020.466796875
-901.4375
-730.212890625
-539.580078125
-374.0234375
-248.478515625
-147.509765625
-55.00390625
19.43359375
44.052734375
3.91015625
-60.873046875
-76.146484375
-12.5234375
70.904296875
88.662109375
29.939453125
-28.671875
-9.052734375
101.5546875
273.44921875
482.17578125
701.71875
872.705078125
920.99609375
818.974609375
613.12109375
389.400390625
226.85546875
182.01953125
284.376953125
513.623046875
783.015625
975.2265625
1018.94921875
931.44140625
781.31640625
621.08203125
470.275390625
347.818359375
278.17578125
249.8984375
204.998046875
109.134765625
18.806640625
36.794921875
196.29296875
422.4609375
617.71484375
752.111328125
851.962890625
931.48046875
972.1640625
961.798828125
923.837890625
900.75390625
918.880859375
968.3671875
1008.609375
996.072265625
914.009765625
771.552734375
573.90234375
312.80859375
2.71875
-287.52734375
-465.7890625
-486.71484375
-384.92578125
-243.40234375
-136.400390625
-90.3984375
-78.501953125
-49.96875
22.95703125
125.87890625
233.55078125
348.1328125
489.080078125
652.314453125
802.876953125
911.404296875
979.951171875
1025.51953125
1051.798828125
1046.25390625
1001.90234375
941.6796875
919.6484375
979.30859375
1093.98046875
1166.388671875
1118.919921875
978.576171875
840.9140625
755.978515625
695.103515625
637.091796875
628.908203125
718.80078125
865.0546875
966.369140625
976.244140625
943.572265625
936.24609375
961.5859375
974.876953125
939.24609375
858.25
762.494140625
679.892578125
617.25
565.552734375
521.916015625
499.78515625
512.48828125
557.65234375
630.505859375
741.2890625
897.869140625
1073.634765625
1212.978515625
1271.142578125
1235.03125
1110.28515625
911.072265625
664.083984375
398.689453125
126.310546875
-150.076171875
-399.908203125
-561.212890625
-584.341796875
-464.029296875
-227.09375
80.23828125
380.953125
584.25390625
653.982421875
643.8984375
630.732421875
624.900390625
583.14453125
497.119140625
419.416015625
393.525390625
402.689453125
407.99609375
398.80078125
377.400390625
329.46484375
256.8515625
226.861328125
338.59765625
623.666015625
1000.4765625
1331.32421875
1505.80078125
1475.482421875
1253.90234375
915.7421875
577.48828125
341.310546875
244.6171875
263.58203125
348.263671875
437.8046875
462.984375
379.306640625
214.318359375
59.26953125
-7.064453125
17.5703125
74.34375
109.00390625
116.84765625
141.4140625
241.91015625
442.69140625
691.724609375
881.31640625
940.37890625
908.642578125
897.201171875
972.21484375
1096.880859375
1187.404296875
1196.3515625
1130.59375
1022.087890625
914.322265625
862.3046875
906.87890625
1038.5859375
1203.212890625
1347.39453125
1447.80078125
1500.55859375
1506.390625
1476.0703125
1433.046875
1394.0078125
1352.646484375
1295.103515625
1231.037109375
1201.9453125
1256.6875
1416.40625
1652.732421875
1891.142578125
2043.560546875
2059.69921875
1963.826171875
1842.29296875
1784.111328125
1821.83203125
1922.287109375
2027.615234375
2098.53515625
2120.46484375
2086.1640625
1992.10546875
1849.548828125
1678.908203125
1487.26953125
1270.580078125
1049.798828125
882.755859375
811.1875
801.095703125
764.08203125
645.6328125
475.064453125
325.46484375
248.046875
257.603515625
357.974609375
551.365234375
821.623046875
1124.755859375
1400.9296875
1592.630859375
1659.26171875
1589.6484375
1405.46484375
1149.1953125
869.9296875
621.189453125
458.388671875
416.669921875
481.640625
587.091796875
650.21484375
619.1171875
499.98828125
347.6875
226.001953125
167.16796875
164.67578125
198.2890625
252.0625
304.94921875
325.8828125
302.6015625
271.056640625
293.75
402.458984375
571.212890625
740.548828125
850.599609375
857.38671875
754.89453125
604.90234375
523.787109375
603.455078125
834.650390625
1116.357421875
1339.39453125
1453.341796875
1462.7421875
1385.470703125
1232.16015625
1021.796875
804.69140625
659.400390625
655.798828125
809.6484375
1067.87109375
1338.501953125
1538.12890625
1621.537109375
1587.55078125
1473.283203125
1336.107421875
1219.18359375
1122.0234375
1009.423828125
856.283203125
684.701171875
557.3359375
534.84375
633.541015625
815.017578125
1015.9453125
1195.5078125
1357.880859375
1527.94921875
1709.5625
1874.048828125
1984.693359375
2020.09375
1975.650390625
1860.525390625
1701.841796875
1538.19921875
1393.869140625
1260.759765625
1110.99609375
922.7890625
693.958984375
447.0234375
233.4453125
117.416015625
130.4140625
239.73828125
375.125
484.10546875
549.478515625
566.150390625
536.244140625
495.14453125
507.140625
603.951171875
737.591796875
817.53125
791.927734375
679.59375
536.923828125
423.3125
396.21484375
500.2421875
731.484375
1020.20703125
1268.0
1406.912109375
1425.58203125
1357.28515625
1260.837890625
1201.833984375
1218.869140625
1288.458984375
1334.759765625
1297.455078125
1198.55078125
1131.478515625
1171.8828125
1299.35546875
1414.685546875
1434.349609375
1360.796875
1262.595703125
1203.845703125
1203.923828125
1249.677734375
1319.73046875
1391.6953125
1443.53125
1460.900390625
1441.916015625
1395.08203125
1336.6640625
1281.498046875
1220.720703125
1114.93359375
935.970703125
721.185546875
560.0625
512.232421875
558.318359375
642.22265625
728.916015625
791.404296875
773.9453125
628.958984375
397.083984375
202.5
141.986328125
199.76953125
288.103515625
352.0078125
417.4453125
550.662109375
780.8984375
1045.669921875
1203.73828125
1132.587890625
845.333984375
503.552734375
290.580078125
270.302734375
373.91015625
500.724609375
603.017578125
683.115234375
745.916015625
772.4765625
733.49609375
626.4375
500.189453125
427.94921875
441.826171875
507.416015625
575.458984375
631.412109375
663.3046875
611.9765625
418.654296875
127.13671875
-122.8828125
-234.35546875
-244.091796875
-247.26171875
-271.466796875
-265.900390625
-183.8671875
-26.837890625
174.998046875
372.615234375
493.2734375
481.5234375
364.361328125
241.736328125
194.88671875
225.44140625
287.70703125
342.943359375
364.474609375
328.197265625
236.30078125
132.66015625
57.99609375
-3.650390625
-97.85546875
-214.56640625
-265.041015625
-170.53125
36.759765625
226.224609375
288.646484375
229.4140625
131.140625
36.05859375
-104.349609375
-348.779296875
-659.86328125
-914.4375
-1021.037109375
-996.447265625
-915.294921875
-816.662109375
-689.71484375
-531.078125
-373.443359375
-250.099609375
-160.611328125
-86.412109375
-18.443359375
52.87890625
160.337890625
335.12109375
542.880859375
667.90234375
598.791015625
342.716796875
34.986328125
-183.15234375
-286.75390625
-355.015625
-458.341796875
-593.716796875
-726.033203125
-843.34765625
-946.486328125
-1020.04296875
-1051.4609375
-1059.97265625
-1069.5703125
-1064.884765625
-1012.134765625
-918.9453125
-832.544921875
-774.001953125
-713.166015625
-620.583984375
-506.263671875
-386.673828125
-248.3984375
-75.787109375
110.193359375
277.009765625
429.853515625
596.71875
765.79296875
876.1796875
888.689453125
846.748046875
848.076171875
956.541015625
1143.81640625
1311.251953125
1367.142578125
1292.396484375
1144.568359375
1011.77734375
969.673828125
1066.2265625
1309.939453125
1651.65234375
1997.470703125
2266.587890625
2433.484375
2503.033203125
2465.953125
2310.642578125
2070.390625
1822.693359375
1635.173828125
1533.966796875
1518.76171875
1568.369140625
1620.830078125
1590.9765625
1441.556640625
1219.2578125
996.58984375
796.548828125
599.759765625
404.021484375
233.1171875
85.171875
-88.29296875
-329.328125
-614.978515625
-870.38671875
-1038.775390625
-1130.595703125
-1203.830078125
-1299.822265625
-1400.830078125
-1451.205078125
-1415.421875
-1307.12109375
-1164.8515625
-1016.11328125
-869.8984375
-725.322265625
-574.02734375
-409.517578125
-250.216796875
-136.1875
-77.697265625
-18.36328125
117.35546875
335.732421875
556.859375
690.12109375
704.0
618.86328125
465.06640625
273.623046875
92.513671875
-16.533203125
-5.966796875
133.21875
365.705078125
624.603515625
840.58984375
969.490234375
992.7578125
901.60546875
705.904296875
464.95703125
278.220703125
212.857421875
243.412109375
282.603515625
269.373046875
210.291015625
139.8515625
67.759765625
-20.009765625
-122.69921875
-211.841796875
-267.498046875
-318.18359375
-423.611328125
-604.4453125
-800.623046875
-921.169921875
-934.103515625
-885.111328125
-827.216796875
-763.30078125
-670.357421875
-546.265625
-404.5
-249.900390625
-99.875
-15.25
-63.599609375
-244.796875
-481.7578125
-686.072265625
-805.298828125
-814.4296875
-712.1640625
-543.478515625
-382.763671875
-261.974609375
-140.03515625
30.60546875
232.626953125
410.685546875
548.556640625
678.822265625
819.537109375
935.541015625
969.494140625
892.98828125
728.3671875
538.70703125
391.560546875
309.853515625
258.763671875
199.08984375
146.107421875
148.423828125
213.236328125
289.537109375
334.189453125
357.99609375
384.521484375
393.890625
343.37109375
234.630859375
131.078125
105.91015625
186.150390625
340.169921875
500.490234375
603.853515625
634.423828125
636.466796875
671.591796875
758.5390625
863.859375
946.33984375
985.322265625
957.17578125
813.78125
518.142578125
97.625
-365.978515625
-804.857421875
-1199.6640625
-1536.572265625
-1763.345703125
-1829.681640625
-1768.990234375
-1700.025390625
-1724.109375
-1836.84375
-1955.41796875
-2009.234375
-1973.60546875
-1831.794921875
-1558.14453125
-1165.728515625
-744.23828125
-413.033203125
-228.82421875
-150.06640625
-93.29296875
-18.140625
40.919921875
19.2734375
-102.69140625
-266.517578125
-378.71875
-386.65234375
-308.404296875
-194.818359375
-82.673828125
5.642578125
37.453125
-24.56640625
-182.8828125
-380.91796875
-526.2109375
-543.826171875
-421.990234375
-220.62109375
-33.2421875
73.166015625
90.255859375
48.091796875
-23.5546875
-108.279296875
-194.962890625
-277.125
-354.81640625
-419.625
-445.18359375
-417.73046875
-373.80859375
-373.841796875
-424.669921875
-457.73828125
-409.439453125
-303.1875
-221.060546875
-204.947265625
-220.849609375
-219.74609375
-192.150390625
-142.58203125
-44.93359375
134.16796875
372.9296875
592.9921875
732.576171875
795.953125
815.46875
791.244140625
702.5390625
569.91796875
464.513671875
436.837890625
458.28515625
453.98046875
382.5078125
267.923828125
165.689453125
115.5546875
115.904296875
120.330078125
68.03125
-51.396484375
-162.21484375
-163.65625
-39.52734375
116.849609375
199.0546875
185.2265625
127.626953125
78.79296875
61.197265625
87.93359375
164.9609375
263.783203125
322.48046875
291.177734375
167.345703125
-15.84765625
-221.92578125
-429.853515625
-636.029296875
-843.5078125
-1041.61328125
-1199.720703125
-1295.451171875
-1344.830078125
-1383.466796875
-1416.826171875
-1412.3125
-1346.828125
-1237.658203125
-1112.767578125
-972.634765625
-803.158203125
-613.98828125
-442.541015625
-324.00390625
-270.98828125
-275.701171875
-316.9453125
-369.87109375
-423.677734375
-486.427734375
-559.623046875
-613.03125
-600.53125
-500.65234375
-331.34375
-131.74609375
52.978515625
173.7578125
191.978515625
105.35546875
-51.666015625
-241.111328125
-445.08984375
-650.62890625
-823.212890625
-908.44140625
-862.01953125
-683.353515625
-432.6328125
-211.93359375
-100.75390625
-86.9375
-70.17578125
46.037109375
267.86328125
526.90234375
767.013671875
983.365234375
1174.6171875
1298.728515625
1310.041015625
1222.935546875
1101.103515625
983.314453125
853.73828125
695.7109375
540.025390625
432.494140625
377.181640625
349.33203125
355.81640625
441.421875
627.64453125
880.228515625
1150.751953125
1413.677734375
1635.314453125
1738.6328125
1647.4140625
1364.26171875
973.28125
565.484375
188.166015625
-137.3046875
-388.2109375
-547.98828125
-617.22265625
-604.16015625
-524.701171875
-421.296875
-355.802734375
-363.90625
-432.623046875
-534.58984375
-659.845703125
-794.357421875
-895.951171875
-928.576171875
-907.5078125
-873.91796875
-830.90625
-744.970703125
-615.59765625
-501.994140625
-457.42578125
-461.701171875
-443.787109375
-357.185546875
-208.638671875
-19.537109375
212.490234375
499.828125
823.4296875
1123.146484375
1339.5859375
1460.037109375
1506.2734375
1473.28515625
1306.765625
972.357421875
542.02734375
179.04296875
23.14453125
101.357421875
344.986328125
659.80078125
968.23046875
1220.802734375
1404.373046875
1530.912109375
1594.9140625
1552.958984375
1372.4921875
1096.244140625
831.416015625
670.29296875
635.322265625
693.55078125
796.39453125
901.53515625
983.7578125
1039.662109375
1067.923828125
1038.80078125
904.96875
659.88671875
372.732421875
146.439453125
41.30078125
43.462890625
93.6640625
130.439453125
114.166015625
34.916015625
-88.986328125
-224.068359375
-340.70703125
-422.826171875
-462.400390625
-448.107421875
-362.880859375
-199.693359375
12.501953125
201.7578125
286.201171875
225.11328125
41.439453125
-197.89453125
-416.353515625
-557.904296875
-615.236328125
-636.98046875
-680.115234375
-736.048828125
-722.611328125
-570.419921875
-300.703125
6.9453125
305.625
600.703125
884.46875
1101.13671875
1200.568359375
1196.998046875
1146.1875
1080.375
991.494140625
868.896484375
727.05078125
595.16796875
497.93359375
448.001953125
441.267578125
455.478515625
467.66015625
481.0625
525.701171875
620.333984375
731.669921875
776.62890625
674.25
407.638671875
44.1171875
-303.611328125
-538.826171875
-613.27734375
-523.919921875
-308.861328125
-52.357421875
137.431640625
190.337890625
117.01171875
-23.267578125
-191.34765625
-383.361328125
-578.041015625
-700.662109375
-670.08984375
-485.943359375
-255.271484375
-118.279296875
-136.76171875
-249.078125
-332.9296875
-311.52734375
-199.923828125
-63.337890625
43.109375
89.138671875
58.779296875
-40.1953125
-163.607421875
-254.962890625
-282.296875
-236.453125
-111.583984375
73.962890625
245.001953125
312.7421875
273.806640625
226.87890625
260.318359375
351.935546875
411.916015625
399.1328125
354.849609375
335.98828125
356.33984375
389.87109375
396.7265625
346.615234375
249.283203125
162.49609375
137.40234375
152.1640625
130.134765625
28.166015625
-121.900390625
-257.650390625
-330.013671875
-297.421875
-133.921875
116.689453125
329.267578125
388.505859375
285.65234375
99.974609375
-94.984375
-269.27734375
-397.78515625
-440.11328125
-380.099609375
-257.349609375
-136.267578125
-49.427734375
22.62109375
122.66015625
268.537109375
425.5625
530.60546875
553.37890625
527.09765625
505.978515625
503.521484375
492.94921875
458.583984375
416.1171875
380.75
346.49609375
309.71875
290.357421875
312.982421875
378.751953125
465.8359375
545.87109375
594.353515625
600.015625
572.00390625
525.35546875
457.57421875
360.076171875
256.419921875
198.7109375
208.822265625
251.30859375
290.591796875
349.345703125
471.115234375
637.65625
769.314453125
816.830078125
819.41015625
854.921875
951.22265625
1058.0078125
1091.353515625
1001.48046875
819.345703125
650.18359375
602.591796875
704.02734375
888.73828125
1069.794921875
1204.091796875
1281.759765625
1286.513671875
1199.939453125
1029.390625
797.771484375
515.12109375
199.16015625
-78.75
-218.5390625
-185.455078125
-44.49609375
122.5703125
295.5
471.76171875
584.275390625
538.408203125
335.314453125
91.4375
-92.705078125
-231.33984375
-385.814453125
-549.7421875
-662.94921875
-712.109375
-744.009765625
-775.095703125
-753.41796875
-636.880859375
-461.892578125
-300.6875
-184.302734375
-104.048828125
-63.470703125
-83.68359375
-160.970703125
-253.564453125
-316.890625
-333.396484375
-307.892578125
-253.25390625
-186.009765625
-124.35546875
-85.1953125
-82.99609375
-122.841796875
-190.63671875
-264.5859375
-343.9765625
-446.474609375
-563.671875
-646.9140625
-667.294921875
-668.544921875
-718.986328125
-819.20703125
-901.015625
-919.345703125
-900.181640625
-884.701171875
-867.341796875
-811.15625
-690.005859375
-490.330078125
-204.765625
138.892578125
463.359375
697.357421875
841.646484375
951.98046875
1062.4140625
1152.03515625
1180.236328125
1123.82421875
983.12109375
788.892578125
611.453125
524.5234375
532.056640625
549.150390625
482.060546875
320.58984375
131.107421875
-35.484375
-201.548828125
-418.880859375
-686.181640625
-931.34375
-1074.98828125
-1095.962890625
-1029.2890625
-916.509765625
-776.943359375
-622.232421875
-473.771484375
-352.26953125
-261.828125
-197.080078125
-158.9609375
-151.63671875
-168.853515625
-195.6796875
-221.5
-240.875
-244.14453125
-220.3515625
-172.658203125
-121.779296875
-89.96875
-86.66015625
-111.625
-165.09375
-246.951171875
-344.060546875
-423.5703125
-450.392578125
-421.2421875
-376.134765625
-360.5625
-374.443359375
-375.07421875
-335.771484375
-280.34375
-242.9765625
-210.96484375
-133.361328125
15.1796875
197.96484375
345.685546875
412.828125
409.580078125
388.345703125
391.98828125
407.642578125
389.615234375
345.904296875
376.06640625
576.85546875
908.873046875
1198.662109375
1291.04296875
1176.876953125
967.17578125
781.869140625
686.693359375
698.09765625
793.53515625
911.052734375
973.072265625
936.103515625
823.478515625
711.095703125
673.19921875
721.80078125
791.5
797.53515625
712.208984375
566.232421875
378.669921875
129.126953125
-177.712890625
-462.998046875
-639.4140625
-709.21484375
-747.8515625
-796.396484375
-823.60546875
-804.96875
-785.634765625
-827.876953125
-922.58203125
-988.439453125
-950.064453125
-793.541015625
-555.990234375
-291.84375
-56.6796875
97.63671875
136.42578125
65.3125
-54.888671875
-126.568359375
-72.8671875
105.408203125
332.421875
523.79296875
648.15625
721.43359375
753.474609375
718.197265625
581.033203125
347.68359375
75.79296875
-168.78125
-369.173828125
-563.712890625
-785.44140625
-999.34765625
-1116.529296875
-1078.091796875
-914.517578125
-713.666015625
-539.080078125
-389.630859375
-229.365234375
-37.580078125
172.1796875
363.5078125
492.83984375
523.109375
444.875
296.484375
154.3515625
84.146484375
90.91796875
117.53515625
92.84765625
-17.419921875
-193.740234375
-376.044921875
-495.482421875
-520.748046875
-489.060546875
-471.853515625
-488.63671875
-469.921875
-331.2421875
-74.21875
213.275390625
448.552734375
611.474609375
716.818359375
780.431640625
834.158203125
932.71484375
1104.703125
1310.58984375
1478.169921875
1568.125
1578.611328125
1500.93359375
1313.392578125
1029.064453125
720.05859375
472.212890625
319.98046875
232.23046875
156.25
71.416015625
3.42578125
-10.09765625
36.4609375
113.5078125
192.78125
268.6328125
334.740234375
359.392578125
305.61328125
170.1875
-13.580078125
-208.60546875
-398.5078125
-586.54296875
-780.32421875
-965.3515625
-1081.732421875
-1048.79296875
-842.875
-542.4921875
-268.822265625
-87.20703125
8.181640625
31.951171875
-15.970703125
-103.244140625
-147.44921875
-80.7265625
89.33984375
302.416015625
503.046875
656.330078125
738.3984375
747.72265625
712.908203125
663.61328125
608.421875
563.3984375
574.490234375
667.7265625
790.509765625
853.384765625
835.263671875
802.09375
806.255859375
808.6328125
728.21484375
541.279296875
300.5546875
74.056640625
-101.439453125
-211.21875
-239.87109375
-173.65625
-20.345703125
176.12109375
342.4140625
412.193359375
372.140625
268.6328125
157.615234375
53.08203125
-62.771484375
-188.2578125
-286.0234375
-323.05859375
-307.71484375
-278.5390625
-273.548828125
-321.728515625
-443.939453125
-631.89453125
-823.681640625
-922.208984375
-853.939453125
-612.822265625
-255.205078125
133.525390625
471.646484375
709.98046875
851.17578125
934.521484375
988.27734375
1001.63671875
952.298828125
847.638671875
716.1015625
563.654296875
368.845703125
132.08984375
-92.15234375
-231.5234375
-256.4453125
-194.744140625
-97.5703125
-4.5234375
68.24609375
126.486328125
186.638671875
255.482421875
321.2109375
370.716796875
405.001953125
420.005859375
380.26953125
242.322265625
17.236328125
-210.6015625
-349.6875
-384.369140625
-380.1328125
-408.46875
-475.69921875
-523.568359375
-489.458984375
-365.509765625
-208.30859375
-93.001953125
-47.029296875
-20.396484375
71.994140625
265.76953125
503.724609375
688.12109375
780.912109375
840.91015625
952.16015625
1126.095703125
1290.59375
1368.814453125
1346.4453125
1261.53125
1157.142578125
1057.263671875
961.646484375
837.576171875
636.234375
355.7734375
85.904296875
-48.91015625
-6.9375
131.763671875
253.595703125
312.28515625
323.3984375
288.76953125
173.416015625
-35.62890625
-280.1953125
-463.029296875
-519.22265625
-443.05078125
-257.54296875
13.302734375
331.765625
628.30859375
828.04296875
905.92578125
904.50390625
890.26171875
900.70703125
935.94921875
982.4921875
1029.3046875
1072.544921875
1121.875
1191.134765625
1262.7578125
1274.4453125
1173.169921875
981.61328125
780.724609375
623.791015625
499.8203125
386.974609375
300.375
263.787109375
267.86328125
287.05859375
310.76171875
322.8359375
275.412109375
133.228515625
-58.458984375
-193.013671875
-199.705078125
-95.927734375
58.681640625
227.40625
404.357421875
583.123046875
735.23828125
813.55078125
780.5390625
651.724609375
506.251953125
427.4140625
430.46484375
473.41015625
533.775390625
633.423828125
778.619140625
921.103515625
1006.478515625
1028.92578125
1010.15234375
957.81640625
883.646484375
834.166015625
847.39453125
882.7265625
846.560546875
707.11328125
553.146484375
517.486328125
655.21484375
906.373046875
1163.09765625
1359.169921875
1497.029296875
1596.244140625
1630.2421875
1539.203125
1315.470703125
1045.978515625
837.171875
716.169921875
647.65234375
633.951171875
732.2578125
949.75
1177.5625
1280.669921875
1233.21484375
1122.50390625
1029.2890625
945.302734375
811.3671875
598.689453125
332.537109375
55.298828125
-209.109375
-450.677734375
-644.572265625
-743.900390625
-718.533203125
-602.62890625
-482.751953125
-422.51171875
-411.12109375
-403.59765625
-398.587890625
-447.76953125
-587.177734375
-784.796875
-966.994140625
-1081.548828125
-1126.099609375
-1129.822265625
-1122.8125
-1118.7890625
-1113.033203125
-1088.177734375
-1019.8203125
-881.6640625
-659.48046875
-371.57421875
-69.923828125
189.333984375
372.953125
463.79296875
447.888671875
336.091796875
190.01953125
87.28125
46.267578125
10.4296875
-78.244140625
-212.77734375
-343.546875
-440.251953125
-503.34375
-531.06640625
-509.970703125
-436.041015625
-318.25
-161.26953125
29.560546875
221.9609375
359.603515625
403.650390625
360.99609375
270.521484375
177.298828125
120.447265625
122.96875
181.02734375
273.671875
385.404296875
504.23828125
601.08203125
642.818359375
638.9609375
645.634765625
697.30078125
752.044921875
730.177734375
595.701171875
378.44140625
133.24609375
-90.787109375
-252.779296875
-336.1484375
-372.771484375
-419.70703125
-495.451171875
-558.15625
-558.44921875
-498.599609375
-434.244140625
-434.994140625
-540.482421875
-717.884765625
-847.505859375
-792.037109375
-525.494140625
-184.82421875
38.072265625
53.115234375
-94.552734375
-319.24609375
-570.31640625
-812.83203125
-991.93359375
-1058.943359375
-1016.166015625
-906.478515625
-765.55078125
-605.88671875
-441.79296875
-304.380859375
-222.4453125
-198.44921875
-209.052734375
-224.767578125
-227.8984375
-218.109375
-207.23046875
-209.681640625
-232.146484375
-262.2890625
-264.232421875
-200.947265625
-82.623046875
9.607421875
-23.4453125
-202.541015625
-434.021484375
-582.568359375
-576.029296875
-437.236328125
-236.08984375
-34.376953125
135.578125
277.490234375
432.90234375
653.09765625
940.13671875
1213.25390625
1352.283203125
1292.6484375
1084.5
853.390625
691.951171875
584.9375
444.388671875
219.611328125
-34.783203125
-199.380859375
-184.005859375
18.75
341.0078125
669.259765625
884.76171875
925.1171875
828.259765625
697.21875
610.361328125
580.62890625
597.798828125
664.544921875
760.09765625
802.263671875
701.615234375
459.97265625
180.9140625
-27.06640625
-131.701171875
-154.67578125
-103.642578125
43.126953125
296.236328125
625.298828125
967.69140625
1249.42578125
1404.171875
1403.173828125
1282.755859375
1123.896484375
980.140625
828.998046875
615.373046875
343.45703125
98.1953125
-40.947265625
-87.109375
-121.017578125
-193.1484375
-287.814453125
-383.849609375
-503.1953125
-669.978515625
-851.107421875
-977.30859375
-1014.2578125
-981.98046875
-910.9609375
-812.5859375
-692.40625
-558.369140625
-408.02734375
-237.568359375
-75.2421875
22.06640625
24.333984375
-34.55859375
-82.853515625
-53.822265625
97.451171875
377.35546875
726.23046875
1038.73828125
1248.212890625
1374.841796875
1463.72265625
1503.6875
1452.748046875
1325.095703125
1193.572265625
1101.10546875
1020.583984375
914.41015625
784.55859375
643.25390625
483.826171875
318.046875
205.65234375
201.556640625
293.576171875
430.482421875
591.03125
780.142578125
971.7734375
1111.494140625
1180.685546875
1209.37890625
1213.787109375
1171.681640625
1085.365234375
1019.787109375
1027.953125
1064.4453125
1031.11328125
909.357421875
798.220703125
805.796875
940.205078125
1128.072265625
1302.740234375
1434.943359375
1500.896484375
1479.171875
1391.95703125
1304.1953125
1251.275390625
1195.98828125
1095.2890625
992.708984375
994.33984375
1143.451171875
1358.71484375
1518.990234375
1581.630859375
1593.9140625
1616.75390625
1675.634765625
1770.986328125
1889.68359375
1999.8984375
2071.390625
2114.318359375
2169.77734375
2249.37890625
2312.677734375
2320.1875
2277.4453125
2202.7109375
2085.1953125
1918.068359375
1749.763671875
1642.8515625
1578.205078125
1457.96875
1231.1875
972.37109375
794.88671875
716.755859375
663.451171875
590.12890625
539.201171875
558.9765625
615.62890625
627.4296875
563.029296875
464.259765625
380.404296875
323.029296875
291.814453125
299.91015625
342.125
364.427734375
309.1484375
190.248046875
87.05078125
50.703125
48.20703125
25.28515625
3.09765625
72.162109375
286.54296875
596.28515625
898.484375
1127.697265625
1272.203125
1327.150390625
1282.087890625
1165.150390625
1059.28125
1040.546875
1111.107421875
1218.255859375
1334.072265625
1490.740234375
1733.7734375
2059.94140625
2407.28125
2691.267578125
2848.62890625
2868.962890625
2799.46484375
2706.84375
2621.552734375
2528.189453125
2416.09375
2315.884765625
2262.73828125
2240.962890625
2201.876953125
2139.07421875
2112.470703125
2178.96484375
2314.73828125
2422.50390625
2411.685546875
2271.19140625
2081.3515625
1965.052734375
2008.43359375
2201.888671875
2449.837890625
2643.974609375
2734.083984375
2739.107421875
2706.265625
2663.5390625
2597.5703125
2468.525390625
2255.6953125
1995.64453125
1765.599609375
1621.865234375
1562.626953125
1550.6328125
1549.6953125
1528.779296875
1460.50390625
1349.96484375
1256.099609375
1251.609375
1355.359375
1519.935546875
1681.443359375
1800.8359375
1862.189453125
1861.5234375
1806.896484375
1709.99609375
1573.84765625
1411.75390625
1282.361328125
1272.5390625
1419.669921875
1662.134765625
1881.595703125
1985.681640625
1948.25390625
1801.7109375
1619.412109375
1487.888671875
1455.662109375
1496.5625
1536.126953125
1518.603515625
1446.6015625
1371.12890625
1361.240234375
1469.962890625
1696.671875
1974.2109375
2212.1640625
2362.619140625
2435.6875
2455.67578125
2424.947265625
2335.619140625
2191.42578125
2000.09375
1759.328125
1471.416015625
1167.509765625
901.501953125
720.982421875
655.572265625
727.625
949.134765625
1291.169921875
1666.291015625
1966.3671875
2135.5390625
2207.18359375
2263.609375
2360.1640625
2492.009765625
2624.771484375
2734.9765625
2813.814453125
2855.66796875
2868.501953125
2885.271484375
2933.55078125
2988.080078125
2979.12890625
2862.53125
2665.9375
2453.970703125
2264.84765625
2098.841796875
1954.328125
1848.37109375
1800.65234375
1813.455078125
1866.119140625
1913.6640625
1898.060546875
1793.880859375
1659.916015625
1624.177734375
1785.837890625
2121.25
2490.30859375
2736.138671875
2784.88671875
2672.970703125
2502.4765625
2366.25390625
2287.947265625
2216.30859375
2083.828125
1881.65234375
1676.857421875
1556.36328125
1563.03515625
1688.33203125
1906.599609375
2191.53515625
2499.52734375
2760.728515625
2906.2109375
2908.212890625
2794.6953125
2626.671875
2456.853515625
2302.982421875
2164.00390625
2065.9296875
2073.98828125
2231.92578125
2492.701171875
2745.62890625
2928.248046875
3081.068359375
3266.103515625
3459.220703125
3566.244140625
3538.2109375
3430.044921875
3343.294921875
3349.45703125
3475.21875
3712.427734375
4006.392578125
4262.623046875
4408.859375
4449.080078125
4433.666015625
4385.638671875
4283.931640625
4114.9765625
3909.287109375
3717.560546875
3568.869140625
3458.828125
3363.533203125
3260.53125
3152.1640625
3075.193359375
3073.162109375
3150.3125
3262.056640625
3354.404296875
3398.40625
3380.140625
3278.91015625
3081.451171875
2817.982421875
2567.1015625
2413.87890625
2398.587890625
2497.322265625
2644.900390625
2782.373046875
2894.873046875
3008.09765625
3146.453125
3298.427734375
3429.6171875
3527.716796875
3623.82421875
3761.96484375
3948.76953125
4138.576171875
4272.703125
4334.5625
4362.12109375
4401.0625
4448.923828125
4456.26171875
4387.05859375
4268.3125
4170.935546875
4147.689453125
4200.744140625
4304.263671875
4437.349609375
4582.38671875
4703.02734375
4747.4609375
4686.369140625
4543.5703125
4378.6640625
4235.05078125
4109.982421875
3980.98046875
3854.931640625
3772.7265625
3754.873046875
3756.08984375
3699.091796875
3560.525390625
3404.857421875
3317.087890625
3313.052734375
3336.42578125
3337.431640625
3323.17578125
3318.7109375
3308.494140625
3250.62109375
3143.2734375
3045.041015625
3019.09375
3075.25
3174.3671875
3269.845703125
3332.716796875
3356.548828125
3361.7421875
3387.412109375
3456.83203125
3549.904296875
3622.654296875
3649.57421875
3631.732421875
3571.423828125
3465.474609375
3328.083984375
3196.064453125
3099.455078125
3043.658203125
3030.94140625
3080.1015625
3205.58984375
3386.572265625
3571.96484375
3708.01953125
3748.98828125
3657.515625
3424.119140625
3088.01171875
2716.201171875
2354.501953125
2013.451171875
1704.30078125
1465.384765625
1335.34375
1311.56640625
1353.25
1422.560546875
1507.376953125
1603.611328125
1694.46875
1761.904296875
1811.119140625
1865.044921875
1929.353515625
1979.01171875
1996.255859375
2014.8359375
2101.572265625
2282.716796875
2502.759765625
2670.978515625
2742.9296875
2747.37890625
2745.876953125
2783.703125
2870.109375
2975.716796875
3039.375
2998.77734375
2833.14453125
2573.396484375
2268.748046875
1955.85546875
1662.111328125
1412.5
1209.7265625
1022.0859375
823.71875
651.2109375
592.455078125
699.1328125
917.654296875
1119.310546875
1194.853515625
1113.908203125
909.44921875
638.626953125
374.35546875
209.220703125
220.13671875
403.0625
655.873046875
852.986328125
945.099609375
976.8828125
1010.376953125
1052.466796875
1066.685546875
1035.2578125
984.677734375
952.740234375
949.455078125
955.162109375
945.716796875
914.33203125
873.259765625
832.599609375
771.91015625
642.220703125
415.626953125
133.64453125
-114.853515625
-273.55078125
-359.771484375
-414.353515625
-430.123046875
-355.04296875
-160.0625
121.01953125
422.337890625
697.224609375
934.0390625
1140.189453125
1323.59765625
1481.1484375
1596.421875
1654.447265625
1660.04296875
1627.984375
1550.365234375
1394.7578125
1153.578125
883.43359375
674.134765625
581.892578125
605.13671875
707.87109375
832.8125
897.01171875
823.287109375
605.17578125
319.310546875
50.12890625
-179.236328125
-378.388671875
-517.734375
-532.892578125
-405.955078125
-205.78515625
-30.732421875
67.380859375
93.23828125
74.029296875
45.58984375
57.4453125
153.521484375
332.8515625
540.970703125
709.91015625
806.07421875
840.544921875
839.625
810.314453125
737.68359375
618.193359375
486.611328125
388.990234375
319.615234375
204.130859375
-28.8984375
-359.541015625
-677.41796875
-875.65234375
-934.3203125
-915.03515625
-895.5859375
-919.177734375
-985.57421875
-1062.7578125
-1101.427734375
-1053.986328125
-897.90625
-653.58203125
-386.087890625
-182.181640625
-102.890625
-137.982421875
-205.208984375
-206.265625
-94.9765625
99.5859375
304.431640625
449.98046875
497.14453125
437.79296875
280.859375
40.91796875
-256.22265625
-557.099609375
-786.8046875
-897.060546875
-914.71484375
-923.775390625
-983.75
-1073.2421875
-1125.35546875
-1106.828125
-1040.900390625
-957.27734375
-850.76953125
-705.375
-538.78125
-396.119140625
-301.4765625
-236.54296875
-173.810546875
-118.11328125
-106.3125
-170.083984375
-301.36328125
-446.6953125
-530.96875
-496.220703125
-333.75
-90.78515625
149.3359375
300.376953125
309.95703125
189.64453125
14.169921875
-126.7578125
-192.13671875
-207.837890625
-225.716796875
-279.060546875
-381.21484375
-543.763671875
-769.677734375
-1030.32421875
-1265.578125
-1405.419921875
-1382.64453125
-1145.103515625
-700.896484375
-168.708984375
251.681640625
405.322265625
293.416015625
54.228515625
-161.1171875
-286.962890625
-341.61328125
-374.23828125
-433.4765625
-558.95703125
-758.087890625
-977.75390625
-1123.474609375
-1132.728515625
-1028.27734375
-882.306640625
-726.611328125
-518.72265625
-211.205078125
158.615234375
469.671875
608.30078125
546.19921875
337.412109375
71.03125
-161.166015625
-285.337890625
-279.55859375
-194.009765625
-112.53515625
-81.28125
-82.845703125
-78.271484375
-54.974609375
-28.775390625
-21.1875
-49.09765625
-119.236328125
-212.87109375
-286.640625
-308.966796875
-288.83984375
-250.056640625
-189.50390625
-93.927734375
3.505859375
25.88671875
-65.478515625
-217.75390625
-338.619140625
-379.5078125
-342.787109375
-237.21875
-77.525390625
79.80859375
159.935546875
151.345703125
123.861328125
137.333984375
163.75390625
130.32421875
10.373046875
-167.49609375
-373.10546875
-577.275390625
-704.6796875
-655.02734375
-412.857421875
-103.03515625
106.5546875
151.82421875
101.43359375
56.833984375
57.15234375
77.41796875
79.51953125
42.80078125
-35.57421875
-142.166015625
-245.8125
-309.779296875
-314.638671875
-266.453125
-180.6015625
-66.69921875
59.984375
160.23046875
189.837890625
150.08984375
99.48046875
90.396484375
105.193359375
87.9609375
38.671875
33.029296875
124.90625
259.646484375
322.150390625
262.27734375
141.31640625
56.947265625
52.33984375
102.40625
156.26171875
171.591796875
124.994140625
17.109375
-123.625
-247.291015625
-296.921875
-226.1328125
-22.12109375
271.6875
555.388671875
709.7890625
657.48046875
411.572265625
76.322265625
-210.166015625
-355.060546875
-349.251953125
-239.44140625
-76.60546875
103.888671875
272.61328125
404.72265625
490.34375
527.537109375
500.34765625
380.751953125
162.091796875
-118.130859375
-394.501953125
-606.3046875
-717.19140625
-722.916015625
-654.44921875
-567.974609375
-520.974609375
-550.380859375
-658.3203125
-800.77734375
-898.296875
-891.279296875
-799.3515625
-703.734375
-654.00390625
-612.791015625
-514.5546875
-359.783203125
-218.271484375
-146.0078125
-133.609375
-142.7265625
-161.03125
-199.173828125
-246.751953125
-253.771484375
-164.388671875
25.705078125
237.955078125
344.84765625
260.359375
11.732421875
-286.06640625
-532.650390625
-708.314453125
-837.603515625
-916.138671875
-903.6953125
-781.185546875
-579.345703125
-339.27734375
-70.958984375
225.447265625
512.87109375
727.005859375
840.484375
890.84375
924.1015625
925.69921875
834.85546875
626.0546875
350.00390625
85.48828125
-124.96875
-274.982421875
-354.5390625
-347.4765625
-268.40234375
-168.00390625
-84.185546875
-8.955078125
72.177734375
119.00390625
48.162109375
-176.62109375
-476.54296875
-697.93359375
-727.583984375
-569.32421875
-315.146484375
-57.55859375
163.033203125
345.1796875
497.484375
638.03515625
798.439453125
993.52734375
1184.51171875
1301.173828125
1316.544921875
1278.427734375
1241.59765625
1181.451171875
1012.474609375
703.322265625
344.662109375
78.525390625
-26.03125
-6.671875
62.326171875
131.236328125
163.74609375
113.908203125
-47.763671875
-300.583984375
-595.0546875
-898.435546875
-1193.873046875
-1447.6328125
-1616.572265625
-1693.228515625
-1710.564453125
-1691.294921875
-1621.662109375
-1489.6953125
-1321.7109375
-1160.37109375
-1028.634765625
-935.93359375
-896.9453125
-915.869140625
-967.19921875
-1018.748046875
-1059.564453125
-1076.380859375
-1019.4375
-835.8125
-540.306640625
-219.052734375
44.25
218.12890625
299.841796875
285.90234375
189.73828125
59.96484375
-49.689453125
-119.52734375
-156.7734375
-165.01953125
-143.810546875
-110.90234375
-99.36328125
-124.369140625
-162.6328125
-171.234375
-125.53515625
-36.39453125
71.640625
194.935546875
347.91015625
514.853515625
620.69921875
578.607421875
372.984375
83.359375
-172.015625
-308.587890625
-316.4609375
-268.87890625
-283.076171875
-424.427734375
-634.552734375
-787.41796875
-823.685546875
-790.22265625
-745.537109375
-694.859375
-651.224609375
-683.90234375
-823.408203125
-954.73046875
-900.84765625
-623.107421875
-269.529296875
-3.46875
160.986328125
328.185546875
574.31640625
869.556640625
1119.884765625
1251.41796875
1261.49609375
1207.73046875
1147.404296875
1085.89453125
990.857421875
846.154296875
668.447265625
477.14453125
279.349609375
86.505859375
-83.931640625
-225.408203125
-330.35546875
-364.16015625
-296.05078125
-165.748046875
-70.9140625
-63.0859375
-93.91796875
-88.146484375
-28.4921875
61.244140625
170.595703125
290.822265625
382.296875
410.802734375
401.09375
404.212890625
424.220703125
428.841796875
421.728515625
440.884765625
477.703125
460.130859375
345.2109375
182.8125
52.943359375
-27.13671875
-94.82421875
-162.025390625
-185.3125
-117.265625
39.07421875
232.720703125
404.447265625
516.658203125
557.005859375
531.9453125
467.822265625
409.642578125
391.73828125
392.31640625
333.24609375
150.5078125
-137.56640625
-447.6171875
-701.779296875
-851.861328125
-848.22265625
-640.087890625
-231.810546875
289.099609375
800.58203125
1206.01171875
1447.22265625
1509.017578125
1447.359375
1377.939453125
1382.080078125
1428.54296875
1429.50390625
1372.109375
1349.908203125
1449.765625
1644.244140625
1822.841796875
1907.970703125
1909.048828125
1869.408203125
1794.669921875
1652.955078125
1433.267578125
1178.345703125
947.275390625
755.126953125
566.84765625
353.552734375
140.908203125
-7.474609375
-47.875
7.857421875
105.39453125
189.05859375
237.326171875
263.775390625
275.705078125
232.41796875
70.1171875
-210.962890625
-502.361328125
-664.955078125
-655.234375
-554.390625
-473.115234375
-454.115234375
-473.169921875
-501.35546875
-536.087890625
-582.576171875
-632.025390625
-660.611328125
-636.130859375
-529.486328125
-340.46875
-117.234375
70.900390625
199.2421875
319.19921875
502.962890625
750.6484375
967.546875
1047.09375
972.16796875
827.474609375
722.41015625
715.326171875
798.18359375
918.109375
1002.955078125
999.53125
920.845703125
849.095703125
868.939453125
999.20703125
1201.591796875
1438.0390625
1686.08984375
1900.8203125
2001.658203125
1921.81640625
1663.248046875
1298.361328125
929.390625
640.892578125
460.681640625
350.640625
252.37890625
153.6328125
95.1484375
108.279296875
174.1484375
258.92578125
356.828125
468.681640625
565.7890625
619.75390625
656.455078125
730.4921875
837.767578125
895.318359375
828.841796875
653.849609375
451.994140625
290.935546875
189.03125
138.560546875
133.392578125
176.16796875
276.669921875
440.58984375
644.873046875
826.734375
913.3359375
869.513671875
716.716796875
513.447265625
324.091796875
195.314453125
143.228515625
156.380859375
212.3359375
287.412109375
351.7890625
374.751953125
352.3359375
319.521484375
313.837890625
329.9296875
330.7265625
304.123046875
287.30078125
328.84375
445.640625
624.845703125
845.74609375
1079.642578125
1281.935546875
1411.703125
1462.484375
1455.974609375
1399.08203125
1262.5625
1015.9765625
678.09375
318.3359375
7.029296875
-222.650390625
-358.98046875
-380.23828125
-269.640625
-62.94921875
151.4140625
303.580078125
398.390625
478.640625
548.345703125
566.927734375
516.076171875
433.4296875
368.591796875
339.1015625
347.16015625
405.59765625
515.443359375
641.669921875
750.767578125
862.1328125
1021.650390625
1221.93359375
1384.533203125
1432.00390625
1349.474609375
1164.265625
898.79296875
574.794921875
248.2890625
1.3359375
-118.07421875
-140.248046875
-148.1875
-204.13671875
-298.671875
-371.447265625
-380.318359375
-342.580078125
-304.19921875
-281.982421875
-254.828125
-208.181640625
-164.396484375
-159.642578125
-201.822265625
-256.439453125
-265.376953125
-182.2421875
-10.09375
184.943359375
310.126953125
308.771484375
187.958984375
-5.98046875
-218.517578125
-395.966796875
-498.853515625
-531.181640625
-542.671875
-580.53125
-641.87109375
-681.3984375
-655.41015625
-551.62109375
-393.400390625
-228.693359375
-99.029296875
-3.384765625
94.02734375
206.923828125
297.3515625
323.173828125
297.634765625
277.376953125
305.4765625
389.462890625
515.2265625
645.453125
714.98046875
670.978515625
524.865234375
337.189453125
152.505859375
-21.146484375
-174.638671875
-283.880859375
-342.1484375
-365.005859375
-345.94921875
-243.9765625
-40.794921875
215.42578125
447.28515625
610.380859375
701.15234375
724.232421875
673.05078125
529.552734375
273.984375
-80.80859375
-452.123046875
-716.337890625
-802.916015625
-742.701171875
-608.427734375
-438.66015625
-245.6328125
-61.86328125
66.970703125
120.3046875
97.91015625
-2.884765625
-162.982421875
-313.927734375
-390.83984375
-411.388671875
-450.361328125
-531.0859375
-595.404296875
-595.822265625
-562.970703125
-548.60546875
-542.271484375
-486.86328125
-356.361328125
-181.423828125
-8.150390625
138.3046875
252.912109375
337.07421875
386.88671875
384.47265625
310.083984375
177.4453125
48.197265625
-8.078125
30.103515625
126.849609375
228.423828125
301.4453125
338.13671875
337.8984375
288.298828125
168.025390625
-18.70703125
-205.888671875
-281.8828125
-164.75
131.4609375
504.208984375
828.310546875
1016.1171875
1037.369140625
907.748046875
666.0
358.4296875
43.2734375
-201.791015625
-304.8125
-252.251953125
-108.986328125
30.123046875
109.6015625
133.71875
133.505859375
128.99609375
115.376953125
67.603515625
-41.2734375
-210.109375
-391.009765625
-509.744140625
-517.775390625
-432.91015625
-328.67578125
-272.3984375
-263.76953125
-244.158203125
-181.94921875
-135.212890625
-197.6796875
-383.548828125
-604.11328125
-768.298828125
-862.5625
-905.08203125
-866.447265625
-690.13671875
-375.51953125
6.771484375
372.82421875
654.703125
787.37890625
737.74609375
568.990234375
417.751953125
360.09375
326.6875
191.884765625
-66.595703125
-332.361328125
-468.966796875
-442.095703125
-322.96484375
-204.380859375
-135.8671875
-126.345703125
-174.71484375
-271.5859375
-376.17578125
-425.181640625
-391.80859375
-325.4921875
-305.46875
-356.23828125
-434.09375
-494.896484375
-540.404296875
-587.56640625
-628.689453125
-647.58984375
-651.587890625
-661.5625
-688.318359375
-741.87109375
-841.046875
-978.533203125
-1090.701171875
-1103.556640625
-1008.693359375
-858.607421875
-686.1796875
-472.326171875
-212.19140625
22.296875
120.01953125
20.533203125
-250.939453125
-618.705078125
-996.1875
-1298.62109375
-1455.974609375
-1438.51953125
-1267.4609375
-997.236328125
-693.560546875
-423.9765625
-244.31640625
-172.212890625
-177.34765625
-214.193359375
-267.294921875
-354.7890625
-489.75390625
-656.9296875
-835.513671875
-1026.01953125
-1234.302734375
-1436.470703125
-1580.2265625
-1620.9609375
-1543.0390625
-1354.0390625
-1085.59375
-802.03125
-575.890625
-435.6015625
-354.53125
-303.505859375
-290.23828125
-329.841796875
-405.833984375
-492.986328125
-595.994140625
-722.04296875
-828.599609375
-855.275390625
-817.537109375
-814.603515625
-911.64453125
-1050.3046875
-1115.451171875
-1070.400390625
-988.06640625
-960.845703125
-1020.01953125
-1141.3828125
-1284.845703125
-1407.017578125
-1463.037109375
-1429.5078125
-1326.720703125
-1202.587890625
-1087.91015625
-968.873046875
-805.12109375
-578.873046875
-330.36328125
-140.017578125
-67.20703125
-108.37890625
-220.779296875
-375.3125
-564.248046875
-759.484375
-895.1796875
-914.21484375
-822.2265625
-682.271484375
-565.8984375
-520.21875
-562.55078125
-674.3828125
-798.9296875
-872.751953125
-875.16015625
-836.822265625
-796.1484375
-761.814453125
-721.322265625
-664.5625
-586.01953125
-484.09375
-380.408203125
-327.001953125
-365.154296875
-472.380859375
-566.28515625
-566.572265625
-450.4921875
-260.306640625
-74.82421875
35.013671875
49.7421875
6.505859375
-53.306640625
-133.9296875
-256.623046875
-389.978515625
-456.384765625
-424.810546875
-354.3359375
-312.87890625
-286.06640625
-209.841796875
-72.875
60.6328125
121.421875
83.15625
-54.1796875
-273.748046875
-521.46484375
-726.6484375
-871.126953125
-1000.28125
-1135.251953125
-1211.208984375
-1148.59375
-964.44140625
-761.017578125
-605.97265625
-472.287109375
-310.580078125
-137.416015625
-16.6875
27.734375
41.87890625
76.064453125
110.666015625
64.337890625
-125.625
-439.232421875
-787.00390625
-1072.677734375
-1236.748046875
-1257.84765625
-1143.564453125
-929.2421875
-663.189453125
-373.740234375
-60.890625
264.263671875
544.390625
705.51171875
723.3203125
640.853515625
514.599609375
358.1015625
146.814453125
-132.921875
-451.607421875
-748.8046875
-968.064453125
-1080.546875
-1086.7734375
-1011.787109375
-906.09765625
-836.50390625
-847.3203125
-920.4765625
-993.0390625
-1027.154296875
-1042.529296875
-1060.984375
-1046.490234375
-945.25
-780.279296875
-655.42578125
-644.8203125
-713.375
-772.6171875
-785.796875
-782.12109375
-785.392578125
-774.279296875
-721.712890625
-645.45703125
-604.23046875
-651.1328125
-789.615234375
-962.091796875
-1084.068359375
-1107.166015625
-1052.548828125
-973.994140625
-897.57421875
-818.970703125
-750.599609375
-730.587890625
-769.982421875
-825.158203125
-850.953125
-858.775390625
-887.1796875
-926.638671875
-913.142578125
-801.873046875
-614.994140625
-403.32421875
-187.4921875
40.818359375
274.2265625
470.9296875
580.734375
577.5078125
468.595703125
286.515625
77.369140625
-108.611328125
-226.974609375
-256.69140625
-222.33984375
-191.763671875
-226.451171875
-322.353515625
-413.615234375
-444.796875
-426.064453125
-408.541015625
-424.38671875
-465.439453125
-497.85546875
-472.083984375
-338.7421875
-94.318359375
191.18359375
423.30078125
556.220703125
587.3828125
495.849609375
249.025390625
-113.009765625
-460.962890625
-689.875
-816.498046875
-923.98828125
-1041.7265625
-1130.375
-1164.71484375
-1171.64453125
-1185.84765625
-1218.828125
-1279.587890625
-1378.85546875
-1496.15234375
-1583.048828125
-1623.06640625
-1659.375
-1740.685546875
-1862.91015625
-1982.390625
-2060.5
-2072.326171875
-2000.279296875
-1860.455078125
-1728.38671875
-1698.03125
-1794.8359375
-1938.517578125
-2004.423828125
-1930.185546875
-1770.5234375
-1645.390625
-1622.00390625
-1648.009765625
-1613.79296875
-1471.314453125
-1258.0625
-1003.00390625
-664.412109375
-204.716796875
301.689453125
690.666015625
843.072265625
769.333984375
570.013671875
355.5859375
207.1015625
160.431640625
186.27734375
200.587890625
129.123046875
-30.513671875
-217.904296875
-374.0
-486.32421875
-579.56640625
-683.34375
-818.732421875
-1003.509765625
-1245.392578125
-1513.599609375
-1726.17578125
-1795.0859375
-1705.95703125
-1549.666015625
-1460.150390625
-1513.048828125
-1677.15234375
-1848.69140625
-1928.326171875
-1887.330078125
-1783.375
-1708.763671875
-1708.205078125
-1747.908203125
-1766.671875
-1737.2890625
-1665.91796875
-1563.705078125
-1458.583984375
-1415.9609375
-1490.07421875
-1641.435546875
-1745.91015625
-1712.23046875
-1569.029296875
-1420.876953125
-1342.677734375
-1332.091796875
-1336.0078125
-1294.6328125
-1175.677734375
-994.5625
-800.12890625
-628.408203125
-478.615234375
-340.88671875
-226.443359375
-152.72265625
-117.259765625
-108.400390625
-126.91796875
-173.59375
-229.60546875
-277.673828125
-333.890625
-427.51953125
-549.404296875
-647.59765625
-677.609375
-635.72265625
-543.529296875
-428.24609375
-326.662109375
-281.220703125
-311.61328125
-400.75390625
-521.099609375
-665.25
-840.376953125
-1042.568359375
-1250.45703125
-1441.11328125
-1602.1875
-1728.73828125
-1816.482421875
-1863.44140625
-1878.865234375
-1886.615234375
-1910.1015625
-1945.0
-1949.015625
-1869.26953125
-1688.333984375
-1446.30078125
-1215.90234375
-1046.583984375
-921.779296875
-775.16015625
-565.7890625
-337.515625
-180.73046875
-126.03515625
-101.642578125
-16.478515625
136.40625
285.76171875
369.787109375
377.8671875
312.966796875
159.669921875
-91.560546875
-410.26171875
-726.298828125
-952.83203125
-1022.19921875
-938.09765625
-797.365234375
-720.017578125
-737.63671875
-776.279296875
-759.15234375
-688.912109375
-609.865234375
-535.052734375
-457.251953125
-408.353515625
-455.12109375
-632.515625
-911.53515625
-1230.9140625
-1532.431640625
-1769.44140625
-1916.880859375
-1985.4453125
-2006.359375
-1996.3671875
-1955.078125
-1897.248046875
-1861.98828125
-1877.05859375
-1928.14453125
-1973.35546875
-1977.419921875
-1923.8828125
-1804.3046875
-1611.06640625
-1351.12109375
-1073.81640625
-879.009765625
-869.271484375
-1067.34375
-1385.578125
-1696.216796875
-1929.17578125
-2087.693359375
-2185.662109375
-2208.201171875
-2139.9921875
-1999.419921875
-1824.77734375
-1641.333984375
-1453.662109375
-1258.697265625
-1060.0703125
-882.41015625
-772.560546875
-763.541015625
-826.587890625
-879.357421875
-860.30078125
-788.76171875
-746.494140625
-811.75
-1010.865234375
-1307.310546875
-1623.08203125
-1892.54296875
-2114.6953125
-2336.505859375
-2567.001953125
-2726.900390625
-2710.58984375
-2491.845703125
-2150.1484375
-1802.736328125
-1530.556640625
-1357.53515625
-1268.37109375
-1235.216796875
-1235.3203125
-1241.546875
-1197.671875
-1034.99609375
-744.806640625
-416.45703125
-163.541015625
-16.916015625
71.111328125
122.099609375
86.90234375
-72.583984375
-302.919921875
-500.12890625
-608.654296875
-646.1953125
-650.90234375
-648.75
-671.8203125
-764.404296875
-943.087890625
-1159.95703125
-1320.73828125
-1345.056640625
-1218.94140625
-1003.978515625
-798.0546875
-673.453125
-637.755859375
-645.736328125
-644.314453125
-609.587890625
-554.23046875
-510.005859375
-501.39453125
-531.921875
-595.072265625
-687.767578125
-794.1796875
-862.1875
-835.859375
-735.708984375
-674.953125
-749.412109375
-916.67578125
-1027.583984375
-985.576171875
-837.80859375
-696.47265625
-613.146484375
-564.578125
-529.880859375
-525.583984375
-560.482421875
-599.787109375
-599.158203125
-556.234375
-508.65234375
-490.888671875
-511.400390625
-568.193359375
-664.9609375
-799.515625
-945.205078125
-1060.68359375
-1123.552734375
-1144.91796875
-1142.697265625
-1110.109375
-1027.744140625
-905.224609375
-787.671875
-707.93359375
-648.681640625
-571.53125
-474.603515625
-398.763671875
-378.474609375
-408.53125
-461.111328125
-510.177734375
-528.47265625
-486.103515625
-376.51171875
-231.826171875
-90.970703125
36.03125
145.3828125
191.625
106.814453125
-113.939453125
-377.18359375
-571.46875
-669.599609375
-725.27734375
-781.4921875
-819.453125
-802.92578125
-739.017578125
-673.93359375
-644.419921875
-650.06640625
-661.767578125
-642.60546875
-571.244140625
-461.751953125
-355.029296875
-279.171875
-228.7421875
-197.91796875
-217.623046875
-327.892578125
-513.84765625
-701.041015625
-827.302734375
-898.06640625
-957.63671875
-1025.427734375
-1078.23828125
-1082.15234375
-1023.26171875
-913.033203125
-775.80078125
-623.658203125
-435.203125
-174.990234375
147.25390625
448.119140625
624.640625
635.916015625
517.005859375
322.78125
84.9375
-176.06640625
-425.9921875
-620.2265625
-725.28515625
-738.416015625
-700.837890625
-687.265625
-755.56640625
-896.0546875
-1045.2265625
-1151.9375
-1211.447265625
-1237.60546875
-1238.962890625
-1238.37109375
-1279.55859375
-1376.552734375
-1468.91796875
-1458.658203125
-1294.291015625
-1011.48046875
-709.349609375
-502.349609375
-464.4609375
-574.791015625
-717.455078125
-765.99609375
-675.13671875
-481.814453125
-242.63671875
-9.654296875
150.544921875
177.759765625
79.49609375
-65.974609375
-184.353515625
-251.01171875
-255.826171875
-175.599609375
-14.853515625
167.451171875
316.6875
441.720703125
571.728515625
677.04296875
686.462890625
577.55859375
400.900390625
212.4296875
28.005859375
-145.98046875
-283.935546875
-367.572265625
-408.337890625
-416.16796875
-368.5625
-238.908203125
-43.4375
164.880859375
346.873046875
506.580078125
671.44921875
851.271484375
1015.52734375
1111.5546875
1111.943359375
1040.154296875
936.626953125
808.427734375
639.9140625
451.8359375
309.38671875
249.095703125
224.611328125
152.6015625
-1.759765625
-202.572265625
-384.75
-496.212890625
-525.810546875
-525.818359375
-588.66796875
-757.26953125
-962.115234375
-1087.203125
-1098.796875
-1069.380859375
-1071.71875
-1098.333984375
-1108.111328125
-1110.748046875
-1163.8359375
-1298.599609375
-1476.021484375
-1613.671875
-1647.0234375
-1579.484375
-1482.91015625
-1430.607421875
-1419.9140625
-1387.044921875
-1313.900390625
-1282.63671875
-1382.85546875
-1583.05859375
-1738.8125
-1726.220703125
-1534.10546875
-1234.45703125
-912.51953125
-638.048828125
-459.53125
-391.9921875
-422.34375
-535.87109375
-713.421875
-893.060546875
-973.98828125
-898.306640625
-718.66015625
-554.62890625
-482.646484375
-484.33984375
-490.123046875
-444.23828125
-327.91015625
-150.41015625
61.017578125
265.59765625
412.787109375
451.08203125
352.033203125
142.9609375
-89.056640625
-245.05859375
-277.71484375
-215.09375
-139.08203125
-149.478515625
-323.34765625
-667.41796875
-1096.638671875
-1477.46875
-1707.072265625
-1754.802734375
-1645.876953125
-1434.060546875
-1189.9296875
-979.81640625
-830.08203125
-719.431640625
-617.015625
-519.05078125
-442.755859375
-400.53125
-391.509765625
-403.951171875
-411.611328125
-380.33203125
-298.03515625
-196.404296875
-131.451171875
-143.810546875
-240.8125
-403.765625
-598.78125
-787.44140625
-940.5
-1040.998046875
-1075.1875
-1039.783203125
-969.904296875
-936.619140625
-985.826171875
-1082.205078125
-1134.919921875
-1077.533203125
-908.97265625
-669.69921875
-408.080078125
-168.65625
17.69921875
141.953125
197.015625
151.69921875
-24.060546875
-297.421875
-565.296875
-730.06640625
-770.306640625
-730.6171875
-666.552734375
-613.037109375
-577.93359375
-539.462890625
-466.298828125
-363.30859375
-279.8515625
-246.091796875
-218.6328125
-125.65625
40.140625
209.51953125
319.74609375
377.298828125
429.69140625
503.115234375
581.4296875
625.443359375
597.234375
477.6328125
271.359375
-7.7734375
-347.712890625
-712.3125
-1012.115234375
-1143.9453125
-1083.2734375
-914.923828125
-754.119140625
-660.01171875
-642.34765625
-710.28125
-859.23046875
-1019.916015625
-1080.494140625
-985.70703125
-789.58203125
-598.1953125
-487.70703125
-490.42578125
-618.728515625
-852.9765625
-1111.60546875
-1280.015625
-1297.2265625
-1206.27734375
-1108.068359375
-1070.0390625
-1082.822265625
-1092.197265625
-1056.14453125
-970.05078125
-851.013671875
-711.08984375
-548.068359375
-357.021484375
-147.30078125
49.630859375
186.029296875
215.23828125
114.802734375
-95.84765625
-355.859375
-585.763671875
-724.34765625
-763.150390625
-757.6015625
-795.978515625
-932.826171875
-1136.056640625
-1304.740234375
-1351.77734375
-1270.3984375
-1116.673828125
-939.162109375
-744.91796875
-528.93359375
-303.349609375
-77.07421875
171.189453125
462.451171875
755.380859375
943.8046875
938.8515625
750.337890625
477.611328125
222.70703125
14.884765625
-191.96484375
-463.189453125
-823.59765625
-1235.982421875
-1621.6015625
-1896.65234375
-2000.81640625
-1918.07421875
-1693.751953125
-1425.919921875
-1211.1171875
-1081.125
-999.51171875
-921.1953125
-836.287109375
-751.96875
-667.509765625
-599.09765625
-605.30859375
-737.828125
-961.337890625
-1161.21875
-1247.30859375
-1225.712890625
-1158.712890625
-1087.18359375
-1016.197265625
-950.255859375
-906.833984375
-901.875
-945.5390625
-1042.8046875
-1171.787109375
-1269.208984375
-1271.9765625
-1181.83203125
-1064.734375
-974.8046875
-896.99609375
-776.140625
-587.041015625
-362.64453125
-164.96875
-42.6171875
-7.115234375
-29.24609375
-52.453125
-21.001953125
91.068359375
267.6796875
458.2265625
597.810546875
635.234375
559.96484375
408.876953125
240.962890625
98.009765625
-10.80859375
-84.669921875
-99.171875
-15.89453125
165.046875
372.505859375
505.490234375
512.037109375
415.841796875
267.505859375
94.40625
-91.6171875
-266.263671875
-403.0625
-502.08984375
-584.708984375
-668.818359375
-771.98046875
-921.73046875
-1119.533203125
-1294.78125
-1343.23046875
-1233.595703125
-1042.873046875
-862.58203125
-700.623046875
-505.744140625
-261.25390625
-12.05859375
190.337890625
328.552734375
404.541015625
421.162109375
391.826171875
347.0546875
318.91796875
326.35546875
371.3125
432.818359375
471.03125
461.193359375
422.95703125
392.626953125
369.939453125
325.11328125
262.06640625
233.82421875
273.892578125
343.51953125
373.888671875
337.2265625
249.62890625
128.119140625
-17.984375
-167.287109375
-296.42578125
-403.96484375
-488.767578125
-512.38671875
-431.375
-277.158203125
-157.638671875
-151.56640625
-229.44921875
-301.63671875
-314.96875
-272.90625
-191.94921875
-88.654296875
-3.865234375
6.583984375
-81.013671875
-244.150390625
-448.078125
-664.2578125
-852.50390625
-964.791015625
-988.880859375
-960.603515625
-908.53125
-810.326171875
-635.15625
-414.169921875
-233.25
-156.900390625
-184.146484375
-273.111328125
-375.873046875
-448.765625
-470.42578125
-471.47265625
-515.923828125
-620.625
-707.841796875
-672.87890625
-502.126953125
-300.466796875
-194.095703125
-221.498046875
-324.791015625
-426.00390625
-488.412109375
-508.822265625
-483.08203125
-411.31640625
-339.267578125
-363.658203125
-561.234375
-904.52734375
-1264.466796875
-1506.94140625
-1582.05078125
-1524.966796875
-1399.94140625
-1264.1796875
-1164.296875
-1125.833984375
-1130.2421875
-1115.7890625
-1014.125
-792.859375
-480.51953125
-168.181640625
27.8203125
44.86328125
-67.037109375
-185.330078125
-229.314453125
-220.2109375
-219.607421875
-238.6796875
-241.833984375
-224.6796875
-241.396484375
-339.3984375
-495.974609375
-641.404296875
-727.158203125
-746.900390625
-699.7265625
-564.4921875
-325.642578125
-15.744140625
277.75
451.439453125
442.859375
269.181640625
19.51171875
-199.861328125
-324.08984375
-340.58984375
-259.0
-100.591796875
75.42578125
175.583984375
149.421875
57.576171875
17.75
71.048828125
141.806640625
150.828125
124.97265625
148.966796875
235.349609375
302.583984375
282.001953125
189.552734375
74.09375
-53.080078125
-200.166015625
-343.8203125
-446.732421875
-514.671875
-592.056640625
-697.958984375
-798.521484375
-847.552734375
-826.662109375
-739.708984375
-596.77734375
-418.048828125
-231.02734375
-45.515625
154.26171875
376.78515625
594.55078125
763.265625
857.314453125
869.455078125
791.98828125
632.826171875
452.771484375
350.205078125
379.501953125
492.876953125
583.859375
587.29296875
522.53515625
444.552734375
380.830078125
331.15625
309.21875
352.314453125
480.974609375
663.0703125
828.775390625
918.5
914.41015625
833.033203125
695.703125
508.07421875
269.2734375
1.88671875
-235.8359375
-383.328125
-427.736328125
-409.6953125
-374.5234375
-330.7578125
-265.341796875
-183.203125
-110.853515625
-66.6640625
-49.861328125
-60.6953125
-108.650390625
-186.171875
-247.099609375
-232.48046875
-125.359375
25.3359375
142.310546875
185.58984375
181.125
181.765625
203.994140625
215.3203125
186.44921875
136.65625
111.177734375
128.025390625
172.26171875
234.8828125
321.7734375
414.8046875
457.94140625
410.501953125
302.072265625
214.193359375
216.55859375
334.787109375
556.78515625
829.9921875
1053.61328125
1119.783203125
994.96875
750.34375
495.48046875
292.56640625
144.98828125
41.07421875
-33.603515625
-124.35546875
-296.703125
-561.48046875
-830.189453125
-983.1640625
-984.51171875
-903.921875
-823.376953125
-752.890625
-649.1015625
-482.662109375
-257.171875
14.9921875
310.25
566.4609375
699.72265625
671.279296875
521.36328125
324.921875
132.361328125
-33.630859375
-147.7890625
-183.13671875
-145.296875
-87.619140625
-82.07421875
-171.62109375
-339.107421875
-513.109375
-613.931640625
-611.154296875
-540.267578125
-460.08203125
-398.0078125
-336.4609375
-236.462890625
-65.814453125
175.30859375
434.263671875
625.734375
703.041015625
708.5234375
723.529296875
763.146484375
751.40625
618.16015625
397.640625
205.28515625
124.740234375
137.169921875
157.935546875
123.80859375
42.162109375
-28.416015625
-34.248046875
32.01953125
135.037109375
235.166015625
322.05859375
412.69140625
520.1015625
625.58203125
682.7421875
653.875
547.255859375
415.9453125
315.736328125
268.236328125
267.3984375
306.27734375
377.06640625
452.849609375
501.564453125
530.486328125
592.548828125
726.158203125
900.630859375
1043.025390625
1113.83984375
1136.890625
1157.751953125
1196.28515625
1247.3203125
1308.310546875
1387.078125
1484.240234375
1580.16796875
1644.609375
1656.8828125
1614.052734375
1521.376953125
1383.57421875
1215.267578125
1057.205078125
964.5625
965.0703125
1032.087890625
1106.521484375
1139.50390625
1106.421875
993.58203125
798.53515625
551.66015625
318.912109375
165.212890625
113.72265625
141.958984375
208.361328125
276.373046875
324.298828125
350.810546875
375.818359375
425.009765625
502.4375
577.3203125
603.541015625
557.154296875
456.728515625
348.861328125
278.650390625
277.548828125
371.3828125
579.744140625
892.91015625
1255.09765625
1586.251953125
1827.076171875
1962.697265625
2011.73046875
2007.646484375
1988.6328125
1982.623046875
1985.849609375
1963.587890625
1884.314453125
1750.314453125
1590.009765625
1433.416015625
1310.34375
1259.63671875
1306.34375
1417.697265625
1505.7734375
1499.744140625
1411.78515625
1314.419921875
1254.9375
1211.259765625
1136.177734375
1024.453125
918.205078125
853.251953125
819.244140625
777.498046875
706.28515625
620.8984375
556.9140625
544.2734375
593.751953125
692.513671875
804.921875
890.6171875
940.990234375
997.458984375
1112.763671875
1282.416015625
1430.396484375
1482.37109375
1444.830078125
1390.103515625
1368.572265625
1364.732421875
1341.5625
1289.453125
1209.25
1081.662109375
895.78515625
694.10546875
545.046875
468.87109375
427.701171875
393.7578125
386.908203125
428.40625
496.515625
558.890625
622.423828125
715.931640625
839.671875
968.9375
1101.5859375
1265.509765625
1471.810546875
1684.908203125
1846.283203125
1911.185546875
1861.755859375
1708.3046875
1490.275390625
1265.689453125
1093.427734375
1028.029296875
1114.677734375
1356.771484375
1682.41796875
1972.306640625
2142.921875
2196.55859375
2185.689453125
2145.00390625
2067.2265625
1928.1953125
1721.021484375
1476.482421875
1260.27734375
1135.791015625
1112.818359375
1139.12109375
1152.185546875
1130.65234375
1091.4140625
1062.703125
1084.501953125
1212.021484375
1468.669921875
1782.77734375
2007.689453125
2038.236328125
1903.3203125
1728.6015625
1617.12109375
1585.119140625
1603.28125
1657.21875
1738.326171875
1797.05859375
1754.361328125
1578.76953125
1327.220703125
1086.392578125
888.76171875
708.94921875
524.943359375
344.359375
171.607421875
-9.740234375
-205.927734375
-394.369140625
-554.55078125
-691.30078125
-804.556640625
-860.25
-823.8125
-713.111328125
-589.251953125
-494.224609375
-412.38671875
-286.720703125
-59.75
287.3828125
714.0
1144.099609375
1526.341796875
1857.8671875
2138.119140625
2332.328125
2417.669921875
2440.556640625
2475.541015625
2534.15234375
2564.396484375
2536.646484375
2471.564453125
2376.513671875
2222.251953125
2013.1640625
1823.126953125
1721.287109375
1712.53515625
1796.1171875
2023.548828125
2417.349609375
2861.06640625
3163.43359375
3244.333984375
3189.408203125
3107.369140625
3006.826171875
2850.380859375
2665.142578125
2534.3984375
2506.728515625
2568.7578125
2691.357421875
2842.365234375
2948.884765625
2908.828125
2686.94140625
2387.03515625
2194.76171875
2235.025390625
2486.859375
2830.849609375
3162.052734375
3445.177734375
3671.02734375
3793.06640625
3739.81640625
3494.181640625
3138.810546875
2805.40625
2579.95703125
2457.81640625
2377.103515625
2284.8828125
2182.39453125
2125.474609375
2183.349609375
2385.01171875
2697.48046875
3052.140625
3383.62890625
3640.38671875
3776.4921875
3762.490234375
3616.498046875
3415.470703125
3261.623046875
3224.9296875
3302.91015625
3428.30078125
3527.203125
3587.025390625
3666.107421875
3822.94921875
4038.134765625
4221.673828125
4295.548828125
4248.9609375
4113.5078125
3917.423828125
3682.982421875
3440.650390625
3209.90625
2972.615234375
2694.173828125
2370.546875
2033.529296875
1718.91796875
1463.41015625
1329.146484375
1379.96875
1605.486328125
1903.4609375
2175.21484375
2418.978515625
2691.66015625
2994.955078125
3250.43359375
3394.68359375
3455.93359375
3515.146484375
3619.255859375
3753.08203125
3871.5546875
3932.193359375
3910.86328125
3815.16015625
3682.01953125
3545.95703125
3412.328125
3270.84375
3121.5703125
2970.3671875
2814.931640625
2665.96875
2576.330078125
2611.884765625
2780.08203125
3011.994140625
3230.330078125
3416.55859375
3596.775390625
3783.60546875
3959.04296875
4102.94921875
4204.650390625
4240.080078125
4166.306640625
3962.6796875
3669.966796875
3368.912109375
3115.712890625
2909.111328125
2725.26171875
2574.20703125
2509.21484375
2578.853515625
2772.84375
3009.5703125
3169.400390625
3153.12890625
2942.65625
2630.55078125
2381.978515625
2337.62109375
2530.6015625
2885.978515625
3288.841796875
3647.017578125
3905.634765625
4034.46484375
4021.341796875
3876.064453125
3634.869140625
3359.568359375
3123.798828125
2983.689453125
2953.056640625
3008.57421875
3117.603515625
3257.150390625
3414.59765625
3584.6796875
3761.953125
3919.0078125
3996.42578125
3943.974609375
3785.4453125
3621.693359375
3549.677734375
3586.072265625
3676.53125
3756.400390625
3781.216796875
3719.01953125
3552.521484375
3295.42578125
2986.0234375
2660.8984375
2347.40234375
2071.47265625
1844.07421875
1642.3984375
1441.640625
1277.84375
1240.396484375
1366.359375
1558.73828125
1647.3359375
1536.50390625
1277.931640625
1007.53515625
838.62109375
811.193359375
897.66796875
1022.833984375
1095.87890625
1065.833984375
965.583984375
894.501953125
950.2421875
1173.943359375
1545.685546875
2006.134765625
2473.353515625
2861.220703125
3112.74609375
3226.060546875
3239.412109375
3185.6953125
3066.6015625
2872.654296875
2618.65234375
2349.29296875
2111.03125
1925.521484375
1790.947265625
1700.287109375
1649.451171875
1628.515625
1614.17578125
1577.869140625
1499.837890625
1373.556640625
1206.1015625
1028.099609375
898.6796875
874.16796875
952.591796875
1058.8359375
1103.8046875
1057.1640625
951.40625
827.1640625
703.798828125
605.837890625
582.716796875
672.88671875
856.544921875
1064.77734375
1235.181640625
1346.419921875
1402.330078125
1401.767578125
1337.068359375
1219.9765625
1097.65234375
1027.6484375
1027.59375
1057.99609375
1069.359375
1058.423828125
1053.2734375
1045.591796875
976.16796875
807.892578125
583.09765625
377.041015625
212.7578125
55.4453125
-119.720703125
-289.998046875
-413.2578125
-464.21875
-447.6796875
-412.18359375
-450.3359375
-636.443359375
-934.65234375
-1193.333984375
-1259.814453125
-1097.974609375
-791.779296875
-458.892578125
-175.08984375
45.361328125
229.70703125
405.455078125
561.013671875
647.603515625
625.806640625
500.201171875
303.865234375
69.419921875
-170.716796875
-376.06640625
-513.734375
-573.794921875
-555.689453125
-456.794921875
-295.84765625
-130.8828125
-23.140625
14.185546875
11.595703125
-1.919921875
-14.591796875
-13.6875
11.78125
45.708984375
52.494140625
21.52734375
-14.5390625
-11.669921875
52.1015625
172.75390625
321.6875
444.67578125
489.5234375
455.158203125
399.673828125
388.04296875
442.73828125
544.935546875
655.34765625
720.630859375
689.498046875
552.953125
358.466796875
164.576171875
-8.08203125
-166.68359375
-309.3203125
-427.708984375
-534.490234375
-653.837890625
-785.6640625
-908.693359375
-1020.95703125
-1145.466796875
-1284.4453125
-1396.3359375
-1438.830078125
-1417.3125
-1370.296875
-1318.27734375
-1245.947265625
-1125.703125
-937.83984375
-675.041015625
-357.591796875
-54.71484375
133.2890625
141.662109375
-4.427734375
-206.912109375
-364.42578125
-425.69140625
-391.751953125
-289.28125
-146.25
21.87890625
213.310546875
422.701171875
619.58984375
756.08984375
808.337890625
802.845703125
784.62890625
758.025390625
674.38671875
486.0703125
202.935546875
-113.267578125
-402.404296875
-640.400390625
-822.775390625
-933.107421875
-944.716796875
-851.96875
-685.14453125
-487.486328125
-288.12890625
-107.6875
22.427734375
70.53125
36.021484375
-51.4921875
-170.77734375
-323.865234375
-500.923828125
-657.681640625
-755.154296875
-806.111328125
-853.189453125
-912.287109375
-969.73046875
-1026.25
-1101.080078125
-1185.560546875
-1232.107421875
-1208.140625
-1133.9921875
-1051.775390625
-983.396484375
-936.19921875
-920.845703125
-937.703125
-966.259765625
-991.353515625
-1018.39453125
-1036.7578125
-992.212890625
-834.63671875
-584.546875
-320.392578125
-107.798828125
27.685546875
69.73828125
-0.4609375
-173.849609375
-400.87109375
-619.4609375
-777.35546875
-833.85546875
-778.396484375
-657.390625
-548.087890625
-488.1015625
-456.900390625
-439.654296875
-472.955078125
-595.767578125
-778.697265625
-941.84375
-1040.90234375
-1107.869140625
-1203.7109375
-1350.966796875
-1517.9453125
-1653.47265625
-1726.59765625
-1736.18359375
-1691.19921875
-1593.876953125
-1452.3515625
-1302.0234375
-1192.185546875
-1146.701171875
-1160.4765625
-1246.5390625
-1458.689453125
-1831.171875
-2296.55078125
-2693.9375
-2879.375
-2828.033203125
-2626.828125
-2375.083984375
-2100.87890625
-1772.728515625
-1378.0078125
-968.505859375
-623.31640625
-389.810546875
-281.740234375
-311.275390625
-474.509765625
-702.392578125
-879.076171875
-943.576171875
-946.951171875
-978.412109375
-1054.607421875
-1110.27734375
-1078.697265625
-950.748046875
-774.771484375
-636.5
-621.185546875
-742.998046875
-908.689453125
-995.45703125
-974.759765625
-925.16015625
-924.033203125
-978.2890625
-1073.66015625
-1226.671875
-1437.33984375
-1629.41015625
-1699.765625
-1622.345703125
-1462.8046875
-1297.32421875
-1155.701171875
-1037.533203125
-936.203125
-837.62109375
-737.517578125
-677.568359375
-725.859375
-893.001953125
-1095.1875
-1232.1796875
-1282.662109375
-1290.615234375
-1278.568359375
-1223.572265625
-1117.384765625
-996.19921875
-887.22265625
-768.1484375
-618.068359375
-480.830078125
-428.71484375
-469.46875
-535.203125
-570.166015625
-587.560546875
-621.74609375
-660.9140625
-655.9765625
-572.708984375
-409.41796875
-189.13671875
30.078125
159.25
144.8671875
33.1328125
-75.37109375
-144.662109375
-236.443359375
-406.7109375
-606.564453125
-715.43359375
-649.96484375
-417.3046875
-91.642578125
221.560546875
419.65234375
461.451171875
409.787109375
380.208984375
424.625
483.21484375
463.548828125
344.4140625
181.94921875
33.19140625
-97.08984375
-241.470703125
-431.169921875
-672.244140625
-929.81640625
-1125.384765625
-1179.80078125
-1087.041015625
-934.236328125
-823.87109375
-780.4609375
-753.64453125
-703.109375
-648.1640625
-634.052734375
-688.080078125
-821.431640625
-1032.484375
-1275.970703125
-1460.208984375
-1520.287109375
-1482.82421875
-1420.08203125
-1352.12109375
-1241.37890625
-1081.072265625
-932.341796875
-853.5546875
-838.1875
-851.64453125
-892.1328125
-977.357421875
-1096.865234375
-1221.669921875
-1352.21875
-1516.25
-1710.298828125
-1866.373046875
-1890.32421875
-1735.482421875
-1449.212890625
-1151.732421875
-950.634765625
-860.705078125
-817.013671875
-766.697265625
-713.83984375
-657.935546875
-537.201171875
-290.359375
40.7734375
329.34375
493.37109375
565.06640625
617.099609375
657.220703125
619.96875
443.31640625
135.9765625
-218.943359375
-517.642578125
-705.78125
-805.31640625
-870.19921875
-926.685546875
-974.8359375
-1034.87890625
-1153.76171875
-1354.7890625
-1602.544921875
-1824.986328125
-1955.822265625
-1963.30859375
-1869.587890625
-1746.732421875
-1666.76171875
-1649.396484375
-1676.34375
-1739.87890625
-1831.44921875
-1888.904296875
-1820.361328125
-1604.419921875
-1316.4921875
-1031.51171875
-755.40625
-487.42578125
-288.828125
-224.83203125
-272.474609375
-348.22265625
-403.314453125
-431.609375
-406.78515625
-290.27734375
-108.060546875
44.041015625
88.728515625
17.048828125
-152.03515625
-401.921875
-686.642578125
-921.83984375
-1048.068359375
-1083.552734375
-1095.181640625
-1136.091796875
-1216.51953125
-1303.830078125
-1340.505859375
-1293.6796875
-1196.19921875
-1105.62109375
-1019.453125
-880.470703125
-679.87109375
-495.658203125
-394.51953125
-352.7734375
-327.630859375
-358.25
-520.0
-796.11328125
-1068.83203125
-1243.91015625
-1324.626953125
-1350.732421875
-1322.70703125
-1221.337890625
-1069.861328125
-942.09375
-916.2421875
-1029.220703125
-1255.447265625
-1513.890625
-1710.65234375
-1795.259765625
-1780.376953125
-1711.353515625
-1625.96484375
-1536.291015625
-1429.36328125
-1285.205078125
-1112.919921875
-967.6015625
-907.931640625
-934.216796875
-993.392578125
-1051.5546875
-1134.345703125
-1283.724609375
-1500.7734375
-1747.310546875
-1977.5859375
-2145.43359375
-2206.70703125
-2155.09375
-2049.806640625
-1969.44921875
-1927.08203125
-1855.576171875
-1693.162109375
-1470.630859375
-1299.08203125
-1275.26171875
-1406.15625
-1619.02734375
-1827.37890625
-1976.978515625
-2038.23828125
-1984.67578125
-1808.05859375
-1553.646484375
-1310.888671875
-1148.408203125
-1067.9765625
-1035.509765625
-1040.435546875
-1095.609375
-1183.7890625
-1242.74609375
-1226.08203125
-1160.466796875
-1117.484375
-1134.755859375
-1188.357421875
-1244.25
-1311.357421875
-1426.55078125
-1599.251953125
-1791.201171875
-1950.873046875
-2053.69140625
-2107.609375
-2137.25
-2174.01953125
-2249.65625
-2378.65234375
-2540.28515625
-2683.978515625
-2757.83203125
-2735.828125
-2625.962890625
-2459.833984375
-2272.998046875
-2090.39453125
-1930.412109375
-1818.1875
-1778.470703125
-1805.83203125
-1856.4921875
-1887.798828125
-1897.234375
-1903.12109375
-1897.095703125
-1847.794921875
-1753.8359375
-1657.701171875
-1589.59375
-1525.7890625
-1428.81640625
-1310.314453125
-1224.853515625
-1210.783203125
-1262.66796875
-1351.26953125
-1435.392578125
-1453.060546875
-1342.05078125
-1097.7890625
-799.439453125
-559.57421875
-447.1953125
-458.13671875
-539.609375
-625.44140625
-658.515625
-607.9921875
-483.587890625
-334.3125
-225.001953125
-200.798828125
-261.802734375
-370.283203125
-489.48828125
-616.328125
-770.146484375
-953.669921875
-1141.083984375
-1308.583984375
-1458.78125
-1601.072265625
-1719.517578125
-1778.515625
-1758.966796875
-1677.66015625
-1575.46484375
-1500.349609375
-1496.615234375
-1584.6484375
-1734.958984375
-1871.306640625
-1915.943359375
-1837.921875
-1660.794921875
-1434.453125
-1207.60546875
-1017.4921875
-885.52734375
-812.232421875
-781.6015625
-778.302734375
-801.361328125
-858.9453125
-951.578125
-1064.453125
-1177.48046875
-1280.822265625
-1378.15234375
-1473.8984375
-1559.232421875
-1615.447265625
-1634.73046875
-1634.6171875
-1644.1171875
-1673.02734375
-1700.994140625
-1700.0078125
-1658.451171875
-1573.935546875
-1433.767578125
-1227.787109375
-988.33984375
-795.11328125
-715.349609375
-740.484375
-796.642578125
-814.640625
-771.892578125
-669.697265625
-505.966796875
-299.34375
-123.80859375
-75.95703125
-186.181640625
-375.70703125
-520.283203125
-557.037109375
-524.947265625
-512.45703125
-581.841796875
-738.04296875
-940.55078125
-1123.591796875
-1216.298828125
-1175.533203125
-1020.1796875
-828.814453125
-683.927734375
-600.94921875
-509.197265625
-316.841796875
-13.974609375
285.830078125
425.060546875
341.32421875
124.486328125
-74.306640625
-183.15625
-246.83984375
-339.638671875
-477.357421875
-626.1015625
-765.845703125
-914.728515625
-1098.98046875
-1321.1796875
-1554.05078125
-1747.15625
-1843.751953125
-1812.04296875
-1663.8671875
-1432.833984375
-1142.42578125
-817.607421875
-523.1171875
-354.2734375
-366.388671875
-523.484375
-728.58203125
-894.076171875
-975.998046875
-965.248046875
-882.15234375
-786.05859375
-763.390625
-876.71484375
-1114.046875
-1391.525390625
-1613.341796875
-1734.056640625
-1764.40625
-1724.216796875
-1607.05859375
-1401.732421875
-1135.97265625
-877.126953125
-683.60546875
-560.8984375
-460.001953125
-312.572265625
-85.513671875
172.22265625
343.845703125
339.123046875
182.267578125
-18.45703125
-190.541015625
-355.16015625
-562.3046875
-813.828125
-1074.2890625
-1315.5078125
-1510.61328125
-1614.06640625
-1595.28125
-1478.48828125
-1309.970703125
-1101.19140625
-849.125
-600.60546875
-440.751953125
-408.494140625
-464.603515625
-550.701171875
-641.580078125
-734.96484375
-834.888671875
-958.244140625
-1113.751953125
-1255.609375
-1300.19140625
-1215.05859375
-1058.580078125
-911.4375
-808.595703125
-764.125
-814.201171875
-983.3046875
-1229.140625
-1462.4453125
-1608.2109375
-1625.58203125
-1509.064453125
-1321.068359375
-1191.28515625
-1212.5078125
-1335.615234375
-1418.822265625
-1378.9921875
-1245.345703125
-1074.5
-887.705078125
-711.947265625
-610.33203125
-616.7265625
-674.8125
-691.25390625
-637.19921875
-565.9453125
-542.0234375
-578.470703125
-632.455078125
-636.548828125
-538.201171875
-331.35546875
-61.853515625
190.158203125
327.736328125
261.908203125
-32.341796875
-470.685546875
-905.00390625
-1235.35546875
-1454.052734375
-1573.900390625
-1564.072265625
-1395.82421875
-1117.79296875
-837.548828125
-640.947265625
-561.6015625
-603.85546875
-742.58203125
-905.306640625
-1004.564453125
-1001.94921875
-915.86328125
-772.267578125
-585.412109375
-388.333984375
-240.87109375
-189.50390625
-238.16796875
-357.564453125
-494.373046875
-575.404296875
-548.44140625
-437.283203125
-324.58203125
-262.068359375
-222.255859375
-148.994140625
-22.794921875
140.677734375
321.583984375
496.08984375
629.462890625
699.24609375
715.271484375
702.765625
684.8828125
691.1484375
745.31640625
816.04296875
814.599609375
686.388671875
486.337890625
321.474609375
232.54296875
173.255859375
89.37890625
-36.498046875
-211.884765625
-437.390625
-658.720703125
-769.41015625
-703.39453125
-501.193359375
-257.388671875
-26.673828125
192.73046875
411.06640625
623.765625
826.5625
1016.115234375
1168.59765625
1239.01171875
1190.4140625
1020.5859375
770.42578125
518.0
348.29296875
299.42578125
333.0234375
370.556640625
358.884765625
292.298828125
184.31640625
44.34375
-117.45703125
-287.169921875
-458.990234375
-636.740234375
-820.2109375
-1006.58203125
-1208.482421875
-1446.59375
-1707.63671875
-1925.0078125
-2023.169921875
-1981.4453125
-1846.115234375
-1688.240234375
-1560.76953125
-1483.90234375
-1444.994140625
-1405.9453125
-1328.423828125
-1204.65234375
-1056.54296875
-897.775390625
-706.890625
-452.29296875
-143.232421875
156.255859375
371.6171875
475.162109375
500.3828125
504.94921875
521.048828125
533.05859375
491.2890625
346.28125
86.078125
-238.111328125
-517.443359375
-636.798828125
-550.3828125
-319.814453125
-69.330078125
107.478515625
199.54296875
245.75
271.9765625
272.7109375
235.27734375
150.08203125
-3.48046875
-247.3125
-561.642578125
-874.380859375
-1120.1796875
-1298.712890625
-1447.384765625
-1564.640625
-1597.572265625
-1515.068359375
-1360.23828125
-1206.681640625
-1083.587890625
-972.919921875
-869.44921875
-805.84375
-803.921875
-821.8125
-773.451171875
-604.82421875
-344.0703125
-73.0
145.697265625
303.224609375
405.033203125
416.55078125
281.390625
5.224609375
-304.556640625
-515.009765625
-586.755859375
-604.70703125
-693.609375
-914.099609375
-1228.7734375
-1540.498046875
-1758.484375
-1851.7109375
-1853.962890625
-1809.951171875
-1719.03515625
-1554.587890625
-1341.623046875
-1178.119140625
-1148.876953125
-1236.8671875
-1353.9375
-1450.20703125
-1554.302734375
-1700.6328125
-1858.619140625
-1964.470703125
-2004.5
-2032.978515625
-2104.958984375
-2214.140625
-2306.31640625
-2337.537109375
-2301.33984375
-2203.79296875
-2035.150390625
-1784.111328125
-1478.013671875
-1196.205078125
-1038.576171875
-1081.7109375
-1352.033203125
-1810.94921875
-2349.689453125
-2820.310546875
-3108.35546875
-3188.796875
-3107.3125
-2920.158203125
-2678.142578125
-2461.546875
-2376.9375
-2473.021484375
-2667.357421875
-2794.5859375
-2744.193359375
-2541.724609375
-2295.435546875
-2085.26953125
-1916.302734375
-1761.517578125
-1620.39453125
-1528.693359375
-1526.970703125
-1630.3515625
-1818.369140625
-2037.427734375
-2214.6484375
-2289.798828125
-2249.365234375
-2126.41015625
-1961.203125
-1770.970703125
-1568.9921875
-1399.677734375
-1323.919921875
-1357.39453125
-1439.59765625
-1478.53125
-1420.109375
-1269.123046875
-1059.4140625
-823.037109375
-583.576171875
-362.91796875
-192.611328125
-123.095703125
-207.044921875
-449.466796875
-772.625
-1050.533203125
-1189.943359375
-1177.203125
-1058.19140625
-895.56640625
-743.28515625
-628.677734375
-535.935546875
-421.072265625
-264.1796875
-103.46484375
-6.1328125
-11.583984375
-110.36328125
-263.1484375
-420.3984375
-533.255859375
-573.9375
-554.0234375
-508.072265625
-453.609375
-379.517578125
-278.373046875
-176.09375
-117.484375
-125.29296875
-178.345703125
-228.58203125
-241.48828125
-227.248046875
-231.708984375
-287.369140625
-372.78125
-431.484375
-433.369140625
-403.9296875
-385.27734375
-379.546875
-342.197265625
-226.904296875
-31.431640625
191.48828125
359.306640625
406.7578125
329.26953125
186.61328125
56.580078125
-18.48046875
-40.09375
-21.17578125
35.7109375
122.453125
199.744140625
200.6875
68.046875
-200.123046875
-527.75390625
-785.404296875
-861.9375
-738.8828125
-503.0546875
-279.87109375
-147.3046875
-107.125
-122.212890625
-160.19140625
-198.03515625
-210.072265625
-181.521484375
-135.69921875
-125.51171875
-187.69140625
-320.65234375
-515.490234375
-780.650390625
-1102.822265625
-1397.15234375
-1546.408203125
-1511.685546875
-1377.63671875
-1267.0625
-1231.615234375
-1245.625
-1275.572265625
-1310.310546875
-1333.359375
-1318.962890625
-1274.08203125
-1248.15234375
-1272.279296875
-1306.16796875
-1271.943359375
-1137.052734375
-949.2265625
-793.42578125
-723.35546875
-727.685546875
-751.81640625
-754.806640625
-749.06640625
-777.974609375
-855.08203125
-941.921875
-991.248046875
-990.73046875
-950.779296875
-875.044921875
-773.4375
-689.51953125
-674.1953125
-724.95703125
-780.8125
-790.705078125
-765.91796875
-751.978515625
-769.5234375
-804.173828125
-843.478515625
-897.849609375
-978.01953125
-1062.939453125
-1099.42578125
-1038.357421875
-878.70703125
-681.302734375
-534.58984375
-496.150390625
-558.4296875
-663.04296875
-741.9765625
-749.494140625
-671.302734375
-520.423828125
-330.90234375
-150.71484375
-26.46875
24.025390625
32.3828125
59.66796875
136.787109375
224.916015625
248.716796875
168.181640625
3.591796875
-206.17578125
-441.853515625
-686.931640625
-896.078125
-1009.236328125
-998.544921875
-889.82421875
-742.912109375
-625.1953125
-598.904296875
-707.751953125
-953.091796875
-1277.609375
-1578.59375
-1751.470703125
-1740.38671875
-1562.375
-1287.6875
-996.19921875
-747.38671875
-573.513671875
-477.861328125
-437.564453125
-429.7890625
-463.615234375
-566.009765625
-724.4140625
-865.79296875
-914.033203125
-852.810546875
-713.087890625
-523.98046875
-314.544921875
-149.037109375
-104.78515625
-196.927734375
-358.11328125
-507.728515625
-610.69140625
-655.736328125
-622.6953125
-515.884765625
-405.833984375
-382.875
-462.1875
-570.828125
-639.30078125
-674.79296875
-726.623046875
-806.4296875
-873.9453125
-894.6171875
-881.693359375
-871.96484375
-877.775390625
-878.109375
-848.775390625
-783.814453125
-687.927734375
-569.64453125
-457.1484375
-407.796875
-476.501953125
-666.47265625
-919.517578125
-1155.060546875
-1310.71484375
-1356.0859375
-1299.08203125
-1192.52734375
-1110.03515625
-1087.625
-1092.767578125
-1067.396484375
-998.353515625
-932.255859375
-924.75390625
-986.189453125
-1069.841796875
-1098.755859375
-1012.048828125
-808.9375
-554.7265625
-332.134765625
-182.078125
-95.5078125
-51.806640625
-44.296875
-69.1171875
-112.7265625
-161.23828125
-208.201171875
-242.98828125
-240.595703125
-171.80078125
-20.701171875
205.458984375
471.7109375
720.640625
900.677734375
1000.669921875
1049.849609375
1079.84375
1094.771484375
1077.017578125
1006.716796875
875.78125
706.28125
561.783203125
511.056640625
557.619140625
623.05078125
623.169921875
546.33984375
433.3828125
299.30078125
114.9609375
-134.482421875
-410.658203125
-652.5
-819.845703125
-900.26171875
-906.095703125
-882.8671875
-887.513671875
-922.7265625
-908.79296875
-760.4375
-494.8828125
-234.78125
-97.060546875
-103.345703125
-207.076171875
-373.09375
-594.4453125
-842.392578125
-1044.33203125
-1136.19140625
-1125.599609375
-1087.146484375
-1098.201171875
-1186.37890625
-1329.3125
-1486.462890625
-1626.958984375
-1737.79296875
-1812.849609375
-1835.359375
-1780.26953125
-1646.30859375
-1478.21875
-1333.00390625
-1219.826171875
-1099.439453125
-957.501953125
-850.87109375
-849.57421875
-945.626953125
-1052.91796875
-1093.787109375
-1052.265625
-942.60546875
-770.80859375
-550.90234375
-326.654296875
-142.9921875
-10.373046875
77.5546875
110.447265625
81.830078125
32.896484375
30.333984375
88.4140625
145.80078125
136.4921875
58.75
-42.75390625
-134.4375
-203.38671875
-229.765625
-193.443359375
-114.2265625
-52.87890625
-53.572265625
-100.572265625
-144.794921875
-159.62109375
-156.455078125
-159.123046875
-186.7578125
-260.42578125
-402.171875
-612.7265625
-858.26953125
-1090.54296875
-1277.978515625
-1411.0546875
-1482.0234375
-1471.568359375
-1361.953125
-1162.154296875
-918.40234375
-698.76171875
-561.228515625
-525.83203125
-568.365234375
-637.265625
-679.123046875
-659.572265625
-579.01953125
-481.8359375
-442.8515625
-520.833984375
-706.634765625
-916.93359375
-1049.53515625
-1054.435546875
-959.677734375
-837.919921875
-750.66015625
-713.810546875
-701.732421875
-680.80078125
-646.640625
-633.19921875
-680.92578125
-791.615234375
-916.1171875
-987.484375
-963.392578125
-840.859375
-650.416015625
-455.673828125
-348.09765625
-402.3828125
-605.890625
-840.8125
-967.5
-940.78125
-837.3515625
-769.140625
-788.134765625
-880.203125
-1019.017578125
-1187.267578125
-1348.53125
-1438.19921875
-1408.146484375
-1271.822265625
-1092.44921875
-934.17578125
-833.83984375
-806.4609375
-851.21484375
-939.40625
-1006.291015625
-976.40234375
-819.126953125
-590.1484375
-406.01953125
-352.98046875
-411.16796875
-479.61328125
-479.220703125
-415.705078125
-339.359375
-275.12109375
-218.560546875
-177.0
-169.650390625
-185.3359375
-181.0234375
-141.966796875
-117.591796875
-173.91796875
-323.078125
-518.55078125
-709.962890625
-884.583984375
-1061.734375
-1263.77734375
-1488.779296875
-1696.53515625
-1826.9375
-1852.466796875
-1815.0703125
-1793.509765625
-1826.9765625
-1881.736328125
-1896.060546875
-1841.275390625
-1728.927734375
-1576.544921875
-1393.794921875
-1204.931640625
-1061.240234375
-1010.013671875
-1050.50390625
-1130.2421875
-1187.564453125
-1194.140625
-1159.98828125
-1110.826171875
-1066.796875
-1029.80859375
-975.328125
-861.890625
-669.56640625
-436.2421875
-242.181640625
-148.501953125
-156.171875
-225.91796875
-321.365234375
-421.201171875
-504.021484375
-544.19140625
-528.451171875
-474.232421875
-436.458984375
-490.08984375
-672.814453125
-920.5078125
-1084.279296875
-1056.255859375
-879.736328125
-699.369140625
-597.96484375
-519.509765625
-363.27734375
-110.45703125
168.12890625
388.9296875
496.556640625
456.41796875
266.798828125
-16.6796875
-310.2890625
-567.12890625
-787.48046875
-968.34375
-1085.3125
-1136.087890625
-1160.28515625
-1189.3125
-1204.51953125
-1169.7890625
-1080.189453125
-951.1953125
-785.515625
-587.62109375
-394.94140625
-254.06640625
-170.751953125
-119.3984375
-99.21875
-142.04296875
-258.04296875
-408.064453125
-538.806640625
-613.673828125
-602.65234375
-486.453125
-298.421875
-129.2734375
-54.830078125
-76.1328125
-154.810546875
-277.4609375
-442.06640625
-601.6015625
-682.79296875
-674.703125
-654.888671875
-702.09375
-807.0078125
-889.8828125
-887.4921875
-800.94921875
-668.91015625
-517.3828125
-343.19140625
-143.283203125
45.94921875
156.48828125
155.30078125
93.642578125
59.0078125
75.73046875
87.189453125
46.6171875
-16.51953125
-52.708984375
-81.58984375
-173.64453125
-349.111328125
-543.8515625
-690.62109375
-798.732421875
-925.1171875
-1079.474609375
-1183.189453125
-1129.361328125
-881.33984375
-513.873046875
-158.578125
92.470703125
231.119140625
294.42578125
309.3046875
289.990234375
265.650390625
273.36328125
321.029296875
380.453125
417.28515625
403.7109375
304.1015625
88.515625
-216.3828125
-514.546875
-708.125
-773.080078125
-755.48828125
-709.123046875
-657.974609375
-606.775390625
-556.453125
-506.16796875
-466.716796875
-483.30078125
-621.8046875
-903.59765625
-1250.677734375
-1515.287109375
-1584.216796875
-1459.509765625
-1233.25390625
-989.4609375
-750.310546875
-522.94921875
-364.412109375
-355.353515625
-506.59375
-726.4765625
-895.431640625
-949.017578125
-879.169921875
-695.7109375
-428.974609375
-155.59375
24.9375
56.154296875
-44.083984375
-213.06640625
-383.279296875
-496.568359375
-509.021484375
-402.841796875
-194.4609375
67.314453125
309.5703125
460.32421875
492.708984375
447.423828125
396.11328125
381.68359375
403.2109375
445.21484375
496.9140625
552.427734375
625.44140625
760.626953125
988.755859375
1260.314453125
1467.322265625
1558.166015625
1597.94921875
1682.5
1819.93359375
1938.43359375
1993.916015625
2020.845703125
2074.255859375
2163.640625
2257.248046875
2317.2109375
2310.23046875
2210.48828125
2021.775390625
1788.2421875
1560.74609375
1353.67578125
1148.814453125
937.15625
738.25390625
575.216796875
447.525390625
340.296875
250.623046875
188.095703125
148.814453125
106.34375
43.30078125
-12.544921875
-0.353515625
114.86328125
296.486328125
455.490234375
523.05859375
513.77734375
519.8359375
631.373046875
849.609375
1083.125
1242.818359375
1335.96484375
1448.662109375
1635.998046875
1852.490234375
2000.310546875
2028.89453125
1976.400390625
1929.740234375
1957.2109375
2064.728515625
2198.955078125
2299.28125
2358.91796875
2427.984375
2548.822265625
2701.349609375
2821.203125
2854.04296875
2781.515625
2623.2265625
2442.6015625
2328.146484375
2325.560546875
2390.078125
2436.958984375
2433.572265625
2407.828125
2373.267578125
2295.119140625
2145.076171875
1953.21875
1788.587890625
1715.35546875
1773.880859375
1962.087890625
2212.69921875
2426.671875
2561.8984375
2664.154296875
2784.798828125
2899.75
2946.52734375
2915.546875
2860.826171875
2836.318359375
2865.720703125
2962.6171875
3126.162109375
3308.2421875
3428.544921875
3441.58203125
3366.0078125
3243.31640625
3096.9921875
2937.841796875
2775.357421875
2608.478515625
2431.2578125
2259.603515625
2123.87890625
2020.408203125
1901.10546875
1734.380859375
1551.533203125
1409.21484375
1331.638671875
1321.09375
1402.05078125
1608.302734375
1927.625
2296.65625
2655.85546875
2977.33984375
3233.453125
3381.310546875
3410.470703125
3382.79296875
3386.0234375
3448.53125
3528.318359375
3587.8515625
3645.173828125
3730.966796875
3825.287109375
3882.3515625
3917.908203125
4025.5390625
4275.3828125
4617.470703125
4916.01953125
5068.337890625
5060.623046875
4921.025390625
4671.935546875
4351.736328125
4046.455078125
3855.51171875
3821.06640625
3902.447265625
4014.26171875
4083.650390625
4089.1484375
4066.416015625
4074.451171875
4144.943359375
4266.123046875
4413.7421875
4576.515625
4742.275390625
4887.98828125
5010.669921875
5150.068359375
5349.677734375
5605.875
5884.931640625
6177.06640625
6491.98046875
6801.19140625
7028.8671875
7116.314453125
7066.154296875
6911.236328125
6673.595703125
6375.1640625
6060.919921875
5782.8125
5572.94140625
5446.953125
5412.046875
5450.52734375
5514.958984375
5562.65625
5578.01171875
5541.587890625
5407.98828125
5157.21875
4852.81640625
4598.376953125
4430.984375
4297.771484375
4146.15234375
3995.58203125
3900.095703125
3875.330078125
3892.5703125
3920.138671875
3935.017578125
3904.88671875
3797.56640625
3620.19140625
3430.796875
3297.23828125
3243.05078125
3230.048828125
3191.29296875
3091.701171875
2969.173828125
2912.259765625
2983.556640625
3160.423828125
3353.548828125
3481.556640625
3526.6484375
3529.22265625
3542.716796875
3593.1953125
3670.875
3751.111328125
3816.4140625
3853.1640625
3837.33203125
3748.12890625
3603.373046875
3456.779296875
3339.66015625
3222.640625
3060.55078125
2861.529296875
2679.20703125
2543.861328125
2441.337890625
2363.421875
2332.15625
2349.6953125
2362.955078125
2319.3125
2238.375
2186.037109375
2182.365234375
2175.064453125
2110.75
1999.71875
1897.849609375
1851.23828125
1873.1015625
1948.1328125
2032.556640625
2063.0390625
1994.439453125
1833.529296875
1625.56640625
1412.775390625
1217.142578125
1051.8046875
922.01171875
809.1953125
675.267578125
498.103515625
295.580078125
106.220703125
-45.931640625
-157.8359375
-227.6640625
-245.685546875
-209.12890625
-135.974609375
-54.830078125
20.494140625
106.837890625
243.734375
464.9453125
765.40625
1088.078125
1349.857421875
1497.025390625
1546.431640625
1570.501953125
1632.482421875
1729.861328125
1800.6953125
1787.474609375
1696.46875
1595.896484375
1557.611328125
1600.076171875
1682.939453125
1748.791015625
1765.701171875
1735.9375
1678.54296875
1613.57421875
1556.990234375
1515.23046875
1477.37890625
1418.892578125
1320.5234375
1183.216796875
1024.654296875
869.16015625
744.994140625
678.984375
676.923828125
709.61328125
731.115234375
712.822265625
650.50390625
543.220703125
389.458984375
214.41796875
79.34375
39.1640625
94.751953125
202.470703125
322.958984375
438.796875
528.3984375
554.8359375
497.59765625
378.408203125
238.81640625
104.607421875
-9.494140625
-71.154296875
-36.517578125
104.14453125
300.5390625
472.685546875
563.533203125
562.193359375
491.5625
388.208984375
289.6953125
224.544921875
203.65234375
220.982421875
264.1484375
324.583984375
399.5625
486.765625
575.22265625
638.841796875
644.3046875
577.578125
467.958984375
376.310546875
346.158203125
365.298828125
385.009765625
378.6171875
368.25390625
384.041015625
408.388671875
383.392578125
279.3515625
137.740234375
28.990234375
-26.341796875
-77.349609375
-184.173828125
-356.056640625
-550.203125
-708.677734375
-778.236328125
-713.841796875
-503.892578125
-206.458984375
63.712890625
208.015625
201.107421875
73.158203125
-139.072265625
-397.59375
-638.20703125
-786.033203125
-809.71484375
-734.71484375
-594.19140625
-397.759765625
-166.505859375
34.74609375
136.962890625
124.361328125
22.765625
-150.705078125
-384.05078125
-627.0859375
-806.73046875
-898.505859375
-936.7109375
-934.931640625
-846.962890625
-646.75
-408.919921875
-254.466796875
-229.126953125
-280.751953125
-345.111328125
-400.583984375
-437.666015625
-434.57421875
-389.158203125
-332.16015625
-277.931640625
-196.232421875
-68.642578125
55.392578125
104.6953125
76.158203125
33.34375
18.4140625
16.294921875
24.603515625
111.560546875
351.654296875
706.009765625
1006.001953125
1080.759765625
900.208984375
591.0390625
322.708984375
184.83984375
160.896484375
189.15625
227.064453125
266.04296875
316.142578125
396.619140625
529.52734375
716.0859375
909.552734375
1025.873046875
1002.83203125
860.515625
699.822265625
626.75390625
665.732421875
748.263671875
792.91796875
789.69140625
791.7109375
830.5703125
869.052734375
850.51953125
772.640625
690.38671875
659.208984375
696.498046875
785.693359375
887.28125
947.3046875
926.587890625
834.88671875
722.12890625
633.583984375
588.73046875
595.48828125
647.44921875
694.994140625
656.390625
490.65625
247.732421875
27.15625
-98.58984375
-105.65234375
4.341796875
205.611328125
433.46875
610.5
701.29296875
723.431640625
705.49609375
658.529296875
586.359375
488.962890625
344.451171875
120.78515625
-171.5390625
-459.01171875
-660.71875
-754.095703125
-771.115234375
-744.81640625
-678.08203125
-551.64453125
-342.623046875
-48.8359375
278.166015625
531.1015625
611.53515625
512.169921875
326.787109375
176.74609375
131.244140625
180.275390625
250.10546875
238.80078125
71.353515625
-243.669921875
-604.1953125
-871.0390625
-948.9921875
-835.583984375
-613.15234375
-392.3515625
-240.76953125
-151.80859375
-81.931640625
-8.609375
62.60546875
132.80078125
211.841796875
276.91796875
266.61328125
143.234375
-61.1484375
-285.849609375
-507.1328125
-732.078125
-947.40234375
-1119.580078125
-1242.564453125
-1337.71875
-1391.04296875
-1331.431640625
-1105.525390625
-759.705078125
-422.951171875
-213.16015625
-169.736328125
-257.53515625
-406.59375
-547.673828125
-633.783203125
-644.916015625
-578.220703125
-442.345703125
-267.32421875
-109.13671875
-27.7109375
-55.740234375
-188.078125
-388.29296875
-594.189453125
-732.400390625
-758.822265625
-696.787109375
-623.994140625
-613.376953125
-689.4375
-835.791015625
-1025.537109375
-1236.560546875
-1453.193359375
-1666.943359375
-1868.96484375
-2033.66015625
-2123.056640625
-2125.25390625
-2080.90625
-2046.798828125
-2028.283203125
-1970.3671875
-1829.861328125
-1637.763671875
-1465.439453125
-1337.466796875
-1211.455078125
-1055.8046875
-919.20703125
-892.1953125
-1004.154296875
-1182.796875
-1320.025390625
-1360.4296875
-1320.81640625
-1244.28515625
-1152.3671875
-1033.142578125
-861.59765625
-636.298828125
-407.609375
-262.34375
-260.572265625
-379.833984375
-526.939453125
-604.94921875
-566.736328125
-420.08984375
-213.130859375
-28.072265625
34.658203125
-96.267578125
-412.3125
-822.728515625
-1209.666015625
-1493.138671875
-1654.44140625
-1712.943359375
-1692.91015625
-1614.1953125
-1504.0625
-1401.255859375
-1338.099609375
-1319.404296875
-1322.140625
-1312.087890625
-1256.6640625
-1129.62109375
-920.357421875
-648.431640625
-364.65625
-128.322265625
24.25390625
95.58984375
116.96875
123.203125
134.79296875
162.05859375
218.271484375
314.88671875
440.97265625
564.791015625
670.33203125
779.58984375
916.078125
1051.314453125
1114.4453125
1061.390625
912.763671875
716.15625
498.041015625
272.904296875
77.32421875
-41.072265625
-71.107421875
-52.556640625
-37.3359375
-48.61328125
-78.369140625
-107.470703125
-119.216796875
-103.720703125
-59.869140625
7.748046875
95.01953125
195.37109375
285.857421875
318.9375
235.861328125
0.16015625
-366.849609375
-777.74609375
-1119.076171875
-1320.0
-1390.322265625
-1392.7109375
-1384.52734375
-1388.69140625
-1401.03515625
-1400.6875
-1357.67578125
-1258.8359375
-1135.798828125
-1045.458984375
-1006.369140625
-967.322265625
-854.50390625
-643.04296875
-373.916015625
-116.6875
64.84765625
125.8984375
60.669921875
-73.560546875
-176.197265625
-178.697265625
-107.53515625
-61.2265625
-117.65234375
-264.22265625
-416.06640625
-494.177734375
-482.2578125
-417.9296875
-348.66796875
-308.62890625
-326.6796875
-425.728515625
-591.306640625
-750.9140625
-816.75390625
-766.37109375
-667.70703125
-607.78125
-607.552734375
-628.927734375
-653.953125
-711.701171875
-806.90234375
-862.87890625
-787.8984375
-593.2890625
-396.361328125
-289.357421875
-243.427734375
-170.431640625
-50.439453125
44.466796875
46.5390625
-25.75390625
-91.6171875
-90.625
-31.185546875
27.23046875
27.935546875
-40.890625
-149.48046875
-265.28515625
-374.54296875
-458.40625
-470.98046875
-373.83203125
-191.15234375
-3.447265625
118.78515625
155.953125
119.05859375
23.7890625
-103.671875
-224.65234375
-310.951171875
-353.57421875
-345.099609375
-287.623046875
-231.71484375
-260.962890625
-395.1953125
-536.578125
-560.693359375
-447.86328125
-277.58203125
-104.818359375
95.189453125
345.89453125
593.1484375
750.595703125
790.19140625
750.4609375
675.8828125
587.927734375
508.392578125
470.353515625
489.9140625
541.068359375
565.083984375
498.677734375
302.23828125
-14.4765625
-383.01953125
-705.154296875
-906.291015625
-966.05859375
-904.08984375
-751.283203125
-542.01171875
-320.91796875
-135.46484375
-11.044921875
65.44140625
136.310546875
247.529296875
423.119140625
648.251953125
873.841796875
1054.5390625
1193.15234375
1330.154296875
1469.25
1534.45703125
1447.119140625
1251.005859375
1110.98828125
1151.85546875
1323.9296875
1463.3125
1466.01171875
1364.26171875
1247.751953125
1163.3125
1099.2578125
1020.2734375
893.541015625
711.6640625
515.640625
377.259765625
340.4140625
392.95703125
500.84375
638.88671875
770.947265625
836.9453125
802.29296875
710.083984375
648.537109375
663.826171875
725.51953125
774.951171875
786.228515625
779.98046875
796.6640625
860.197265625
955.47265625
1038.67578125
1072.45703125
1041.541015625
929.923828125
709.029296875
378.541015625
10.001953125
-282.556640625
-423.44921875
-415.24609375
-308.701171875
-161.583984375
-26.443359375
57.40234375
84.533203125
87.34765625
106.294921875
157.1015625
225.69140625
284.66015625
313.84765625
315.958984375
314.41015625
329.52734375
361.591796875
406.896484375
480.158203125
602.5
774.052734375
979.38671875
1211.888671875
1463.28125
1693.84765625
1854.939453125
1956.3359375
2076.095703125
2274.861328125
2516.76953125
2696.17578125
2729.884765625
2610.537109375
2393.751953125
2162.236328125
1990.837890625
1913.697265625
1915.27734375
1959.498046875
2021.298828125
2085.255859375
2136.919921875
2182.298828125
2263.62890625
2421.75390625
2636.904296875
2827.91796875
2916.017578125
2876.267578125
2733.078125
2537.125
2357.431640625
2262.0
2267.3515625
2307.8515625
2282.712890625
2146.396484375
1941.873046875
1739.802734375
1563.88671875
1394.572265625
1231.21875
1113.466796875
1071.125
1084.546875
1118.537109375
1171.650390625
1258.5859375
1360.13671875
1434.3359375
1476.494140625
1526.23046875
1609.861328125
1720.490234375
1865.8828125
2078.447265625
2339.37109375
2539.849609375
2577.9296875
2477.8125
2364.01171875
2328.951171875
2374.287109375
2471.873046875
2617.037109375
2801.1484375
2980.537109375
3108.84765625
3181.1484375
3225.5625
3266.8671875
3312.42578125
3359.6640625
3405.685546875
3456.841796875
3525.234375
3597.888671875
3619.521484375
3544.025390625
3408.583984375
3315.255859375
3317.48046875
3356.5625
3334.40234375
3218.837890625
3045.482421875
2840.669921875
2586.298828125
2258.181640625
1867.79296875
1464.44140625
1120.091796875
913.603515625
903.44921875
1094.318359375
1424.34765625
1786.537109375
2080.125
2274.0
2432.51171875
2653.46875
2958.998046875
3264.265625
3471.685546875
3572.37890625
3625.990234375
3662.33203125
3646.693359375
3538.505859375
3343.609375
3101.693359375
2856.642578125
2651.66796875
2523.294921875
2478.017578125
2487.466796875
2517.369140625
2548.021484375
2561.412109375
2531.416015625
2445.900390625
2328.806640625
2225.158203125
2166.70703125
2156.337890625
2174.2890625
2188.09375
2164.619140625
2090.6953125
1991.419921875
1923.8046875
1936.041015625
2012.814453125
2058.609375
1961.63671875
1698.912109375
1367.65234375
1090.01171875
897.23046875
736.10546875
577.51171875
468.701171875
461.8046875
530.521484375
589.24609375
575.119140625
486.859375
362.5390625
250.59765625
193.931640625
210.19140625
279.974609375
367.962890625
456.16796875
545.64453125
629.1640625
675.140625
640.080078125
496.21875
260.75390625
7.5390625
-167.654296875
-216.5390625
-170.349609375
-91.44921875
-6.087890625
95.580078125
207.400390625
288.486328125
298.42578125
225.88671875
82.04296875
-103.443359375
-270.8046875
-346.57421875
-296.029296875
-144.66796875
67.23046875
328.37890625
626.953125
894.671875
1027.384765625
981.08203125
826.6796875
690.439453125
648.974609375
694.5
785.314453125
895.974609375
1008.04296875
1080.328125
1062.873046875
945.193359375
771.900390625
601.46875
460.669921875
345.845703125
252.25390625
181.732421875
125.072265625
59.060546875
-26.54296875
-106.02734375
-132.765625
-80.40625
32.814453125
162.63671875
280.873046875
395.07421875
524.25
664.603515625
793.720703125
905.1640625
1016.0390625
1131.30859375
1223.576171875
1269.2890625
1289.3984375
1326.68359375
1389.779296875
1448.0546875
1478.498046875
1481.0390625
1435.8828125
1281.724609375
970.302734375
534.03515625
77.68359375
-292.998046875
-522.494140625
-603.419921875
-557.7578125
-427.587890625
-260.328125
-83.146484375
105.744140625
314.099609375
529.16796875
720.171875
860.578125
936.044921875
930.5
820.189453125
596.720703125
294.685546875
-15.099609375
-260.91796875
-390.486328125
-366.861328125
-181.890625
103.33203125
360.380859375
482.599609375
475.876953125
429.212890625
394.373046875
334.466796875
202.46484375
22.38671875
-144.630859375
-283.3828125
-426.96484375
-589.548828125
-741.283203125
-847.56640625
-892.78125
-864.498046875
-761.03125
-632.9140625
-577.439453125
-659.671875
-856.65625
-1099.904296875
-1348.720703125
-1591.556640625
-1795.646484375
-1904.392578125
-1897.90234375
-1828.333984375
-1774.69921875
-1769.671875
-1779.5625
-1750.50390625
-1669.029296875
-1582.76171875
-1565.548828125
-1657.11328125
-1831.833984375
-2026.224609375
-2193.666015625
-2326.66796875
-2430.935546875
-2495.28515625
-2497.634765625
-2431.80859375
-2314.53125
-2166.515625
-1997.974609375
-1814.814453125
-1626.763671875
-1440.6015625
-1254.521484375
-1073.796875
-929.751953125
-865.849609375
-896.744140625
-991.076171875
-1102.51953125
-1208.859375
-1312.26171875
-1414.072265625
-1507.298828125
-1588.208984375
-1653.75
-1684.017578125
-1645.361328125
-1520.3671875
-1326.3046875
-1102.23046875
-891.064453125
-734.154296875
-657.611328125
-644.794921875
-635.806640625
-575.447265625
-459.88671875
-325.634765625
-203.119140625
-99.595703125
-20.19921875
22.462890625
31.65625
45.630859375
119.1875
282.5078125
512.9921875
739.791015625
880.619140625
889.533203125
775.51171875
571.87890625
293.970703125
-59.046875
-461.689453125
-841.158203125
-1113.205078125
-1239.62890625
-1252.970703125
-1232.388671875
-1249.564453125
-1318.283203125
-1388.63671875
-1401.732421875
-1355.4453125
-1305.421875
-1299.25
-1326.228515625
-1336.421875
-1285.04296875
-1143.943359375
-898.3203125
-570.775390625
-244.908203125
-30.3515625
10.87109375
-105.630859375
-324.705078125
-596.41796875
-881.6171875
-1143.673828125
-1356.943359375
-1514.923828125
-1620.353515625
-1679.82421875
-1717.267578125
-1772.701171875
-1862.919921875
-1948.8671875
-1963.19140625
-1871.0
-1688.818359375
-1449.84765625
-1179.591796875
-916.779296875
-730.2890625
-680.33984375
-758.283203125
-883.697265625
-970.212890625
-986.11328125
-948.341796875
-877.443359375
-781.826171875
-683.12109375
-627.564453125
-649.109375
-726.42578125
-795.841796875
-812.921875
-792.76171875
-786.853515625
-829.857421875
-914.208984375
-1007.505859375
-1083.6796875
-1137.67578125
-1176.220703125
-1197.134765625
-1180.357421875
-1103.837890625
-966.294921875
-784.9453125
-570.35546875
-318.3359375
-34.794921875
245.751953125
481.623046875
654.30078125
760.05078125
780.640625
690.96484375
503.515625
284.716796875
113.9921875
37.01953125
63.814453125
190.767578125
401.853515625
653.72265625
880.341796875
1022.0546875
1054.87890625
1006.357421875
951.587890625
972.408203125
1087.0703125
1215.869140625
1243.4765625
1135.4140625
986.42578125
941.740234375
1070.158203125
1311.978515625
1534.837890625
1628.123046875
1556.86328125
1354.822265625
1085.7734375
810.01171875
574.833984375
421.8984375
388.427734375
488.94140625
693.5703125
934.306640625
1147.201171875
1315.865234375
1469.41796875
1631.287109375
1773.083984375
1827.740234375
1746.744140625
1533.529296875
1222.908203125
852.955078125
474.41796875
165.16015625
-7.16015625
-48.80078125
-41.1328125
-59.126953125
-98.71484375
-95.3125
0.830078125
182.8203125
402.287109375
595.22265625
694.3984375
651.724609375
475.8828125
243.89453125
58.43359375
-16.212890625
17.009765625
111.615234375
223.76953125
341.69921875
479.224609375
642.77734375
803.841796875
907.30078125
912.693359375
829.349609375
710.900390625
618.263671875
591.0625
648.373046875
797.25
1020.19140625
1253.828125
1401.6328125
1389.763671875
1214.986328125
935.853515625
627.193359375
352.095703125
156.001953125
46.474609375
-29.123046875
-145.396484375
-305.78515625
-407.79296875
-338.625
-103.982421875
164.6953125
328.673828125
341.201171875
235.482421875
60.458984375
-143.990234375
-331.19140625
-442.583984375
-429.859375
-284.498046875
-55.0234375
167.138671875
300.853515625
327.939453125
287.78515625
225.5703125
167.330078125
137.986328125
157.0859375
198.76171875
202.744140625
162.49609375
161.4765625
264.818359375
400.447265625
420.82421875
286.19921875
118.482421875
50.38671875
79.25390625
103.61328125
50.41796875
-85.154296875
-284.537109375
-517.740234375
-714.37890625
-783.57421875
-685.5703125
-459.802734375
-180.76171875
83.77734375
272.068359375
331.072265625
243.65625
30.82421875
-286.091796875
-696.2265625
-1150.205078125
-1529.296875
-1706.427734375
-1643.39453125
-1411.015625
-1118.626953125
-842.21875
-611.796875
-432.146484375
-295.416015625
-184.421875
-77.16015625
52.388671875
233.173828125
476.431640625
744.119140625
951.822265625
1023.763671875
948.263671875
774.515625
564.26171875
360.302734375
193.150390625
89.48046875
59.697265625
89.9375
158.177734375
249.412109375
345.744140625
413.673828125
417.869140625
344.123046875
201.080078125
14.69921875
-158.708984375
-230.98046875
-137.8125
88.345703125
327.982421875
477.0859375
526.962890625
535.904296875
551.83203125
587.359375
645.76171875
730.201171875
828.314453125
915.958984375
976.474609375
994.71875
941.67578125
801.947265625
621.43359375
492.435546875
475.302734375
558.451171875
704.50390625
901.388671875
1143.580078125
1391.779296875
1589.78515625
1716.267578125
1795.083984375
1858.70703125
1920.228515625
1972.11328125
1988.60546875
1933.416015625
1789.912109375
1587.927734375
1387.79296875
1242.134765625
1185.740234375
1242.9375
1403.255859375
1585.126953125
1665.919921875
1579.078125
1368.90234375
1131.830078125
918.1640625
711.7734375
492.5859375
285.32421875
137.619140625
71.99609375
77.56640625
139.01171875
249.98046875
392.9140625
530.919921875
648.23828125
792.080078125
1035.0390625
1373.59375
1687.5703125
1832.8203125
1769.46875
1578.349609375
1365.984375
1188.3828125
1059.73828125
982.6484375
944.953125
919.91796875
899.673828125
910.38671875
971.66796875
1059.767578125
1136.65234375
1200.140625
1276.474609375
1372.533203125
1464.44921875
1529.802734375
1563.318359375
1558.306640625
1495.8046875
1358.5703125
1143.224609375
862.826171875
557.474609375
299.92578125
163.548828125
170.48828125
277.28515625
408.208984375
492.1171875
483.125
383.17578125
254.26953125
182.552734375
217.5234375
361.298828125
611.521484375
970.16015625
1387.009765625
1734.845703125
1892.873046875
1856.638671875
1739.90625
1672.966796875
1723.78515625
1906.775390625
2216.546875
2618.9140625
3024.212890625
3305.193359375
3363.84765625
3192.0
2875.123046875
2536.470703125
2264.388671875
2078.69921875
1956.546875
1880.71484375
1855.375
1880.46875
1929.431640625
1968.5859375
1998.265625
2058.94921875
2181.564453125
2336.298828125
2453.390625
2506.267578125
2552.962890625
2667.490234375
2838.22265625
2967.001953125
2971.533203125
2855.84765625
2673.60546875
2469.2109375
2288.87109375
2211.88671875
2311.466796875
2582.685546875
2945.369140625
3316.533203125
3646.009765625
3889.05859375
3999.9375
3975.421875
3865.95703125
3715.400390625
3517.783203125
3262.14453125
2994.48828125
2796.341796875
2708.1640625
2701.927734375
2725.595703125
2752.05078125
2788.984375
2862.85546875
2990.11328125
3143.689453125
3251.94921875
3254.298828125
3160.451171875
3040.072265625
2960.89453125
2956.869140625
3039.810546875
3193.4765625
3345.541015625
3395.615234375
3312.73046875
3185.748046875
3140.08203125
3210.857421875
3326.482421875
3407.29296875
3439.384765625
3443.02734375
3408.87890625
3299.775390625
3105.587890625
2871.07421875
2666.5859375
2539.87890625
2489.705078125
2472.693359375
2440.96875
2390.2109375
2370.015625
2427.32421875
2534.265625
2594.36328125
2540.05859375
2414.265625
2334.171875
2375.705078125
2511.697265625
2662.22265625
2777.169921875
2851.955078125
2883.87109375
2848.984375
2729.90625
2544.716796875
2333.0703125
2123.83203125
1932.177734375
1783.90625
1719.41015625
1755.94140625
1850.990234375
1924.603515625
1934.78515625
1928.041015625
1998.916015625
2189.48828125
2433.220703125
2604.80078125
2622.90625
2501.8828125
2315.4765625
2130.8203125
1981.62109375
1883.861328125
1851.07421875
1888.0390625
1983.279296875
2120.69921875
2295.517578125
2505.9140625
2722.853515625
2876.703125
2888.0
2720.29296875
2406.890625
2032.587890625
1693.865234375
1464.828125
1374.498046875
1398.193359375
1475.810546875
1553.171875
1611.484375
1659.130859375
1706.615234375
1759.86328125
1827.98046875
1917.466796875
2016.662109375
2101.017578125
2157.4375
2188.197265625
2184.546875
2114.486328125
1954.24609375
1724.701171875
1481.08203125
1269.490234375
1106.193359375
992.693359375
925.703125
881.96484375
814.244140625
688.615234375
527.53125
399.626953125
359.3671875
403.71484375
488.33203125
568.498046875
611.912109375
592.052734375
507.28125
414.994140625
409.970703125
530.11328125
687.576171875
724.994140625
552.978515625
220.8046875
-147.650390625
-464.171875
-714.95703125
-919.296875
-1081.546875
-1181.4609375
-1192.18359375
-1106.388671875
-956.6015625
-805.921875
-702.771484375
-643.474609375
-590.453125
-523.35546875
-456.064453125
-407.74609375
-383.25
-388.140625
-432.66015625
-496.849609375
-510.984375
-406.017578125
-187.5625
62.240234375
262.01171875
391.74609375
470.13671875
495.50390625
434.994140625
270.2578125
34.806640625
-201.216796875
-375.486328125
-461.091796875
-464.265625
-410.673828125
-333.357421875
-258.49609375
-188.96484375
-103.185546875
18.017578125
158.837890625
272.669921875
330.041015625
357.3671875
411.771484375
512.44921875
610.69140625
640.775390625
595.908203125
543.060546875
564.52734375
692.18359375
891.283203125
1088.388671875
1209.94140625
1214.560546875
1112.32421875
957.02734375
809.0078125
696.78515625
609.291015625
517.150390625
398.1953125
254.03515625
117.6484375
41.876953125
58.240234375
130.259765625
154.09375
27.412109375
-263.63671875
-619.56640625
-893.240234375
-990.021484375
-915.841796875
-743.15234375
-547.55078125
-382.55078125
-293.34375
-315.697265625
-441.59375
-601.6796875
-706.115234375
-708.533203125
-628.701171875
-525.72265625
-460.69921875
-468.060546875
-532.896484375
-593.423828125
-585.86328125
-489.4609375
-311.966796875
-42.533203125
338.91015625
791.48828125
1190.970703125
1412.515625
1423.98828125
1279.853515625
1049.37109375
786.53515625
551.255859375
403.767578125
359.228515625
377.26953125
413.78125
463.576171875
539.546875
630.330078125
697.205078125
701.529296875
620.90234375
450.27734375
207.439453125
-62.443359375
-300.443359375
-457.806640625
-509.662109375
-456.703125
-323.99609375
-155.45703125
-0.509765625
98.705078125
113.15625
32.669921875
-124.44921875
-309.86328125
-462.0546875
-534.1640625
-515.017578125
-428.205078125
-306.892578125
-167.28125
-15.21875
120.50390625
188.525390625
176.265625
155.716796875
225.26171875
397.6640625
581.091796875
686.173828125
717.345703125
733.83203125
755.16796875
750.6640625
708.146484375
662.02734375
640.017578125
615.03125
531.576171875
366.529296875
151.1796875
-56.703125
-211.947265625
-300.564453125
-332.607421875
-323.8828125
-288.96875
-250.30078125
-239.083984375
-272.11328125
-330.830078125
-374.7734375
-374.787109375
-327.5546875
-248.11328125
-162.48046875
-99.23046875
-68.6484375
-53.755859375
-42.740234375
-69.005859375
-191.51171875
-420.99609375
-680.09765625
-852.693359375
-873.3203125
-769.900390625
-629.53125
-524.85546875
-462.146484375
-392.8671875
-275.447265625
-119.142578125
39.41796875
188.59375
346.8125
518.107421875
668.546875
755.93359375
768.134765625
730.396484375
693.90234375
718.13671875
837.15234375
1029.875
1240.056640625
1430.650390625
1596.724609375
1724.546875
1780.837890625
1769.2578125
1764.775390625
1850.951171875
2032.056640625
2232.435546875
2368.138671875
2395.03125
2312.671875
2169.51171875
2058.439453125
2055.15625
2141.77734375
2219.408203125
2208.484375
2114.65234375
1995.041015625
1896.873046875
1842.693359375
1834.783203125
1838.849609375
1786.970703125
1639.501953125
1445.560546875
1314.791015625
1320.13671875
1437.029296875
1572.68359375
1638.787109375
1598.62890625
1467.2734375
1283.2734375
1081.822265625
892.654296875
757.337890625
728.400390625
828.826171875
1011.2109375
1176.794921875
1249.607421875
1228.373046875
1160.92578125
1080.921875
989.576171875
897.255859375
851.681640625
895.9765625
1004.4765625
1090.1484375
1087.787109375
1010.869140625
912.6796875
813.11328125
693.61328125
556.9140625
455.888671875
446.013671875
522.416015625
615.9921875
649.708984375
603.5859375
539.154296875
557.462890625
708.6328125
930.931640625
1094.396484375
1116.32421875
1024.62890625
906.177734375
818.271484375
767.439453125
749.162109375
769.130859375
821.6953125
873.705078125
884.62109375
838.66796875
758.68359375
696.794921875
704.2890625
789.400390625
898.103515625
952.587890625
922.552734375
855.427734375
830.021484375
884.0625
990.416015625
1094.505859375
1160.783203125
1183.21484375
1168.921875
1128.498046875
1078.181640625
1032.904296875
992.228515625
951.126953125
936.810546875
1015.5859375
1235.732421875
1567.359375
1923.673828125
2242.4296875
2523.34765625
2788.072265625
3039.4296875
3271.19140625
3479.1484375
3635.099609375
3681.49609375
3592.228515625
3423.3828125
3263.693359375
3138.42578125
2995.228515625
2781.283203125
2498.90625
2184.07421875
1870.451171875
1591.138671875
1386.3515625
1284.939453125
1286.41796875
1364.724609375
1471.9609375
1539.541015625
1510.7109375
1393.185546875
1259.873046875
1179.021484375
1158.255859375
1168.451171875
1197.4765625
1256.068359375
1349.443359375
1473.85546875
1633.416015625
1829.17578125
2026.654296875
2156.1484375
2158.115234375
2026.482421875
1811.5390625
1588.091796875
1414.7109375
1311.501953125
1275.82421875
1318.654296875
1470.822265625
1742.666015625
2090.201171875
2436.53125
2719.130859375
2906.349609375
2986.6171875
2969.017578125
2889.212890625
2786.94921875
2671.41796875
2524.044921875
2336.0234375
2127.501953125
1931.234375
1775.849609375
1685.662109375
1676.169921875
1741.615234375
1858.32421875
2001.759765625
2149.359375
2272.373046875
2345.7109375
2366.375
2344.63671875
2282.4921875
2187.3359375
2102.28125
2081.955078125
2125.833984375
2174.548828125
2195.802734375
2237.826171875
2361.248046875
2542.462890625
2686.767578125
2726.7265625
2671.138671875
2568.1171875
2465.771484375
2412.021484375
2444.521484375
2552.974609375
2672.623046875
2734.177734375
2709.642578125
2607.236328125
2448.001953125
2260.66015625
2075.525390625
1904.556640625
1743.705078125
1608.982421875
1549.45703125
1604.578125
1766.50390625
2005.03515625
2308.64453125
2669.69140625
3043.865234375
3363.111328125
3589.17578125
3725.138671875
3779.466796875
3759.123046875
3703.583984375
3678.751953125
3709.1015625
3744.91015625
3724.154296875
3642.66015625
3535.41015625
3416.744140625
3283.4453125
3162.25390625
3099.3984375
3091.50390625
3068.837890625
2968.626953125
2796.716796875
2597.8046875
2395.1953125
2192.259765625
2016.0390625
1919.22265625
1930.11328125
2019.052734375
2121.16015625
2185.33984375
2205.54296875
2218.8359375
2275.044921875
2397.572265625
2567.1640625
2738.828125
2862.046875
2882.337890625
2751.646484375
2471.41796875
2122.828125
1823.359375
1641.51171875
1570.078125
1584.330078125
1694.609375
1917.123046875
2209.517578125
2468.248046875
2600.86328125
2595.1640625
2520.630859375
2472.83984375
2513.6640625
2647.83203125
2842.17578125
3061.1640625
3280.92578125
3471.73046875
3582.94140625
3566.5390625
3423.791015625
3217.966796875
3023.974609375
2858.599609375
2668.078125
2397.611328125
2076.998046875
1826.935546875
1765.57421875
1901.37890625
2117.478515625
2261.2890625
2254.326171875
2130.1015625
1981.388671875
1872.7265625
1795.75390625
1703.923828125
1584.771484375
1484.82421875
1458.568359375
1511.404296875
1609.740234375
1727.580078125
1849.23828125
1934.97265625
1931.623046875
1835.865234375
1714.29296875
1637.37109375
1616.07421875
1620.77734375
1630.162109375
1628.322265625
1578.876953125
1448.83984375
1257.287109375
1069.166015625
941.623046875
896.67578125
928.5546875
999.4765625
1040.646484375
1009.302734375
949.994140625
950.529296875
1024.5390625
1086.310546875
1062.49609375
978.49609375
902.498046875
856.634765625
837.705078125
885.595703125
1053.0390625
1307.6328125
1526.55078125
1605.482421875
1532.806640625
1351.6953125
1103.044921875
829.998046875
588.904296875
408.208984375
256.505859375
90.47265625
-75.642578125
-181.302734375
-192.669921875
-129.755859375
-22.189453125
121.876953125
284.775390625
407.681640625
423.767578125
317.90234375
129.365234375
-104.333984375
-380.369140625
-695.27734375
-1000.015625
-1221.609375
-1331.94921875
-1371.80078125
-1395.421875
-1407.474609375
-1368.1640625
-1245.859375
-1044.119140625
-787.107421875
-508.8671875
-264.4140625
-126.478515625
-147.205078125
-318.7265625
-570.18359375
-798.4453125
-913.046875
-882.140625
-752.8828125
-614.00390625
-520.25
-454.330078125
-365.673828125
-231.361328125
-67.5546875
101.119140625
257.4453125
380.8984375
446.642578125
444.771484375
390.216796875
310.8671875
235.390625
190.490234375
192.439453125
233.09765625
283.458984375
317.00390625
324.951171875
310.828125
282.171875
247.939453125
208.80859375
147.05859375
44.0
-84.16796875
-185.828125
-222.341796875
-200.640625
-141.57421875
-36.701171875
130.619140625
328.43359375
481.826171875
553.083984375
591.3203125
680.595703125
853.732421875
1079.623046875
1323.74609375
1587.314453125
1875.03125
2145.037109375
2314.76171875
2321.6640625
2172.9609375
1934.248046875
1673.83203125
1423.36328125
1191.52734375
1001.9375
895.873046875
889.203125
941.6015625
987.708984375
997.923828125
995.052734375
1012.15625
1050.642578125
1084.001953125
1085.455078125
1040.765625
947.33203125
816.298828125
667.638671875
506.4375
308.28125
47.216796875
-258.400390625
-542.853515625
-741.828125
-834.375
-836.32421875
-774.013671875
-681.546875
-609.841796875
-608.181640625
-684.541015625
-795.458984375
-887.0
-944.587890625
-997.658203125
-1077.21875
-1173.158203125
-1231.958984375
-1192.189453125
-1024.583984375
-748.677734375
-422.166015625
-115.927734375
110.4921875
223.32421875
217.64453125
117.263671875
-22.166015625
-119.501953125
-104.69140625
27.64453125
203.310546875
325.509765625
354.908203125
329.654296875
313.888671875
345.546875
432.796875
568.58203125
723.4296875
840.5078125
870.0
812.765625
713.087890625
607.736328125
498.37890625
373.3359375
235.6953125
104.30859375
5.376953125
-30.259765625
16.779296875
124.201171875
227.43359375
269.33203125
248.3046875
208.826171875
194.26171875
220.939453125
284.080078125
365.08203125
436.81640625
486.69140625
537.890625
624.474609375
737.59765625
821.8125
843.890625
844.466796875
887.841796875
962.388671875
966.29296875
815.38671875
552.791015625
329.712890625
276.1796875
400.41015625
606.876953125
786.37890625
879.009765625
879.203125
820.5
761.716796875
757.89453125
819.841796875
904.533203125
952.140625
925.6328125
816.158203125
638.265625
442.201171875
308.458984375
288.806640625
349.310546875
403.720703125
412.904296875
423.19921875
493.158203125
611.59375
712.75390625
752.0703125
738.798828125
709.126953125
700.42578125
744.80078125
848.82421875
969.16015625
1035.74609375
1012.67578125
919.61328125
793.08984375
661.38671875
572.59765625
605.466796875
804.802734375
1116.6640625
1430.013671875
1685.447265625
1906.33984375
2116.455078125
2272.115234375
2308.646484375
2228.16015625
2101.689453125
1991.76171875
1906.951171875
1830.669921875
1755.083984375
1671.759765625
1562.806640625
1432.318359375
1331.23828125
1319.615234375
1403.732421875
1529.244140625
1633.7421875
1689.26953125
1702.654296875
1705.529296875
1747.2421875
1861.869140625
2019.66015625
2132.0234375
2129.67578125
2026.4609375
1889.357421875
1760.98046875
1636.34375
1504.34375
1377.830078125
1277.212890625
1208.615234375
1167.1953125
1147.509765625
1148.9765625
1187.681640625
1299.517578125
1504.037109375
1758.65625
1976.587890625
2105.8515625
2171.25
2226.693359375
2288.279296875
2327.30859375
2301.609375
2174.029296875
1933.0546875
1633.9765625
1399.576171875
1333.58984375
1433.779296875
1621.560546875
1844.78515625
2103.837890625
2379.78515625
2601.5390625
2716.92578125
2753.94921875
2770.40234375
2766.34765625
2684.92578125
2488.3203125
2202.984375
1902.373046875
1676.296875
1603.46484375
1706.662109375
1920.435546875
2133.306640625
2285.419921875
2418.37890625
2621.423828125
2934.0234375
3298.921875
3595.859375
3717.568359375
3627.37109375
3357.076171875
2960.296875
2486.431640625
2008.115234375
1641.87109375
1490.564453125
1551.740234375
1712.03125
1849.41015625
1923.43359375
1958.689453125
1976.6484375
1980.296875
1989.6015625
2046.568359375
2170.1328125
2326.765625
2458.47265625
2528.107421875
2529.90625
2471.078125
2362.16796875
2225.130859375
2095.765625
2006.810546875
1967.7578125
1964.890625
1981.994140625
2017.2265625
2075.923828125
2148.841796875
2204.169921875
2206.5390625
2147.271484375
2059.607421875
2004.01171875
2030.013671875
2143.62890625
2314.03515625
2516.8203125
2762.67578125
3072.216796875
3431.4609375
3794.216796875
4128.47265625
4433.91015625
4702.1171875
4886.126953125
4939.736328125
4882.828125
4802.923828125
4780.771484375
4816.236328125
4825.57421875
4712.787109375
4459.3046875
4154.94140625
3928.466796875
3833.80859375
3814.796875
3791.611328125
3758.0859375
3766.142578125
3836.630859375
3935.1328125
4036.26171875
4158.4453125
4311.810546875
4456.92578125
4557.478515625
4647.875
4798.06640625
5013.728515625
5213.12109375
5312.271484375
5299.990234375
5214.560546875
5079.423828125
4896.572265625
4694.0078125
4542.900390625
4507.80078125
4587.744140625
4719.56640625
4838.447265625
4925.439453125
4995.173828125
5054.267578125
5091.3515625
5106.1875
5126.779296875
5183.54296875
5273.6875
5360.71875
5405.291015625
5394.54296875
5355.1328125
5347.70703125
5433.115234375
5622.03125
5859.6875
6074.314453125
6234.701171875
6345.009765625
6397.466796875
6366.802734375
6258.451171875
6129.521484375
6041.6796875
6012.03515625
6024.357421875
6061.400390625
6097.029296875
6077.423828125
5955.625
5751.52734375
5546.939453125
5410.462890625
5350.302734375
5347.990234375
5405.35546875
5531.404296875
5702.880859375
5872.98828125
6019.640625
6161.845703125
6327.427734375
6526.3203125
6758.14453125
7018.859375
7283.4921875
7501.166015625
7632.29296875
7689.2578125
7726.263671875
7790.41796875
7891.77734375
8012.263671875
8123.677734375
8196.32421875
8210.162109375
8167.892578125
8087.55078125
7978.091796875
7834.599609375
7661.953125
7485.546875
7325.095703125
7170.55078125
6999.8828125
6811.375
6622.009765625
6444.775390625
6292.908203125
6203.828125
6227.28125
6373.3046875
6587.369140625
6791.06640625
6938.849609375
7028.865234375
7078.28515625
7111.119140625
7164.05859375
7278.634765625
7473.50390625
7726.22265625
7983.517578125
8189.87109375
8317.20703125
8381.96484375
8434.802734375
8522.205078125
8650.10546875
8783.73828125
8878.7890625
8907.5
8860.400390625
8738.65625
8556.099609375
8348.365234375
8173.80859375
8095.58984375
8148.98828125
8316.193359375
8534.890625
8738.23828125
8888.357421875
8974.04296875
8989.138671875
8925.00390625
8778.802734375
8558.19140625
8282.65625
7992.947265625
7753.294921875
7621.560546875
7605.82421875
7658.341796875
7718.96875
7763.7890625
7818.052734375
7932.96875
8142.23828125
8418.66796875
8672.53125
8819.66015625
8864.55859375
8897.3125
8995.55859375
9148.4765625
9289.5703125
9374.66015625
9395.77734375
9339.779296875
9183.373046875
8939.490234375
8676.21484375
8471.947265625
8363.40625
8337.57421875
8351.6640625
8357.53125
8335.2109375
8316.806640625
8354.26953125
8447.466796875
8525.91015625
8521.662109375
8440.15234375
8333.744140625
8223.94921875
8087.541015625
7917.931640625
7763.80859375
7690.380859375
7718.7578125
7813.390625
7916.076171875
7984.865234375
8013.544921875
8026.544921875
8052.62109375
8098.5078125
8147.556640625
8176.3671875
8161.72265625
8078.38671875
7911.787109375
7677.794921875
7413.6796875
7146.177734375
6888.45703125
6673.873046875
6561.572265625
6580.345703125
6679.6328125
6764.490234375
6778.087890625
6732.529296875
6670.3046875
6630.646484375
6657.630859375
6798.515625
7057.28515625
7361.296875
7606.54296875
7742.005859375
7792.56640625
7799.21484375
7763.58203125
7668.36328125
7534.107421875
7424.83203125
7390.443359375
7418.80859375
7450.9765625
7431.052734375
7335.177734375
7169.94140625
6963.439453125
6755.060546875
6578.197265625
6450.73046875
6387.083984375
6405.2578125
6499.70703125
6615.794921875
6686.388671875
6704.392578125
6729.966796875
6809.9140625
6920.12890625
7015.185546875
7107.216796875
7249.388671875
7446.00390625
7623.404296875
7702.23046875
7666.490234375
7546.8828125
7367.5703125
7138.822265625
6889.474609375
6677.498046875
6558.287109375
6543.171875
6586.025390625
6616.46875
6603.837890625
6590.845703125
6645.6328125
6777.240234375
6921.9296875
7019.55859375
7070.568359375
7096.439453125
7077.56640625
6973.451171875
6793.396484375
6605.328125
6468.646484375
6384.767578125
6314.6875
6216.904296875
6065.025390625
5860.568359375
5643.728515625
5469.384765625
5356.90234375
5277.66796875
5200.033203125
5128.248046875
5088.505859375
5098.6015625
5165.10546875
5286.7109375
5436.7890625
5559.40234375
5613.833984375
5622.974609375
5655.07421875
5750.80859375
5877.634765625
5956.66796875
5928.31640625
5797.185546875
5623.01171875
5464.369140625
5324.19921875
5157.9140625
4943.537109375
4730.640625
4600.1328125
4578.783203125
4611.869140625
4622.1171875
4581.7890625
4525.19140625
4504.029296875
4536.748046875
4595.373046875
4638.76171875
4658.369140625
4683.197265625
4736.337890625
4804.58203125
4868.259765625
4943.810546875
5063.36328125
5212.482421875
5319.576171875
5317.90234375
5197.974609375
4996.640625
4766.0859375
4567.56640625
4461.658203125
4470.548828125
4560.111328125
4680.43359375
4810.646484375
4941.861328125
5035.265625
5037.03125
4937.14453125
4784.01171875
4636.451171875
4527.759765625
4479.673828125
4512.751953125
4616.251953125
4728.8359375
4779.064453125
4739.1015625
4618.82421875
4419.236328125
4127.65234375
3769.99609375
3441.291015625
3255.05078125
3256.82421875
3392.3203125
3556.431640625
3667.2109375
3700.98046875
3677.955078125
3629.6015625
3575.619140625
3515.724609375
3432.935546875
3309.146484375
3149.509765625
2995.78125
2904.3203125
2893.2265625
2906.083984375
2845.07421875
2664.474609375
2437.091796875
2308.767578125
2365.7421875
2545.4140625
2688.32421875
2679.849609375
2537.755859375
2371.416015625
2274.544921875
2257.42578125
2260.625
2221.111328125
2137.78125
2085.361328125
2153.1640625
2353.3046875
2591.599609375
2739.248046875
2730.80859375
2589.99609375
2379.638671875
2149.478515625
1923.927734375
1710.501953125
1509.9453125
1333.458984375
1217.5390625
1210.970703125
1339.794921875
1584.94921875
1882.689453125
2134.875
2240.87890625
2164.458984375
1980.8671875
1824.93359375
1771.490234375
1785.634765625
1799.595703125
1803.01171875
1829.142578125
1883.458984375
1932.0
1948.39453125
1924.798828125
1833.64453125
1626.955078125
1299.4921875
927.1640625
617.078125
427.359375
344.697265625
322.818359375
325.765625
343.716796875
383.05078125
439.931640625
480.203125
455.515625
346.009765625
176.228515625
-17.951171875
-225.267578125
-452.21875
-692.5859375
-915.541015625
-1074.142578125
-1116.947265625
-1009.083984375
-765.173828125
-457.447265625
-172.28125
44.671875
195.798828125
298.078125
362.2578125
399.3203125
423.724609375
443.015625
454.38671875
450.638671875
418.775390625
340.013671875
212.212890625
71.955078125
-27.44140625
-64.802734375
-60.115234375
-33.50390625
19.318359375
102.33203125
199.1484375
299.25
423.4609375
596.27734375
804.884765625
1012.859375
1208.28125
1409.509765625
1621.06640625
1809.353515625
1931.19921875
1969.3671875
1933.138671875
1841.48828125
1717.064453125
1584.876953125
1465.705078125
1375.615234375
1331.724609375
1340.8515625
1374.1015625
1372.447265625
1298.2109375
1172.529296875
1042.427734375
916.564453125
757.3046875
541.451171875
310.0859375
147.892578125
121.955078125
241.95703125
459.373046875
690.78515625
859.71875
944.671875
988.03515625
1038.4453125
1082.625
1056.57421875
931.6328125
764.322265625
642.24609375
601.580078125
623.921875
692.37890625
801.62109375
910.197265625
936.716796875
836.00390625
648.423828125
442.740234375
240.45703125
40.15234375
-108.802734375
-123.58203125
11.93359375
217.80859375
408.029296875
562.416015625
684.900390625
746.85546875
728.19921875
681.599609375
685.111328125
730.599609375
716.994140625
568.955078125
317.49609375
48.35546875
-179.140625
-327.59375
-339.4921875
-164.0390625
167.64453125
532.6171875
801.99609375
929.41796875
954.134765625
934.591796875
892.818359375
821.81640625
735.0390625
691.35546875
757.65234375
948.92578125
1214.802734375
1476.328125
1655.126953125
1678.5234375
1510.451171875
1213.724609375
954.09765625
892.373046875
1059.388671875
1346.337890625
1602.802734375
1726.166015625
1688.41796875
1537.337890625
1379.412109375
1307.279296875
1309.892578125
1279.060546875
1129.75
895.34375
686.150390625
578.404296875
569.19921875
615.837890625
678.888671875
731.234375
760.31640625
770.6953125
767.48046875
739.744140625
683.06640625
636.923828125
668.205078125
798.90625
961.462890625
1038.955078125
951.642578125
715.943359375
442.203125
277.4765625
318.828125
548.28125
844.3984375
1068.0234375
1150.96875
1120.015625
1053.962890625
1019.220703125
1029.548828125
1052.078125
1047.92578125
1005.32421875
936.123046875
857.94921875
796.19140625
787.04296875
844.1171875
920.337890625
937.529296875
868.02734375
759.96875
667.271484375
586.29296875
487.5078125
381.515625
315.609375
318.9921875
385.3671875
494.2109375
606.083984375
647.375
560.388671875
389.759765625
273.546875
312.85546875
471.2890625
626.130859375
694.095703125
680.462890625
632.767578125
592.59765625
589.19921875
638.28125
730.630859375
840.78515625
956.53515625
1087.310546875
1239.09375
1392.55078125
1508.71484375
1548.5703125
1493.3515625
1363.107421875
1213.40234375
1092.63671875
996.80078125
881.6015625
721.53515625
537.80859375
363.494140625
206.46484375
62.662109375
-55.3828125
-128.5234375
-159.0234375
-162.71875
-135.3203125
-52.021484375
91.978515625
260.34765625
407.94921875
521.525390625
613.408203125
684.080078125
713.73828125
696.427734375
663.400390625
655.54296875
682.12109375
730.05078125
813.384765625
980.6875
1248.01953125
1541.470703125
1741.021484375
1785.630859375
1712.578125
1593.25
1462.841796875
1327.5625
1208.9921875
1147.3203125
1168.865234375
1273.552734375
1446.474609375
1658.134765625
1859.095703125
2002.625
2079.0703125
2111.25
2116.18359375
2093.396484375
2055.603515625
2045.189453125
2099.134765625
2203.759765625
2299.103515625
2334.234375
2321.796875
2338.634765625
2460.251953125
2681.220703125
2909.369140625
3057.171875
3132.58984375
3219.521484375
3378.888671875
3601.1953125
3850.66015625
4108.0546875
4353.171875
4549.05859375
4677.875
4765.984375
4841.939453125
4892.3828125
4890.8203125
4844.595703125
4771.177734375
4645.771484375
4422.998046875
4108.830078125
3767.16796875
3454.111328125
3190.14453125
3001.2109375
2933.634765625
3002.501953125
3163.421875
3364.294921875
3598.55078125
3886.19140625
4234.390625
4644.328125
5121.640625
5632.890625
6066.072265625
6283.21484375
6226.126953125
5956.41796875
5601.46484375
5283.10546875
5081.138671875
5018.55859375
5064.19140625
5168.990234375
5309.4375
5485.248046875
5680.69921875
5855.240234375
5981.466796875
6075.53125
6180.498046875
6326.6328125
6505.923828125
6672.619140625
6771.861328125
6784.63671875
6744.97265625
6701.07421875
6669.25390625
6646.98828125
6656.796875
6734.9375
6871.4453125
7004.96484375
7099.0703125
7188.529296875
7318.1484375
7462.046875
7544.302734375
7530.78125
7464.46484375
7410.271484375
7397.509765625
7422.103515625
7471.01953125
7520.619140625
7529.10546875
7464.263671875
7350.173828125
7272.2890625
7315.775390625
7489.125
7713.6953125
7895.7890625
8004.5390625
8072.474609375
8134.37890625
8192.0078125
8237.693359375
8280.28125
8333.78125
8405.9375
8513.58984375
8678.25390625
8876.99609375
9025.0
9052.92578125
8993.986328125
8950.021484375
8967.841796875
8989.912109375
8938.359375
8810.978515625
8678.408203125
8621.04296875
8688.353515625
8882.169921875
9143.302734375
9379.677734375
9551.185546875
9718.3515625
9969.431640625
10301.94921875
10611.71484375
10799.818359375
10853.953125
10820.58203125
10746.517578125
10679.482421875
10688.611328125
10827.92578125
11075.0546875
11340.017578125
11543.814453125
11665.693359375
11710.642578125
11668.498046875
11537.00390625
11370.8046875
11271.73046875
11318.423828125
11514.134765625
11798.322265625
12087.576171875
12302.095703125
12382.8671875
12317.412109375
12156.9140625
11997.0625
11929.650390625
11996.52734375
12167.732421875
12354.947265625
12465.111328125
12465.935546875
12402.5234375
12342.65234375
12314.380859375
12309.509765625
12332.509765625
12412.841796875
12563.634765625
12755.650390625
12946.6796875
13117.6484375
13264.232421875
13370.609375
13416.142578125
13404.611328125
13368.150390625
13338.267578125
13318.9296875
13284.232421875
13196.20703125
13033.978515625
12818.470703125
12603.23046875
12427.380859375
12279.830078125
12121.560546875
11939.2578125
11762.501953125
11631.380859375
11567.087890625
11578.505859375
11674.892578125
11851.6953125
12069.541015625
12265.751953125
12394.138671875
12448.576171875
12444.568359375
12384.603515625
12254.41015625
12060.373046875
11861.265625
11740.263671875
11729.984375
11770.576171875
11755.796875
11623.970703125
11401.96484375
11169.939453125
10998.357421875
10916.18359375
10916.953125
10976.748046875
11066.630859375
11157.583984375
11223.322265625
11250.25
11253.15234375
11272.748046875
11338.1015625
11425.951171875
11472.82421875
11440.95703125
11366.599609375
11332.044921875
11389.05859375
11511.314453125
11614.4453125
11616.56640625
11490.17578125
11274.28125
11042.73046875
10853.025390625
10719.453125
10634.931640625
10611.125
10678.935546875
10838.296875
11018.48828125
11111.3125
11055.55859375
10883.77734375
10682.931640625
10520.451171875
10415.7890625
10363.087890625
10347.96875
10337.931640625
10286.990234375
10171.125
10006.0234375
9816.20703125
9605.5078125
9378.833984375
9172.2890625
9023.482421875
8917.236328125
8804.505859375
8690.048828125
8663.822265625
8810.919921875
9101.47265625
9395.48046875
9557.158203125
9556.630859375
9474.48046875
9428.716796875
9489.875
9635.314453125
9765.455078125
9769.939453125
9597.919921875
9287.38671875
8943.05078125
8679.49609375
8556.076171875
8543.404296875
8557.443359375
8541.55078125
8519.033203125
8565.576171875
8737.0625
9021.00390625
9334.4296875
9555.865234375
9585.001953125
9408.4921875
9112.828125
8816.021484375
8585.4609375
8429.96875
8351.703125
8367.126953125
8470.857421875
8610.736328125
8718.548828125
8751.75390625
8697.337890625
8559.82421875
8371.060546875
8201.017578125
8127.740234375
8179.861328125
8307.431640625
8406.8515625
8374.896484375
8156.056640625
7764.51171875
7275.654296875
6793.2109375
6410.08984375
6181.16796875
6113.05859375
6169.12109375
6288.595703125
6413.896484375
6511.466796875
6575.62890625
6618.775390625
6658.427734375
6708.072265625
6772.169921875
6842.173828125
6894.708984375
6902.486328125
6861.560546875
6809.09765625
6798.751953125
6850.564453125
6937.1875
7024.505859375
7102.46484375
7156.5625
7132.3046875
6966.326171875
6649.408203125
6226.46484375
5739.560546875
5218.2421875
4738.681640625
4435.783203125
4400.720703125
4578.26953125
4810.068359375
4985.177734375
5118.90234375
5278.09375
5462.8203125
5590.53125
5589.48046875
5481.107421875
5355.93359375
5277.96484375
5233.71875
5179.775390625
5113.427734375
5065.986328125
5035.73046875
4967.677734375
4814.54296875
4591.708984375
4356.7265625
4158.1796875
4020.8828125
3953.712890625
3944.67578125
3967.333984375
4017.798828125
4122.916015625
4278.2890625
4401.408203125
4398.64453125
4277.451171875
4143.5
4076.12109375
4049.6796875
3995.6796875
3901.943359375
3820.43359375
3804.345703125
3869.228515625
3999.212890625
4160.755859375
4316.07421875
4443.41796875
4537.267578125
4574.8515625
4502.5859375
4288.732421875
3987.251953125
3718.98046875
3576.40234375
3557.365234375
3593.248046875
3627.044921875
3660.736328125
3743.58203125
3925.140625
4209.142578125
4537.751953125
4818.697265625
4976.392578125
4988.330078125
4885.384765625
4728.734375
4587.23046875
4521.42578125
4564.380859375
4698.01171875
4848.15625
4924.0390625
4886.26171875
4779.92578125
4688.22265625
4647.505859375
4616.51953125
4535.57421875
4408.896484375
4317.9921875
4349.05859375
4504.74609375
4687.0703125
4774.75
4726.5
4606.8984375
4507.482421875
4453.974609375
4401.4765625
4300.36328125
4133.158203125
3894.185546875
3583.533203125
3247.439453125
2990.71875
2907.0078125
2999.16015625
3188.564453125
3392.236328125
3568.0546875
3698.521484375
3770.298828125
3782.287109375
3751.619140625
3697.619140625
3630.890625
3567.212890625
3541.763671875
3594.169921875
3731.244140625
3902.251953125
4017.919921875
4011.29296875
3891.322265625
3731.8046875
3605.25390625
3540.431640625
3545.66015625
3642.0234375
3842.515625
4108.5859375
4357.138671875
4515.1015625
4556.5546875
4498.48046875
4382.16796875
4249.291015625
4109.5390625
3937.630859375
3730.94921875
3564.43359375
3550.01953125
3730.736328125
4039.947265625
4368.99609375
4645.587890625
4844.927734375
4971.607421875
5058.3984375
5150.220703125
5254.994140625
5327.576171875
5328.185546875
5276.828125
5219.8828125
5161.740234375
5071.3203125
4953.533203125
4872.453125
4885.78125
4978.806640625
5081.048828125
5136.83984375
5143.546875
5125.8671875
5095.0625
5050.744140625
5014.46875
5026.783203125
5085.93359375
5112.341796875
5019.798828125
4823.935546875
4636.224609375
4539.17578125
4516.09765625
4527.841796875
4598.818359375
4765.544921875
4975.189453125
5113.1015625
5132.224609375
5093.93359375
5073.216796875
5081.673828125
5098.443359375
5113.751953125
5105.607421875
5024.728515625
4855.544921875
4666.60546875
4552.716796875
4538.63671875
4577.177734375
4629.330078125
4703.708984375
4818.78515625
4967.166015625
5129.814453125
5299.9296875
5481.40234375
5679.412109375
5894.2890625
6104.25390625
6253.24609375
6285.552734375
6209.146484375
6105.265625
6054.888671875
6064.216796875
6077.587890625
6053.90234375
6009.4765625
5987.8203125
6011.955078125
6081.279296875
6199.884765625
6377.216796875
6586.755859375
6743.267578125
6755.6875
6617.146484375
6425.56640625
6295.94140625
6259.580078125
6265.96875
6270.20703125
6282.451171875
6323.79296875
6372.443359375
6388.64453125
6377.845703125
6390.439453125
6452.8984375
6526.982421875
6549.931640625
6495.453125
6381.734375
6237.31640625
6078.40234375
5908.861328125
5723.966796875
5523.4921875
5341.048828125
5248.625
5298.765625
5458.5546875
5630.123046875
5744.92578125
5808.619140625
5842.24609375
5821.0
5711.1796875
5546.361328125
5418.560546875
5388.58984375
5435.326171875
5496.6015625
5532.05859375
5541.044921875
5547.14453125
5575.216796875
5622.4609375
5648.439453125
5621.4609375
5579.443359375
5607.046875
5734.353515625
5895.087890625
6013.935546875
6100.744140625
6216.283203125
6370.390625
6508.326171875
6590.9453125
6633.494140625
6657.4765625
6657.57421875
6640.208984375
6648.251953125
6705.4921875
6762.837890625
6748.208984375
6669.830078125
6635.71484375
6758.646484375
7053.390625
7424.505859375
7738.4609375
7912.4921875
7960.140625
7964.13671875
7995.841796875
8054.787109375
8091.333984375
8080.27734375
8049.091796875
8030.271484375
8014.607421875
7971.669921875
7893.66015625
7785.0
7617.162109375
7338.2109375
6947.365234375
6533.76953125
6212.919921875
6031.794921875
5954.119140625
5928.15234375
5944.794921875
6032.818359375
6223.615234375
6526.83984375
6918.201171875
7337.205078125
7708.958984375
7980.634765625
8134.830078125
8172.037109375
8100.326171875
7949.3828125
7773.6015625
7621.13671875
7502.53125
7394.16015625
7261.41015625
7076.994140625
6842.48828125
6611.45703125
6473.412109375
6487.197265625
6629.90625
6819.779296875
6975.669921875
7045.296875
7008.9921875
6897.337890625
6793.4453125
6772.564453125
6831.912109375
6909.943359375
6974.408203125
7052.623046875
7167.26953125
7287.310546875
7370.234375
7423.32421875
7491.55078125
7600.29296875
7733.732421875
7855.18359375
7925.78125
7916.33203125
7826.373046875
7686.453125
7523.82421875
7334.033203125
7104.580078125
6858.63671875
6655.8125
6553.017578125
6575.171875
6709.26953125
6904.333984375
7086.205078125
7199.146484375
7236.65234375
7220.22265625
7159.28125
7054.423828125
6931.154296875
6839.056640625
6811.8203125
6847.01953125
6923.90625
7016.828125
7090.826171875
7115.177734375
7096.134765625
7077.080078125
7093.16015625
7138.150390625
7180.849609375
7195.6328125
7171.427734375
7116.365234375
7070.22265625
7090.419921875
7199.19921875
7350.8125
7469.912109375
7519.96484375
7522.703125
7518.083984375
7521.046875
7514.408203125
7469.494140625
7372.412109375
7239.9609375
7111.216796875
7016.994140625
6954.939453125
6894.1015625
6801.5625
6669.85546875
6531.529296875
6446.294921875
6453.71484375
6529.14453125
6603.7265625
6639.318359375
6662.5859375
6705.09375
6732.359375
6670.8828125
6503.544921875
6302.330078125
6153.927734375
6075.525390625
6015.029296875
5913.892578125
5757.884765625
5586.353515625
5468.416015625
5451.650390625
5509.34375
5546.5078125
5483.1953125
5332.876953125
5180.173828125
5082.029296875
5014.23046875
4921.6171875
4793.517578125
4666.04296875
4565.80859375
4484.8203125
4414.193359375
4371.447265625
4373.9140625
4402.84375
4421.095703125
4422.5546875
4437.259765625
4480.13671875
4517.072265625
4499.431640625
4422.3203125
4334.01171875
4293.45703125
4328.22265625
4421.935546875
4523.0
4571.4609375
4543.076171875
4475.140625
4432.607421875
4442.53125
4477.728515625
4509.478515625
4549.3828125
4616.619140625
4682.490234375
4682.63671875
4585.798828125
4421.765625
4231.20703125
4012.1171875
3733.89453125
3388.646484375
3008.724609375
2645.412109375
2355.43359375
2202.650390625
2236.017578125
2442.66796875
2737.1171875
3022.12890625
3263.859375
3493.810546875
3733.205078125
3929.609375
3984.728515625
3848.669921875
3577.43359375
3286.998046875
3052.7578125
2867.548828125
2699.232421875
2561.017578125
2494.353515625
2493.833984375
2494.77734375
2452.5234375
2398.521484375
2386.7890625
2411.2890625
2418.615234375
2388.546875
2351.013671875
2320.26171875
2267.74609375
2187.60546875
2143.91796875
2204.904296875
2346.81640625
2464.80078125
2474.56640625
2369.783203125
2184.349609375
1942.345703125
1663.990234375
1393.0703125
1189.669921875
1096.296875
1117.1328125
1223.40234375
1376.013671875
1552.787109375
1756.1484375
1983.77734375
2194.173828125
2324.43359375
2354.072265625
2333.28125
2328.716796875
2349.80078125
2346.908203125
2277.70703125
2154.02734375
2017.509765625
1886.3125
1742.11328125
1566.46875
1373.505859375
1194.751953125
1035.16796875
859.23828125
630.546875
358.255859375
91.083984375
-133.275390625
-317.615234375
-479.359375
-609.421875
-669.783203125
-628.3046875
-489.57421875
-299.44921875
-131.162109375
-59.830078125
-124.501953125
-295.12890625
-479.73046875
-581.421875
-560.62109375
-442.701171875
-268.541015625
-54.5078125
183.919921875
382.79296875
442.498046875
313.9375
60.380859375
-185.3359375
-319.90234375
-317.82421875
-207.115234375
-37.421875
127.41796875
226.318359375
236.224609375
177.35546875
72.142578125
-83.6015625
-295.62109375
-534.671875
-741.876953125
-860.248046875
-853.7265625
-720.732421875
-514.623046875
-333.99609375
-256.1484375
-273.02734375
-308.669921875
-297.615234375
-231.52734375
-140.392578125
-61.73046875
-37.33203125
-112.9296875
-315.796875
-631.669921875
-1008.20703125
-1378.66796875
-1685.10546875
-1891.056640625
-1981.13671875
-1953.021484375
-1817.533203125
-1607.392578125
-1370.203125
-1142.5625
-946.525390625
-821.294921875
-825.876953125
-970.673828125
-1161.900390625
-1264.08984375
-1225.31640625
-1105.458984375
-984.251953125
-896.345703125
-869.435546875
-954.734375
-1161.37890625
-1397.77734375
-1541.76953125
-1559.27734375
-1507.79296875
-1440.455078125
-1367.931640625
-1311.853515625
-1322.490234375
-1411.435546875
-1518.490234375
-1589.986328125
-1660.134765625
-1809.40625
-2054.509765625
-2318.966796875
-2512.591796875
-2611.490234375
-2656.875
-2699.0390625
-2750.794921875
-2781.37109375
-2747.806640625
-2637.7109375
-2483.177734375
-2332.1171875
-2215.689453125
-2149.955078125
-2150.201171875
-2216.451171875
-2307.05078125
-2352.779296875
-2308.1875
-2178.787109375
-1999.267578125
-1805.61328125
-1632.650390625
-1512.041015625
-1451.998046875
-1432.376953125
-1438.84375
-1490.458984375
-1607.10546875
-1747.490234375
-1802.970703125
-1672.9296875
-1352.802734375
-951.44140625
-621.470703125
-457.26171875
-439.263671875
-469.83203125
-466.376953125
-418.62109375
-356.345703125
-281.763671875
-157.921875
41.06640625
294.365234375
552.53125
766.92578125
893.330078125
895.29296875
769.24609375
555.419921875
304.828125
42.44921875
-225.46875
-486.6171875
-733.30859375
-991.2734375
-1306.232421875
-1690.974609375
-2099.947265625
-2460.673828125
-2720.353515625
-2866.826171875
-2925.310546875
-2938.763671875
-2934.626953125
-2907.330078125
-2848.65625
-2792.244140625
-2798.34765625
-2882.072265625
-2981.767578125
-3020.376953125
-2984.5703125
-2923.818359375
-2881.33984375
-2845.419921875
-2763.5234375
-2587.876953125
-2312.5234375
-1987.03125
-1700.751953125
-1540.6875
-1547.529296875
-1696.740234375
-1910.927734375
-2098.91015625
-2209.8359375
-2264.525390625
-2322.40234375
-2408.5546875
-2485.73828125
-2503.61328125
-2452.6328125
-2353.541015625
-2217.806640625
-2047.271484375
-1860.71484375
-1692.193359375
-1567.708984375
-1503.67578125
-1514.77734375
-1593.390625
-1691.44140625
-1761.482421875
-1817.41015625
-1917.142578125
-2074.76953125
-2222.583984375
-2276.111328125
-2212.615234375
-2073.919921875
-1920.626953125
-1802.966796875
-1750.515625
-1756.70703125
-1772.02734375
-1723.67578125
-1544.03125
-1194.90234375
-700.021484375
-168.14453125
244.1015625
419.89453125
333.208984375
23.50390625
-439.732421875
-952.98046875
-1388.447265625
-1660.494140625
-1777.408203125
-1802.1171875
-1775.669921875
-1702.34375
-1584.298828125
-1428.361328125
-1227.654296875
-975.044921875
-692.06640625
-414.369140625
-158.685546875
60.046875
192.060546875
183.67578125
45.65625
-158.962890625
-401.1640625
-703.271484375
-1049.09375
-1335.634765625
-1464.05859375
-1450.65625
-1404.85546875
-1413.8203125
-1482.9140625
-1571.66796875
-1644.662109375
-1683.37109375
-1672.921875
-1582.28515625
-1356.388671875
-956.056640625
-432.2734375
63.29296875
384.802734375
509.58203125
526.25
521.4765625
516.634765625
506.51171875
506.259765625
538.115234375
601.966796875
679.353515625
749.251953125
792.130859375
801.712890625
802.3828125
830.943359375
890.1484375
944.92578125
976.7109375
1012.705078125
1081.29296875
1164.919921875
1222.828125
1237.517578125
1207.8203125
1116.765625
949.16015625
736.9609375
545.666015625
405.28515625
286.41015625
161.150390625
64.921875
75.46484375
235.169921875
502.484375
775.3671875
963.66796875
1054.021484375
1112.6015625
1218.189453125
1391.21484375
1593.916015625
1787.70703125
1962.1171875
2105.1796875
2180.57421875
2159.669921875
2059.310546875
1923.65625
1777.345703125
1617.552734375
1447.5390625
1300.75390625
1236.708984375
1326.169921875
1623.8671875
2120.84765625
2716.392578125
3260.599609375
3640.650390625
3825.998046875
3844.982421875
3747.4296875
3591.109375
3427.576171875
3274.697265625
3114.92578125
2935.400390625
2757.865234375
2618.291015625
2534.34765625
2508.23046875
2542.03125
2625.3203125
2720.25
2788.734375
2832.01171875
2877.296875
2925.076171875
2938.845703125
2899.11328125
2847.357421875
2859.26953125
2979.380859375
3185.01953125
3402.41796875
3553.216796875
3600.8046875
3566.943359375
3504.390625
3452.826171875
3424.490234375
3422.650390625
3452.5078125
3511.447265625
3591.533203125
3701.669921875
3862.697265625
4057.185546875
4200.259765625
4195.982421875
4033.541015625
3810.548828125
3648.689453125
3591.119140625
3586.513671875
3562.08203125
3494.615234375
3406.306640625
3311.626953125
3199.931640625
3079.28515625
3007.220703125
3041.8671875
3166.138671875
3292.5234375
3348.767578125
3329.091796875
3252.87109375
3113.37109375
2900.4140625
2649.12109375
2423.69921875
2255.0625
2124.0234375
2004.27734375
1891.94140625
1787.705078125
1677.111328125
1544.109375
1393.75
1254.568359375
1163.345703125
1142.359375
1179.458984375
1235.080078125
1279.271484375
1307.775390625
1303.43359375
1206.3046875
969.83203125
646.451171875
367.908203125
220.701171875
177.38671875
170.109375
187.73046875
259.96484375
377.537109375
485.927734375
557.708984375
625.865234375
733.046875
879.783203125
1038.740234375
1194.896484375
1346.400390625
1473.8671875
1532.091796875
1482.30859375
1327.2265625
1104.681640625
844.609375
544.130859375
199.578125
-144.404296875
-405.14453125
-532.189453125
-549.029296875
-516.015625
-477.4453125
-464.423828125
-519.857421875
-674.490234375
-897.34375
-1104.01171875
-1226.296875
-1259.248046875
-1243.6328125
-1227.890625
-1249.095703125
-1320.65625
-1422.671875
-1521.33984375
-1609.048828125
-1710.1875
-1838.005859375
-1962.16015625
-2031.75
-2020.892578125
-1946.6640625
-1859.5703125
-1824.97265625
-1889.900390625
-2041.515625
-2204.384765625
-2301.0
-2319.41796875
-2312.373046875
-2332.98828125
-2383.953125
-2429.583984375
-2442.69140625
-2428.640625
-2407.27734375
-2383.62109375
-2345.2890625
-2284.189453125
-2206.693359375
-2119.78515625
-2025.533203125
-1941.67578125
-1908.2890625
-1948.4921875
-2031.482421875
-2099.046875
-2118.3828125
-2079.53515625
-1959.125
-1745.37890625
-1507.54296875
-1375.220703125
-1407.13671875
-1521.525390625
-1598.771484375
-1615.236328125
-1623.416015625
-1634.33984375
-1595.615234375
-1483.9453125
-1350.08203125
-1254.697265625
-1215.154296875
-1238.28125
-1352.908203125
-1570.478515625
-1844.015625
-2099.318359375
-2284.705078125
-2368.12109375
-2321.787109375
-2152.609375
-1927.630859375
-1722.611328125
-1547.26171875
-1354.41015625
-1117.837890625
-863.111328125
-617.78515625
-370.232421875
-100.107421875
168.822265625
366.08984375
422.390625
319.83984375
109.013671875
-117.775390625
-282.771484375
-363.82421875
-382.384765625
-361.478515625
-311.748046875
-253.623046875
-225.5
-255.517578125
-339.103515625
-455.62890625
-594.296875
-750.1328125
-906.087890625
-1039.416015625
-1146.103515625
-1244.0078125
-1344.568359375
-1424.599609375
-1428.51171875
-1301.83984375
-1034.32421875
-680.533203125
-333.2734375
-62.970703125
123.15234375
261.5078125
376.349609375
448.80078125
436.74609375
317.568359375
116.802734375
-92.673828125
-225.287109375
-241.962890625
-188.2109375
-157.388671875
-197.353515625
-260.138671875
-258.6875
-163.5
-21.529296875
110.80859375
215.599609375
285.3515625
287.76953125
194.556640625
27.708984375
-159.921875
-345.822265625
-546.05859375
-762.314453125
-957.841796875
-1099.103515625
-1188.90625
-1236.060546875
-1216.73828125
-1094.298828125
-865.767578125
-567.31640625
-247.076171875
44.455078125
253.150390625
347.515625
350.205078125
318.798828125
292.44140625
277.806640625
282.775390625
328.275390625
413.208984375
495.001953125
526.8359375
503.15625
458.462890625
436.703125
469.564453125
559.51953125
661.89453125
701.052734375
633.681640625
495.1328125
366.685546875
302.25
302.509765625
349.61328125
437.576171875
562.0625
701.1171875
821.40625
902.814453125
958.447265625
1034.466796875
1180.177734375
1403.1484375
1658.10546875
1894.2578125
2105.953125
2315.810546875
2514.884765625
2652.869140625
2696.5703125
2667.685546875
2603.359375
2504.59375
2352.75
2162.953125
1986.490234375
1858.298828125
1769.751953125
1702.484375
1664.705078125
1673.888671875
1715.048828125
1739.767578125
1710.810546875
1633.666015625
1536.296875
1428.8515625
1299.451171875
1149.654296875
1016.28515625
944.185546875
943.77734375
989.92578125
1059.859375
1153.91796875
1272.515625
1389.4609375
1464.890625
1480.9921875
1452.3203125
1399.49609375
1321.23046875
1198.505859375
1028.85546875
855.6953125
751.71875
754.396484375
816.3828125
842.55859375
790.919921875
719.279296875
711.443359375
772.189453125
825.529296875
809.314453125
730.685546875
616.9609375
454.626953125
217.390625
-60.01171875
-277.373046875
-347.41015625
-257.6015625
-52.560546875
213.26953125
484.611328125
691.478515625
770.712890625
719.880859375
613.890625
547.201171875
555.337890625
597.087890625
608.267578125
561.078125
471.08203125
363.56640625
248.2265625
120.9921875
-27.9765625
-214.76953125
-455.900390625
-743.40234375
-1022.103515625
-1204.423828125
-1225.02734375
-1091.41796875
-882.0234375
-690.732421875
-568.916015625
-513.267578125
-493.431640625
-474.8828125
-418.318359375
-283.638671875
-59.5234375
210.48828125
445.494140625
578.166015625
592.05078125
521.24609375
424.853515625
351.4140625
306.705078125
252.4453125
148.916015625
-1.748046875
-166.796875
-327.4375
-481.095703125
-594.13671875
-591.337890625
-426.0234375
-147.54296875
129.328125
319.482421875
416.404296875
461.52734375
497.24609375
549.806640625
625.7265625
708.01953125
768.923828125
795.283203125
792.8125
767.84765625
726.099609375
694.068359375
714.169921875
795.388671875
880.640625
889.1953125
799.673828125
684.9765625
663.291015625
813.451171875
1126.416015625
1522.19140625
1903.44921875
2193.2421875
2337.55078125
2305.5078125
2113.896484375
1839.90234375
1575.046875
1356.916015625
1166.1640625
990.953125
860.296875
800.296875
793.974609375
814.01171875
866.4453125
960.841796875
1053.505859375
1067.716796875
973.041015625
809.53125
632.90625
474.111328125
354.998046875
293.07421875
267.876953125
230.484375
191.20703125
267.337890625
582.482421875
1111.572265625
1666.654296875
2053.6171875
2223.482421875
2267.486328125
2299.822265625
2370.5234375
2467.958984375
2560.60546875
2621.92578125
2638.669921875
2622.91796875
2620.107421875
2689.130859375
2858.955078125
3102.685546875
3360.09765625
3586.4765625
3776.111328125
3944.994140625
4108.236328125
4278.89453125
4466.244140625
4651.130859375
4771.171875
4761.55859375
4623.275390625
4432.970703125
4270.0546875
4147.28125
4030.765625
3914.224609375
3839.705078125
3840.625
3900.30078125
3991.828125
4130.400390625
4339.6328125
4570.521484375
4708.55078125
4689.166015625
4569.15234375
4444.80859375
4328.025390625
4160.662109375
3946.216796875
3800.21875
3836.5859375
4042.67578125
4301.1015625
4504.2421875
4607.603515625
4600.45703125
4491.337890625
4333.337890625
4210.78515625
4167.45703125
4170.404296875
4166.23046875
4150.099609375
4151.908203125
4172.748046875
4175.2265625
4141.802734375
4110.943359375
4134.03125
4208.201171875
4271.501953125
4265.728515625
4193.826171875
4113.73046875
4084.6796875
4122.951171875
4200.794921875
4278.296875
4337.287109375
4390.150390625
4453.705078125
4511.203125
4511.212890625
4420.3671875
4271.05859375
4131.658203125
4024.443359375
3899.982421875
3709.083984375
3478.109375
3292.09765625
3222.123046875
3291.98046875
3490.400390625
3771.79296875
4053.646484375
4264.640625
4409.4296875
4549.541015625
4708.10546875
4832.99609375
4873.951171875
4854.466796875
4832.427734375
4824.357421875
4819.1875
4851.734375
5006.09375
5329.556640625
5769.0234375
6199.37890625
6496.9453125
6595.2890625
6510.634765625
6327.16796875
6128.0
5920.146484375
5643.955078125
5269.02734375
4860.91796875
4535.83984375
4365.822265625
4345.37890625
4429.23046875
4566.310546875
4698.619140625
4767.681640625
4753.4609375
4700.578125
4681.64453125
4721.412109375
4760.18359375
4699.494140625
4487.431640625
4161.3203125
3813.712890625
3525.619140625
3330.755859375
3225.259765625
3190.337890625
3202.693359375
3239.9296875
3294.3125
3386.921875
3560.09765625
3839.865234375
4193.341796875
4527.52734375
4747.4453125
4825.013671875
4806.802734375
4757.95703125
4715.466796875
4694.60546875
4704.908203125
4732.65234375
4731.376953125
4669.6796875
4584.19921875
4549.46875
4590.49609375
4654.16015625
4672.037109375
4621.59765625
4518.451171875
4384.259765625
4244.283203125
4130.3515625
4057.6484375
4007.6015625
3947.447265625
3852.837890625
3703.33203125
3485.4609375
3226.7265625
3005.49609375
2893.509765625
2894.19140625
2958.7578125
3048.646484375
3152.841796875
3255.853515625
3328.466796875
3356.3046875
3350.11328125
3322.3046875
3278.0234375
3234.54296875
3222.9921875
3256.861328125
3313.43359375
3354.59375
3354.966796875
3311.40234375
3247.21484375
3212.259765625
3255.423828125
3383.876953125
3564.15234375
3770.658203125
4012.73828125
4300.8125
4604.69921875
4866.50390625
5048.8359375
5158.265625
5228.7421875
5292.716796875
5361.05859375
5420.65234375
5456.302734375
5479.4921875
5523.3828125
5598.810546875
5665.05859375
5658.076171875
5545.423828125
5348.341796875
5119.5390625
4910.453125
4753.509765625
4661.619140625
4638.802734375
4688.6171875
4806.248046875
4965.10546875
5125.41015625
5259.935546875
5358.013671875
5400.95703125
5353.662109375
5195.578125
4951.529296875
4685.31640625
4474.1484375
4385.998046875
4444.80078125
4591.34375
4703.4765625
4694.64453125
4591.599609375
4493.638671875
4467.1796875
4510.208984375
4607.337890625
4769.578125
5002.08203125
5266.849609375
5505.322265625
5685.86328125
5814.318359375
5912.958984375
6006.18359375
6114.765625
6241.162109375
6358.322265625
6426.673828125
6429.529296875
6390.552734375
6355.32421875
6354.673828125
6383.728515625
6415.69921875
6432.25
6430.41796875
6397.921875
6300.4375
6113.056640625
5859.58203125
5604.103515625
5404.53515625
5283.40625
5231.345703125
5216.427734375
5197.046875
5154.552734375
5118.517578125
5139.935546875
5238.783203125
5396.931640625
5593.384765625
5809.775390625
6001.31640625
6111.228515625
6138.0
6152.876953125
6222.5625
6341.98046875
6468.740234375
6591.25390625
6724.212890625
6859.927734375
6966.314453125
7019.1328125
6997.947265625
6868.9765625
6627.314453125
6357.669921875
6199.32421875
6225.90234375
6383.189453125
6551.1953125
6638.951171875
6621.068359375
6531.078125
6441.8359375
6414.755859375
6438.38671875
6440.658203125
6382.912109375
6313.033203125
6300.884765625
6355.28515625
6445.166015625
6575.46484375
6782.517578125
7051.734375
7291.876953125
7417.05078125
7430.71484375
7412.482421875
7442.4375
7553.658203125
7735.56640625
7950.29296875
8142.611328125
8258.81640625
8279.853515625
8242.4921875
8217.994140625
8253.96875
8330.17578125
8377.72265625
8346.55078125
8248.513671875
8134.72265625
8047.892578125
8006.470703125
8013.771484375
8054.62109375
8089.025390625
8078.2265625
8024.359375
7966.94921875
7936.521484375
7928.89453125
7926.75390625
7922.767578125
7911.697265625
7883.732421875
7846.505859375
7841.1484375
7914.541015625
8075.541015625
8286.982421875
8495.314453125
8662.4609375
8782.630859375
8884.685546875
9013.9375
9201.26171875
9454.2734375
9779.224609375
10185.25
10643.095703125
11058.859375
11328.314453125
11421.51953125
11389.00390625
11288.912109375
11146.458984375
10990.994140625
10882.27734375
10861.361328125
10902.845703125
10958.814453125
11039.2109375
11207.62109375
11497.349609375
11867.705078125
12247.654296875
12586.21875
12849.029296875
13007.619140625
13067.626953125
13087.123046875
13129.611328125
13199.61328125
13247.611328125
13236.85546875
13185.396484375
13144.8203125
13159.5625
13248.830078125
13408.01171875
13623.40625
13903.91796875
14299.541015625
14858.181640625
15542.990234375
16212.09765625
16714.162109375
17014.087890625
17217.296875
17471.357421875
17846.654296875
18294.939453125
18694.6640625
18930.1875
18950.4296875
18775.869140625
18458.876953125
18044.2890625
17577.005859375
17138.0390625
16836.833984375
16736.03125
16786.1953125
16858.1328125
16847.341796875
16737.46875
16569.5
16385.482421875
16224.734375
16144.498046875
16188.94140625
16322.53125
16429.6875
16411.802734375
16275.27734375
16106.9296875
15980.033203125
15912.357421875
15901.970703125
15954.609375
16054.99609375
16142.890625
16153.037109375
16075.75390625
15959.21484375
15854.369140625
15770.158203125
15676.462890625
15535.94921875
15339.802734375
15132.66015625
15001.556640625
15016.603515625
15170.892578125
15390.732421875
15612.751953125
15839.029296875
16108.724609375
16430.814453125
16761.9609375
17043.486328125
17241.35546875
17350.919921875
17383.775390625
17362.6640625
17318.322265625
17274.64453125
17233.755859375
17180.873046875
17103.515625
17003.26171875
16895.373046875
16806.833984375
16768.58203125
16789.609375
16834.357421875
16848.908203125
16827.458984375
16834.486328125
16931.763671875
17092.259765625
17224.865234375
17292.060546875
17363.423828125
17525.3203125
17764.8359375
17979.125
18086.236328125
18091.822265625
18058.03515625
18054.345703125
18145.552734375
18374.076171875
18710.99609375
19044.0546875
19255.283203125
19317.126953125
19296.73046875
19270.18359375
19250.1640625
19192.103515625
19045.712890625
18792.515625
18451.87890625
18067.763671875
17689.154296875
17356.771484375
17102.587890625
16947.548828125
16883.140625
16860.515625
16826.017578125
16783.236328125
16801.873046875
16940.943359375
17170.099609375
17391.55859375
17536.3359375
17604.14453125
17599.55078125
17477.486328125
17202.50390625
16842.388671875
16538.66796875
16369.375
16293.015625
16253.4453125
16281.83203125
16436.373046875
16678.833984375
16892.244140625
17020.744140625
17116.5625
17227.203125
17307.337890625
17288.720703125
17182.896484375
17051.32421875
16904.267578125
16696.25
16411.244140625
16086.609375
15745.033203125
15365.212890625
14950.68359375
14583.0859375
14359.197265625
14280.35546875
14228.423828125
14053.361328125
13684.2109375
13173.685546875
12650.453125
12219.96484375
11898.087890625
11635.81640625
11395.82421875
11186.583984375
11030.37109375
10932.69921875
10893.595703125
10916.099609375
10978.8671875
11021.3671875
10985.244140625
10863.822265625
10692.23046875
10498.83984375
10287.576171875
10060.1171875
9832.232421875
9629.54296875
9485.005859375
9434.359375
9486.419921875
9590.1015625
9651.482421875
9599.513671875
9431.60546875
9195.083984375
8939.083984375
8692.677734375
8474.38671875
8300.041015625
8174.96875
8089.59375
8033.26171875
8008.16796875
8015.73828125
8027.767578125
7993.873046875
7900.896484375
7813.537109375
7819.76171875
7924.4453125
8024.611328125
8010.037109375
7870.27734375
7685.501953125
7535.609375
7448.603515625
7422.0625
7452.095703125
7530.396484375
7635.2578125
7734.03515625
7785.142578125
7748.052734375
7617.740234375
7447.783203125
7311.537109375
7235.013671875
7188.498046875
7140.578125
7087.515625
7025.99609375
6938.705078125
6829.3671875
6741.61328125
6715.6484375
6744.576171875
6792.177734375
6829.734375
6833.91796875
6779.791015625
6674.7890625
6579.95703125
6552.462890625
6571.505859375
6559.111328125
6470.646484375
6324.916015625
6146.984375
5934.587890625
5703.9609375
5527.197265625
5484.7734375
5593.47265625
5801.720703125
6038.1640625
6241.4765625
6361.384765625
6369.9296875
6283.361328125
6160.083984375
6070.41015625
6063.6796875
6143.54296875
6255.646484375
6310.9609375
6248.3828125
6082.2265625
5881.400390625
5707.904296875
5585.81640625
5514.490234375
5481.009765625
5455.501953125
5400.06640625
5297.92578125
5164.09375
5021.537109375
4878.8515625
4735.755859375
4594.064453125
4452.48828125
4303.62890625
4149.671875
4014.21875
3929.2734375
3916.556640625
3983.677734375
4118.474609375
4271.73046875
4366.625
4359.11328125
4289.302734375
4246.80859375
4280.078125
4359.390625
4426.419921875
4444.830078125
4390.46875
4235.375
3984.19921875
3706.478515625
3484.12109375
3326.78515625
3182.419921875
3036.953125
2949.779296875
2958.640625
2995.275390625
2955.302734375
2838.068359375
2756.177734375
2795.587890625
2919.75390625
3040.767578125
3139.7265625
3265.962890625
3438.044921875
3605.376953125
3719.41015625
3796.7734375
3879.072265625
3951.4140625
3938.40625
3789.265625
3550.208984375
3338.0625
3237.796875
3226.8984375
3204.337890625
3093.912109375
2909.21484375
2712.201171875
2529.396484375
2339.576171875
2140.517578125
1989.443359375
1956.564453125
2059.025390625
2255.67578125
2479.630859375
2649.107421875
2676.44921875
2525.111328125
2269.4453125
2057.830078125
1989.275390625
2036.607421875
2095.24609375
2084.015625
1990.1875
1849.81640625
1716.732421875
1639.388671875
1638.015625
1698.25390625
1794.73828125
1913.443359375
2042.908203125
2161.791015625
2257.3125
2344.640625
2441.255859375
2527.384765625
2563.05859375
2550.994140625
2554.65234375
2636.48828125
2793.291015625
2967.73046875
3112.4765625
3224.263671875
3315.9375
3371.939453125
3346.662109375
3214.330078125
3017.80078125
2853.83203125
2797.544921875
2845.455078125
2940.990234375
3045.6875
3168.201171875
3331.505859375
3536.935546875
3762.1484375
3971.638671875
4126.63671875
4212.69921875
4268.552734375
4360.25390625
4506.416015625
4647.75390625
4709.638671875
4676.84765625
4586.705078125
4470.974609375
4338.890625
4207.8515625
4112.55078125
4074.4296875
4083.41796875
4114.884765625
4147.720703125
4166.1875
4166.341796875
4166.033203125
4190.546875
4244.470703125
4315.6640625
4408.30859375
4546.4921875
4734.2578125
4934.443359375
5102.953125
5226.525390625
5309.099609375
5337.419921875
5286.84375
5159.759765625
4999.7734375
4866.66796875
4810.583984375
4867.923828125
5057.380859375
5357.70703125
5690.568359375
5947.236328125
6059.134765625
6056.802734375
6053.634765625
6156.705078125
6386.86328125
6684.595703125
6981.267578125
7247.4765625
7477.1484375
7653.169921875
7748.5625
7757.4375
7716.568359375
7695.650390625
7757.212890625
7907.697265625
8086.205078125
8219.193359375
8291.16015625
8347.046875
8429.013671875
8540.76953125
8676.46875
8838.03125
8995.0546875
9070.212890625
9019.52734375
8911.908203125
8874.626953125
8958.544921875
9105.724609375
9255.939453125
9428.53125
9670.40234375
9971.470703125
10282.59765625
10595.55859375
10951.13671875
11362.28515625
11768.232421875
12083.951171875
12277.431640625
12383.6484375
12453.2734375
12502.958984375
12516.73046875
12488.080078125
12452.09375
12469.1171875
12576.662109375
12765.3828125
13004.14453125
13274.568359375
13568.529296875
13864.322265625
14133.763671875
14385.98046875
14690.927734375
15136.7734375
15746.1640625
16422.69921875
16977.03515625
17221.484375
17072.62890625
16595.8515625
15966.46875
15379.046875
14963.35546875
14747.0703125
14669.501953125
14629.49609375
14544.8359375
14396.83984375
14234.14453125
14129.166015625
14117.396484375
14171.50390625
14233.951171875
14269.015625
14270.77734375
14222.462890625
14076.236328125
13801.205078125
13446.126953125
13126.048828125
12935.587890625
12888.443359375
12943.24609375
13061.111328125
13216.95703125
13374.3203125
13487.740234375
13542.82421875
13576.65234375
13641.5390625
13748.759765625
13856.30078125
13916.39453125
13929.740234375
13938.529296875
13958.994140625
13942.3125
13836.87109375
13688.076171875
13627.380859375
13725.814453125
13885.560546875
13927.2890625
13783.904296875
13564.119140625
13416.177734375
13374.421875
13365.09765625
13319.91015625
13230.939453125
13107.814453125
12940.11328125
12725.400390625
12501.435546875
12319.4375
12196.064453125
12113.927734375
12060.8828125
12040.384765625
12037.416015625
12001.384765625
11887.25390625
11706.650390625
11516.626953125
11356.9921875
11219.59765625
11086.34765625
10974.48828125
10923.701171875
10951.21484375
11043.361328125
11183.552734375
11357.58203125
11526.345703125
11625.2265625
11614.361328125
11518.81640625
11404.126953125
11319.576171875
11271.525390625
11232.09375
11154.4296875
10995.0234375
10749.9765625
10470.095703125
10223.623046875
10047.7578125
9948.833984375
9929.23828125
9975.3515625
10023.716796875
9988.931640625
9849.611328125
9678.7265625
9568.462890625
9550.814453125
9609.0
9724.4140625
9864.998046875
9952.919921875
9909.2265625
9742.0703125
9545.41015625
9392.345703125
9262.1796875
9086.830078125
8834.646484375
8528.81640625
8216.873046875
7950.8203125
7771.294921875
7679.42578125
7641.158203125
7642.34765625
7710.078125
7842.294921875
7947.765625
7919.701171875
7766.69140625
7610.33984375
7538.607421875
7513.376953125
7444.1796875
7301.5
7120.08984375
6932.00390625
6745.87890625
6569.974609375
6408.5546875
6246.064453125
6075.3828125
5931.79296875
5854.73828125
5818.36328125
5746.9453125
5610.796875
5467.75
5391.578125
5390.408203125
5416.17578125
5427.236328125
5415.091796875
5387.857421875
5358.517578125
5347.794921875
5377.126953125
5451.71484375
5555.05859375
5659.9921875
5747.0859375
5820.578125
5902.923828125
5995.21875
6040.4140625
5951.3359375
5695.6796875
5344.94140625
5027.8046875
4843.69921875
4824.40234375
4950.64453125
5173.353515625
5422.744140625
5625.7265625
5731.056640625
5721.46484375
5611.65234375
5440.765625
5250.1484375
5048.822265625
4808.322265625
4510.142578125
4193.947265625
3941.318359375
3812.7109375
3809.259765625
3881.69140625
3954.244140625
3953.8046875
3855.22265625
3706.216796875
3578.478515625
3483.837890625
3366.154296875
3188.3125
2994.169921875
2855.294921875
2777.77734375
2698.189453125
2566.228515625
2398.7421875
2248.935546875
2151.787109375
2111.09375
2115.072265625
2143.607421875
2174.08984375
2203.904296875
2263.140625
2380.755859375
2529.87109375
2624.173828125
2585.458984375
2411.5703125
2169.740234375
1931.35546875
1727.5390625
1560.5703125
1430.2578125
1335.4453125
1266.916015625
1217.12890625
1189.05859375
1180.07421875
1164.8515625
1112.6328125
1018.7890625
903.443359375
783.267578125
665.306640625
567.21484375
517.150390625
523.802734375
567.25
630.986328125
721.880859375
840.302734375
948.431640625
994.259765625
962.318359375
881.453125
789.12890625
711.32421875
673.900390625
699.837890625
775.138671875
833.6875
800.373046875
653.369140625
436.791015625
214.51171875
20.68359375
-145.0625
-287.08984375
-391.5234375
-436.328125
-416.03125
-349.19921875
-262.57421875
-175.708984375
-103.677734375
-64.1875
-67.67578125
-99.369140625
-125.072265625
-126.794921875
-128.373046875
-171.765625
-262.697265625
-349.490234375
-366.39453125
-295.990234375
-183.822265625
-100.41015625
-101.15625
-208.185546875
-391.375
-553.064453125
-571.345703125
-405.787109375
-156.953125
13.013671875
22.556640625
-88.9765625
-249.220703125
-428.828125
-615.5234375
-767.587890625
-843.630859375
-860.333984375
-878.06640625
-934.078125
-1021.20703125
-1124.244140625
-1237.37109375
-1339.943359375
-1391.255859375
-1370.623046875
-1308.310546875
-1263.779296875
-1277.765625
-1341.6484375
-1398.94921875
-1384.46484375
-1290.84375
-1202.123046875
-1233.587890625
-1423.32421875
-1699.91796875
-1964.84375
-2182.50390625
-2376.203125
-2567.021484375
-2753.1640625
-2939.2109375
-3145.451171875
-3370.6875
-3561.26953125
-3637.359375
-3561.10546875
-3383.96875
-3220.416015625
-3155.65625
-3167.232421875
-3146.1015625
-3005.619140625
-2765.09375
-2522.783203125
-2362.47265625
-2300.51171875
-2309.5703125
-2365.982421875
-2467.408203125
-2620.142578125
-2820.50390625
-3047.9140625
-3275.400390625
-3486.19140625
-3672.876953125
-3818.45703125
-3895.23046875
-3900.921875
-3889.85546875
-3945.5546875
-4111.75
-4354.57421875
-4591.580078125
-4749.814453125
-4800.037109375
-4755.21484375
-4653.009765625
-4539.57421875
-4457.2421875
-4431.97265625
-4462.689453125
-4527.125
-4609.552734375
-4720.275390625
-4871.08984375
-5031.416015625
-5135.296875
-5146.603515625
-5094.1328125
-5020.498046875
-4920.591796875
-4767.9921875
-4588.732421875
-4458.86328125
-4416.287109375
-4413.28125
-4378.9765625
-4303.37890625
-4235.353515625
-4214.716796875
-4230.408203125
-4236.501953125
-4189.828125
-4079.26171875
-3938.572265625
-3830.380859375
-3802.294921875
-3852.6328125
-3938.919921875
-4013.39453125
-4050.26953125
-4055.732421875
-4063.150390625
-4104.16796875
-4167.083984375
-4191.759765625
-4122.7890625
-3964.220703125
-3770.5703125
-3594.26953125
-3461.30859375
-3391.20703125
-3411.41796875
-3538.1015625
-3752.80078125
-4006.775390625
-4247.7734375
-4448.865234375
-4622.59765625
-4804.01171875
-5005.810546875
-5189.10546875
-5288.71875
-5265.966796875
-5126.802734375
-4897.4765625
-4607.1953125
-4296.134765625
-4010.931640625
-3773.40625
-3568.794921875
-3381.39453125
-3228.947265625
-3141.986328125
-3116.484375
-3109.298828125
-3083.228515625
-3040.5
-3006.677734375
-2996.572265625
-3008.29296875
-3043.4609375
-3114.88671875
-3223.79296875
-3334.66015625
-3387.251953125
-3343.7890625
-3223.123046875
-3084.4921875
-2983.494140625
-2951.53515625
-3007.4375
-3161.228515625
-3390.720703125
-3626.1640625
-3778.640625
-3792.974609375
-3677.271484375
-3490.3984375
-3304.275390625
-3164.333984375
-3069.109375
-2986.560546875
-2896.96875
-2818.125
-2783.474609375
-2802.990234375
-2858.74609375
-2937.947265625
-3055.5859375
-3234.541015625
-3463.849609375
-3678.869140625
-3786.822265625
-3724.1796875
-3503.125
-3205.23046875
-2925.734375
-2722.103515625
-2608.8515625
-2578.771484375
-2608.384765625
-2651.615234375
-2656.9140625
-2604.140625
-2517.880859375
-2443.875
-2422.19140625
-2477.466796875
-2610.4375
-2789.373046875
-2968.525390625
-3127.9921875
-3280.662109375
-3427.73046875
-3526.275390625
-3523.97265625
-3417.453125
-3254.599609375
-3084.61328125
-2928.486328125
-2796.033203125
-2702.955078125
-2658.279296875
-2651.68359375
-2665.998046875
-2692.07421875
-2722.7265625
-2743.41796875
-2741.173828125
-2717.533203125
-2684.40625
-2651.94140625
-2627.07421875
-2619.771484375
-2646.68359375
-2734.2890625
-2917.23046875
-3213.6640625
-3585.33203125
-3931.544921875
-4144.359375
-4177.384765625
-4060.736328125
-3863.244140625
-3657.54296875
-3509.533203125
-3463.9453125
-3518.9375
-3628.5390625
-3747.63671875
-3869.974609375
-4011.4375
-4164.41796875
-4285.29296875
-4327.814453125
-4278.142578125
-4158.71875
-4012.482421875
-3887.93359375
-3823.541015625
-3828.3671875
-3875.787109375
-3925.005859375
-3952.763671875
-3962.48828125
-3965.96875
-3966.048828125
-3960.52734375
-3952.41015625
-3944.1484375
-3925.13671875
-3881.109375
-3823.95703125
-3800.6171875
-3854.673828125
-3975.99609375
-4101.25
-4176.06640625
-4214.908203125
-4289.087890625
-4449.11328125
-4662.03125
-4832.640625
-4888.37109375
-4838.095703125
-4746.533203125
-4664.4296875
-4600.89453125
-4558.43359375
-4562.908203125
-4633.162109375
-4731.810546875
-4777.61328125
-4720.3828125
-4592.32421875
-4477.017578125
-4436.84375
-4478.33984375
-4576.50390625
-4713.51953125
-4888.0703125
-5095.498046875
-5309.810546875
-5492.515625
-5621.24609375
-5703.56640625
-5754.90625
-5768.521484375
-5723.490234375
-5624.14453125
-5510.455078125
-5414.10546875
-5318.013671875
-5179.55078125
-4986.84375
-4769.798828125
-4558.29296875
-4358.228515625
-4180.2734375
-4065.861328125
-4054.888671875
-4130.224609375
-4216.306640625
-4240.75
-4188.82421875
-4096.4375
-4003.708984375
-3926.1484375
-3863.984375
-3823.685546875
-3822.056640625
-3870.919921875
-3960.54296875
-4057.66796875
-4121.658203125
-4129.935546875
-4094.28515625
-4050.8984375
-4030.94921875
-4045.388671875
-4104.513671875
-4240.7734375
-4484.890625
-4807.7421875
-5108.65625
-5291.2421875
-5352.0078125
-5375.62109375
-5442.388671875
-5559.603515625
-5684.1796875
-5782.0234375
-5844.359375
-5865.080078125
-5832.802734375
-5746.34765625
-5619.1171875
-5465.775390625
-5298.630859375
-5138.27734375
-5012.5859375
-4939.21875
-4917.419921875
-4936.328125
-4977.548828125
-5009.2890625
-4999.62890625
-4949.44140625
-4898.396484375
-4881.4453125
-4886.294921875
-4868.697265625
-4802.859375
-4697.599609375
-4565.779296875
-4404.044921875
-4216.314453125
-4039.466796875
-3921.421875
-3870.890625
-3842.556640625
-3780.861328125
-3676.7734375
-3577.888671875
-3542.482421875
-3584.6640625
-3664.53125
-3728.447265625
-3751.326171875
-3736.69140625
-3688.994140625
-3607.7265625
-3512.501953125
-3450.525390625
-3455.623046875
-3502.96484375
-3523.359375
-3468.60546875
-3354.5703125
-3239.1171875
-3168.615234375
-3148.873046875
-3155.59765625
-3163.248046875
-3168.189453125
-3190.408203125
-3250.130859375
-3339.7578125
-3422.34375
-3458.279296875
-3427.078125
-3324.478515625
-3154.45703125
-2936.078125
-2709.611328125
-2520.61328125
-2393.875
-2322.1328125
-2271.041015625
-2191.564453125
-2044.970703125
-1835.9765625
-1618.72265625
-1454.5546875
-1361.677734375
-1310.140625
-1253.80859375
-1152.3828125
-978.435546875
-738.16796875
-490.484375
-315.181640625
-244.298828125
-239.65234375
-246.169921875
-244.681640625
-236.79296875
-202.927734375
-108.0625
55.287109375
254.306640625
446.392578125
604.70703125
715.171875
770.296875
774.8359375
746.318359375
704.08984375
664.748046875
648.1328125
675.47265625
755.830078125
880.24609375
1030.74609375
1188.349609375
1333.119140625
1448.380859375
1532.328125
1602.111328125
1683.6015625
1797.814453125
1951.654296875
2130.927734375
2300.30078125
2418.958984375
2463.341796875
2436.580078125
2361.373046875
2270.7890625
2202.34375
2188.419921875
2244.931640625
2369.05859375
2546.341796875
2759.099609375
2994.24609375
3246.330078125
3503.56640625
3726.125
3857.517578125
3879.93359375
3851.091796875
3862.71875
3962.767578125
4135.64453125
4348.544921875
4581.78125
4809.6796875
4993.98046875
5124.21484375
5241.05859375
5390.623046875
5568.869140625
5735.80078125
5871.775390625
5990.298828125
6100.927734375
6191.51171875
6254.392578125
6307.42578125
6377.8359375
6477.5
6599.037109375
6723.267578125
6825.771484375
6890.599609375
6927.630859375
6968.552734375
7037.931640625
7133.62890625
7240.318359375
7353.060546875
7475.517578125
7596.12890625
7679.30859375
7692.501953125
7643.12890625
7578.994140625
7543.0546875
7532.267578125
7511.77734375
7465.154296875
7412.34375
7376.28125
7355.125
7338.81640625
7328.837890625
7318.283203125
7270.66015625
7152.880859375
6988.375
6850.025390625
6794.716796875
6821.13671875
6887.08984375
6941.17578125
6936.728515625
6849.962890625
6704.716796875
6560.447265625
6459.0
6395.701171875
6350.890625
6326.365234375
6331.330078125
6351.96875
6363.578125
6366.736328125
6386.326171875
6432.884765625
6482.17578125
6496.498046875
6455.880859375
6369.265625
6265.966796875
6175.244140625
6103.724609375
6032.18359375
5940.234375
5829.408203125
5714.310546875
5600.400390625
5486.3984375
5385.154296875
5324.626953125
5325.060546875
5385.548828125
5490.005859375
5609.650390625
5699.591796875
5717.171875
5660.255859375
5576.220703125
5515.986328125
5480.791015625
5425.560546875
5314.005859375
5158.509765625
5000.50390625
4859.697265625
4714.23828125
4534.685546875
4331.33984375
4159.78515625
4078.833984375
4107.927734375
4224.111328125
4387.783203125
4562.525390625
4718.8359375
4836.392578125
4910.810546875
4955.20703125
4991.6875
5037.9375
5094.568359375
5141.287109375
5152.541015625
5124.994140625
5085.365234375
5064.12109375
5066.31640625
5074.841796875
5072.453125
5046.45703125
4980.05859375
4862.44921875
4712.81640625
4578.26171875
4500.099609375
4490.6953125
4542.251953125
4639.671875
4757.41015625
4861.826171875
4932.73046875
4976.1796875
5007.826171875
5033.69140625
5055.75
5082.27734375
5116.923828125
5147.86328125
5167.611328125
5198.87890625
5278.5546875
5410.826171875
5551.400390625
5645.220703125
5670.1875
5639.998046875
5576.86328125
5492.119140625
5388.693359375
5272.66796875
5159.826171875
5070.96484375
5018.962890625
5001.740234375
5012.138671875
5051.857421875
5125.76171875
5221.2109375
5305.033203125
5349.798828125
5358.05078125
5354.439453125
5360.396484375
5384.26953125
5428.056640625
5486.619140625
5537.96875
5550.482421875
5512.44921875
5448.9140625
5397.796875
5369.98828125
5342.767578125
5294.8203125
5238.0078125
5206.58984375
5218.66015625
5256.53125
5287.26953125
5298.12890625
5308.236328125
5345.98828125
5417.134765625
5497.0859375
5554.8828125
5581.62890625
5591.916015625
5600.93359375
5609.9140625
5615.744140625
5621.962890625
5629.087890625
5622.345703125
5586.544921875
5534.732421875
5506.4453125
5527.82421875
5579.9765625
5613.91796875
5593.537109375
5522.134765625
5435.517578125
5376.73046875
5372.619140625
5426.208984375
5529.203125
5678.515625
5871.732421875
6085.681640625
6275.15234375
6406.029296875
6482.91015625
6532.435546875
6566.642578125
6578.439453125
6568.771484375
6556.87109375
6557.072265625
6561.28125
6554.33203125
6535.076171875
6510.671875
6478.990234375
6432.70703125
6379.87109375
6346.32421875
6351.51171875
6388.64453125
6435.24609375
6481.07421875
6540.41015625
6635.58984375
6770.328125
6920.150390625
7048.07421875
7129.513671875
7165.921875
7180.990234375
7206.28515625
7263.986328125
7353.203125
7449.373046875
7521.552734375
7556.3828125
7568.34375
7588.52734375
7643.6484375
7741.484375
7869.830078125
8006.736328125
8133.701171875
8240.837890625
8320.908203125
8363.400390625
8360.134765625
8315.935546875
8248.7578125
8178.384765625
8118.19140625
8076.19140625
8056.83984375
8059.21484375
8078.8125
8114.625
8170.84375
8248.62890625
8339.859375
8432.6328125
8521.306640625
8609.060546875
8703.333984375
8811.111328125
8935.783203125
9074.3046875
9216.654296875
9348.59765625
9455.537109375
9527.98046875
9570.044921875
9603.064453125
9652.69140625
9726.6484375
9807.80078125
9871.63671875
9906.97265625
9918.42578125
9916.91796875
9915.310546875
9929.05078125
9971.80078125
10048.962890625
10158.560546875
10295.404296875
10448.669921875
10598.470703125
10724.173828125
10819.359375
10894.876953125
10967.140625
11047.888671875
11144.376953125
11261.216796875
11396.751953125
11540.07421875
11674.619140625
11784.306640625
11857.69140625
11891.5
11892.701171875
11874.337890625
11847.56640625
11819.4609375
11797.30859375
11788.416015625
11792.267578125
11798.455078125
11799.1640625
11803.408203125
11834.2109375
11910.365234375
12032.005859375
12182.341796875
12339.814453125
12488.28125
12619.634765625
12731.203125
12823.03125
12898.28125
12964.595703125
13031.5625
13104.083984375
13178.90234375
13249.49609375
13313.744140625
13374.55859375
13433.603515625
13488.00390625
13534.87890625
13576.42578125
13617.640625
13660.724609375
13705.55859375
13755.318359375
13816.69140625
13892.017578125
13975.173828125
14059.841796875
14149.57421875
14253.26171875
14369.48828125
14481.166015625
14570.2890625
14635.912109375
14694.0234375
14760.642578125
14837.48828125
14912.6484375
14971.517578125
15007.759765625
15028.966796875
15054.71484375
15106.537109375
15194.74609375
15311.982421875
15439.2578125
15559.0546875
15663.794921875
15753.513671875
15828.16015625
15885.15625
15925.177734375
15957.533203125
15996.7109375
16054.021484375
16134.271484375
16238.048828125
16361.169921875
16490.88671875
16609.287109375
16706.068359375
16785.923828125
16859.572265625
16930.1796875
16993.615234375
17050.50390625
17111.26953125
17186.66015625
17276.884765625
17372.712890625
17465.25
17552.705078125
17639.279296875
17729.876953125
17826.23046875
17926.6171875
18027.75390625
18126.22265625
18219.212890625
18306.6171875
18393.13671875
18485.564453125
18585.66796875
18687.58203125
18784.40234375
18875.458984375
18964.14453125
19050.423828125
19130.193359375
19202.6484375
19274.302734375
19352.91796875
19438.5859375
19522.818359375
19597.478515625
19664.8515625
19737.71484375
19827.216796875
19930.8828125
20035.990234375
20135.40234375
20235.259765625
20344.08203125
20458.72265625
20565.666015625
20652.982421875
20716.365234375
20757.974609375
20787.28515625
20821.298828125
20875.005859375
20949.638671875
21035.521484375
21126.232421875
21223.404296875
21327.708984375
21433.8828125
21537.341796875
21638.107421875
21734.958984375
21823.46875
21905.076171875
21991.236328125
22091.5703125
22201.982421875
22310.39453125
22410.271484375
22502.25390625
22586.091796875
22658.98828125
22721.71484375
22780.65625
22843.708984375
22917.84765625
23008.52734375
23115.287109375
23227.833984375
23332.177734375
23422.720703125
23505.279296875
23587.666015625
23670.73046875
23749.791015625
23822.162109375
23892.0234375
23969.048828125
24061.986328125
24171.2578125
24287.341796875
24397.876953125
24496.712890625
24586.17578125
24672.53515625
24760.69140625
24851.0703125
24939.15234375
25019.294921875
25091.130859375
25160.814453125
25234.580078125
25314.296875
25402.0859375
25504.923828125
25628.154296875
25765.01953125
25898.44921875
26014.38671875
26110.373046875
26192.025390625
26266.4921875
26340.47265625
26419.34765625
26504.3203125
26591.689453125
26676.7109375
26757.75390625
26837.400390625
26921.83203125
27018.58984375
27131.107421875
27254.013671875
27376.34375
27490.80078125
27598.626953125
27705.130859375
27812.720703125
27919.193359375
28020.896484375
28116.248046875
28206.83203125
28295.541015625
28383.25
28468.115234375
28549.11328125
28628.931640625
28711.587890625
28798.349609375
28888.111328125
28980.49609375
29076.0390625
29174.158203125
29273.62109375
29374.115234375
29474.990234375
29573.66015625
29668.162109375
29760.111328125
29852.046875
29943.404296875
30032.9609375
30123.85546875
30221.533203125
30327.01171875
30436.337890625
30545.828125
30653.08203125
30753.810546875
30844.22265625
30927.919921875
31014.78515625
31110.931640625
31214.09375
31319.77734375
31426.173828125
31530.892578125
31629.048828125
31718.791015625
31804.689453125
31891.955078125
31980.7890625
32069.642578125
32160.021484375
32254.275390625
32351.96875
32452.408203125
32557.783203125
32669.328125
32782.40625
32889.626953125
32987.974609375
33080.11328125
33170.251953125
33261.451171875
33355.16796875
33450.326171875
33543.7578125
33633.791015625
33722.1953125
33811.412109375
33902.39453125
33996.677734375
34096.982421875
34202.833984375
34308.80078125
34410.51171875
34509.552734375
34609.0234375
34707.544921875
34802.259765625
34895.1484375
34991.0859375
35090.92578125
35191.255859375
35290.267578125
35389.435546875
35489.837890625
35590.947265625
35692.84765625
35796.001953125
35898.96875
35999.775390625
36099.09375
36198.6875
36297.181640625
36391.103515625
36480.09375
36567.6640625
36656.826171875
36748.12109375
36841.82421875
36938.587890625
37037.3984375
37135.775390625
37232.47265625
37327.9921875
37422.916015625
37518.20703125
37616.310546875
37718.826171875
37823.66796875
37927.490234375
38030.267578125
38134.244140625
38239.1328125
38342.181640625
38442.595703125
38541.935546875
38640.013671875
38734.45703125
38824.88671875
38913.88671875
39003.244140625
39092.9296875
39184.494140625
39281.669921875
39386.03515625
39495.00390625
39605.1953125
39715.138671875
39823.890625
39930.009765625
40033.09375
40134.009765625
40233.013671875
40330.05078125
40427.119140625
40527.2421875
40630.763671875
40735.578125
40841.146484375
40948.7734375
41057.53515625
41163.935546875
41266.796875
41368.75390625
41471.822265625
41575.125
41678.4609375
41784.22265625
41893.724609375
42004.92578125
42115.861328125
42227.251953125
42339.78515625
42451.904296875
42562.42578125
42672.57421875
42783.330078125
42893.587890625
43002.96875
43113.669921875
43227.306640625
43342.4609375
43457.537109375
43573.384765625
43690.98046875
43809.0546875
43926.416015625
44044.166015625
44163.318359375
44282.646484375
44401.259765625
44520.9765625
44643.73828125
44768.8515625
44895.107421875
45023.365234375
45154.5703125
45287.5390625
45421.166015625
45556.634765625
45694.91796875
45834.263671875
45972.869140625
46112.033203125
46253.990234375
46398.66015625
46545.162109375
46694.4453125
46847.51953125
47002.99609375
47159.29296875
47317.576171875
47479.689453125
47644.921875
47811.734375
47980.8203125
48153.5078125
48328.861328125
48505.404296875
48684.00390625
48865.849609375
49049.1640625
49231.2265625
49412.232421875
49593.7890625
49774.99609375
49953.396484375
50128.599609375
50301.37890625
50470.32421875
50632.8203125
50788.376953125
50937.44921875
51077.77734375
51205.41015625
51318.55078125
51417.021484375
51498.744140625
51560.505859375
51601.619140625
51623.171875
51623.98046875
51600.8046875
51552.25390625
51478.994140625
51380.498046875
51255.3203125
51104.58984375
50931.677734375
50738.48046875
50525.501953125
50295.712890625
50054.802734375
49807.482421875
49556.8203125
49307.14453125
49063.759765625
48829.421875
48604.53515625
48391.142578125
48193.08984375
48011.8203125
47845.705078125
47694.330078125
47559.931640625
47443.94921875
47345.701171875
47265.3125
47204.322265625
47162.38671875
47136.56640625
47125.017578125
47128.11328125
47145.015625
47172.564453125
47208.75
47254.017578125
47307.80859375
47367.052734375
47429.3828125
47494.828125
47562.982421875
47631.80078125
47700.59765625
47771.15625
47844.197265625
47917.88671875
47991.18359375
48065.572265625
48141.828125
48218.234375
48293.75
48369.869140625
48447.548828125
48525.220703125
48601.83984375
48678.8828125
48757.326171875
48835.55859375
48912.404296875
48989.33203125
49067.53125
49145.587890625
49222.3125
49299.15625
49377.408203125
49455.7421875
49532.888671875
49610.142578125
49688.734375
49767.23828125
49844.166015625
49920.7265625
49998.37109375
50076.00390625
50152.31640625
50228.4765625
50305.86328125
50383.287109375
50459.30078125
50535.046875
50611.98828125
50688.978515625
50764.490234375
50839.6640625
50916.154296875
50992.91015625
51068.220703125
51143.05859375
51219.212890625
51295.8125
51370.966796875
51445.158203125
51519.98046875
51594.99609375
51669.064453125
51743.263671875
51819.22265625
51895.974609375
51971.623046875
52046.765625
52123.0
52199.375
52273.798828125
52346.8125
52420.541015625
52494.923828125
52568.375
52641.150390625
52714.689453125
52788.498046875
52861.119140625
52933.376953125
53007.185546875
53081.912109375
53155.359375
53227.625
53300.498046875
53373.697265625
53445.443359375
53516.205078125
53588.189453125
53661.34765625
53733.603515625
53804.833984375
53877.076171875
53950.796875
54024.455078125
54097.775390625
54171.849609375
54246.0546875
54318.412109375
54389.2578125
54461.09375
54534.59765625
54608.185546875
54681.49609375
54755.607421875
54829.619140625
54900.962890625
54969.77734375
55039.220703125
55110.740234375
55182.533203125
55253.4609375
55324.720703125
55396.62109375
55467.337890625
55536.23046875
55605.232421875
55675.78125
55747.29296875
55819.552734375
55893.279296875
55967.3671875
56038.916015625
56107.216796875
56174.51953125
56241.919921875
56307.982421875
56372.658203125
56438.80078125
56508.080078125
56578.806640625
56649.482421875
56720.990234375
56793.3203125
56863.568359375
56929.74609375
56993.759765625
57058.380859375
57123.69921875
57188.685546875
57253.53125
57318.462890625
57382.810546875
57447.337890625
57515.0
57587.16015625
57661.3515625
57734.6015625
57806.59765625
57877.927734375
57948.1640625
58017.78515625
58089.12109375
58162.859375
58236.2421875
58307.25
58378.05078125
58451.51953125
58526.71875
58600.6328125
58672.482421875
58743.455078125
58813.837890625
58882.96875
58950.568359375
59016.048828125
59078.16796875
59137.49609375
59197.451171875
59260.986328125
59328.037109375
59397.861328125
59471.2421875
59548.158203125
59625.634765625
59700.3828125
59771.41015625
59838.130859375
59899.044921875
59955.14453125
60011.83203125
60073.869140625
60140.48828125
60208.36328125
60276.99609375
60347.833984375
60420.30859375
60492.419921875
60563.53125
60633.484375
60701.052734375
60766.505859375
60833.30078125
60903.302734375
60972.662109375
61036.810546875
61097.71875
61161.685546875
61231.330078125
61304.244140625
61378.224609375
61453.10546875
61528.265625
61603.044921875
61679.14453125
61758.150390625
61837.021484375
61910.552734375
61978.044921875
62043.271484375
62107.97265625
62170.001953125
62228.455078125
62286.345703125
62347.51171875
62414.18359375
62487.505859375
62566.61328125
62647.244140625
62725.34375
62802.17578125
62881.984375
62965.09765625
63048.150390625
63130.935546875
63217.314453125
63308.14453125
63398.71484375
63484.994140625
63567.53125
63647.13671875
63721.849609375
63791.41015625
63860.5546875
63934.12890625
64011.693359375
64089.8203125
64166.98828125
64243.328125
64317.83203125
64388.900390625
64456.34765625
64520.953125
64583.63671875
64646.666015625
64713.724609375
64787.119140625
64866.529296875
64951.71875
65044.462890625
65146.404296875
65256.58984375
65371.90234375
65488.25
65601.47265625
65709.939453125
65816.25
65922.572265625
66023.61328125
66108.9453125
66174.595703125
66228.564453125
66282.33203125
66340.955078125
66404.873046875
66477.478515625
66564.89453125
66668.51953125
66781.583984375
66893.853515625
66998.345703125
67094.255859375
67185.7890625
67278.326171875
67374.65625
67474.1328125
67574.478515625
67673.201171875
67768.42578125
67861.150390625
67956.443359375
68059.515625
68170.556640625
68286.193359375
68405.322265625
68529.205078125
68655.912109375
68779.962890625
68898.5703125
69013.10546875
69123.228515625
69225.845703125
69322.841796875
69423.552734375
69534.7265625
69652.21484375
69766.345703125
69870.638671875
69961.017578125
70033.099609375
70088.353515625
70139.708984375
70202.84765625
70282.5390625
70373.50390625
70472.92578125
70584.400390625
70708.955078125
70839.5390625
70967.533203125
71090.490234375
71210.7421875
71329.166015625
71442.73046875
71547.14453125
71641.267578125
71729.501953125
71819.302734375
71915.443359375
72018.04296875
72126.33203125
72240.603515625
72358.37890625
72472.994140625
72580.369140625
72684.15625
72789.75
72895.869140625
72996.75390625
73089.97265625
73176.923828125
73258.953125
73339.849609375
73429.9375
73539.685546875
73669.0625
73809.673828125
73956.53125
74110.10546875
74266.94140625
74417.7109375
74557.5703125
74690.966796875
74822.970703125
74953.12890625
75081.701171875
75214.61328125
75356.578125
75505.0703125
75657.275390625
75818.12109375
75993.91796875
76180.4375
76363.9609375
76533.751953125
76689.076171875
76835.77734375
76981.517578125
77133.302734375
77292.765625
77451.791015625
77597.662109375
77726.16796875
77847.466796875
77976.15234375
78116.396484375
78259.1015625
78393.189453125
78516.890625
78636.703125
78757.818359375
78879.349609375
78998.80078125
79116.314453125
79231.64453125
79340.935546875
79442.373046875
79543.984375
79659.62890625
79794.8203125
79939.546875
80077.115234375
80199.294921875
80313.837890625
80440.072265625
80595.18359375
80778.359375
80966.658203125
81132.06640625
81266.890625
81390.162109375
81527.02734375
81684.4609375
81848.646484375
82001.421875
82134.26953125
82248.119140625
82345.365234375
82425.33984375
82487.1484375
82534.818359375
82576.572265625
82617.767578125
82657.78515625
82697.73828125
82748.884765625
82827.47265625
82941.537109375
83087.578125
83258.654296875
83447.83984375
83643.150390625
83828.8515625
83997.2109375
84153.328125
84305.28515625
84456.51171875
84610.919921875
84775.3359375
84948.66015625
85116.876953125
85269.560546875
85415.90234375
85573.08984375
85742.94140625
85912.861328125
86078.158203125
86248.69140625
86430.6484375
86615.6640625
86794.9375
86973.435546875
87160.818359375
87355.09375
87544.845703125
87724.095703125
87897.103515625
88071.474609375
88254.779296875
88455.833984375
88679.552734375
88918.681640625
89158.8515625
89396.3125
89645.333984375
89923.17578125
90230.517578125
90550.115234375
90861.185546875
91150.732421875
91415.150390625
91659.693359375
91897.19140625
92139.22265625
92384.26171875
92619.81640625
92840.38671875
93057.705078125
93286.900390625
93526.611328125
93760.880859375
93978.373046875
94180.05078125
94367.0703125
94531.451171875
94664.94140625
94771.78515625
94867.166015625
94965.3359375
95071.607421875
95181.568359375
95284.619140625
95372.125
95446.251953125
95518.3828125
95596.328125
95676.322265625
95749.27734375
95809.7421875
95855.439453125
95883.955078125
95895.912109375
95898.201171875
95899.708984375
95907.36328125
95929.064453125
95972.857421875
96035.875
96100.6875
96153.373046875
96203.078125
96274.4609375
96382.208984375
96521.16015625
96678.421875
96843.59765625
97007.4453125
97164.55859375
97323.8125
97506.9140625
97728.548828125
97981.66796875
98246.61328125
98510.388671875
98773.50390625
99043.318359375
99326.451171875
99624.79296875
99933.443359375
100242.529296875
100543.98828125
100837.291015625
101129.03125
101428.822265625
101745.107421875
102081.2109375
102433.625
102795.728515625
103163.84375
103539.125
103925.8046875
104330.451171875
104759.873046875
105214.03125
105681.58203125
106147.404296875
106604.29296875
107052.87109375
107492.232421875
107918.5078125
108334.326171875
108754.521484375
109201.388671875
109697.392578125
110258.8203125
110886.49609375
111560.59375
112252.599609375
112946.794921875
113647.26953125
114364.767578125
115103.02734375
115856.9296875
116615.3671875
117365.208984375
118101.986328125
118838.662109375
119593.6953125
120365.36328125
121124.71484375
121836.556640625
122480.177734375
123049.365234375
123545.095703125
123973.69921875
124340.421875
124636.76171875
124843.337890625
124951.42578125
124969.51953125
124898.421875
124711.06640625
124371.67578125
123871.005859375
123234.41796875
122505.279296875
121734.3046875
120975.83984375
120270.31640625
119620.701171875
118992.896484375
118342.181640625
117638.234375
116874.66796875
116070.134765625
115261.263671875
114483.56640625
113756.017578125
113087.04296875
112486.75390625
111957.978515625
111476.927734375
110999.638671875
110495.15625
109967.15625
109445.615234375
108970.41796875
108582.783203125
108311.85546875
108152.390625
108059.111328125
107974.083984375
107863.4609375
107729.140625
107591.21875
107463.828125
107345.162109375
107225.890625
107104.552734375
106991.267578125
106894.6171875
106810.603515625
106732.056640625
106666.296875
106634.7421875
106654.458984375
106726.103515625
106837.900390625
106971.56640625
107103.033203125
107207.537109375
107271.24609375
107297.537109375
107303.70703125
107316.58203125
107368.46875
107486.51171875
107678.890625
107929.78125
108204.603515625
108460.34765625
108663.5
108811.787109375
108935.740234375
109068.779296875
109218.9296875
109377.982421875
109548.216796875
109741.599609375
109957.42578125
110182.162109375
110412.373046875
110657.4296875
110917.015625
111177.73046875
111438.025390625
111713.765625
112008.09375
112297.32421875
112563.55078125
112826.171875
113123.841796875
113474.47265625
113864.724609375
114267.310546875
114657.474609375
115027.03125
115397.607421875
115807.78125
116271.5859375
116761.357421875
117245.615234375
117726.078125
118213.3203125
118679.59375
119069.111328125
119357.2578125
119575.423828125
119772.75390625
119972.28515625
120167.96875
120345.900390625
120500.57421875
120641.41796875
120786.265625
120939.0625
121077.814453125
121179.84765625
121255.001953125
121331.396484375
121404.236328125
121420.3828125
121325.849609375
121116.134765625
120829.775390625
120500.794921875
120124.96875
119669.208984375
119115.462890625
118504.458984375
117932.09765625
117485.7734375
117181.212890625
116972.802734375
116818.783203125
116710.75390625
116638.14453125
116559.015625
116429.900390625
116248.34375
116047.048828125
115859.02734375
115706.361328125
115608.75390625
115574.912109375
115581.953125
115578.3984375
115513.3203125
115362.736328125
115140.02734375
114893.44921875
114684.67578125
114550.830078125
114482.908203125
114445.033203125
114407.673828125
114355.591796875
114278.412109375
114175.82421875
114071.119140625
114000.09375
113977.494140625
113978.904296875
113955.654296875
113865.126953125
113698.1328125
113493.3671875
113322.33984375
113241.390625
113249.076171875
113292.390625
113309.888671875
113262.845703125
113139.958984375
112960.27734375
112776.41015625
112650.642578125
112609.5625
112626.623046875
112652.60546875
112650.740234375
112597.396484375
112468.947265625
112250.240234375
111953.515625
111614.595703125
111269.99609375
110946.337890625
110667.005859375
110450.763671875
110294.216796875
110162.4375
110006.783203125
109795.34375
109528.416015625
109230.6640625
108932.841796875
108657.0
108408.939453125
108177.78125
107945.96484375
107709.76953125
107495.947265625
107353.021484375
107315.80859375
107373.513671875
107473.693359375
107557.412109375
107589.1640625
107558.43359375
107467.4453125
107329.4921875
107175.8203125
107048.623046875
106974.205078125
106941.138671875
106910.548828125
106852.611328125
106773.916015625
106710.189453125
106695.755859375
106740.15625
106826.81640625
106926.111328125
107012.05859375
107076.2265625
107129.09765625
107183.9296875
107240.146484375
107289.806640625
107338.11328125
107401.150390625
107473.8828125
107512.326171875
107464.890625
107323.068359375
107133.087890625
106956.93359375
106825.962890625
106727.69921875
106627.603515625
106503.0
106363.763671875
106244.189453125
106174.65625
106162.869140625
106199.80859375
106270.662109375
106351.30859375
106406.5703125
106410.732421875
106369.228515625
106307.484375
106240.3046875
106166.337890625
106091.541015625
106039.2109375
106028.892578125
106057.248046875
106108.697265625
106179.490234375
106287.59765625
106463.83203125
106730.6171875
107076.1953125
107446.4765625
107773.884765625
108020.01953125
108186.125
108292.568359375
108374.009765625
108497.0546875
108746.654296875
109163.5625
109702.73046875
110272.51953125
110808.166015625
111293.783203125
111731.435546875
112123.701171875
112488.416015625
112857.58984375
113241.119140625
113603.962890625
113896.52734375
114107.19921875
114278.666015625
114474.08984375
114728.951171875
115029.119140625
115326.828125
115574.333984375
115745.419921875
115836.908203125
115866.560546875
115872.900390625
115897.330078125
115947.162109375
115983.48828125
115964.833984375
115901.705078125
115850.259765625
115850.037109375
115884.7890625
115910.6953125
115911.703125
115926.337890625
116038.126953125
116345.2578125
116915.083984375
117739.66796875
118727.93359375
119744.525390625
120661.60546875
121396.103515625
121939.001953125
122369.9296875
122816.677734375
123360.814453125
123976.943359375
124582.560546875
125148.966796875
125747.841796875
126485.435546875
127395.41796875
128378.56640625
129221.408203125
129692.798828125
129694.138671875
129375.865234375
129105.173828125
129278.931640625
130133.69140625
131704.74609375
133909.78515625
136608.333984375
139572.48828125
142459.35546875
144876.138671875
146489.615234375
147070.201171875
146467.681640625
144624.021484375
141667.03515625
137976.80859375
134097.029296875
130523.529296875
127539.9609375
125211.1328125
123476.353515625
122225.4765625
121330.2265625
120678.53515625
120216.49609375
119944.625
119859.9140625
119914.892578125
120042.529296875
120200.869140625
120373.19140625
120541.37890625
120692.361328125
120854.71484375
121105.81640625
121532.83984375
122195.69140625
123122.33203125
124314.4609375
125752.51171875
127426.421875
129380.9921875
131697.40234375
134380.951171875
137270.6484375
140115.345703125
142777.904296875
145349.4375
148038.666015625
150965.751953125
154089.57421875
157292.96875
160429.2421875
163223.337890625
165203.505859375
165881.951171875
165091.71875
163146.48828125
160685.943359375
158429.13671875
157050.158203125
157062.900390625
158545.005859375
160909.318359375
163119.79296875
164301.541015625
164169.65625
162906.05078125
160812.494140625
158248.607421875
155774.8984375
153997.095703125
153043.134765625
152266.5234375
150647.173828125
147569.6484375
143243.154296875
138461.9765625
134057.728515625
130527.771484375
127989.29296875
126317.587890625
125306.056640625
124779.64453125
124642.85546875
124853.671875
125341.486328125
125938.451171875
126412.09375
126606.384765625
126565.08984375
126499.96875
126637.609375
127113.666015625
127975.912109375
129175.890625
130484.3125
131481.22265625
131764.029296875
131232.822265625
130165.75
129021.521484375
128184.751953125
127842.513671875
127973.458984375
128372.833984375
128729.119140625
128775.458984375
128433.79296875
127837.505859375
127221.25
126773.42578125
126559.96875
126561.41796875
126766.884765625
127214.267578125
127935.712890625
128898.763671875
130040.01171875
131350.341796875
132905.048828125
134827.435546875
137231.96484375
140116.921875
143192.951171875
145834.28125
147368.51953125
147555.14453125
146789.033203125
145821.43359375
145317.388671875
145636.486328125
146816.748046875
148552.888671875
150227.685546875
151201.01953125
151234.1171875
150631.26171875
149934.26171875
149482.177734375
149222.15625
148834.095703125
147992.00390625
146595.5703125
144864.361328125
143232.251953125
142109.865234375
141697.52734375
141942.939453125
142570.890625
143135.671875
143175.861328125
142476.43359375
141221.357421875
139843.990234375
138707.1328125
137930.955078125
137474.71484375
137283.03515625
137316.498046875
137504.638671875
137743.693359375
137950.619140625
138096.119140625
138182.099609375
138200.23046875
138115.666015625
137887.927734375
137512.04296875
137044.640625
136584.93359375
136219.603515625
135975.923828125
135816.896484375
135672.525390625
135479.794921875
135208.771484375
134865.16796875
134474.328125
134063.93359375
133656.3125
133263.203125
132877.611328125
132478.9609375
132062.1328125
131660.93359375
131324.68359375
131062.3359375
130824.400390625
130560.96484375
130298.142578125
130137.306640625
130161.23828125
130341.45703125
130547.8125
130651.591796875
130615.728515625
130492.021484375
130352.5546875
130237.2578125
130153.97265625
130102.43359375
130085.8125
130103.943359375
130141.658203125
130168.490234375
130159.380859375
130121.591796875
130091.2421875
130091.220703125
130098.212890625
130062.4375
129952.365234375
129768.35546875
129528.5703125
129270.5859375
129061.4609375
128969.130859375
129008.849609375
129136.619140625
129299.046875
129463.0078125
129592.92578125
129643.662109375
129607.90234375
129541.982421875
129504.5625
129481.1953125
129405.22265625
129247.21484375
129046.228515625
128846.060546875
128632.4375
128353.19140625
127990.11328125
127600.017578125
127286.53515625
127127.048828125
127115.10546875
127172.314453125
127221.72265625
127246.373046875
127276.697265625
127343.0
127460.708984375
127645.88671875
127910.822265625
128238.43359375
128580.322265625
128885.478515625
129123.837890625
129294.587890625
129432.9921875
129595.328125
129798.982421875
129974.744140625
130017.1953125
129901.3671875
129725.140625
129619.41015625
129637.642578125
129749.814453125
129917.9765625
130142.83984375
130440.064453125
130799.625
131181.646484375
131544.888671875
131870.37890625
132152.123046875
132367.720703125
132479.62890625
132491.3828125
132496.431640625
132632.39453125
132962.615234375
133415.2890625
133852.138671875
134182.939453125
134403.919921875
134551.640625
134654.5390625
134729.49609375
134800.0546875
134901.888671875
135068.1015625
135307.63671875
135602.158203125
135935.681640625
136324.625
136796.42578125
137331.009765625
137848.154296875
138274.357421875
138613.4765625
138941.408203125
139347.791015625
139895.78515625
140616.587890625
141516.755859375
142595.892578125
143862.4453125
145297.974609375
146772.294921875
148021.876953125
148775.458984375
148928.546875
148589.72265625
147975.775390625
147293.638671875
146696.56640625
146270.30078125
146013.505859375
145860.36328125
145758.607421875
145715.5234375
145754.603515625
145856.92578125
145978.34765625
146109.712890625
146285.32421875
146530.994140625
146826.470703125
147120.40625
147363.392578125
147522.568359375
147579.638671875
147526.3359375
147365.431640625
147123.796875
146868.615234375
146695.35546875
146675.08203125
146803.142578125
147003.826171875
147190.05859375
147322.7265625
147422.142578125
147531.7734375
147671.982421875
147827.00390625
147975.734375
148126.224609375
148306.142578125
148522.12890625
148748.953125
148963.55078125
149166.25390625
149354.203125
149497.423828125
149568.9375
149589.095703125
149614.4765625
149685.95703125
149806.775390625
149962.87890625
150136.34765625
150299.80078125
150428.208984375
150525.75
150619.744140625
150723.580078125
150831.369140625
150955.041015625
151130.86328125
151365.751953125
151604.396484375
151782.40625
151898.95703125
152009.86328125
152162.34765625
152367.15625
152621.623046875
152917.6015625
153225.17578125
153512.779296875
153801.677734375
154167.650390625
154665.263671875
155272.220703125
155924.861328125
156578.609375
157206.21875
157767.68359375
158232.517578125
158630.080078125
159038.705078125
159517.833984375
160077.03515625
160708.640625
161408.669921875
162147.626953125
162853.109375
163453.328125
163936.201171875
164362.490234375
164835.0078125
165446.318359375
166209.328125
167011.302734375
167668.05859375
168063.66796875
168230.3515625
168275.099609375
168258.150390625
168180.5625
168062.068359375
167966.462890625
167944.091796875
168001.90625
168148.48828125
168424.376953125
168859.169921875
169426.798828125
170066.6953125
170722.67578125
171338.5078125
171850.466796875
172232.529296875
172543.736328125
172892.953125
173347.439453125
173892.82421875
174480.42578125
175091.037109375
175746.244140625
176470.583984375
177246.896484375
178004.42578125
178660.859375
179193.6796875
179668.4609375
180182.966796875
180784.716796875
181452.220703125
182142.68359375
182830.19921875
183498.49609375
184130.123046875
184723.49609375
185304.572265625
185899.095703125
186495.494140625
187052.46875
187551.705078125
188038.521484375
188601.20703125
189302.2890625
190127.2109375
191001.49609375
191853.94140625
192655.0859375
193404.138671875
194112.55859375
194821.609375
195611.12890625
196548.87890625
197624.822265625
198760.501953125
199889.6953125
201008.359375
202140.31640625
203283.421875
204412.6875
205522.859375
206645.189453125
207823.693359375
209087.83984375
210446.228515625
211892.935546875
213410.609375
214963.796875
216491.703125
217927.38671875
219253.154296875
220541.712890625
221914.150390625
223435.083984375
225060.095703125
226699.669921875
228314.576171875
229920.736328125
231514.703125
233039.42578125
234439.4609375
235720.4296875
236928.35546875
238085.36328125
239172.8828125
240173.90625
241104.076171875
241992.44921875
242851.9453125
243682.4296875
244486.1796875
245259.57421875
245980.57421875
246634.1953125
247254.21875
247912.34765625
248650.796875
249442.162109375
250224.416015625
250948.322265625
251570.23046875
252033.107421875
252307.392578125
252448.76953125
252570.12109375
252744.6328125
252969.513671875
253231.412109375
253562.98828125
254012.62109375
254599.298828125
255332.58203125
256243.791015625
257349.298828125
258597.419921875
259898.39453125
261208.234375
262552.453125
263975.7265625
265508.89453125
267183.71875
269030.908203125
271040.951171875
273153.66015625
275301.4765625
277442.283203125
279548.6171875
281608.41015625
283664.138671875
285819.5
288164.28515625
290689.052734375
293282.951171875
295799.38671875
298113.384765625
300150.2109375
301908.365234375
303465.90625
304945.19921875
306459.732421875
308081.45703125
309819.41015625
311594.39453125
313249.333984375
314624.994140625
315635.52734375
316262.87109375
316509.38671875
316412.3828125
316108.27734375
315821.119140625
315739.10546875
315906.90234375
316248.54296875
316671.8125
317131.2109375
317610.552734375
318071.37890625
318414.892578125
318493.671875
318201.017578125
317592.328125
316908.83984375
316439.16796875
316338.76953125
316583.3671875
317064.1171875
317672.037109375
318283.017578125
318721.404296875
318801.955078125
318426.833984375
317643.02734375
316620.060546875
315578.025390625
314706.537109375
314103.943359375
313758.51953125
313568.208984375
313373.82421875
313004.76171875
312359.728515625
311492.3671875
310604.458984375
309906.26171875
309457.994140625
309152.91015625
308853.73828125
308529.328125
308258.296875
308125.41015625
308134.310546875
308212.119140625
308278.259765625
308301.43359375
308297.345703125
308283.72265625
308248.359375
308163.619140625
308023.11328125
307855.126953125
307703.828125
307603.673828125
307563.11328125
307557.830078125
307544.30859375
307502.392578125
307474.27734375
307548.0546875
307789.033203125
308188.546875
308684.28125
309227.533203125
309830.162109375
310551.39453125
311438.380859375
312472.033203125
313570.32421875
314648.021484375
315664.20703125
316602.31640625
317427.78515625
318108.923828125
318683.06640625
319255.396484375
319902.546875
320602.265625
321277.21484375
321864.158203125
322286.71875
322384.84375
321951.306640625
320874.5234375
319219.966796875
317159.76953125
314853.83984375
312407.3828125
309888.15625
307327.46875
304709.78125
301998.037109375
299174.13671875
296237.83984375
293176.62109375
289969.8203125
286632.779296875
283240.810546875
279903.4140625
276723.6015625
273775.0546875
271090.69140625
268657.396484375
266431.48046875
264369.08203125
262436.88671875
260594.732421875
258788.712890625
256979.658203125
255173.99609375
253415.93359375
251753.42578125
250218.2890625
248823.775390625
247553.75390625
246350.15234375
245139.26171875
243897.447265625
242687.8515625
241612.353515625
240719.96875
239970.6171875
239289.087890625
238637.5078125
238021.005859375
237432.513671875
236819.140625
236120.751953125
235336.982421875
234539.185546875
233806.009765625
233151.1328125
232521.431640625
231859.310546875
231148.755859375
230397.29296875
229598.05859375
228733.591796875
227804.345703125
226822.880859375
225783.830078125
224679.529296875
223560.654296875
222544.001953125
221723.830078125
221087.830078125
220544.744140625
220016.87890625
219475.27734375
218906.5859375
218301.361328125
217682.763671875
217099.224609375
216566.783203125
216053.04296875
215539.84765625
215064.873046875
214663.34765625
214291.484375
213853.736328125
213306.263671875
212700.76953125
212122.154296875
211611.79296875
211160.705078125
210747.50390625
210353.18359375
209943.50390625
209464.65625
208876.92578125
208193.16796875
207473.173828125
206777.5625
206140.595703125
205594.013671875
205189.83203125
204961.880859375
204867.044921875
204801.19921875
204683.69921875
204498.337890625
204248.34765625
203919.015625
203511.478515625
203069.673828125
202627.380859375
202153.296875
201594.7109375
200957.423828125
200294.244140625
199627.9375
198939.623046875
198226.53125
197506.533203125
196752.501953125
195884.85546875
194865.126953125
193757.6328125
192666.009765625
191638.314453125
190659.615234375
189702.587890625
188750.83203125
187800.83203125
186877.98828125
186026.580078125
185242.458984375
184432.056640625
183482.416015625
182370.59375
181177.107421875
180009.134765625
178953.369140625
178091.166015625
177492.451171875
177160.2265625
177009.169921875
176926.23046875
176841.16796875
176729.07421875
176569.203125
176328.4921875
175983.88671875
175551.076171875
175095.025390625
174711.39453125
174478.109375
174407.44921875
174445.158203125
174518.1015625
174578.95703125
174614.31640625
174635.189453125
174669.212890625
174740.447265625
174837.490234375
174912.982421875
174934.427734375
174931.4375
174975.80078125
175115.017578125
175338.474609375
175606.580078125
175892.86328125
176186.775390625
176467.810546875
176694.927734375
176825.345703125
176839.845703125
176754.712890625
176621.982421875
176520.181640625
176527.8359375
176686.33984375
176985.0703125
177389.08203125
177881.1171875
178476.103515625
179211.6015625
180143.10546875
181326.44921875
182739.4140625
184175.7578125
185245.427734375
185555.744140625
184953.666015625
183618.34375
181933.41796875
180271.86328125
178864.154296875
177793.744140625
177049.671875
176565.84375
176238.7578125
175952.56640625
175624.8046875
175245.38671875
174867.962890625
174553.43359375
174317.2109375
174126.40234375
173938.41796875
173741.568359375
173573.703125
173509.193359375
173608.482421875
173858.0390625
174164.171875
174421.583984375
174585.580078125
174671.734375
174707.556640625
174713.5546875
174720.048828125
174762.5703125
174849.615234375
174959.189453125
175076.447265625
175213.59765625
175380.869140625
175550.94140625
175658.580078125
175629.24609375
175422.880859375
175081.544921875
174731.70703125
174497.68359375
174392.904296875
174320.439453125
174189.814453125
173998.8046875
173784.455078125
173540.70703125
173233.369140625
172878.541015625
172558.83984375
172358.044921875
172305.654296875
172380.701171875
172537.642578125
172722.15625
172886.494140625
173004.77734375
173069.947265625
173077.8671875
173021.4375
172896.0625
172708.4609375
172493.345703125
172321.912109375
172258.943359375
172284.4609375
172284.10546875
172157.728515625
171929.41796875
171717.896484375
171610.30859375
171606.1171875
171675.98828125
171814.384765625
172006.0078125
172179.30078125
172235.287109375
172121.55859375
171868.77734375
171568.484375
171324.185546875
171202.46875
171203.7265625
171271.6484375
171332.943359375
171335.169921875
171269.35546875
171179.60546875
171141.603515625
171203.54296875
171347.177734375
171526.03515625
171729.419921875
171971.58203125
172222.5703125
172400.380859375
172450.94140625
172400.89453125
172315.353515625
172241.861328125
172217.2890625
172287.236328125
172478.896484375
172778.640625
173168.3671875
173657.568359375
174240.388671875
174841.3515625
175348.25390625
175694.171875
175877.67578125
175919.267578125
175841.568359375
175687.958984375
175517.841796875
175374.919921875
175285.142578125
175277.6953125
175367.38671875
175514.564453125
175647.06640625
175739.56640625
175839.376953125
175996.44921875
176195.98046875
176380.365234375
176514.798828125
176608.701171875
176687.01953125
176760.923828125
176819.9375
176840.46484375
176808.3046875
176739.046875
176667.24609375
176613.3515625
176576.1484375
176559.5390625
176582.732421875
176650.716796875
176736.232421875
176814.69921875
176908.630859375
177074.146484375
177336.529296875
177645.91015625
177900.85546875
178019.560546875
177995.408203125
177887.275390625
177759.255859375
177641.79296875
177555.166015625
177542.4453125
177643.2734375
177840.6171875
178069.0
178278.90234375
178459.134765625
178591.419921875
178631.095703125
178565.205078125
178462.265625
178430.09765625
178535.220703125
178782.248046875
179149.1796875
179610.0
180132.201171875
180681.265625
181227.90625
181739.271484375
182178.951171875
182534.806640625
182827.77734375
183067.451171875
183220.041015625
183259.80859375
183243.056640625
183287.59375
183471.6171875
183782.8359375
184167.599609375
184589.00390625
185018.83984375
185407.25390625
185699.580078125
185887.837890625
186034.810546875
186239.81640625
186565.576171875
186979.86328125
187371.8359375
187645.041015625
187799.11328125
187915.720703125
188081.884765625
188349.107421875
188745.232421875
189274.2578125
189892.84375
190524.291015625
191114.71875
191655.109375
192146.04296875
192577.4375
192955.041015625
193306.6484375
193636.896484375
193908.669921875
194098.16015625
194240.99609375
194395.564453125
194590.28515625
194841.822265625
195191.7890625
195667.40625
196213.951171875
196720.9296875
197124.837890625
197447.859375
197734.03125
197999.51953125
198267.28125
198599.806640625
199044.033203125
199554.962890625
200018.080078125
200362.03125
200633.619140625
200955.1875
201417.947265625
202017.552734375
202675.630859375
203306.623046875
203868.19140625
204372.341796875
204870.318359375
205423.447265625
206065.470703125
206779.90234375
207520.62109375
208258.20703125
208996.431640625
209746.908203125
210516.1328125
211332.833984375
212260.322265625
213348.349609375
214582.103515625
215909.3203125
217315.009765625
218839.533203125
220517.744140625
222323.580078125
224181.091796875
226011.671875
227768.732421875
229451.880859375
231101.787109375
232767.462890625
234464.52734375
236163.91015625
237811.9140625
239346.69921875
240708.833984375
241874.97265625
242898.20703125
243894.515625
244970.775390625
246169.623046875
247481.92578125
248890.271484375
250389.400390625
251979.3125
253647.9765625
255351.58203125
257014.462890625
258571.1015625
260012.86328125
261370.765625
262646.98828125
263789.244140625
264740.958984375
265490.380859375
266065.009765625
266517.609375
266936.447265625
267422.623046875
268008.736328125
268616.28125
269131.876953125
269518.10546875
269824.77734375
270111.48828125
270394.337890625
270650.125
270825.392578125
270845.3984375
270663.078125
270314.84765625
269900.009765625
269496.318359375
269117.314453125
268748.53125
268387.298828125
268033.810546875
267672.74609375
267284.23828125
266862.44140625
266420.298828125
265992.08984375
265627.890625
265360.23046875
265176.26953125
265049.111328125
264991.15625
265034.962890625
265155.734375
265265.529296875
265318.484375
265388.740234375
265604.59765625
266020.201171875
266581.5546875
267201.7734375
267832.021484375
268462.04296875
269089.37109375
269707.138671875
270309.89453125
270897.603515625
271472.6484375
272037.5390625
272605.486328125
273222.0390625
273964.87109375
274895.25390625
276000.099609375
277193.376953125
278372.779296875
279459.77734375
280404.7578125
281214.27734375
282001.1796875
282960.798828125
284236.908203125
285798.732421875
287457.001953125
288985.0
290221.51171875
291110.041015625
291701.4453125
292121.08984375
292495.986328125
292899.373046875
293365.455078125
293925.72265625
294592.22265625
295317.8046875
296016.41015625
296632.79296875
297176.142578125
297694.0546875
298234.375
298814.587890625
299394.025390625
299888.087890625
300249.375
300530.44921875
300831.232421875
301192.078125
301577.142578125
301948.869140625
302301.251953125
302620.880859375
302884.95703125
303122.966796875
303421.310546875
303828.90234375
304304.142578125
304796.84765625
305342.484375
306023.248046875
306858.626953125
307784.45703125
308730.154296875
309673.134765625
310621.48046875
311586.6015625
312585.6328125
313643.0390625
314768.173828125
315929.38671875
317052.1328125
318055.501953125
318918.7109375
319720.890625
320591.62890625
321610.82421875
322777.619140625
324070.2890625
325469.85546875
326882.6015625
328096.701171875
328904.244140625
329280.80078125
329411.296875
329548.73046875
329878.7109375
330482.6796875
331343.373046875
332362.283203125
333431.896484375
334527.974609375
335703.064453125
336977.720703125
338282.990234375
339534.759765625
340722.21484375
341886.025390625
343042.23046875
344176.244140625
345301.09765625
346472.8828125
347726.216796875
349003.6953125
350162.38671875
351068.369140625
351711.794921875
352236.490234375
352834.919921875
353599.84765625
354487.990234375
355421.78515625
356387.8984375
357419.880859375
358524.35546875
359664.876953125
360804.01171875
361928.30859375
363039.23046875
364145.3984375
365256.0703125
366358.318359375
367411.041015625
368391.701171875
369347.248046875
370373.58984375
371544.123046875
372873.626953125
374332.150390625
375846.720703125
377282.0625
378471.11328125
379315.08984375
379861.111328125
380272.333984375
380724.38671875
381326.1171875
382108.322265625
383051.3359375
384112.033203125
385236.5625
386362.806640625
387423.591796875
388361.158203125
389149.060546875
389804.5625
390382.501953125
390957.34375
391602.3671875
392368.822265625
393270.40625
394282.96484375
395366.67578125
396508.185546875
397760.1328125
399233.27734375
401015.900390625
403074.58984375
405246.001953125
407357.873046875
409375.0390625
411429.76953125
413719.572265625
416383.55078125
419456.9140625
422905.482421875
426686.4609375
430790.48046875
435242.16796875
440061.697265625
445219.119140625
450607.8046875
456021.576171875
461119.2109375
465422.783203125
468414.326171875
469702.150390625
469138.857421875
466818.91015625
463000.341796875
458028.533203125
452284.908203125
446149.4140625
439974.01171875
434055.689453125
428588.796875
423624.26953125
419103.248046875
414963.169921875
411209.939453125
407882.98046875
404982.701171875
402467.34765625
400303.564453125
398474.9453125
396937.048828125
395602.384765625
394386.93359375
393250.8515625
392185.9296875
391190.759765625
390275.70703125
389470.24609375
388801.10546875
388271.19140625
387873.509765625
387611.08203125
387482.591796875
387458.6484375
387496.357421875
387575.22265625
387698.07421875
387859.775390625
388044.75390625
388267.955078125
388591.96875
389071.087890625
389676.392578125
390298.203125
390837.296875
391289.1640625
391731.6015625
392239.9765625
392837.767578125
393538.056640625
394405.759765625
395534.876953125
396947.9921875
398542.50390625
400163.36328125
401724.46875
403243.61328125
404776.083984375
406356.705078125
408018.603515625
409827.12109375
411847.0234375
414070.05859375
416397.3359375
418701.484375
420895.029296875
422937.591796875
424800.50390625
426450.912109375
427874.1875
429093.203125
430143.46484375
431020.203125
431655.3046875
431953.244140625
431847.849609375
431324.076171875
430405.421875
429150.126953125
427658.494140625
426041.26953125
424344.0703125
422513.60546875
420470.666015625
418219.890625
415866.271484375
413522.275390625
411223.265625
408942.744140625
406668.521484375
404446.216796875
402356.306640625
400458.064453125
398748.029296875
397167.5625
395660.7578125
394228.234375
392910.962890625
391720.796875
390612.6171875
389539.9765625
388515.767578125
387594.224609375
386805.939453125
386132.478515625
385530.712890625
384953.130859375
384354.4765625
383720.654296875
383106.86328125
382621.017578125
382344.470703125
382268.140625
382307.455078125
382371.46875
382420.15234375
382471.791015625
382561.265625
382682.283203125
382771.220703125
382759.203125
382634.025390625
382431.50390625
382175.689453125
381867.1484375
381539.193359375
381279.65625
381158.109375
381151.421875
381176.279296875
381179.908203125
381157.458984375
381087.17578125
380903.64453125
380561.939453125
380097.6953125
379595.556640625
379118.65234375
378695.990234375
378353.3984375
378100.453125
377875.693359375
377555.66796875
377065.0703125
376468.18359375
375918.44921875
375520.80078125
375272.212890625
375129.669921875
375085.962890625
375156.265625
375332.791015625
375599.58984375
375981.69140625
376549.46875
377386.96484375
378580.951171875
380212.515625
382314.015625
384863.0703125
387881.35546875
391482.8515625
395637.30078125
399775.052734375
402747.412109375
403417.755859375
401442.814453125
397512.478515625
392862.375
388573.755859375
385215.435546875
382886.609375
381400.10546875
380449.751953125
379764.33203125
379217.5
378820.490234375
378624.03515625
378640.521484375
378831.095703125
379115.22265625
379386.349609375
379561.0078125
379637.28125
379689.029296875
379792.32421875
379973.69921875
380230.052734375
380559.0
380937.056640625
381290.1328125
381535.0546875
381667.92578125
381790.4765625
382030.572265625
382441.380859375
382984.01953125
383594.3203125
384245.939453125
384947.775390625
385700.5625
386475.908203125
387241.107421875
387996.1484375
388778.5859375
389630.365234375
390562.4296875
391553.00390625
392574.806640625
393613.859375
394661.654296875
395706.181640625
396747.87109375
397818.779296875
398966.408203125
400215.212890625
401558.765625
402989.349609375
404508.107421875
406089.283203125
407656.783203125
409128.0703125
410483.033203125
411774.302734375
413074.107421875
414425.173828125
415830.55859375
417259.556640625
418660.0
419994.462890625
421279.99609375
422576.74609375
423929.5859375
425339.845703125
426801.74609375
428338.392578125
429978.26953125
431715.6953125
433524.0625
435398.875
437356.404296875
439390.4453125
441463.544921875
443556.001953125
445701.556640625
447952.83984375
450318.521484375
452751.1171875
455195.439453125
457636.521484375
460098.80859375
462610.06640625
465174.0
467774.041015625
470396.865234375
473052.103515625
475772.572265625
478591.720703125
481509.048828125
484470.15625
487387.49609375
490194.849609375
492890.2734375
495528.71484375
498175.91015625
500867.603515625
503598.119140625
506330.443359375
509017.16015625
511627.0234375
514159.73828125
516630.55859375
519039.9296875
521364.5390625
523574.994140625
525649.3515625
527570.525390625
529330.28125
530944.865234375
532449.43359375
533859.92578125
535148.005859375
536268.31640625
537207.7265625
537998.458984375
538689.74609375
539320.357421875
539913.974609375
540481.115234375
541015.1328125
541493.638671875
541893.833984375
542208.345703125
542442.470703125
542591.15625
542619.515625
542480.1796875
542170.71875
541778.705078125
541451.01171875
541296.587890625
541312.099609375
541400.92578125
541456.564453125
541423.138671875
541286.0859375
541022.443359375
540577.009765625
539908.1328125
539077.556640625
538289.927734375
537806.48046875
537781.984375
538170.68359375
538780.130859375
539397.98046875
539871.994140625
540118.486328125
540110.13671875
539867.1328125
539438.111328125
538879.693359375
538260.095703125
537675.001953125
537236.296875
537024.345703125
537032.740234375
537142.2734375
537159.884765625
536934.498046875
536479.849609375
535977.740234375
535634.3984375
535536.1640625
535652.07421875
535934.54296875
536355.837890625
536848.865234375
537278.330078125
537513.28125
537514.61328125
537338.291015625
537073.861328125
536793.744140625
536540.044921875
536333.515625
536188.904296875
536116.490234375
536099.4140625
536083.630859375
536020.896484375
535920.58203125
535826.189453125
535736.455078125
535587.875
535330.845703125
534988.232421875
534615.953125
534236.61328125
533841.744140625
533435.705078125
533040.986328125
532665.34765625
532285.65234375
531860.287109375
531351.212890625
530755.66015625
530130.263671875
529554.634765625
529043.158203125
528516.478515625
527894.728515625
527203.419921875
526553.7734375
526034.357421875
525661.345703125
525421.212890625
525304.3359375
525277.80859375
525262.6953125
525166.388671875
524930.166015625
524548.392578125
524072.748046875
523610.453125
523285.75390625
523164.40625
523207.396484375
523307.16015625
523374.462890625
523397.208984375
523425.84375
523505.05859375
523618.3984375
523707.115234375
523749.935546875
523812.09375
523998.361328125
524357.71484375
524835.96484375
525302.775390625
525613.943359375
525684.24609375
525551.93359375
525370.9921875
525292.96484375
525336.02734375
525392.58203125
525370.9375
525296.849609375
525261.00390625
525298.0625
525343.640625
525293.193359375
525081.787109375
524722.03515625
524291.169921875
523879.115234375
523528.642578125
523216.38671875
522891.19140625
522527.267578125
522141.98046875
521772.091796875
521434.453125
521101.00390625
520712.263671875
520223.466796875
519633.416015625
518963.53125
518232.384765625
517477.884765625
516779.025390625
516198.26171875
515699.646484375
515183.173828125
514623.52734375
514121.892578125
513783.1875
513586.373046875
513422.92578125
513225.119140625
512994.0390625
512721.99609375
512361.994140625
511890.548828125
511355.0703125
510845.0546875
510450.853515625
510253.544921875
510302.38671875
510568.5234375
510945.212890625
511320.9921875
511646.595703125
511934.66796875
512236.1875
512640.7578125
513257.921875
514136.91796875
515192.373046875
516235.84765625
517096.595703125
517712.318359375
518118.826171875
518384.4453125
518573.568359375
518764.74609375
519076.51171875
519636.33984375
520482.380859375
521474.697265625
522320.45703125
522726.0625
522561.072265625
521905.94140625
520974.845703125
520007.47265625
519200.078125
518666.3125
518401.869140625
518270.689453125
518044.68359375
517489.501953125
516455.2421875
514937.021484375
513086.14453125
511159.640625
509417.796875
508018.380859375
506965.396484375
506127.396484375
505295.953125
504257.8203125
502872.943359375
501135.705078125
499176.56640625
497195.140625
495374.09765625
493823.5625
492556.314453125
491484.146484375
490459.05078125
489361.5625
488161.77734375
486885.80078125
485546.802734375
484159.130859375
482822.373046875
481727.33984375
481030.7421875
480749.20703125
480810.94140625
481165.736328125
481751.6953125
482333.466796875
482461.6953125
481701.537109375
479951.41796875
477545.455078125
475056.87890625
473001.921875
471665.51171875
471076.626953125
471033.5703125
471140.591796875
470913.27734375
469969.3203125
468198.615234375
465785.634765625
463078.65234375
460416.515625
458018.56640625
455966.626953125
454253.0625
452844.517578125
451706.30859375
450778.2421875
449963.994140625
449184.107421875
448437.265625
447777.62890625
447230.923828125
446767.642578125
446365.8046875
446059.86328125
445904.03125
445913.740234375
446063.0078125
446312.75
446620.376953125
446949.580078125
447297.01171875
447682.99609375
448086.88671875
448420.12890625
448604.775390625
448664.150390625
448700.12109375
448794.58984375
448967.724609375
449213.58203125
449526.5390625
449892.79296875
450297.3984375
450746.46484375
451254.892578125
451815.2109375
452405.2421875
453015.275390625
453633.94921875
454223.671875
454759.87890625
455294.935546875
455943.1953125
456808.111328125
457967.0703125
459517.56640625
461581.30078125
464255.08984375
467578.203125
471467.599609375
475529.080078125
478914.283203125
480568.388671875
479852.259765625
476998.583984375
472940.458984375
468699.951171875
464910.94921875
461763.650390625
459200.72265625
457107.173828125
455405.310546875
454063.974609375
453052.369140625
452311.6484375
451794.06640625
451503.34765625
451452.599609375
451594.48046875
451834.83984375
452106.400390625
452391.59375
452691.837890625
453027.548828125
453456.560546875
454026.623046875
454700.96875
455391.6328125
456086.9921875
456889.32421875
457886.775390625
459021.77734375
460123.873046875
461057.59765625
461818.533203125
462509.4921875
463257.955078125
464154.650390625
465246.775390625
466565.0625
468123.603515625
469859.330078125
471578.279296875
473014.16015625
473991.232421875
474553.072265625
474947.08203125
475497.384765625
476481.041015625
478086.2421875
480443.490234375
483655.18359375
487773.169921875
492789.6953125
498735.2421875
505760.814453125
513893.5
522461.3046875
529804.744140625
533925.154296875
533797.09375
530198.79296875
525279.822265625
521332.845703125
519833.509765625
521160.732421875
524606.046875
528419.712890625
530243.578125
528165.396484375
521795.572265625
512423.53515625
502088.318359375
492412.6171875
484112.69921875
477258.732421875
471704.21484375
467259.65234375
463687.544921875
460738.400390625
458230.560546875
456063.298828125
454173.71875
452521.892578125
451097.119140625
449888.181640625
448849.513671875
447931.0859375
447130.423828125
446471.0703125
445932.052734375
445445.89453125
444976.7109375
444554.111328125
444195.40234375
443806.25390625
443181.1875
442116.900390625
440550.505859375
438609.80859375
436514.65234375
434397.630859375
432216.072265625
429840.111328125
427194.873046875
424298.9140625
421222.408203125
418078.091796875
415024.1484375
412189.4296875
409584.083984375
407136.779296875
404814.591796875
402654.58203125
400707.3203125
399038.296875
397776.17578125
397070.755859375
397020.20703125
397754.78515625
399590.767578125
402990.47265625
408408.333984375
416313.875
427136.765625
440493.021484375
454005.189453125
463317.236328125
464255.765625
455644.2421875
440112.80859375
422160.455078125
405452.806640625
391617.275390625
380758.34765625
372401.111328125
365975.703125
360952.423828125
356921.974609375
353611.267578125
350816.640625
348382.650390625
346244.671875
344405.20703125
342840.16015625
341481.259765625
340297.3203125
339335.53515625
338675.005859375
338391.890625
338566.607421875
339243.048828125
340332.966796875
341604.16015625
342832.4921875
344003.326171875
345366.578125
347243.189453125
349664.126953125
352112.0078125
353660.603515625
353508.294921875
351493.67578125
348159.712890625
344380.30078125
340944.341796875
338396.6875
337107.572265625
337388.41796875
339482.31640625
343309.443359375
348079.095703125
352244.28515625
354203.40625
353387.482421875
350750.048828125
348173.5
347435.08984375
349642.552734375
355139.662109375
363247.427734375
371874.708984375
377910.6484375
378780.67578125
374057.400390625
365636.412109375
356398.1796875
348706.521484375
343813.10546875
341925.857421875
342249.255859375
343045.984375
342254.095703125
338572.876953125
332159.654296875
324337.158203125
316667.78515625
310198.18359375
305252.935546875
301593.541015625
298670.294921875
295888.33984375
292863.845703125
289558.2265625
286197.123046875
283049.4140625
280258.03515625
277837.56640625
275776.83203125
274109.74609375
272903.109375
272214.2265625
272069.236328125
272472.318359375
273461.708984375
275185.501953125
277832.23828125
281280.82421875
284712.673828125
286722.81640625
286089.76953125
282599.244140625
277155.298828125
271140.35546875
265682.900390625
261356.26953125
258261.173828125
256232.30859375
255050.255859375
254581.201171875
254746.8828125
255409.32421875
256396.01953125
257663.427734375
259348.73828125
261652.244140625
264781.587890625
269034.611328125
274831.1484375
282676.435546875
293203.52734375
306991.185546875
323590.09375
340229.59375
351955.814453125
354131.8984375
345553.498046875
329254.791015625
310279.197265625
292679.169921875
278220.806640625
266973.326171875
258352.794921875
251691.755859375
246449.630859375
242303.8984375
239077.38671875
236575.423828125
234575.244140625
232953.83203125
231697.982421875
230763.96484375
230024.341796875
229377.599609375
228824.509765625
228401.830078125
228097.939453125
227850.5
227569.916015625
227152.8984375
226538.79296875
225788.775390625
225074.166015625
224558.255859375
224296.48828125
224234.4296875
224257.794921875
224245.185546875
224123.921875
223902.380859375
223636.681640625
223372.517578125
223143.359375
223007.55859375
223036.611328125
223257.529296875
223641.841796875
224161.361328125
224821.666015625
225613.64453125
226429.759765625
227033.19921875
227136.580078125
226575.005859375
225452.033203125
224105.19921875
222901.130859375
222064.462890625
221672.693359375
221700.294921875
221976.70703125
222166.1328125
221934.30078125
221186.828125
220103.361328125
218946.15234375
217898.41015625
217069.00390625
216533.060546875
216298.8203125
216286.52734375
216397.548828125
216589.525390625
216870.123046875
217253.69921875
217734.796875
218249.40625
218632.57421875
218668.642578125
218244.798828125
217456.99609375
216557.091796875
215818.33203125
215440.470703125
215502.16796875
215934.015625
216551.49609375
217162.93359375
217668.1171875
218078.376953125
218489.986328125
219038.72265625
219802.783203125
220695.732421875
221499.125
222062.240234375
222457.146484375
222906.80859375
223594.0625
224573.6796875
225801.634765625
227139.228515625
228322.67578125
229032.791015625
229080.623046875
228538.775390625
227693.958984375
226889.435546875
226396.1640625
226371.083984375
226883.591796875
227962.830078125
229604.404296875
231713.837890625
234063.05859375
236361.361328125
238419.271484375
240263.826171875
242110.228515625
244229.509765625
246800.513671875
249795.67578125
252937.083984375
255771.384765625
257862.59375
259005.82421875
259331.63671875
259236.68359375
259175.037109375
259416.60546875
259907.818359375
260331.576171875
260344.572265625
259835.037109375
259012.38671875
258267.603515625
257931.740234375
258126.779296875
258774.021484375
259657.017578125
260448.158203125
260765.072265625
260350.6015625
259272.333984375
257906.35546875
256666.337890625
255742.021484375
255095.16796875
254637.400390625
254331.064453125
254133.6796875
253946.17578125
253687.18359375
253402.33984375
253255.912109375
253407.646484375
253918.630859375
254774.53125
255947.96484375
257366.78125
258802.451171875
259865.19140625
260224.82421875
259891.205078125
259254.314453125
258832.5859375
259004.24609375
259945.390625
261659.083984375
263884.494140625
265979.216796875
267081.322265625
266589.34765625
264574.56640625
261739.693359375
258977.5703125
256927.84765625
255824.673828125
255584.517578125
255919.166015625
256392.423828125
256521.28125
255986.26171875
254815.115234375
253343.466796875
251968.650390625
250933.185546875
250297.41015625
250009.373046875
249926.3671875
249822.298828125
249486.796875
248856.626953125
248019.580078125
247093.921875
246152.404296875
245255.587890625
244467.78125
243771.435546875
242991.064453125
241861.029296875
240192.01953125
237981.826171875
235399.830078125
232693.703125
230088.03125
227713.10546875
225581.1953125
223605.939453125
221642.8203125
219542.4375
217220.861328125
214717.81640625
212183.923828125
209786.11328125
207602.8671875
205593.365234375
203655.357421875
201713.59765625
199763.697265625
197843.45703125
195981.115234375
194192.1484375
192514.69140625
190996.994140625
189621.4140625
188279.0
186866.0546875
185388.466796875
183930.908203125
182547.4453125
181238.98046875
180021.58984375
178939.646484375
177994.982421875
177128.0859375
176299.326171875
175537.130859375
174870.857421875
174256.546875
173605.57421875
172860.2109375
172018.22265625
171116.125
170212.095703125
169350.6875
168519.205078125
167672.310546875
166818.056640625
166029.345703125
165336.724609375
164663.109375
163918.06640625
163117.37109375
162352.15234375
161672.390625
161064.564453125
160521.185546875
160062.94140625
159697.294921875
159413.091796875
159209.62109375
159071.51171875
158918.728515625
158649.544921875
158250.6796875
157816.15234375
157445.689453125
157170.15625
156978.869140625
156853.279296875
156745.46875
156580.923828125
156329.419921875
156044.30859375
155798.798828125
155608.35546875
155439.53515625
155260.126953125
155043.326171875
154749.693359375
154351.8828125
153871.537109375
153357.572265625
152830.34375
152276.2734375
151697.8515625
151139.583984375
150650.44921875
150233.34375
149842.66015625
149427.146484375
148965.826171875
148459.490234375
147898.255859375
147260.421875
146555.724609375
145851.15234375
145225.708984375
144699.486328125
144227.0859375
143758.931640625
143286.861328125
142830.916015625
142409.408203125
142030.07421875
141688.48828125
141366.671875
141051.48046875
140757.4296875
140507.865234375
140288.4609375
140045.2734375
139737.673828125
139369.2578125
138961.908203125
138534.443359375
138123.35546875
137788.896484375
137568.2578125
137438.302734375
137343.787109375
137240.802734375
137092.392578125
136851.703125
136489.822265625
136032.310546875
135539.72265625
135059.15625
134615.140625
134227.7890625
133903.068359375
133614.599609375
133335.734375
133091.482421875
132940.9765625
132896.833984375
132889.728515625
132822.966796875
132636.048828125
132307.314453125
131834.6640625
131249.841796875
130632.86328125
130068.65625
129578.90234375
129117.5703125
128639.291015625
128149.583984375
127674.541015625
127203.197265625
126690.681640625
126117.37109375
125518.0703125
124942.072265625
124403.51171875
123884.421875
123369.578125
122858.46484375
122352.021484375
121843.66796875
121312.46875
120709.94921875
119975.47265625
119100.060546875
118165.73828125
117279.9375
116464.671875
115645.4609375
114759.12890625
113840.013671875
112989.986328125
112298.97265625
111807.791015625
111502.603515625
111306.58203125
111100.6796875
110792.70703125
110366.271484375
109854.404296875
109292.814453125
108721.41796875
108200.056640625
107777.4140625
107445.951171875
107150.5859375
106834.4140625
106461.1015625
106015.892578125
105516.619140625
105013.384765625
104551.5078125
104142.400390625
103782.005859375
103466.044921875
103156.669921875
102769.400390625
102248.720703125
101646.966796875
101080.154296875
100607.40234375
100191.55078125
99767.33203125
99300.197265625
98784.490234375
98240.904296875
97725.43359375
97290.93359375
96924.5703125
96563.0703125
96176.603515625
95789.83984375
95411.1953125
95000.978515625
94537.625
94062.59375
93620.970703125
93200.978515625
92776.22265625
92371.705078125
92036.109375
91768.673828125
91521.90625
91267.95703125
91021.8828125
90802.8203125
90602.923828125
90387.591796875
90097.8515625
89666.36328125
89072.78125
88385.86328125
87717.1796875
87125.328125
86590.19921875
86083.90234375
85634.76171875
85302.876953125
85109.81640625
85012.27734375
84942.751953125
84864.564453125
84781.38671875
84695.05859375
84568.240234375
84351.537109375
84054.48828125
83769.00390625
83600.12890625
83572.7734375
83609.796875
83590.83984375
83429.84765625
83120.353515625
82730.423828125
82348.5859375
82019.171875
81730.408203125
81460.84765625
81210.1171875
80972.416015625
80715.015625
80418.361328125
80119.294921875
79878.474609375
79716.29296875
79616.1875
79578.236328125
79619.103515625
79712.078125
79774.583984375
79740.263671875
79615.505859375
79444.537109375
79246.876953125
79019.234375
78783.4921875
78599.291015625
78522.72265625
78562.73828125
78673.7890625
78780.90234375
78820.880859375
78779.85546875
78698.05859375
78630.705078125
78598.240234375
78572.61328125
78505.875
78365.984375
78150.671875
77883.13671875
77606.68359375
77380.1953125
77263.7265625
77295.015625
77473.640625
77761.083984375
78085.912109375
78353.162109375
78479.53125
78448.916015625
78324.84375
78179.484375
78014.1015625
77782.921875
77494.951171875
77242.498046875
77101.294921875
77038.92578125
76959.9765625
76819.23046875
76652.669921875
76514.564453125
76426.466796875
76381.552734375
76360.73828125
76345.7578125
76347.326171875
76412.564453125
76567.77734375
76762.89453125
76919.744140625
77033.294921875
77167.64453125
77337.912109375
77458.3828125
77448.462890625
77346.8984375
77269.861328125
77277.462890625
77327.92578125
77352.587890625
77330.263671875
77283.765625
77240.0546875
77209.126953125
77182.216796875
77138.279296875
77063.0703125
76970.90234375
76902.78515625
76897.765625
76964.294921875
77075.68359375
77192.04296875
77291.658203125
77381.572265625
77472.3046875
77549.615234375
77591.224609375
77612.37109375
77668.232421875
77794.1171875
77957.896484375
78084.828125
78115.376953125
78030.501953125
77850.5625
77642.447265625
77510.041015625
77526.357421875
77652.240234375
77742.80078125
77659.978515625
77387.43359375
77039.083984375
76762.115234375
76629.734375
76614.3671875
76648.3984375
76696.126953125
76759.744140625
76830.134765625
76864.66796875
76829.28515625
76742.43359375
76653.228515625
76584.26171875
76519.759765625
76447.841796875
76386.359375
76352.1171875
76320.15625
76236.671875
76078.671875
75890.84765625
75750.548828125
75692.447265625
75674.48046875
75622.802734375
75501.63671875
75330.05078125
75142.21875
74952.318359375
74755.79296875
74544.06640625
74318.333984375
74111.935546875
73997.931640625
74038.359375
74207.388671875
74388.896484375
74468.94140625
74413.205078125
74246.421875
73995.38671875
73685.158203125
73363.078125
73083.369140625
72878.1484375
72773.501953125
72809.728515625
72993.279296875
73236.232421875
73405.1328125
73452.98828125
73464.73046875
73550.423828125
73724.880859375
73913.666015625
74044.205078125
74095.7421875
74079.779296875
74015.96484375
73935.138671875
73878.48828125
73873.744140625
73913.546875
73961.2734375
73976.974609375
73939.3203125
73850.59765625
73730.51953125
73610.212890625
73525.50390625
73502.0
73543.197265625
73644.296875
73819.498046875
74095.458984375
74462.412109375
74843.9921875
75130.845703125
75237.435546875
75125.53125
74808.001953125
74363.82421875
73928.162109375
73619.0
73464.173828125
73420.67578125
73452.6875
73553.1015625
73696.8984375
73827.3671875
73906.599609375
73942.8125
73951.7265625
73926.025390625
73860.494140625
73770.3203125
73659.439453125
73504.587890625
73303.3125
73111.529296875
72996.234375
72963.556640625
72960.099609375
72927.587890625
72825.650390625
72619.904296875
72293.330078125
71875.69140625
71435.689453125
71041.14453125
70743.134765625
70585.150390625
70588.474609375
70718.666015625
70891.845703125
71025.80859375
71070.576171875
70990.458984375
70751.87109375
70360.380859375
69904.640625
69534.810546875
69369.080078125
69401.568359375
69496.775390625
69488.587890625
69306.2265625
69014.017578125
68730.701171875
68515.494140625
68332.65234375
68109.33203125
67809.310546875
67457.638671875
67120.337890625
66873.234375
66774.423828125
66836.619140625
67005.556640625
67170.009765625
67221.5546875
67132.90625
66980.1640625
66874.134765625
66867.845703125
66935.89453125
67024.306640625
67088.330078125
67090.673828125
67013.46484375
66892.794921875
66803.49609375
66779.076171875
66770.30078125
66706.41015625
66567.890625
66368.609375
66101.392578125
65755.208984375
65373.998046875
65045.189453125
64824.328125
64707.87109375
64677.390625
64723.390625
64817.484375
64911.224609375
64989.73046875
65092.47265625
65252.236328125
65439.81640625
65601.7421875
65736.142578125
65895.8125
66116.951171875
66371.763671875
66598.3203125
66759.525390625
66862.84375
66934.255859375
66989.810546875
67034.34375
67073.16796875
67110.677734375
67143.32421875
67172.169921875
67222.91796875
67331.478515625
67501.3671875
67696.646484375
67888.36328125
68082.6875
68284.94140625
68467.24609375
68610.9296875
68766.12109375
69025.357421875
69431.25390625
69932.82421875
70431.90625
70857.962890625
71216.67578125
71596.3828125
72112.376953125
72812.345703125
73655.59375
74619.759765625
75778.771484375
77171.888671875
78580.646484375
79536.326171875
79631.921875
78824.498046875
77432.671875
75897.884765625
74564.013671875
73583.541015625
72914.080078125
72395.009765625
71892.744140625
71402.369140625
71005.1796875
70753.478515625
70626.681640625
70570.068359375
70522.841796875
70414.671875
70186.55859375
69833.62109375
69407.9453125
68976.93359375
68591.283203125
68277.2109375
68028.796875
67811.044921875
67593.66796875
67376.96484375
67166.05078125
66934.361328125
66642.275390625
66287.814453125
65917.951171875
65597.029296875
65377.03515625
65272.123046875
65227.443359375
65129.666015625
64891.244140625
64529.154296875
64144.30859375
63840.001953125
63679.533203125
63680.998046875
63789.849609375
63867.462890625
63774.638671875
63489.609375
63113.943359375
62762.921875
62485.3984375
62278.96875
62122.599609375
61979.951171875
61820.1171875
61655.44921875
61522.18359375
61412.923828125
61269.552734375
61053.38671875
60776.427734375
60450.703125
60061.3984375
59618.27734375
59186.875
58834.087890625
58576.84765625
58407.52734375
58325.939453125
58315.529296875
58333.326171875
58363.5234375
58442.912109375
58595.142578125
58780.974609375
58955.529296875
59124.908203125
59283.849609375
59340.52734375
59189.01171875
58844.87890625
58430.583984375
58024.10546875
57595.865234375
57108.8671875
56607.45703125
56169.5078125
55820.99609375
55537.13671875
55293.330078125
55078.16015625
54880.37890625
54698.220703125
54550.384765625
54451.84375
54382.93359375
54296.810546875
54154.65234375
53953.029296875
53732.0703125
53558.96875
53479.689453125
53470.48046875
53445.23046875
53318.416015625
53060.212890625
52706.701171875
52343.19140625
52068.873046875
51934.13671875
51894.6484375
51851.884765625
51751.15625
51616.7734375
51487.4375
51358.935546875
51214.4375
51073.5390625
50969.37890625
50893.232421875
50799.28515625
50659.888671875
50488.611328125
50312.904296875
50149.572265625
50006.732421875
49888.365234375
49792.66015625
49713.58984375
49635.3125
49516.349609375
49303.046875
48989.189453125
48650.634765625
48384.435546875
48210.345703125
48059.259765625
47859.380859375
47602.306640625
47317.77734375
47019.2734375
46698.57421875
46355.314453125
46011.064453125
45705.49609375
45489.830078125
45401.212890625
45415.974609375
45437.29296875
45358.060546875
45142.875
44838.037109375
44509.38671875
44193.90234375
43911.37890625
43689.365234375
43547.57421875
43462.5078125
43369.486328125
43210.5234375
42978.36328125
42714.0390625
42469.83984375
42282.76171875
42178.603515625
42178.6015625
42276.1640625
42406.845703125
42471.673828125
42416.798828125
42281.720703125
42146.615234375
42039.11328125
41920.837890625
41761.185546875
41580.890625
41405.82421875
41222.53125
41022.58203125
40863.224609375
40823.01953125
40892.572265625
40960.333984375
40928.890625
40810.166015625
40683.24609375
40593.25390625
40527.365234375
40465.376953125
40403.986328125
40328.310546875
40199.51953125
39994.85546875
39751.224609375
39558.173828125
39503.912109375
39613.732421875
39822.509765625
40010.4921875
40087.5
40054.376953125
39982.396484375
39939.98046875
39947.44921875
39988.90234375
40042.75
40099.142578125
40168.119140625
40275.134765625
40429.58984375
40589.89453125
40677.328125
40639.51171875
40493.904296875
40301.115234375
40103.9921875
39903.572265625
39689.5
39477.953125
39306.8671875
39191.8515625
39098.068359375
38973.115234375
38810.77734375
38666.083984375
38599.935546875
38626.736328125
38727.353515625
38887.576171875
39096.2421875
39323.990234375
39539.29296875
39736.376953125
39912.44140625
40028.08203125
40039.123046875
39972.00390625
39916.736328125
39925.291015625
39959.439453125
39963.181640625
39944.599609375
39950.4140625
39993.20703125
40047.443359375
40098.166015625
40152.263671875
40210.5390625
40261.357421875
40293.09765625
40284.6953125
40198.11328125
40014.53515625
39768.064453125
39507.939453125
39234.052734375
38906.771484375
38518.38671875
38119.7265625
37777.44140625
37539.310546875
37434.6875
37457.21875
37533.857421875
37560.314453125
37499.275390625
37415.453125
37388.1015625
37415.7890625
37435.220703125
37407.630859375
37345.634765625
37262.8125
37136.353515625
36932.21875
36649.263671875
36328.376953125
36024.86328125
35772.935546875
35567.669921875
35374.962890625
35159.693359375
34909.046875
34638.880859375
34387.28515625
34196.720703125
34086.859375
34041.41796875
34029.84375
34038.50390625
34067.5234375
34104.49609375
34128.021484375
34142.826171875
34186.84375
34289.484375
34435.666015625
34573.232421875
34632.5625
34536.572265625
34236.2578125
33776.025390625
33306.47265625
32989.171875
32876.3828125
32894.8203125
32939.529296875
32964.74609375
32991.228515625
33054.328125
33156.095703125
33256.626953125
33305.697265625
33285.349609375
33216.189453125
33115.130859375
32956.2578125
32686.1875
32273.615234375
31737.15234375
31139.23828125
30568.697265625
30114.3203125
29826.8125
29703.076171875
29718.125
29858.203125
30097.857421875
30357.1328125
30523.701171875
30532.44140625
30403.29296875
30197.419921875
29963.826171875
29737.021484375
29552.705078125
29436.771484375
29389.978515625
29398.19140625
29442.0546875
29482.865234375
29464.576171875
29364.533203125
29238.111328125
29184.748046875
29261.263671875
29435.328125
29611.67578125
29683.765625
29576.376953125
29285.568359375
28897.25
28537.693359375
28276.162109375
28084.42578125
27908.197265625
27761.138671875
27717.373046875
27814.642578125
27997.623046875
28166.693359375
28255.9453125
28249.458984375
28155.013671875
28004.037109375
27868.837890625
27830.8984375
27905.32421875
28014.1015625
28054.59375
27989.833984375
27867.962890625
27774.1875
27778.65625
27905.412109375
28112.5390625
28301.857421875
28382.955078125
28347.74609375
28271.498046875
28233.521484375
28248.703125
28277.75
28278.6640625
28229.607421875
28121.08984375
27959.75
27784.5234375
27654.009765625
27598.880859375
27591.392578125
27573.916015625
27519.251953125
27457.2578125
27441.345703125
27495.478515625
27598.62109375
27714.4140625
27823.0859375
27921.728515625
28007.197265625
28072.3671875
28115.830078125
28144.697265625
28169.046875
28201.865234375
28260.015625
28351.009765625
28457.06640625
28544.66015625
28594.8984375
28617.927734375
28638.25390625
28675.98828125
28738.6796875
28812.556640625
28859.634765625
28847.8671875
28797.025390625
28772.599609375
28811.587890625
28867.373046875
28852.271484375
28729.09375
28541.86328125
28367.560546875
28266.974609375
28276.00390625
28400.02734375
28594.21484375
28776.765625
28890.875
28944.966796875
28976.267578125
28992.224609375
28972.982421875
28918.451171875
28859.03125
28819.216796875
28801.703125
28815.009765625
28885.853515625
29024.052734375
29193.771484375
29338.484375
29421.2890625
29427.0703125
29347.203125
29190.630859375
28998.2265625
28814.587890625
28647.71875
28482.560546875
28328.58984375
28219.806640625
28168.9609375
28166.3125
28236.7578125
28447.03125
28814.951171875
29240.787109375
29575.201171875
29744.8984375
29776.94921875
29718.873046875
29588.7890625
29404.50390625
29204.29296875
29012.49609375
28819.43359375
28619.720703125
28441.69140625
28312.775390625
28219.94921875
28134.9921875
28064.384765625
28045.83203125
28103.125
28227.46875
28395.37890625
28581.31640625
28758.52734375
28912.8046875
29055.189453125
29198.52734375
29319.830078125
29370.373046875
29333.9140625
29257.291015625
29207.35546875
29204.78125
29214.998046875
29205.060546875
29195.244140625
29238.71875
29347.44921875
29454.978515625
29473.248046875
29384.7421875
29259.521484375
29180.501953125
29175.634765625
29227.20703125
29309.48046875
29386.609375
29397.75
29289.642578125
29070.685546875
28811.84375
28593.62109375
28464.783203125
28436.1640625
28481.482421875
28546.388671875
28589.076171875
28619.6328125
28680.54296875
28792.705078125
28944.677734375
29120.068359375
29287.30078125
29363.861328125
29258.103515625
28984.8671875
28694.4296875
28536.61328125
28517.302734375
28526.8203125
28480.04296875
28372.8046875
28220.21875
28021.07421875
27812.33203125
27700.248046875
27780.990234375
28041.791015625
28374.41796875
28680.7109375
28938.3046875
29167.40234375
29367.283203125
29505.271484375
29556.259765625
29533.10546875
29472.826171875
29401.2265625
29319.669921875
29224.859375
29129.580078125
29053.599609375
28997.2265625
28935.267578125
28842.080078125
28718.51171875
28591.43359375
28489.107421875
28417.052734375
28354.0546875
28271.77734375
28163.939453125
28058.599609375
27996.47265625
27991.953125
28017.1796875
28028.5859375
28008.07421875
27973.671875
27952.482421875
27956.03125
27990.900390625
28078.990234375
28236.33203125
28421.318359375
28533.298828125
28497.828125
28347.408203125
28182.4765625
28045.537109375
27869.03125
27569.625
27167.23828125
26778.861328125
26507.943359375
26371.744140625
26330.953125
26352.58984375
26429.794921875
26562.193359375
26734.576171875
26908.888671875
27032.71875
27064.82421875
26996.498046875
26844.4921875
26633.056640625
26400.392578125
26213.728515625
26144.259765625
26212.896484375
26378.181640625
26585.953125
26812.26171875
27051.427734375
27290.462890625
27514.205078125
27711.537109375
27852.068359375
27881.4296875
27780.7578125
27625.0078125
27540.900390625
27593.302734375
27734.359375
27868.017578125
27936.849609375
27938.294921875
27893.25390625
27831.587890625
27790.873046875
27790.55859375
27800.708984375
27760.884765625
27645.099609375
27500.953125
27416.12890625
27447.2421875
27580.38671875
27753.201171875
27910.90625
28045.203125
28184.41015625
28348.640625
28518.13671875
28647.736328125
28706.638671875
28694.083984375
28617.0390625
28468.0703125
28238.173828125
27946.46484375
27642.630859375
27375.56640625
27167.244140625
27019.296875
26931.755859375
26901.3828125
26905.599609375
26904.703125
26868.341796875
26796.08984375
26711.69921875
26645.96875
26626.94921875
26672.466796875
26779.314453125
26925.791015625
27096.6484375
27301.859375
27559.517578125
27863.95703125
28183.298828125
28483.67578125
28738.787109375
28921.224609375
29015.888671875
29053.70703125
29100.435546875
29180.330078125
29224.83203125
29132.802734375
28885.349609375
28576.923828125
28330.734375
28209.37890625
28210.869140625
28309.6015625
28465.26171875
28611.173828125
28682.568359375
28675.025390625
28656.111328125
28702.0703125
28827.2421875
28983.609375
29123.822265625
29251.4609375
29403.513671875
29591.525390625
29776.3828125
29909.310546875
29984.5
30032.0703125
30066.19921875
30071.40625
30050.009765625
30050.90625
30121.658203125
30247.140625
30365.365234375
30436.27734375
30466.056640625
30469.953125
30447.423828125
30399.48828125
30336.7734375
30257.556640625
30149.203125
30031.912109375
29975.138671875
30041.455078125
30222.279296875
30445.08984375
30632.009765625
30739.71875
30765.431640625
30741.89453125
30715.646484375
30703.849609375
30676.728515625
30600.94921875
30490.08203125
30391.240234375
30336.109375
30334.064453125
30398.322265625
30531.1328125
30675.166015625
30723.12890625
30603.810546875
30341.58984375
30018.140625
29698.779296875
29412.78125
29178.0390625
29008.529296875
28899.623046875
28830.912109375
28789.18359375
28775.947265625
28789.341796875
28809.3046875
28808.357421875
28776.087890625
28725.255859375
28661.55859375
28544.74609375
28301.8671875
27906.263671875
27438.693359375
27041.642578125
26809.677734375
26749.16015625
26840.234375
27084.04296875
27454.75
27842.123046875
28096.98046875
28136.771484375
27983.439453125
27714.587890625
27418.490234375
27187.171875
27090.03515625
27116.939453125
27172.556640625
27158.6796875
27052.53515625
26888.01171875
26686.037109375
26447.603515625
26214.7421875
26087.54296875
26141.88671875
26345.306640625
26590.43359375
26811.048828125
27028.720703125
27272.173828125
27490.142578125
27583.54296875
27507.87890625
27303.935546875
27035.4140625
26743.86328125
26470.529296875
26266.755859375
26147.5703125
26069.375
25991.8515625
25937.873046875
25950.517578125
26005.970703125
26016.390625
25925.576171875
25772.62890625
25656.236328125
25654.94921875
25774.443359375
25942.470703125
26054.357421875
26050.748046875
25957.701171875
25838.64453125
25722.375
25608.005859375
25524.04296875
25528.962890625
25642.046875
25817.060546875
26004.18359375
26203.548828125
26435.345703125
26686.33203125
26911.607421875
27070.169921875
27139.439453125
27114.29296875
27010.759765625
26856.0546875
26665.291015625
26449.53515625
26252.08984375
26138.98046875
26132.37109375
26187.6953125
26260.6875
26355.603515625
26468.06640625
26521.94140625
26428.009765625
26192.943359375
25911.9140625
25656.03125
25423.751953125
25206.677734375
25036.58203125
24933.91015625
24855.740234375
24738.7734375
24572.71484375
24395.546875
24227.1171875
24037.521484375
23779.15625
23430.626953125
23012.939453125
22582.97265625
22215.38671875
21976.021484375
21896.71484375
21963.509765625
22120.494140625
22289.888671875
22407.306640625
22452.59765625
22448.32421875
22426.52734375
22396.388671875
22339.3125
22231.083984375
22074.833984375
21916.142578125
21811.68359375
21769.291015625
21731.484375
21636.015625
21477.99609375
21286.236328125
21056.5546875
20758.677734375
20415.6796875
20124.666015625
19965.064453125
19914.490234375
19885.712890625
19823.5625
19733.220703125
19636.4140625
19549.240234375
19502.4140625
19534.958984375
19645.033203125
19774.73828125
19867.548828125
19921.18359375
19954.6484375
19934.7109375
19779.66015625
19459.5234375
19067.921875
18755.388671875
18588.494140625
18506.615234375
18428.71484375
18363.66015625
18376.171875
18465.8125
18537.31640625
18505.1171875
18387.61328125
18274.6171875
18228.708984375
18244.224609375
18282.904296875
18317.841796875
18344.36328125
18367.427734375
18381.896484375
18363.6484375
18291.37109375
18179.52734375
18069.57421875
17981.02734375
17897.51171875
17815.55859375
17773.615234375
17800.078125
17855.861328125
17867.953125
17806.615234375
17689.509765625
17520.119140625
17274.16015625
16958.3046875
16640.55859375
16400.4921875
16274.0234375
16258.986328125
16342.623046875
16498.689453125
16679.181640625
16838.21875
16959.81640625
17048.98046875
17106.74609375
17130.87109375
17135.1328125
17153.681640625
17225.169921875
17371.189453125
17576.244140625
17783.462890625
17927.451171875
17985.9140625
17991.19140625
17983.203125
17962.90625
17900.8515625
17777.951171875
17607.251953125
17431.8828125
17317.52734375
17329.99609375
17490.330078125
17747.091796875
18006.041015625
18188.904296875
18260.009765625
18213.150390625
18061.14453125
17844.24609375
17630.70703125
17494.19140625
17485.173828125
17613.001953125
17841.2734375
18102.599609375
18333.296875
18501.115234375
18596.990234375
18606.8125
18507.859375
18298.6640625
18021.701171875
17745.748046875
17522.4453125
17358.0546875
17226.380859375
17113.966796875
17056.03125
17119.744140625
17340.48828125
17674.341796875
18019.26171875
18282.333984375
18428.4140625
18483.3046875
18512.619140625
18591.59765625
18763.921875
19008.771484375
19252.203125
19419.66015625
19478.650390625
19438.806640625
19331.203125
19198.701171875
19093.94921875
19067.501953125
19148.373046875
19329.146484375
19560.314453125
19762.013671875
19863.9453125
19853.576171875
19782.98828125
19720.857421875
19705.861328125
19754.443359375
19891.818359375
20137.37890625
20453.67578125
20745.3203125
20938.05859375
21047.72265625
21146.7890625
21271.220703125
21390.5859375
21470.416015625
21525.578125
21588.5
21650.87109375
21671.291015625
21629.6171875
21538.291015625
21402.76953125
21213.09375
20990.91015625
20809.162109375
20733.625
20762.0625
20848.5625
20973.396484375
21156.27734375
21406.818359375
21697.26953125
21990.29296875
22263.1171875
22490.388671875
22627.5390625
22634.150390625
22508.09765625
22287.638671875
22028.20703125
21780.306640625
21571.236328125
21393.271484375
21220.9609375
21053.4453125
20927.978515625
20874.388671875
20865.40234375
20834.587890625
20743.66015625
20613.048828125
20483.20703125
20366.837890625
20252.509765625
20139.541015625
20043.814453125
19964.2109375
19862.744140625
19700.060546875
19495.23046875
19337.259765625
19322.904296875
19478.044921875
19736.431640625
19983.638671875
20116.69921875
20084.5859375
19909.97265625
19683.9375
19513.369140625
19446.5
19448.611328125
19453.509765625
19424.58984375
19357.91015625
19249.494140625
19087.591796875
18871.6953125
18620.111328125
18367.748046875
18176.0859375
18124.1171875
18237.962890625
18416.95703125
18474.6875
18293.16796875
17928.8828125
17550.345703125
17287.18359375
17155.412109375
17098.865234375
17056.04296875
16987.3125
16880.388671875
16750.95703125
16619.78515625
16479.087890625
16303.34375
16106.875
15965.984375
15954.85546875
16064.970703125
16209.46875
16305.1328125
16331.9609375
16315.59375
16278.15234375
16220.900390625
16141.98046875
16053.853515625
15980.30078125
15937.892578125
15917.70703125
15887.994140625
15825.26953125
15745.1328125
15691.265625
15687.921875
15711.068359375
15709.017578125
15639.775390625
15486.994140625
15264.42578125
15024.56640625
14842.94140625
14758.640625
14729.265625
14671.802734375
14552.654296875
14412.84765625
14300.826171875
14215.28515625
14134.892578125
14073.818359375
14070.220703125
14130.41015625
14219.732421875
14308.509765625
14394.44140625
14471.890625
14511.126953125
14491.3515625
14439.076171875
14410.69921875
14439.05859375
14508.970703125
14579.583984375
14615.458984375
14597.208984375
14521.29296875
14404.646484375
14287.62890625
14220.232421875
14234.529296875
14325.8828125
14459.640625
14593.193359375
14688.912109375
14714.861328125
14654.564453125
14528.462890625
14391.677734375
14288.763671875
14211.314453125
14116.1796875
13983.759765625
13838.056640625
13706.806640625
13587.07421875
13464.298828125
13343.916015625
13240.376953125
13146.6953125
13042.830078125
12934.849609375
12860.05078125
12840.556640625
12847.34375
12827.6171875
12764.34375
12693.580078125
12657.3046875
12648.900390625
12618.5078125
12533.291015625
12419.8515625
12338.380859375
12322.775390625
12354.51953125
12381.91015625
12346.91796875
12209.205078125
11983.919921875
11761.3984375
11646.71484375
11652.59375
11679.99609375
11632.44140625
11521.29296875
11422.142578125
11358.111328125
11287.24609375
11197.265625
11142.20703125
11160.775390625
11211.8671875
11226.70703125
11184.69140625
11097.45703125
10952.388671875
10727.796875
10455.04296875
10216.88671875
10076.763671875
10038.791015625
10074.044921875
10147.927734375
10216.056640625
10235.1640625
10203.5390625
10167.94140625
10167.708984375
10188.44921875
10192.79296875
10182.115234375
10196.548828125
10251.9765625
10304.185546875
10291.548828125
10199.3046875
10061.748046875
9907.373046875
9732.69140625
9547.046875
9417.505859375
9426.69921875
9580.076171875
9787.951171875
9953.541015625
10048.95703125
10088.126953125
10069.1640625
9991.90234375
9905.8515625
9875.1484375
9893.10546875
9891.17578125
9849.67578125
9842.25
9936.03125
10095.890625
10237.2578125
10340.076171875
10448.453125
10568.34765625
10630.59765625
10575.5234375
10432.59765625
10289.357421875
10203.865234375
10169.96875
10153.015625
10133.119140625
10110.0234375
10079.466796875
10019.64453125
9911.736328125
9771.87890625
9643.34765625
9543.619140625
9435.330078125
9271.234375
9055.16015625
8829.486328125
8609.7421875
8370.333984375
8103.12109375
7852.98828125
7672.80859375
7569.2734375
7520.119140625
7525.23046875
7603.794921875
7740.1484375
7863.15625
7899.27734375
7843.958984375
7775.6015625
7797.326171875
7957.267578125
8214.08984375
8474.0
8661.85546875
8762.947265625
8810.923828125
8849.380859375
8900.17578125
8950.470703125
8965.2421875
8923.955078125
8846.701171875
8770.802734375
8701.90234375
8608.44140625
8469.15234375
8302.51953125
8138.685546875
7988.19140625
7858.5546875
7777.91796875
7769.48046875
7810.05859375
7842.943359375
7834.283203125
7800.40234375
7782.234375
7805.548828125
7853.638671875
7857.466796875
7727.82421875
7436.4921875
7072.337890625
6788.111328125
6678.423828125
6722.029296875
6834.814453125
6943.732421875
7006.609375
7011.388671875
6994.953125
7037.546875
7194.38671875
7432.564453125
7661.302734375
7823.181640625
7933.724609375
8036.2734375
8148.396484375
8260.94921875
8363.595703125
8451.703125
8519.8125
8564.4140625
8586.4765625
8577.638671875
8510.79296875
8364.533203125
8161.50390625
7967.203125
7841.80859375
7803.974609375
7849.345703125
7983.828125
8209.90234375
8486.0546875
8736.873046875
8918.994140625
9050.875
9159.201171875
9226.923828125
9232.080078125
9218.5703125
9273.765625
9422.884765625
9582.564453125
9637.583984375
9539.41796875
9321.07421875
9055.96484375
8833.966796875
8745.662109375
8834.47265625
9054.576171875
9304.64453125
9515.482421875
9694.1640625
9886.23828125
10116.62890625
10372.791015625
10624.458984375
10840.7421875
10990.13671875
11039.380859375
10969.078125
10799.0234375
10587.857421875
10385.919921875
10186.443359375
9948.21875
9677.306640625
9457.158203125
9370.21484375
9409.623046875
9502.982421875
9609.642578125
9748.12890625
9923.03125
10074.544921875
10133.314453125
10102.203125
10053.517578125
10055.826171875
10127.662109375
10252.068359375
10400.49609375
10530.466796875
10585.423828125
10526.3984375
10368.05078125
10171.400390625
9997.77734375
9879.7578125
9837.05078125
9893.91796875
10052.166015625
10256.69140625
10427.275390625
10537.6640625
10633.001953125
10751.580078125
10862.59765625
10911.865234375
10897.904296875
10854.25390625
10773.220703125
10608.375
10362.646484375
10121.638671875
9973.5
9928.822265625
9938.548828125
9953.828125
9940.353515625
9868.69140625
9734.599609375
9578.50390625
9453.455078125
9379.7109375
9351.21875
9371.556640625
9454.310546875
9595.853515625
9775.50390625
9979.857421875
10204.326171875
10432.72265625
10632.78515625
10766.04296875
10789.080078125
10666.513671875
10416.966796875
10138.1796875
9950.05078125
9908.47265625
9998.146484375
10197.548828125
10503.498046875
10882.265625
11243.294921875
11492.4453125
11590.458984375
11545.447265625
11384.8671875
11166.8984375
10985.8671875
10908.748046875
10903.833984375
10876.705078125
10794.298828125
10742.205078125
10833.623046875
11077.728515625
11362.798828125
11560.2578125
11617.0703125
11547.56640625
11378.33984375
11140.517578125
10903.599609375
10767.16015625
10790.1328125
10941.869140625
11139.16796875
11318.265625
11456.783203125
11549.59765625
11602.212890625
11646.681640625
11726.337890625
11845.294921875
11949.87890625
11976.53515625
11913.25
11810.462890625
11741.494140625
11754.166015625
11847.123046875
11984.216796875
12132.673828125
12279.826171875
12405.716796875
12462.470703125
12416.193359375
12301.94921875
12192.03515625
12100.40234375
11965.369140625
11753.08984375
11536.16796875
11427.2890625
11461.453125
11589.3984375
11768.45703125
12003.8359375
12297.556640625
12607.82421875
12879.8359375
13084.07421875
13204.595703125
13216.5
13100.06640625
12865.75390625
12551.478515625
12207.638671875
11892.78125
11660.544921875
11525.63671875
11449.220703125
11378.265625
11303.142578125
11270.939453125
11344.423828125
11545.484375
11819.650390625
12045.59375
12103.984375
11973.982421875
11769.337890625
11656.978515625
11721.44140625
11905.716796875
12078.291015625
12146.015625
12108.771484375
12036.888671875
12018.55078125
12110.8671875
12301.232421875
12500.017578125
12592.888671875
12526.7421875
12347.193359375
12145.58984375
11978.60546875
11851.763671875
11766.05859375
11746.748046875
11818.689453125
11981.779296875
12229.615234375
12571.462890625
13007.216796875
13485.60546875
13912.1171875
14206.37890625
14347.0546875
14370.462890625
14342.712890625
14325.6953125
14340.763671875
14351.28125
14293.421875
14137.962890625
13922.6875
13725.423828125
13610.255859375
13593.400390625
13644.048828125
13711.98046875
13764.12109375
13802.41796875
13846.591796875
13903.810546875
13960.98046875
13999.927734375
14009.498046875
13990.744140625
13967.501953125
13987.75390625
14090.990234375
14264.720703125
14444.421875
14562.701171875
14595.5625
14568.921875
14533.49609375
14524.30078125
14523.587890625
14470.232421875
14330.091796875
14148.376953125
13996.7890625
13872.44140625
13698.13671875
13438.416015625
13168.744140625
12999.46484375
12966.904296875
13030.216796875
13135.986328125
13238.359375
13284.908203125
13245.484375
13153.578125
13068.623046875
12989.88671875
12848.853515625
12599.103515625
12282.658203125
11997.302734375
11823.376953125
11784.734375
11846.447265625
11934.8671875
11983.634765625
11976.205078125
11933.404296875
11862.86328125
11744.451171875
11564.17578125
11333.04296875
11071.064453125
10806.1328125
10592.630859375
10488.31640625
10491.365234375
10530.958984375
10541.572265625
10522.984375
10514.7109375
10545.5625
10627.8046875
10761.431640625
10909.4765625
10999.591796875
10991.96484375
10929.875
10889.90625
10899.041015625
10932.380859375
10969.599609375
11009.625
11042.19921875
11051.41796875
11047.20703125
11057.890625
11095.455078125
11161.072265625
11271.306640625
11429.42578125
11573.419921875
11608.77734375
11509.42578125
11343.482421875
11184.50390625
11041.083984375
10892.36328125
10744.791015625
10619.037109375
10515.09765625
10426.701171875
10365.96484375
10341.759765625
10334.41796875
10320.740234375
10302.216796875
10279.51953125
10224.431640625
10114.634765625
9975.90625
9846.35546875
9710.91015625
9518.521484375
9265.83203125
9023.591796875
8870.630859375
8827.78125
8855.80078125
8886.271484375
8853.466796875
8733.251953125
8564.328125
8407.462890625
8279.41015625
8153.740234375
8024.18359375
7922.111328125
7856.03125
7778.728515625
7648.693359375
7497.275390625
7402.20703125
7413.21875
7530.6953125
7732.748046875
7980.984375
8209.9453125
8358.396484375
8427.1328125
8484.228515625
8604.154296875
8812.38671875
9081.494140625
9353.14453125
9559.576171875
9650.96484375
9619.85546875
9491.853515625
9292.220703125
9039.63671875
8775.482421875
8571.216796875
8481.763671875
8495.2421875
8539.740234375
8536.40625
8444.61328125
8274.87890625
8079.2578125
7924.236328125
7848.744140625
7832.2734375
7803.8203125
7688.71875
7458.80078125
7155.56640625
6876.0234375
6724.48046875
6751.578125
6922.67578125
7146.626953125
7343.0078125
7485.203125
7583.0
7637.20703125
7627.65625
7547.6171875
7432.93359375
7340.189453125
7298.978515625
7299.439453125
7323.1640625
7364.056640625
7412.9140625
7448.732421875
7468.234375
7504.90625
7585.9296875
7678.18359375
7716.29296875
7692.060546875
7678.3515625
7741.044921875
7852.380859375
7918.01171875
7872.78125
7725.076171875
7526.85546875
7340.546875
7233.037109375
7258.93359375
7425.470703125
7685.62109375
7972.298828125
8226.267578125
8394.859375
8437.37109375
8351.037109375
8172.517578125
7937.07421875
7654.96484375
7346.166015625
7073.78125
6906.2890625
6851.943359375
6862.86328125
6903.873046875
6982.88671875
7103.91015625
7225.529296875
7292.74609375
7291.015625
7244.53125
7178.8125
7119.5546875
7122.529296875
7259.400390625
7543.67578125
7879.9375
8107.41796875
8104.66796875
7865.462890625
7496.552734375
7151.779296875
6947.04296875
6905.658203125
6967.923828125
7049.740234375
7092.306640625
7068.826171875
6976.396484375
6847.349609375
6756.310546875
6780.537109375
6934.16796875
7146.08984375
7306.529296875
7335.923828125
7226.603515625
7047.693359375
6913.873046875
6918.048828125
7066.80078125
7282.8046875
7475.537109375
7599.404296875
7646.341796875
7619.974609375
7547.01953125
7488.509765625
7491.71484375
7529.46875
7526.873046875
7460.205078125
7397.138671875
7421.705078125
7546.380859375
7716.60546875
7870.53125
7960.40625
7940.755859375
7793.466796875
7576.3203125
7402.333984375
7336.96875
7331.421875
7284.9609375
7167.7734375
7058.53515625
7060.037109375
7201.9609375
7439.03515625
7725.48046875
8062.34375
8464.50390625
8897.095703125
9260.080078125
9439.744140625
9383.18359375
9143.435546875
8864.37890625
8699.625
8704.466796875
8790.078125
8802.912109375
8667.66015625
8444.9921875
8243.396484375
8099.47265625
7971.275390625
7828.06640625
7693.88671875
7587.572265625
7464.779296875
7264.42578125
7002.353515625
6778.314453125
6679.55859375
6703.08203125
6786.34765625
6889.75390625
7019.49609375
7178.033203125
7330.42578125
7441.314453125
7527.802734375
7646.416015625
7823.720703125
8020.138671875
8173.91015625
8266.572265625
8327.056640625
8376.291015625
8388.73046875
8315.5078125
8132.955078125
7861.52734375
7551.904296875
7268.95703125
7080.01953125
7029.88671875
7109.7890625
7259.341796875
7414.87109375
7559.029296875
7718.07421875
7914.09375
8130.46484375
8324.51171875
8460.681640625
8523.58984375
8510.005859375
8425.09375
8289.15234375
8138.98828125
8017.96484375
7963.654296875
7994.962890625
8096.6640625
8217.60546875
8301.251953125
8327.0
8313.19140625
8275.251953125
8194.228515625
8038.47265625
7808.3046875
7546.859375
7311.255859375
7144.89453125
7074.455078125
7116.84765625
7275.5625
7523.609375
7787.802734375
7963.080078125
7975.3671875
7853.599609375
7725.97265625
7715.486328125
7834.31640625
7995.638671875
8123.83203125
8226.193359375
8350.53125
8501.29296875
8621.900390625
8651.458984375
8581.263671875
8456.71484375
8334.11328125
8236.92578125
8151.43359375
8064.357421875
7996.498046875
7985.486328125
8038.90625
8127.490234375
8233.740234375
8385.443359375
8620.001953125
8924.1875
9227.998046875
9458.015625
9588.966796875
9650.185546875
9693.119140625
9746.45703125
9790.41796875
9777.923828125
9689.390625
9559.509765625
9439.333984375
9340.7421875
9234.611328125
9099.775390625
8956.7890625
8851.2265625
8813.923828125
8836.732421875
8878.451171875
8898.37109375
8894.263671875
8901.974609375
8944.935546875
8990.126953125
8970.962890625
8853.11328125
8665.3046875
8471.126953125
8328.8984375
8274.462890625
8315.4921875
8429.263671875
8576.39453125
8721.400390625
8832.8671875
8873.47265625
8817.55078125
8686.1171875
8542.58203125
8438.412109375
8369.228515625
8285.587890625
8136.14453125
7908.30078125
7654.22265625
7479.138671875
7470.91015625
7624.2578125
7854.169921875
8089.900390625
8322.91015625
8550.224609375
8718.60546875
8769.05859375
8711.181640625
8606.990234375
8494.349609375
8372.681640625
8259.62109375
8212.501953125
8279.74609375
8459.79296875
8709.50390625
8956.72265625
9103.943359375
9076.05078125
8900.826171875
8712.619140625
8640.20703125
8702.9765625
8835.95703125
8986.576171875
9144.0546875
9286.89453125
9356.54296875
9307.990234375
9164.119140625
8998.564453125
8871.7578125
8794.130859375
8743.119140625
8700.05078125
8667.240234375
8659.23828125
8689.634765625
8769.91015625
8910.51953125
9107.9453125
9330.025390625
9529.31640625
9678.21875
9778.419921875
9826.64453125
9788.05078125
9626.923828125
9362.154296875
9072.748046875
8843.669921875
8719.052734375
8707.51953125
8806.224609375
8996.375
9224.5234375
9417.263671875
9529.8515625
9575.287109375
9600.681640625
9642.384765625
9708.376953125
9790.0625
9871.390625
9927.263671875
9932.21875
9878.623046875
9774.1015625
9617.93359375
9401.826171875
9149.54296875
8934.9375
8831.94921875
8852.375
8953.779296875
9093.087890625
9233.40625
9305.81640625
9228.451171875
9002.84765625
8757.33984375
8644.2578125
8694.060546875
8797.869140625
8829.224609375
8757.587890625
8647.4296875
8578.328125
8577.208984375
8610.193359375
8628.072265625
8623.265625
8640.759765625
8727.080078125
8876.904296875
9040.921875
9174.24609375
9259.8515625
9299.1953125
9309.97265625
9328.95703125
9385.818359375
9471.33984375
9559.544921875
9662.216796875
9823.900390625
10048.08984375
10262.505859375
10384.970703125
10406.119140625
10386.787109375
10390.546875
10437.251953125
10503.41015625
10542.291015625
10514.9453125
10426.55078125
10330.826171875
10287.986328125
10328.142578125
10458.58984375
10669.546875
10897.595703125
11010.37109375
10887.6171875
10536.82421875
10106.943359375
9783.041015625
9679.919921875
9814.052734375
10120.158203125
10475.654296875
10754.484375
10903.490234375
10966.728515625
11023.451171875
11112.3828125
11221.3828125
11325.353515625
11411.802734375
11482.71484375
11553.478515625
11644.615234375
11758.10546875
11863.93359375
11919.4765625
11898.046875
11796.40625
11631.953125
11446.912109375
11301.169921875
11238.734375
11260.4453125
11336.751953125
11438.408203125
11545.25
11639.583984375
11711.869140625
11770.494140625
11833.28515625
11913.669921875
12022.62890625
12168.630859375
12336.271484375
12476.376953125
12542.919921875
12539.57421875
12512.775390625
12503.69921875
12525.65625
12579.779296875
12662.830078125
12755.173828125
12824.79296875
12850.685546875
12828.423828125
12757.8125
12650.087890625
12543.267578125
12475.552734375
12437.333984375
12385.533203125
12317.3203125
12288.931640625
12336.916015625
12419.228515625
12472.671875
12501.669921875
12567.69921875
12711.123046875
12931.0859375
13227.896484375
13603.705078125
14011.1015625
14356.0625
14581.056640625
14712.60546875
14806.8984375
14887.54296875
14966.88671875
15086.1640625
15274.4609375
15477.1640625
15583.091796875
15541.599609375
15418.58984375
15317.75
15275.2109375
15256.90234375
15235.546875
15227.455078125
15248.5078125
15268.5234375
15236.81640625
15146.6875
15053.21484375
15019.9609375
15056.9921875
15118.041015625
15152.236328125
15149.216796875
15134.7421875
15132.740234375
15139.130859375
15131.15234375
15097.46484375
15056.92578125
15046.978515625
15092.578125
15185.326171875
15289.890625
15363.6328125
15366.912109375
15267.181640625
15057.419921875
14783.044921875
14535.921875
14393.052734375
14345.509765625
14296.359375
14147.669921875
13897.533203125
13643.033203125
13478.251953125
13394.6015625
13293.939453125
13097.3984375
12824.501953125
12562.66796875
12382.91015625
12302.84375
12309.466796875
12378.146484375
12464.4609375
12512.224609375
12494.48046875
12436.33203125
12383.095703125
12355.48046875
12347.94140625
12358.2890625
12397.541015625
12470.1640625
12556.744140625
12615.814453125
12595.353515625
12451.775390625
12179.501953125
11830.427734375
11494.861328125
11254.138671875
11147.318359375
11171.412109375
11293.951171875
11458.005859375
11589.3671875
11622.59765625
11538.654296875
11385.154296875
11253.876953125
11220.16015625
11287.8125
11390.07421875
11446.271484375
11416.06640625
11304.95703125
11140.759765625
10962.091796875
10813.54296875
10719.48828125
10655.76171875
10568.0
10428.52734375
10262.841796875
10114.857421875
10002.44921875
9915.689453125
9838.298828125
9748.537109375
9607.841796875
9376.177734375
9050.875
8684.072265625
8358.2265625
8145.798828125
8081.84765625
8151.1484375
8286.462890625
8389.1796875
8376.30859375
8227.177734375
7992.541015625
7759.853515625
7606.150390625
7571.29296875
7656.150390625
7833.716796875
8068.041015625
8335.603515625
8628.623046875
8928.537109375
9181.69921875
9320.958984375
9316.109375
9187.162109375
8967.9296875
8687.833984375
8403.90234375
8208.46484375
8154.619140625
8187.017578125
8200.0703125
8170.890625
8183.27734375
8297.623046875
8444.591796875
8493.080078125
8402.900390625
8267.267578125
8208.7421875
8266.0078125
8380.439453125
8457.91796875
8430.578125
8283.939453125
8051.66796875
7789.4140625
7546.32421875
7349.44921875
7199.763671875
7076.345703125
6952.740234375
6814.2421875
6652.3515625
6449.78515625
6201.6875
5962.0546875
5832.59765625
5870.91796875
6026.283203125
6196.224609375
6330.53515625
6447.86328125
6572.462890625
6707.82421875
6868.94140625
7081.173828125
7324.759765625
7522.521484375
7611.34375
7601.673828125
7548.880859375
7493.443359375
7447.265625
7408.109375
7361.404296875
7292.07421875
7221.22265625
7209.509765625
7295.826171875
7448.251953125
7597.58203125
7695.408203125
7709.666015625
7592.234375
7307.017578125
6896.099609375
6482.572265625
6196.83984375
6112.095703125
6232.37109375
6499.28125
6805.193359375
7039.33984375
7144.353515625
7120.16796875
6981.0625
6739.412109375
6431.103515625
6118.732421875
5853.927734375
5658.673828125
5543.474609375
5501.541015625
5469.703125
5344.74609375
5084.951171875
4776.447265625
4560.04296875
4500.501953125
4553.83984375
4641.9375
4714.919921875
4749.37890625
4742.1953125
4726.369140625
4750.953125
4813.43359375
4839.150390625
4765.259765625
4632.83203125
4557.119140625
4604.302734375
4731.171875
4856.62890625
4956.486328125
5056.34375
5153.412109375
5195.60546875
5151.466796875
5067.400390625
5028.79296875
5077.40625
5186.708984375
5305.251953125
5398.40625
5454.146484375
5480.287109375
5506.189453125
5563.26171875
5644.94921875
5694.9296875
5649.44921875
5491.712890625
5263.294921875
5028.251953125
4827.08984375
4657.416015625
4496.705078125
4346.533203125
4244.3125
4216.333984375
4231.123046875
4231.26171875
4214.2265625
4245.12109375
4369.9296875
4545.490234375
4684.10546875
4748.767578125
4774.380859375
4808.552734375
4865.92578125
4937.990234375
5014.056640625
5082.439453125
5131.8125
5161.8671875
5182.33984375
5199.81640625
5215.44921875
5229.99609375
5233.48828125
5195.310546875
5092.357421875
4956.8828125
4875.427734375
4919.685546875
5075.884765625
5243.474609375
5303.345703125
5200.791015625
4980.337890625
4739.03515625
4532.775390625
4332.505859375
4086.47265625
3814.904296875
3613.849609375
3559.955078125
3632.244140625
3733.744140625
3775.279296875
3741.654296875
3701.21484375
3752.361328125
3931.1015625
4160.771484375
4316.13671875
4344.40625
4299.255859375
4255.689453125
4233.298828125
4217.501953125
4206.1484375
4195.591796875
4156.923828125
4078.86328125
4021.259765625
4079.57421875
4294.154296875
4619.642578125
4968.943359375
5251.974609375
5390.05078125
5352.640625
5197.015625
5033.740234375
4934.15234375
4893.59375
4888.486328125
4931.416015625
5047.576171875
5219.576171875
5379.47265625
5452.923828125
5411.345703125
5295.11328125
5182.50390625
5114.685546875
5054.59375
4944.666015625
4797.1640625
4686.94140625
4651.541015625
4643.6171875
4596.912109375
4495.42578125
4355.552734375
4186.666015625
4007.611328125
3866.373046875
3796.19140625
3768.423828125
3723.064453125
3628.517578125
3484.6953125
3300.84765625
3115.55078125
3008.5234375
3029.7734375
3127.388671875
3207.3984375
3263.080078125
3377.19140625
3581.029296875
3778.599609375
3849.09765625
3777.4453125
3640.974609375
3503.267578125
3371.498046875
3240.240234375
3125.4921875
3047.8671875
3011.697265625
3010.005859375
3035.478515625
3082.822265625
3149.99609375
3238.625
3348.212890625
3468.458984375
3572.5078125
3613.751953125
3548.166015625
3390.064453125
3240.255859375
3216.7109375
3340.125
3516.06640625
3641.41796875
3692.63671875
3693.859375
3650.376953125
3560.953125
3461.345703125
3394.935546875
3349.8828125
3278.9140625
3181.892578125
3119.73828125
3137.240234375
3213.8125
3304.337890625
3392.75390625
3488.646484375
3601.568359375
3739.099609375
3909.193359375
4107.314453125
4313.220703125
4503.4453125
4647.421875
4694.728515625
4602.779296875
4390.1640625
4132.82421875
3895.005859375
3693.994140625
3540.24609375
3462.130859375
3456.978515625
3458.8046875
3404.69140625
3311.16796875
3235.24609375
3173.931640625
3058.830078125
2856.59765625
2627.4609375
2467.01953125
2423.388671875
2485.419921875
2615.966796875
2767.978515625
2889.263671875
2945.51171875
2942.6171875
2916.560546875
2903.84375
2923.00390625
2969.23046875
3014.322265625
3021.994140625
2978.388671875
2906.607421875
2844.052734375
2808.39453125
2791.23828125
2780.646484375
2782.55078125
2818.833984375
2903.74609375
3018.173828125
3109.353515625
3127.373046875
3069.76171875
2988.083984375
2947.646484375
2980.4765625
3072.34765625
3185.880859375
3293.56640625
3390.4453125
3470.45703125
3488.63671875
3367.505859375
3071.42578125
2676.462890625
2335.787109375
2154.734375
2109.619140625
2098.005859375
2049.83984375
1972.603515625
1908.154296875
1881.56640625
1896.84765625
1954.958984375
2056.71484375
2195.029296875
2356.44140625
2529.529296875
2706.16015625
2873.806640625
3009.59375
3085.611328125
3086.677734375
3028.458984375
2956.470703125
2919.353515625
2935.466796875
2980.208984375
3004.3125
2972.001953125
2895.08984375
2834.017578125
2851.91015625
2951.646484375
3058.263671875
3075.796875
2970.630859375
2800.94140625
2666.189453125
2628.775390625
2678.962890625
2764.421875
2844.634765625
2915.353515625
2988.80859375
3065.986328125
3138.830078125
3213.099609375
3313.84375
3465.49609375
3675.12109375
3932.138671875
4207.08984375
4447.201171875
4595.203125
4630.23046875
4580.71875
4484.568359375
4348.58984375
4163.384765625
3945.810546875
3741.0078125
3582.78515625
3473.205078125
3403.91796875
3375.556640625
3384.142578125
3400.8359375
3378.1328125
3276.328125
3088.650390625
2855.767578125
2659.83984375
2586.623046875
2673.943359375
2891.759765625
3169.95703125
3437.34375
3634.82421875
3712.5390625
3641.025390625
3436.28125
3167.501953125
2925.208984375
2764.892578125
2672.521484375
2589.890625
2481.087890625
2369.408203125
2302.51171875
2292.23828125
2304.80078125
2302.109375
2269.52734375
2204.744140625
2108.544921875
1997.734375
1903.546875
1839.80859375
1787.978515625
1727.87109375
1667.64453125
1628.330078125
1616.04296875
1629.107421875
1674.71484375
1749.53125
1812.83984375
1810.8671875
1729.677734375
1600.091796875
1451.859375
1293.529296875
1142.814453125
1040.515625
1008.984375
1016.6953125
1011.62109375
983.947265625
975.755859375
1031.146484375
1151.61328125
1295.30078125
1400.666015625
1411.01953125
1302.357421875
1110.927734375
932.681640625
876.439453125
995.62890625
1249.783203125
1526.904296875
1710.71875
1743.865234375
1646.763671875
1490.64453125
1352.826171875
1280.591796875
1276.00390625
1306.880859375
1338.46484375
1360.712890625
1387.33984375
1436.58984375
1523.818359375
1667.6484375
1881.884765625
2152.0703125
2435.755859375
2699.779296875
2944.5078125
3173.23046875
3347.927734375
3403.87890625
3315.708984375
3131.095703125
2929.927734375
2762.720703125
2634.423828125
2526.9140625
2415.828125
2276.458984375
2102.611328125
1927.626953125
1807.919921875
1771.755859375
1790.37890625
1804.380859375
1766.990234375
1656.236328125
1469.8515625
1241.375
1056.53515625
1010.54296875
1119.8203125
1292.302734375
1412.58984375
1448.482421875
1446.05078125
1428.423828125
1349.38671875
1175.453125
981.83984375
917.7734375
1070.93359375
1394.31640625
1772.99609375
2134.615234375
2478.00390625
2816.9921875
3128.419921875
3358.353515625
3463.5625
3442.716796875
3335.6796875
3195.017578125
3053.841796875
2919.73828125
2795.865234375
2693.306640625
2612.849609375
2526.837890625
2396.8515625
2206.41015625
1965.4296875
1695.96484375
1439.171875
1267.537109375
1247.5546875
1371.427734375
1552.05078125
1704.681640625
1810.58984375
1884.306640625
1916.48046875
1892.19921875
1841.267578125
1811.740234375
1794.0234375
1726.91796875
1592.439453125
1450.365234375
1349.234375
1250.94921875
1090.146484375
877.859375
694.7421875
596.115234375
572.21484375
595.013671875
652.501953125
731.064453125
813.01953125
910.443359375
1063.287109375
1282.369140625
1525.53125
1750.037109375
1953.71484375
2135.240234375
2247.990234375
2239.615234375
2122.85546875
1962.427734375
1796.1328125
1614.228515625
1423.9921875
1288.595703125
1272.560546875
1372.619140625
1531.21875
1705.82421875
1897.416015625
2112.51953125
2320.611328125
2458.96484375
2473.65234375
2358.255859375
2165.833984375
1986.55078125
1898.064453125
1918.455078125
1999.490234375
2068.19140625
2080.10546875
2038.521484375
1971.771484375
1902.17578125
1839.443359375
1794.357421875
1784.873046875
1824.337890625
1910.08984375
2028.001953125
2162.625
2296.216796875
2401.232421875
2443.29296875
2396.05078125
2252.9375
2027.37109375
1747.375
1450.2734375
1175.611328125
955.841796875
809.826171875
742.4453125
748.62890625
819.71484375
949.837890625
1136.91015625
1375.529296875
1649.822265625
1937.21484375
2220.43359375
2491.744140625
2742.095703125
2950.306640625
3091.375
3157.396484375
3161.2734375
3112.943359375
3002.71484375
2827.275390625
2630.345703125
2488.896484375
2439.416015625
2434.15625
2394.361328125
2296.671875
2179.873046875
2075.3671875
1972.65234375
1864.029296875
1782.494140625
1764.017578125
1794.287109375
1824.13671875
1826.404296875
1812.158203125
1804.19140625
1825.998046875
1909.2265625
2073.419921875
2287.171875
2473.73828125
2569.64453125
2571.607421875
2531.40234375
2521.984375
2598.87890625
2760.140625
2934.89453125
3037.287109375
3044.84765625
3006.75390625
2971.587890625
2933.181640625
2855.732421875
2721.310546875
2535.052734375
2314.48828125
2103.607421875
1976.31640625
1987.2890625
2116.95703125
2283.6328125
2410.189453125
2474.82421875
2517.916015625
2618.044921875
2837.369140625
3152.95703125
3446.04296875
3590.681640625
3558.3515625
3421.193359375
3267.416015625
3146.46484375
3087.017578125
3116.154296875
3234.392578125
3394.931640625
3527.232421875
3569.669921875
3478.3984375
3236.794921875
2878.712890625
2484.5546875
2133.865234375
1870.6171875
1721.673828125
1721.392578125
1888.220703125
2186.111328125
2534.328125
2855.748046875
3104.986328125
3263.154296875
3330.412109375
3322.306640625
3253.154296875
3122.03515625
2929.97265625
2705.689453125
2490.82421875
2296.630859375
2098.4140625
1882.5234375
1679.166015625
1533.26171875
1456.123046875
1423.3671875
1412.560546875
1422.755859375
1456.59765625
1503.19140625
1550.669921875
1605.263671875
1680.291015625
1762.509765625
1800.798828125
1739.55078125
1565.072265625
1319.01953125
1074.80078125
909.03125
883.419921875
1022.935546875
1292.28125
1604.84765625
1874.7265625
2061.66015625
2159.912109375
2158.1953125
2037.87890625
1814.953125
1559.1171875
1350.458984375
1218.638671875
1130.73046875
1033.59375
903.009765625
758.265625
637.130859375
556.935546875
501.98828125
456.111328125
442.2890625
508.935546875
668.533203125
871.333984375
1059.677734375
1233.2421875
1433.943359375
1673.62109375
1907.6484375
2083.580078125
2187.974609375
2237.302734375
2251.869140625
2254.5703125
2266.423828125
2274.6171875
2222.583984375
2064.42578125
1824.568359375
1579.466796875
1388.919921875
1273.71484375
1250.169921875
1339.1796875
1524.904296875
1740.154296875
1920.134765625
2054.03125
2166.7890625
2270.43359375
2353.826171875
2401.326171875
2397.52734375
2330.7734375
2222.125
2140.7890625
2157.21875
2277.208984375
2440.892578125
2579.341796875
2646.58203125
2607.791015625
2444.0859375
2188.095703125
1922.8984375
1717.15625
1570.57421875
1435.361328125
1276.298828125
1097.076171875
925.19140625
790.9453125
711.55859375
677.73828125
660.669921875
646.1953125
656.498046875
723.560546875
843.5078125
971.18359375
1063.52734375
1122.083984375
1188.892578125
1298.599609375
1433.525390625
1533.03125
1556.91015625
1532.74609375
1524.91015625
1564.19921875
1634.345703125
1725.609375
1862.361328125
2059.126953125
2280.81640625
2473.0859375
2609.7890625
2687.07421875
2701.8359375
2678.857421875
2700.396484375
2850.875
3116.076171875
3369.267578125
3475.529296875
3401.36328125
3230.150390625
3095.4453125
3091.2265625
3205.912109375
3328.91796875
3347.583984375
3251.7421875
3127.177734375
3046.240234375
2993.44921875
2903.759765625
2738.015625
2502.966796875
2230.23828125
1967.240234375
1773.173828125
1695.935546875
1751.720703125
1926.98828125
2175.62109375
2404.408203125
2500.462890625
2415.21875
2214.03125
2014.451171875
1878.255859375
1780.208984375
1666.546875
1515.017578125
1346.52734375
1211.462890625
1167.71875
1244.41796875
1416.75
1630.009765625
1848.41015625
2062.548828125
2249.7109375
2353.037109375
2316.716796875
2136.470703125
1869.669921875
1598.271484375
1378.40625
1218.26953125
1104.6796875
1047.33203125
1076.333984375
1183.48828125
1289.326171875
1300.5625
1197.34765625
1041.763671875
907.876953125
830.375
814.42578125
856.16796875
940.890625
1047.31640625
1165.5390625
1291.0703125
1398.94140625
1455.65625
1470.45703125
1504.982421875
1609.521484375
1768.24609375
1923.134765625
2029.814453125
2073.013671875
2056.447265625
2009.146484375
1980.341796875
1987.904296875
1979.8984375
1888.400390625
1726.919921875
1598.20703125
1586.73828125
1663.552734375
1714.669921875
1652.35546875
1486.083984375
1295.48046875
1152.29296875
1069.939453125
1013.341796875
939.80859375
824.9765625
665.29296875
482.453125
331.583984375
278.279296875
342.228515625
471.6484375
592.94140625
679.765625
756.931640625
849.64453125
958.994140625
1083.212890625
1226.15625
1373.23046875
1489.341796875
1558.97265625
1602.931640625
1631.791015625
1605.201171875
1472.708984375
1250.49609375
1027.654296875
891.41796875
864.734375
913.89453125
987.21875
1038.318359375
1046.603515625
1046.77734375
1123.08203125
1337.4296875
1655.986328125
1969.017578125
2191.27734375
2324.5546875
2414.802734375
2475.8125
2483.234375
2431.099609375
2358.625
2311.67578125
2299.828125
2303.064453125
2303.951171875
2299.51953125
2293.810546875
2292.16796875
2291.74609375
2263.99609375
2161.060546875
1964.4921875
1723.7734375
1520.71484375
1390.509765625
1299.947265625
1212.8515625
1153.984375
1185.74609375
1330.8359375
1540.4375
1739.3046875
1881.57421875
1952.849609375
1936.96484375
1811.474609375
1585.74609375
1321.982421875
1090.376953125
904.369140625
729.501953125
569.7421875
512.232421875
643.44921875
925.515625
1201.447265625
1343.857421875
1368.2734375
1372.89453125
1394.5625
1373.337890625
1260.15625
1110.81640625
1039.404296875
1093.28125
1200.4765625
1236.986328125
1127.060546875
883.787109375
585.369140625
332.474609375
208.4453125
240.23828125
376.9921875
517.2265625
577.32421875
545.63671875
478.310546875
451.701171875
515.861328125
670.998046875
866.791015625
1029.515625
1113.234375
1135.76953125
1157.505859375
1221.3984375
1320.44140625
1422.681640625
1513.046875
1602.970703125
1709.681640625
1836.0234375
1964.681640625
2062.935546875
2095.576171875
2040.02734375
1892.37890625
1666.5546875
1399.9765625
1156.236328125
997.166015625
935.322265625
924.287109375
909.443359375
880.6875
866.28515625
891.89453125
967.927734375
1106.1328125
1316.169921875
1577.765625
1837.310546875
2042.419921875
2166.50390625
2195.609375
2115.34375
1933.712890625
1709.427734375
1533.017578125
1464.578125
1487.328125
1522.646484375
1493.2890625
1377.87109375
1209.87890625
1032.435546875
867.392578125
729.369140625
642.255859375
610.150390625
580.033203125
474.416015625
278.419921875
68.16015625
-67.275390625
-108.58203125
-85.318359375
3.939453125
203.595703125
526.55078125
902.7109375
1222.6171875
1419.115234375
1496.6875
1497.943359375
1458.234375
1384.33203125
1260.51171875
1074.060546875
841.494140625
609.37109375
428.37109375
332.728515625
344.798828125
481.900390625
739.974609375
1071.99609375
1397.12890625
1640.6328125
1769.47265625
1798.748046875
1772.568359375
1734.765625
1706.640625
1687.6875
1675.802734375
1677.689453125
1692.875
1699.99609375
1680.224609375
1655.5
1681.32421875
1786.00390625
1926.27734375
2019.443359375
2020.884765625
1962.458984375
1915.52734375
1923.84375
1972.318359375
2011.958984375
2008.6015625
1968.76171875
1922.5
1885.501953125
1841.6875
1762.458984375
1636.556640625
1477.27734375
1308.208984375
1154.3046875
1047.6328125
1026.9765625
1113.884765625
1281.384765625
1452.130859375
1543.048828125
1527.626953125
1458.626953125
1421.220703125
1456.953125
1536.169921875
1603.337890625
1632.6171875
1626.853515625
1580.423828125
1475.77734375
1320.400390625
1158.298828125
1028.986328125
935.21484375
869.703125
853.017578125
912.220703125
1027.71484375
1138.4609375
1214.58203125
1298.3359375
1446.896484375
1643.474609375
1792.296875
1811.998046875
1724.125
1640.537109375
1666.025390625
1817.8828125
2034.947265625
2247.0546875
2419.470703125
2536.865234375
2576.580078125
2525.177734375
2413.1484375
2301.9921875
2221.625
2132.630859375
1964.072265625
1687.62109375
1352.546875
1054.1015625
867.037109375
796.1015625
783.908203125
775.857421875
780.9765625
855.712890625
1023.310546875
1230.234375
1397.025390625
1490.560546875
1521.056640625
1489.900390625
1388.8984375
1255.130859375
1177.056640625
1214.076171875
1335.24609375
1468.3046875
1589.04296875
1721.865234375
1858.869140625
1927.01953125
1858.640625
1669.01171875
1440.998046875
1249.32421875
1121.9375
1058.333984375
1047.060546875
1059.67578125
1061.572265625
1052.556640625
1081.009765625
1193.9921875
1377.470703125
1562.9375
1687.328125
1726.998046875
1680.794921875
1557.119140625
1394.953125
1268.986328125
1239.02734375
1295.822265625
1375.826171875
1425.1015625
1431.033203125
1401.8984375
1348.37890625
1291.087890625
1254.69140625
1235.724609375
1197.2109375
1116.6875
1026.12890625
983.97265625
1018.658203125
1119.6953125
1270.216796875
1455.392578125
1639.3203125
1768.728515625
1817.501953125
1809.5859375
1783.244140625
1746.83984375
1684.115234375
1590.0546875
1482.609375
1383.7578125
1304.962890625
1249.5546875
1214.685546875
1188.05859375
1154.50390625
1114.33984375
1094.888671875
1141.30078125
1290.169921875
1539.458984375
1834.921875
2091.44140625
2239.91796875
2261.0
2181.2265625
2050.451171875
1925.607421875
1853.78125
1846.21875
1871.88671875
1893.857421875
1908.677734375
1933.580078125
1965.16015625
1983.703125
2002.041015625
2070.197265625
2203.373046875
2329.28125
2344.36328125
2220.017578125
2027.779296875
1861.908203125
1763.767578125
1723.359375
1720.072265625
1738.01953125
1758.005859375
1762.138671875
1748.84375
1728.236328125
1697.791015625
1631.3984375
1500.421875
1307.76953125
1102.57421875
960.037109375
938.2421875
1042.115234375
1220.890625
1398.291015625
1508.671875
1513.779296875
1399.6328125
1170.7421875
851.83203125
487.98046875
129.16015625
-193.73828125
-471.640625
-686.830078125
-788.25390625
-721.458984375
-492.06640625
-179.37890625
131.294921875
416.8359375
697.662109375
965.88671875
1166.66015625
1256.326171875
1253.05078125
1219.4921875
1214.330078125
1266.689453125
1370.220703125
1480.369140625
1533.220703125
1491.44921875
1371.0546875
1215.28125
1054.478515625
903.06640625
778.05859375
694.87890625
647.802734375
613.708984375
575.78515625
530.97265625
476.685546875
402.451171875
292.18359375
126.57421875
-105.630859375
-381.126953125
-633.283203125
-790.865234375
-830.33203125
-784.021484375
-705.615234375
-638.1796875
-599.83203125
-577.158203125
-541.126953125
-491.470703125
-472.666015625
-515.412109375
-572.953125
-556.96484375
-438.552734375
-272.921875
-117.12890625
32.564453125
206.21484375
409.771484375
636.33203125
882.96484375
1113.873046875
1241.703125
1203.58984375
1048.88671875
906.30078125
863.517578125
911.736328125
998.23828125
1083.287109375
1135.681640625
1120.73046875
1028.5234375
899.107421875
795.95703125
756.3828125
772.927734375
812.126953125
842.63671875
852.400390625
847.509765625
838.384765625
832.732421875
840.296875
865.087890625
882.029296875
845.0390625
743.55859375
631.810546875
567.1171875
532.220703125
462.642578125
349.37890625
266.9765625
287.515625
406.7734375
567.83203125
710.216796875
769.92578125
681.748046875
440.28515625
147.013671875
-49.751953125
-71.822265625
43.568359375
199.005859375
313.46484375
362.185546875
380.462890625
432.580078125
550.921875
696.53125
789.205078125
773.392578125
647.46484375
447.498046875
227.8984375
45.99609375
-69.33984375
-141.359375
-219.03515625
-324.6171875
-440.3359375
-539.12109375
-606.09375
-635.71484375
-635.984375
-635.998046875
-658.392578125
-671.748046875
-591.9140625
-348.82421875
47.2265625
497.783203125
862.166015625
1031.173828125
999.1328125
876.98046875
809.138671875
861.931640625
1000.63671875
1161.697265625
1308.388671875
1414.37109375
1445.861328125
1395.283203125
1305.783203125
1231.05859375
1187.09375
1163.8515625
1158.43359375
1165.9140625
1158.947265625
1114.23828125
1048.40625
992.9296875
942.25390625
862.953125
749.55078125
631.296875
519.87890625
391.896484375
241.92578125
124.037109375
116.90234375
259.09765625
526.431640625
851.029296875
1147.603515625
1342.279296875
1405.318359375
1360.666015625
1257.873046875
1139.181640625
1034.994140625
973.025390625
970.9765625
1017.55078125
1069.73828125
1078.5
1028.53515625
958.859375
930.4375
954.056640625
957.482421875
849.9296875
620.08203125
346.3984375
114.154296875
-37.865234375
-80.619140625
36.7421875
329.2421875
710.27734375
1039.029296875
1239.06640625
1337.76171875
1392.3984375
1419.412109375
1404.767578125
1340.49609375
1221.494140625
1029.822265625
755.83984375
437.109375
164.8671875
47.080078125
149.17578125
440.658203125
794.169921875
1070.62109375
1231.681640625
1354.498046875
1519.37109375
1703.703125
1812.228515625
1794.857421875
1700.693359375
1619.720703125
1602.677734375
1640.73828125
1692.0546875
1710.802734375
1665.40625
1545.9375
1359.552734375
1128.4609375
899.44921875
733.43359375
652.22265625
601.05078125
502.626953125
356.775390625
249.267578125
243.603515625
298.16796875
318.55078125
264.255859375
168.59375
74.044921875
-6.98828125
-69.845703125
-97.72265625
-79.021484375
-25.455078125
32.904296875
57.998046875
18.318359375
-80.48046875
-183.111328125
-233.568359375
-237.861328125
-244.853515625
-259.642578125
-217.052734375
-63.13671875
169.361328125
394.80859375
558.947265625
659.390625
704.087890625
688.951171875
611.5625
475.111328125
280.048828125
40.841796875
-187.259765625
-328.228515625
-347.216796875
-282.6953125
-214.06640625
-206.09765625
-276.27734375
-392.228515625
-495.966796875
-547.337890625
-549.20703125
-522.13671875
-465.44921875
-369.3984375
-263.5234375
-217.521484375
-275.138671875
-405.232421875
-534.451171875
-616.94921875
-661.251953125
-700.56640625
-747.892578125
-773.203125
-722.91015625
-577.525390625
-393.140625
-262.734375
-223.525390625
-220.8515625
-174.98046875
-61.439453125
89.560546875
242.9921875
373.46875
445.13671875
417.453125
278.501953125
53.60546875
-217.09375
-491.400390625
-723.380859375
-875.484375
-931.197265625
-872.9296875
-655.369140625
-241.44140625
320.17578125
882.73046875
1292.494140625
1489.26171875
1516.86328125
1454.7109375
1346.703125
1178.615234375
918.029296875
594.12109375
335.1015625
283.943359375
451.8671875
688.314453125
833.419921875
880.861328125
952.3984375
1128.232421875
1352.595703125
1509.21484375
1542.140625
1482.89453125
1394.58984375
1316.912109375
1244.669921875
1134.927734375
948.318359375
704.7265625
488.166015625
377.06640625
376.314453125
431.068359375
491.5078125
538.517578125
556.6015625
520.412109375
423.779296875
301.1328125
200.1640625
137.169921875
89.73046875
34.033203125
-12.583984375
11.845703125
163.1328125
422.55859375
685.5390625
839.541015625
857.513671875
800.76953125
736.533203125
685.951171875
660.638671875
704.208984375
853.322265625
1074.951171875
1288.48828125
1450.912109375
1578.677734375
1675.18359375
1680.365234375
1528.626953125
1241.732421875
934.591796875
728.84375
670.375
713.92578125
759.244140625
705.439453125
506.880859375
207.419921875
-78.361328125
-236.5
-230.103515625
-121.08203125
-14.5078125
30.322265625
34.734375
40.35546875
29.345703125
-59.046875
-225.9140625
-371.189453125
-391.57421875
-295.01953125
-174.3203125
-79.6171875
33.189453125
223.80078125
485.138671875
756.439453125
979.923828125
1122.212890625
1172.62890625
1149.01953125
1082.943359375
976.8046875
802.556640625
569.408203125
358.900390625
245.435546875
200.681640625
132.0546875
14.291015625
-74.32421875
-63.580078125
11.775390625
61.541015625
53.525390625
37.197265625
69.935546875
157.69921875
264.60546875
346.916015625
371.66015625
331.291015625
257.99609375
209.34765625
222.05078125
280.15625
332.427734375
332.775390625
258.236328125
104.646484375
-106.24609375
-306.931640625
-395.8828125
-302.1171875
-48.728515625
258.75390625
515.294921875
685.73828125
799.408203125
899.29296875
1007.94921875
1123.375
1224.203125
1284.16015625
1300.205078125
1300.44921875
1302.884765625
1272.3359375
1149.46875
929.169921875
681.669921875
482.404296875
347.609375
259.53515625
228.89453125
294.68359375
466.30078125
697.12109375
923.1640625
1109.98046875
1256.55859375
1369.333984375
1440.572265625
1444.44140625
1354.0703125
1174.921875
962.615234375
790.099609375
684.03515625
599.267578125
465.75
260.76953125
32.455078125
-144.607421875
-233.470703125
-256.390625
-256.083984375
-239.724609375
-167.326171875
3.25390625
266.83984375
566.892578125
826.90625
980.318359375
993.62890625
889.0859375
737.96875
600.61328125
468.513671875
291.4140625
66.193359375
-134.890625
-243.6328125
-274.640625
-294.35546875
-328.939453125
-337.578125
-270.666015625
-120.515625
86.056640625
309.673828125
500.9296875
612.953125
636.01171875
603.904296875
546.26171875
447.2890625
269.330078125
3.056640625
-326.09375
-682.337890625
-1013.541015625
-1230.2265625
-1247.16015625
-1077.509765625
-855.48828125
-726.849609375
-725.798828125
-785.333984375
-847.814453125
-913.943359375
-980.2421875
-989.68359375
-889.509765625
-710.92578125
-543.931640625
-438.689453125
-372.3671875
-315.728515625
-289.50390625
-333.74609375
-451.384765625
-610.78125
-788.28515625
-979.576171875
-1173.515625
-1336.966796875
-1424.951171875
-1391.70703125
-1202.763671875
-867.87109375
-470.515625
-138.51171875
39.841796875
71.88671875
31.541015625
-13.224609375
-35.763671875
-30.56640625
13.052734375
102.87890625
216.205078125
296.392578125
292.859375
213.986328125
135.91015625
142.603515625
245.71875
367.29296875
410.984375
352.615234375
258.5546875
217.603515625
259.19140625
336.505859375
382.015625
372.72265625
339.91796875
322.263671875
323.45703125
323.216796875
314.51171875
303.92578125
272.953125
169.537109375
-35.091796875
-289.267578125
-483.91796875
-537.357421875
-450.921875
-293.71484375
-156.078125
-112.62109375
-193.771484375
-367.755859375
-557.693359375
-689.29296875
-722.5390625
-647.802734375
-480.9609375
-272.951171875
-93.78125
21.08984375
93.94921875
153.0625
180.03515625
145.703125
84.380859375
82.158203125
182.884765625
348.09765625
524.11328125
703.283203125
888.677734375
1039.375
1103.291015625
1091.5546875
1073.5390625
1095.095703125
1135.150390625
1145.548828125
1101.927734375
1009.4375
888.970703125
768.91015625
665.998046875
565.3359375
445.814453125
335.373046875
306.931640625
392.265625
522.36328125
585.74609375
536.1484375
414.466796875
273.376953125
120.19140625
-50.267578125
-192.787109375
-215.73046875
-61.822265625
216.33984375
469.142578125
551.396484375
426.169921875
181.705078125
-40.98828125
-135.232421875
-72.591796875
95.431640625
267.3515625
355.541015625
348.400390625
300.896484375
254.28515625
186.296875
55.02734375
-136.05859375
-342.76171875
-521.201171875
-626.5
-596.560546875
-396.34765625
-80.6015625
236.361328125
485.248046875
681.109375
859.279296875
1023.580078125
1170.115234375
1303.654296875
1395.72265625
1374.27734375
1204.5078125
954.791015625
741.0
623.37890625
588.787109375
602.62109375
629.56640625
625.05859375
564.76171875
482.126953125
433.3671875
429.42578125
445.455078125
486.875
585.076171875
718.939453125
800.646484375
767.1484375
644.75390625
500.87109375
371.62890625
258.095703125
148.84375
16.302734375
-163.53125
-346.310546875
-415.56640625
-300.41796875
-74.982421875
113.404296875
201.279296875
242.615234375
299.30859375
363.826171875
399.783203125
397.37109375
357.447265625
262.44921875
100.142578125
-104.419921875
-306.947265625
-479.580078125
-611.49609375
-691.505859375
-709.041015625
-660.857421875
-545.533203125
-367.876953125
-159.376953125
28.416015625
168.119140625
272.927734375
349.5703125
360.25390625
263.5859375
77.31640625
-135.283203125
-332.9765625
-512.59375
-660.693359375
-736.771484375
-727.521484375
-688.572265625
-702.44140625
-800.638671875
-938.326171875
-1033.14453125
-1019.72265625
-887.802734375
-694.48046875
-535.9453125
-484.103515625
-539.341796875
-643.763671875
-732.37890625
-768.1171875
-748.021484375
-701.396484375
-675.443359375
-692.23046875
-711.689453125
-663.328125
-532.34375
-395.611328125
-347.810546875
-401.265625
-486.755859375
-553.625
-636.63671875
-803.408203125
-1054.341796875
-1302.958984375
-1454.0390625
-1478.349609375
-1405.712890625
-1268.724609375
-1074.34765625
-822.64453125
-532.154296875
-241.1953125
6.798828125
178.736328125
265.451171875
286.966796875
277.169921875
255.8203125
217.994140625
152.087890625
59.259765625
-52.216796875
-184.134765625
-346.541015625
-536.1640625
-721.876953125
-853.00390625
-883.474609375
-799.72265625
-637.892578125
-468.4453125
-346.6015625
-273.28515625
-213.19140625
-146.162109375
-80.45703125
-15.892578125
71.958984375
188.255859375
285.4140625
311.728515625
287.39453125
293.595703125
376.517578125
492.779296875
565.685546875
571.46875
551.509765625
560.802734375
627.21484375
743.46484375
868.6171875
944.654296875
941.5078125
887.48046875
831.787109375
775.80859375
665.546875
457.029296875
167.384765625
-140.970703125
-395.548828125
-521.498046875
-454.80078125
-194.462890625
160.298828125
458.79296875
600.9140625
587.21484375
478.533203125
332.52734375
187.529296875
83.234375
64.623046875
151.91015625
312.1640625
472.587890625
569.9296875
586.193359375
533.76171875
417.734375
235.8671875
19.916015625
-148.845703125
-189.169921875
-79.623046875
142.439453125
426.669921875
732.169921875
1014.65234375
1224.580078125
1329.615234375
1326.65625
1233.453125
1085.837890625
935.939453125
819.966796875
720.83203125
595.74609375
456.05859375
385.359375
448.322265625
604.3828125
745.615234375
805.83984375
799.25
765.30078125
720.541015625
667.751953125
610.05859375
541.6015625
460.208984375
409.69921875
474.966796875
698.44140625
1014.7265625
1298.12890625
1469.515625
1534.86328125
1532.33984375
1479.412109375
1378.984375
1244.966796875
1097.150390625
939.130859375
757.44140625
544.693359375
322.51953125
146.30859375
84.1796875
176.3203125
406.08984375
715.646484375
1050.740234375
1378.98828125
1662.6171875
1835.833984375
1834.017578125
1645.67578125
1320.921875
928.794921875
523.748046875
160.4140625
-83.29296875
-135.578125
-0.396484375
216.787109375
378.5078125
421.6484375
391.88671875
377.44140625
427.126953125
539.072265625
702.689453125
916.927734375
1166.171875
1406.365234375
1590.00390625
1694.814453125
1726.189453125
1712.818359375
1709.103515625
1775.41796875
1928.35546875
2119.91796875
2289.556640625
2431.041015625
2582.45703125
2749.740234375
2866.849609375
2845.8828125
2657.693359375
2360.64453125
2062.703125
1855.578125
1764.201171875
1743.705078125
1728.19140625
1685.64453125
1622.7421875
1548.322265625
1458.267578125
1360.654296875
1289.126953125
1273.849609375
1312.439453125
1379.505859375
1446.83203125
1481.974609375
1451.931640625
1356.56640625
1246.5625
1179.361328125
1158.46484375
1136.423828125
1073.84765625
975.25390625
873.318359375
804.962890625
803.255859375
882.71484375
1018.787109375
1158.1953125
1258.91796875
1308.78125
1305.26171875
1241.333984375
1124.02734375
990.48046875
889.1796875
847.6171875
857.087890625
873.90625
834.470703125
694.787109375
475.529296875
261.916015625
148.603515625
184.6484375
360.314453125
617.65234375
865.935546875
1019.966796875
1054.732421875
1016.611328125
967.16796875
926.599609375
879.63671875
809.7890625
701.185546875
525.95703125
266.912109375
-46.712890625
-350.478515625
-592.7578125
-755.46875
-834.935546875
-827.349609375
-734.10546875
-562.787109375
-324.13671875
-44.361328125
227.853515625
452.564453125
635.54296875
810.27734375
983.44921875
1122.30859375
1195.5859375
1200.748046875
1151.0390625
1066.59765625
982.314453125
929.091796875
894.17578125
833.2265625
741.123046875
682.015625
725.3046875
873.962890625
1077.033203125
1286.728515625
1474.126953125
1611.74609375
1682.3984375
1702.904296875
1708.353515625
1709.6484375
1685.1171875
1610.521484375
1479.892578125
1305.990234375
1124.0
987.224609375
927.62890625
915.38671875
881.609375
789.662109375
667.58984375
565.806640625
500.6875
447.587890625
375.78515625
282.12890625
196.982421875
156.826171875
160.30859375
153.791015625
77.33984375
-69.455078125
-217.98046875
-290.015625
-260.22265625
-164.513671875
-61.6640625
12.216796875
63.919921875
121.541015625
187.705078125
222.23828125
183.61328125
77.005859375
-58.015625
-196.3515625
-335.232421875
-459.806640625
-538.041015625
-555.873046875
-521.904296875
-427.01953125
-241.724609375
19.158203125
265.34375
407.623046875
449.4296875
462.275390625
479.90234375
463.849609375
384.794921875
298.638671875
311.93359375
483.45703125
777.69140625
1105.056640625
1386.849609375
1583.5234375
1688.548828125
1721.421875
1724.78515625
1740.869140625
1768.068359375
1745.595703125
1597.88671875
1295.80078125
870.00390625
385.267578125
-67.017578125
-362.912109375
-391.75390625
-147.87109375
238.640625
587.73046875
782.416015625
801.431640625
686.5
516.34375
387.57421875
368.5859375
463.15625
639.212890625
880.119140625
1174.8515625
1471.84375
1694.11328125
1811.373046875
1859.73828125
1879.388671875
1871.984375
1837.478515625
1811.802734375
1830.896484375
1877.13671875
1893.884765625
1843.43359375
1727.06640625
1561.708984375
1368.193359375
1180.40234375
1036.46484375
950.0703125
904.783203125
884.9453125
903.02734375
986.330078125
1133.927734375
1289.548828125
1368.337890625
1324.650390625
1191.248046875
1036.30859375
885.82421875
715.986328125
526.65234375
381.232421875
339.3125
370.703125
376.6328125
294.4296875
153.111328125
32.171875
2.138671875
106.296875
351.59765625
682.361328125
983.005859375
1143.900390625
1134.001953125
1004.935546875
837.21875
699.0390625
644.525390625
714.626953125
913.32421875
1184.349609375
1425.951171875
1540.595703125
1479.76171875
1254.265625
919.3203125
559.736328125
275.560546875
145.78125
176.30078125
285.0390625
359.8046875
343.787109375
265.466796875
194.521484375
185.83203125
263.810546875
431.4296875
670.029296875
936.216796875
1177.53125
1355.59375
1452.900390625
1471.36328125
1442.234375
1428.322265625
1483.619140625
1593.86328125
1673.49609375
1641.43359375
1494.39453125
1292.849609375
1089.455078125
902.6640625
760.279296875
724.25390625
835.134765625
1046.810546875
1255.71484375
1401.607421875
1514.005859375
1652.1796875
1826.28515625
1993.16015625
2105.943359375
2142.8984375
2102.685546875
2003.43359375
1888.060546875
1805.58203125
1775.51171875
1779.361328125
1788.814453125
1792.615234375
1797.76171875
1819.19140625
1870.15625
1946.47265625
2011.484375
2006.400390625
1886.33203125
1649.1484375
1335.71875
1012.072265625
745.849609375
577.9765625
502.6953125
477.341796875
454.134765625
401.421875
306.947265625
184.771484375
83.716796875
65.6171875
155.06640625
312.763671875
462.638671875
539.26171875
515.82421875
415.306640625
309.8125
283.48046875
362.181640625
480.251953125
537.1328125
488.34375
368.216796875
231.765625
101.05859375
-24.7890625
-130.892578125
-180.103515625
-145.39453125
-43.248046875
61.109375
79.3984375
-55.259765625
-345.712890625
-715.31640625
-1036.134765625
-1191.673828125
-1133.958984375
-887.533203125
-497.474609375
13.841796875
619.005859375
1224.265625
1682.0625
1899.541015625
1921.208984375
1875.18359375
1842.767578125
1802.609375
1690.349609375
1475.98046875
1181.421875
861.935546875
588.05859375
414.314453125
336.14453125
288.59765625
205.052734375
65.875
-121.75390625
-365.158203125
-671.78515625
-999.98046875
-1260.892578125
-1385.421875
-1374.98828125
-1277.03125
-1122.5625
-900.2890625
-589.677734375
-211.6640625
157.828125
428.84375
555.369140625
554.43359375
475.8828125
369.802734375
285.3984375
273.21875
357.185546875
508.494140625
673.3046875
830.29296875
1001.119140625
1202.19921875
1411.46875
1592.69140625
1727.5078125
1805.888671875
1808.888671875
1731.634765625
1613.54296875
1512.77734375
1446.09765625
1376.591796875
1263.802734375
1100.052734375
888.546875
616.01953125
274.77734375
-101.509765625
-452.68359375
-741.44140625
-965.06640625
-1116.365234375
-1157.61328125
-1046.876953125
-778.099609375
-387.00390625
67.248046875
512.373046875
869.12109375
1072.5703125
1093.931640625
935.6796875
612.962890625
157.71875
-358.77734375
-828.48828125
-1148.03515625
-1260.046875
-1162.2578125
-897.26171875
-542.48046875
-190.12890625
89.95703125
274.21484375
366.8515625
364.79296875
258.15625
67.478515625
-140.4375
-296.125
-389.591796875
-474.29296875
-595.177734375
-715.962890625
-736.73046875
-597.537109375
-355.783203125
-142.6484375
-43.234375
-36.115234375
-48.458984375
-41.18359375
-26.626953125
-32.86328125
-83.673828125
-199.94140625
-384.73046875
-606.958984375
-828.263671875
-1044.435546875
-1267.533203125
-1465.904296875
-1564.962890625
-1524.71484375
-1378.09765625
-1169.38671875
-899.263671875
-575.537109375
-280.8359375
-117.068359375
-79.349609375
-44.111328125
97.23046875
330.63671875
555.087890625
679.453125
666.89453125
539.404296875
385.078125
326.02734375
423.71484375
624.49609375
833.220703125
1019.81640625
1208.0
1380.44140625
1464.5703125
1423.4375
1302.982421875
1165.32421875
1020.984375
854.48828125
675.900390625
513.013671875
385.21484375
318.380859375
349.890625
470.734375
586.69140625
594.9765625
499.052734375
402.3984375
385.447265625
428.859375
461.85546875
441.396484375
368.693359375
268.7109375
180.638671875
140.80859375
144.986328125
140.0390625
72.615234375
-64.333984375
-243.65625
-441.431640625
-641.744140625
-817.89453125
-931.6328125
-950.1953125
-859.3828125
-676.33984375
-462.064453125
-301.74609375
-247.103515625
-279.3515625
-337.23046875
-368.171875
-341.435546875
-236.1796875
-50.521484375
179.876953125
395.412109375
546.9765625
607.541015625
564.43359375
426.232421875
234.751953125
47.595703125
-95.375
-179.748046875
-203.36328125
-175.984375
-122.779296875
-63.908203125
3.0390625
77.482421875
125.48046875
109.935546875
45.591796875
-16.27734375
-58.908203125
-109.16015625
-163.15234375
-153.79296875
-27.173828125
182.0546875
387.96484375
540.49609375
638.81640625
683.5859375
669.669921875
624.541015625
604.091796875
631.98828125
674.947265625
698.537109375
723.359375
796.4921875
912.482421875
989.734375
940.6796875
759.005859375
522.822265625
309.953125
128.8828125
-51.5390625
-224.388671875
-335.369140625
-352.669921875
-305.96875
-238.5234375
-157.91796875
-64.796875
0.66796875
-14.04296875
-110.82421875
-240.95703125
-359.197265625
-444.53125
-481.3125
-467.01953125
-438.83984375
-446.109375
-486.546875
-510.21875
-496.66796875
-483.98046875
-505.0703125
-542.408203125
-574.380859375
-621.314453125
-702.59375
-782.767578125
-813.033203125
-807.154296875
-821.515625
-865.48046875
-886.5625
-855.408203125
-818.142578125
-839.177734375
-920.2890625
-998.603515625
-1004.994140625
-907.568359375
-719.494140625
-490.646484375
-284.001953125
-137.56640625
-45.263671875
19.17578125
65.658203125
82.76953125
61.05859375
8.400390625
-56.626953125
-118.791015625
-174.80859375
-233.064453125
-301.791015625
-373.736328125
-429.638671875
-464.908203125
-505.404296875
-581.04296875
-682.65625
-760.96875
-778.5546875
-752.958984375
-733.140625
-735.880859375
-723.634765625
-652.83203125
-528.20703125
-392.619140625
-273.71484375
-167.162109375
-75.517578125
-33.693359375
-72.599609375
-171.328125
-272.02734375
-341.576171875
-397.228515625
-467.607421875
-548.283203125
-606.21875
-612.236328125
-552.4140625
-414.6015625
-184.984375
130.236328125
482.322265625
785.591796875
950.736328125
919.88671875
682.986328125
279.6875
-201.931640625
-640.8203125
-931.77734375
-1046.26953125
-1045.76171875
-1027.3046875
-1058.94140625
-1163.80078125
-1333.55859375
-1524.5625
-1656.26953125
-1659.814453125
-1540.373046875
-1360.466796875
-1150.95703125
-877.30859375
-523.416015625
-178.080078125
11.986328125
-20.474609375
-201.828125
-397.666015625
-530.35546875
-611.45703125
-684.421875
-758.34375
-795.619140625
-752.697265625
-626.4140625
-455.298828125
-274.8203125
-84.70703125
125.275390625
327.146484375
458.283203125
482.646484375
435.900390625
400.2421875
435.638671875
529.177734375
598.427734375
549.5390625
356.16015625
92.34375
-124.11328125
-227.275390625
-235.49609375
-199.109375
-149.26171875
-109.154296875
-118.896484375
-209.876953125
-360.1875
-501.509765625
-570.599609375
-541.6484375
-422.798828125
-248.501953125
-69.802734375
79.154296875
211.77734375
365.3203125
544.755859375
715.62890625
858.423828125
1000.041015625
1172.6953125
1361.880859375
1516.583984375
1600.380859375
1615.76953125
1587.005859375
1533.763671875
1455.517578125
1332.896484375
1154.548828125
948.8203125
769.22265625
634.134765625
503.02734375
336.212890625
158.666015625
32.91015625
-16.0546875
-9.13671875
43.078125
150.20703125
282.1875
352.513671875
302.2734375
176.658203125
81.21484375
74.7421875
135.119140625
215.30078125
288.98046875
335.2578125
319.23046875
219.44140625
66.39453125
-68.30859375
-129.0703125
-120.724609375
-96.595703125
-104.97265625
-149.533203125
-201.224609375
-238.93359375
-265.380859375
-286.904296875
-298.111328125
-293.427734375
-274.130859375
-231.40234375
-142.740234375
-8.1796875
121.455078125
177.220703125
129.111328125
-7.0859375
-207.02734375
-448.271484375
-682.478515625
-834.6171875
-855.177734375
-763.615234375
-628.462890625
-511.576171875
-434.34765625
-382.427734375
-331.1953125
-272.04296875
-218.81640625
-185.943359375
-166.837890625
-145.998046875
-123.939453125
-109.654296875
-96.986328125
-80.9765625
-96.88671875
-199.15234375
-381.4921875
-555.169921875
-639.126953125
-648.931640625
-666.302734375
-743.125
-870.404296875
-1019.01953125
-1157.35546875
-1229.08203125
-1169.27734375
-973.703125
-728.16796875
-541.841796875
-453.646484375
-409.001953125
-318.59765625
-140.197265625
78.57421875
230.892578125
239.568359375
126.701171875
-7.970703125
-72.130859375
-31.0234375
111.142578125
334.240234375
585.88671875
772.119140625
800.80859375
638.177734375
318.423828125
-82.6796875
-466.3125
-726.51953125
-791.93359375
-667.708984375
-422.640625
-128.861328125
176.015625
471.27734375
726.255859375
913.3671875
1037.919921875
1127.251953125
1180.142578125
1147.41015625
988.1484375
742.490234375
520.451171875
404.25
379.8046875
380.25
373.345703125
372.173828125
374.30078125
345.068359375
283.095703125
263.87109375
377.142578125
626.052734375
911.494140625
1113.427734375
1174.591796875
1118.498046875
1016.68359375
946.115234375
955.818359375
1048.65234375
1183.224609375
1296.494140625
1342.060546875
1325.634765625
1299.56640625
1300.412109375
1290.232421875
1189.162109375
980.921875
757.77734375
632.619140625
622.060546875
642.67578125
607.076171875
490.470703125
313.318359375
102.791015625
-117.87109375
-334.9375
-556.517578125
-797.697265625
-1038.705078125
-1218.279296875
-1288.103515625
-1262.70703125
-1198.701171875
-1131.015625
-1042.712890625
-892.40234375
-659.142578125
-364.146484375
-64.1796875
169.994140625
282.208984375
264.78515625
183.748046875
158.48828125
275.353515625
492.255859375
642.857421875
565.982421875
239.251953125
-215.904296875
-637.978515625
-913.609375
-999.0234375
-921.45703125
-775.099609375
-667.80078125
-637.931640625
-639.64453125
-619.162109375
-575.140625
-530.17578125
-483.63671875
-427.37109375
-379.962890625
-363.65234375
-359.5234375
-321.541015625
-228.263671875
-90.810546875
78.908203125
268.380859375
433.798828125
511.287109375
477.84375
381.328125
298.412109375
275.06640625
306.3046875
348.38671875
343.16015625
257.2109375
118.33984375
2.859375
-30.244140625
8.162109375
56.07421875
68.373046875
63.451171875
103.369140625
224.0390625
381.62890625
476.986328125
441.615234375
288.890625
71.9296875
-184.380859375
-477.845703125
-770.54296875
-983.234375
-1061.21875
-1016.822265625
-897.01953125
-738.025390625
-561.37109375
-378.6875
-177.21875
69.849609375
349.0
583.083984375
693.48046875
674.421875
582.951171875
473.23046875
369.99609375
286.865234375
223.470703125
141.65625
-14.78125
-260.138671875
-549.693359375
-830.705078125
-1085.1875
-1311.7890625
-1494.517578125
-1614.076171875
-1675.466796875
-1700.591796875
-1696.7421875
-1646.638671875
-1527.103515625
-1330.91015625
-1080.392578125
-829.748046875
-639.5859375
-526.9375
-444.31640625
-331.3359375
-193.0
-108.642578125
-152.541015625
-318.076171875
-530.8515625
-721.31640625
-862.162109375
-941.115234375
-932.068359375
-815.275390625
-610.45703125
-362.990234375
-97.009765625
196.09375
515.380859375
814.236328125
1020.50390625
1087.1171875
1019.5703125
870.482421875
723.49609375
668.86328125
761.259765625
982.08984375
1248.408203125
1471.09765625
1610.19140625
1674.744140625
1669.966796875
1550.255859375
1240.771484375
724.763671875
107.701171875
-432.93359375
-783.40625
-974.015625
-1117.626953125
-1287.072265625
-1469.20703125
-1612.5078125
-1674.73828125
-1625.646484375
-1452.34375
-1190.015625
-921.263671875
-713.640625
-564.115234375
-422.87109375
-263.248046875
-109.97265625
-4.91796875
34.130859375
17.19921875
-42.93359375
-152.7421875
-333.68359375
-589.771484375
-877.4453125
-1118.744140625
-1252.0234375
-1262.19921875
-1162.041015625
-970.95703125
-733.7109375
-537.7890625
-468.99609375
-537.310546875
-664.71875
-752.6875
-750.748046875
-669.005859375
-558.724609375
-492.47265625
-528.259765625
-656.42578125
-788.08984375
-823.748046875
-737.94921875
-582.396484375
-410.685546875
-226.63671875
-16.638671875
192.525390625
338.345703125
384.28515625
352.751953125
284.111328125
178.01171875
-2.86328125
-268.4765625
-555.125
-750.880859375
-763.677734375
-571.623046875
-232.77734375
135.78125
406.025390625
505.416015625
457.884765625
354.4296875
275.74609375
243.265625
235.69921875
228.48828125
204.015625
140.017578125
13.134765625
-181.173828125
-421.482421875
-673.66796875
-903.93359375
-1082.873046875
-1193.04296875
-1239.71484375
-1242.79296875
-1206.478515625
-1104.64453125
-915.12109375
-672.68359375
-468.8984375
-379.927734375
-399.529296875
-463.048828125
-536.111328125
-649.802734375
-830.689453125
-1022.2734375
-1114.140625
-1048.884765625
-872.310546875
-678.595703125
-540.310546875
-497.806640625
-565.146484375
-699.53125
-787.2890625
-717.744140625
-487.921875
-208.611328125
1.19921875
103.568359375
123.693359375
78.544921875
-50.70703125
-287.751953125
-619.98828125
-980.783203125
-1267.509765625
-1399.98046875
-1383.1796875
-1301.13671875
-1230.388671875
-1171.791015625
-1088.703125
-994.021484375
-955.763671875
-1008.724609375
-1098.986328125
-1143.216796875
-1124.685546875
-1102.646484375
-1131.494140625
-1194.40234375
-1221.828125
-1160.326171875
-1014.25
-827.533203125
-636.22265625
-443.671875
-240.9609375
-46.240234375
83.5078125
86.4296875
-51.9140625
-272.80859375
-471.650390625
-566.328125
-554.091796875
-498.484375
-452.244140625
-405.513671875
-328.98828125
-251.951171875
-253.205078125
-364.31640625
-523.353515625
-649.00390625
-720.845703125
-746.068359375
-684.884765625
-481.533203125
-169.25390625
123.8515625
298.92578125
365.171875
366.8125
287.66796875
86.205078125
-204.759765625
-479.419921875
-659.80859375
-746.501953125
-767.80078125
-731.060546875
-642.638671875
-532.5859375
-430.23046875
-343.41015625
-287.787109375
-306.255859375
-415.5
-540.9140625
-547.2421875
-353.384765625
-6.8828125
357.294921875
619.26953125
739.228515625
749.673828125
709.912109375
668.787109375
651.294921875
657.892578125
666.9140625
647.05078125
582.927734375
490.2734375
397.521484375
314.15234375
227.3984375
123.556640625
-7.048828125
-180.45703125
-399.443359375
-613.2734375
-736.857421875
-742.919921875
-709.1015625
-732.263671875
-810.326171875
-855.158203125
-820.587890625
-769.609375
-801.40625
-951.12109375
-1178.568359375
-1416.478515625
-1602.9609375
-1701.341796875
-1726.59375
-1731.0703125
-1727.642578125
-1646.775390625
-1416.5390625
-1078.30078125
-771.755859375
-592.603515625
-505.169921875
-412.75
-274.8671875
-126.25390625
-14.603515625
32.96484375
-5.390625
-139.591796875
-324.705078125
-459.26171875
-464.578125
-365.404296875
-270.130859375
-264.294921875
-335.1953125
-405.92578125
-427.92578125
-423.189453125
-442.6484375
-507.65625
-599.1796875
-681.3203125
-716.5859375
-675.732421875
-562.685546875
-426.626953125
-322.337890625
-257.47265625
-206.65625
-178.646484375
-227.642578125
-374.78125
-552.80859375
-665.958984375
-685.97265625
-653.189453125
-601.1796875
-528.494140625
-438.802734375
-351.2109375
-252.84765625
-89.69140625
162.875
452.92578125
707.271484375
906.021484375
1067.349609375
1186.265625
1238.2265625
1231.8359375
1204.546875
1160.13671875
1056.755859375
872.107421875
641.494140625
412.568359375
198.88671875
2.15234375
-157.470703125
-272.330078125
-382.142578125
-529.04296875
-686.046875
-779.076171875
-789.072265625
-790.2890625
-863.7421875
-998.31640625
-1103.830078125
-1109.30078125
-1025.70703125
-916.841796875
-828.49609375
-751.2109375
-644.451171875
-494.77734375
-351.8671875
-301.046875
-390.90234375
-586.626953125
-798.333984375
-955.673828125
-1054.666015625
-1137.900390625
-1237.166015625
-1337.72265625
-1395.771484375
-1387.9375
-1340.78125
-1309.91796875
-1332.224609375
-1401.369140625
-1486.126953125
-1564.87109375
-1641.810546875
-1735.59765625
-1850.369140625
-1948.6640625
-1954.53125
-1802.484375
-1500.765625
-1146.197265625
-868.076171875
-750.94921875
-800.908203125
-965.15234375
-1168.0703125
-1335.8125
-1410.482421875
-1363.029296875
-1205.541015625
-993.916015625
-806.46484375
-697.765625
-662.646484375
-654.232421875
-643.4921875
-648.314453125
-693.4609375
-757.43359375
-781.072265625
-723.662109375
-589.740234375
-405.1640625
-198.390625
-18.357421875
58.3359375
-24.333984375
-238.294921875
-470.16796875
-593.345703125
-545.681640625
-350.25390625
-82.556640625
172.140625
343.291015625
386.515625
293.9921875
97.544921875
-150.25390625
-409.185546875
-665.94921875
-911.712890625
-1109.552734375
-1196.33984375
-1125.20703125
-907.462890625
-613.7109375
-336.130859375
-146.0390625
-74.0234375
-111.3515625
-214.16796875
-305.732421875
-298.24609375
-146.982421875
102.576171875
336.837890625
461.498046875
465.189453125
392.63671875
274.13671875
104.62890625
-116.873046875
-356.84375
-561.240234375
-680.93359375
-684.748046875
-577.177734375
-415.447265625
-283.634765625
-227.697265625
-225.990234375
-235.86328125
-254.802734375
-320.646484375
-464.09765625
-676.517578125
-913.42578125
-1115.138671875
-1237.359375
-1281.208984375
-1286.62109375
-1283.572265625
-1264.4140625
-1220.080078125
-1179.01171875
-1172.751953125
-1172.919921875
-1106.90234375
-946.919921875
-751.962890625
-609.4375
-563.529296875
-614.8515625
-758.662109375
-991.658203125
-1290.662109375
-1607.111328125
-1881.623046875
-2058.66796875
-2105.8359375
-2041.12109375
-1935.712890625
-1869.794921875
-1878.146484375
-1937.50390625
-1995.302734375
-2005.314453125
-1952.796875
-1861.990234375
-1769.529296875
-1675.45703125
-1530.740234375
-1291.00390625
-974.255859375
-645.8984375
-355.0703125
-111.69140625
76.759765625
180.548828125
177.287109375
86.341796875
-48.0
-201.6484375
-381.8515625
-590.7890625
-787.287109375
-894.03515625
-852.208984375
-676.65234375
-452.39453125
-263.419921875
-123.669921875
9.23828125
152.169921875
252.30078125
243.482421875
132.958984375
2.640625
-83.140625
-149.65625
-272.822265625
-475.05078125
-679.09765625
-771.34765625
-700.568359375
-509.998046875
-288.541015625
-110.474609375
-17.921875
-31.630859375
-152.66015625
-352.421875
-572.44140625
-739.40625
-785.12109375
-667.951171875
-394.427734375
-25.5390625
346.072265625
636.119140625
799.056640625
835.525390625
778.619140625
666.21875
517.046875
333.2421875
123.8359375
-87.220703125
-280.646484375
-450.72265625
-580.03125
-623.888671875
-549.505859375
-387.8046875
-218.505859375
-94.71484375
2.392578125
129.888671875
316.77734375
527.91796875
674.31640625
662.912109375
468.607421875
173.240234375
-83.298828125
-202.48828125
-172.03515625
-28.455078125
178.248046875
370.169921875
447.826171875
368.650390625
210.134765625
113.818359375
162.578125
330.341796875
531.302734375
676.13671875
689.091796875
530.7578125
239.02734375
-73.474609375
-287.583984375
-342.083984375
-239.90625
-27.302734375
215.94140625
399.330078125
476.330078125
478.60546875
476.7578125
506.03515625
541.150390625
537.21875
476.546875
372.62890625
246.130859375
115.150390625
12.1171875
-4.611328125
118.673828125
373.1640625
669.57421875
895.0546875
985.16015625
931.37109375
743.845703125
453.462890625
151.802734375
-27.861328125
-11.224609375
152.875
350.095703125
495.4375
546.3125
467.46875
256.58984375
7.18359375
-121.634765625
-41.884765625
171.375
338.916015625
313.265625
63.01953125
-325.61328125
-696.10546875
-902.71875
-899.541015625
-763.705078125
-618.4609375
-537.375
-529.228515625
-584.6640625
-692.0546875
-808.74609375
-862.802734375
-812.716796875
-694.189453125
-593.66015625
-582.458984375
-679.873046875
-860.953125
-1080.77734375
-1294.16796875
-1464.53515625
-1560.22265625
-1553.88671875
-1447.12890625
-1301.716796875
-1219.712890625
-1261.986328125
-1386.349609375
-1483.580078125
-1475.283203125
-1366.890625
-1218.673828125
-1096.380859375
-1051.443359375
-1107.8203125
-1234.375
-1344.271484375
-1354.169921875
-1248.962890625
-1075.53515625
-882.060546875
-686.50390625
-497.07421875
-325.58984375
-167.7109375
-3.666015625
153.892578125
236.349609375
182.927734375
26.29296875
-117.24609375
-148.908203125
-54.875
126.775390625
364.484375
630.37890625
868.037109375
1011.74609375
1044.814453125
1008.46875
940.45703125
827.95703125
638.169921875
377.13671875
93.267578125
-169.294921875
-392.162109375
-553.783203125
-609.525390625
-525.927734375
-325.583984375
-74.615234375
175.19140625
412.994140625
635.55078125
813.095703125
910.67578125
935.560546875
942.45703125
987.83984375
1087.533203125
1212.296875
1303.83203125
1293.70703125
1137.5078125
859.78125
559.5
343.23828125
239.134765625
184.294921875
102.408203125
-14.1015625
-103.50390625
-105.09375
-18.283203125
102.705078125
196.62109375
234.341796875
228.884765625
227.205078125
290.013671875
454.32421875
692.283203125
907.060546875
987.845703125
884.76953125
635.103515625
320.732421875
8.11328125
-272.52734375
-509.748046875
-694.234375
-819.5546875
-884.666015625
-891.05859375
-847.134765625
-778.564453125
-720.08203125
-684.35546875
-645.787109375
-569.0859375
-451.615234375
-323.439453125
-204.908203125
-81.37109375
70.5234375
244.037109375
405.345703125
532.87890625
642.912109375
774.79296875
951.71875
1144.484375
1265.46875
1219.546875
996.828125
719.349609375
560.876953125
592.2421875
712.8125
745.98046875
590.3828125
271.93359375
-117.5703125
-492.662109375
-799.228515625
-1020.966796875
-1183.029296875
-1323.7734375
-1444.04296875
-1501.12890625
-1466.6484375
-1372.814453125
-1284.451171875
-1239.046875
-1232.568359375
-1253.521484375
-1308.27734375
-1408.951171875
-1542.3984375
-1648.67578125
-1635.27734375
-1441.75
-1113.8125
-799.66796875
-644.337890625
-682.01171875
-835.75
-1001.919921875
-1110.7265625
-1123.396484375
-1018.6796875
-801.595703125
-509.32421875
-204.181640625
26.12890625
78.65234375
-102.46484375
-450.46484375
-794.548828125
-986.779296875
-1004.5078125
-922.248046875
-815.953125
-722.60546875
-661.974609375
-642.55859375
-642.162109375
-625.09765625
-596.1796875
-610.171875
-706.875
-851.79296875
-957.720703125
-955.380859375
-832.888671875
-623.572265625
-379.6484375
-153.68359375
21.255859375
148.9375
260.64453125
379.599609375
497.4765625
589.203125
640.0078125
642.142578125
566.447265625
360.314453125
-3.138671875
-470.619140625
-915.125
-1208.935546875
-1300.744140625
-1233.3046875
-1092.974609375
-937.099609375
-762.548828125
-543.84375
-296.830078125
-85.51953125
44.74609375
120.75390625
204.302734375
315.2890625
421.40234375
492.349609375
522.24609375
500.75390625
417.41796875
313.4140625
272.3828125
317.26953125
359.087890625
302.533203125
173.724609375
84.45703125
92.15234375
166.51171875
287.15625
487.78515625
774.884765625
1073.75
1304.099609375
1463.2265625
1588.458984375
1678.08984375
1702.431640625
1661.69140625
1572.212890625
1413.037109375
1151.46484375
823.2421875
527.439453125
324.509765625
185.876953125
63.02734375
-40.91015625
-102.978515625
-147.837890625
-233.7265625
-375.419921875
-516.650390625
-588.333984375
-580.318359375
-556.3671875
-611.501953125
-807.255859375
-1121.400390625
-1448.23046875
-1663.7734375
-1711.591796875
-1630.56640625
-1496.4296875
-1341.296875
-1139.103515625
-866.177734375
-558.95703125
-301.697265625
-165.123046875
-165.00390625
-267.615234375
-415.6171875
-553.7734375
-654.859375
-727.544921875
-783.474609375
-800.04296875
-746.267578125
-650.69921875
-600.26953125
-641.607421875
-717.265625
-742.93359375
-724.939453125
-746.533203125
-842.0703125
-941.064453125
-952.380859375
-860.306640625
-717.82421875
-584.556640625
-498.822265625
-478.208984375
-510.04296875
-551.703125
-561.921875
-521.5390625
-416.09765625
-230.044921875
15.36328125
244.8515625
385.451171875
426.484375
395.0078125
294.314453125
114.931640625
-95.330078125
-220.404296875
-159.46484375
88.486328125
418.744140625
678.595703125
745.591796875
597.58203125
325.7890625
54.470703125
-167.626953125
-381.818359375
-628.23828125
-873.6015625
-1041.568359375
-1082.150390625
-990.560546875
-789.39453125
-529.287109375
-294.087890625
-166.67578125
-176.451171875
-287.349609375
-432.271484375
-551.494140625
-612.392578125
-613.775390625
-572.701171875
-500.9375
-403.056640625
-302.00390625
-243.248046875
-251.6796875
-299.44140625
-340.32421875
-360.71484375
-364.9140625
-324.21875
-191.474609375
19.580078125
209.828125
277.7421875
205.572265625
42.478515625
-169.947265625
-415.765625
-657.9140625
-819.841796875
-839.40234375
-732.177734375
-592.228515625
-533.93359375
-625.26171875
-850.40234375
-1118.849609375
-1322.634765625
-1408.724609375
-1405.81640625
-1379.638671875
-1365.8359375
-1351.62890625
-1314.443359375
-1261.796875
-1229.978515625
-1255.630859375
-1352.669921875
-1504.15625
-1668.62890625
-1806.671875
-1912.9609375
-2010.662109375
-2099.716796875
-2126.580078125
-2036.142578125
-1851.80078125
-1669.0
-1555.564453125
-1487.37109375
-1403.3515625
-1296.52734375
-1215.88671875
-1192.23046875
-1200.951171875
-1198.697265625
-1163.173828125
-1091.90625
-998.140625
-927.3671875
-950.115234375
-1107.751953125
-1371.47265625
-1671.1015625
-1954.3671875
-2200.08984375
-2383.38671875
-2457.81640625
-2386.583984375
-2186.916015625
-1938.53125
-1744.224609375
-1669.74609375
-1709.59765625
-1810.017578125
-1924.740234375
-2038.7734375
-2135.603515625
-2162.5703125
-2054.064453125
-1792.8203125
-1440.375
-1107.62109375
-892.65625
-823.1796875
-835.580078125
-820.04296875
-713.78125
-554.03125
-426.1796875
-370.072265625
-363.853515625
-389.236328125
-462.5859375
-581.90625
-685.916015625
-708.62109375
-659.341796875
-612.865234375
-628.53125
-713.630859375
-860.40625
-1071.029296875
-1323.82421875
-1547.451171875
-1665.248046875
-1661.67578125
-1584.50390625
-1484.837890625
-1375.45703125
-1250.595703125
-1124.9765625
-1033.708984375
-994.5078125
-983.123046875
-954.546875
-885.818359375
-791.501953125
-698.796875
-619.775390625
-556.90625
-526.84765625
-559.86328125
-668.1640625
-823.140625
-972.72265625
-1080.166015625
-1142.77734375
-1175.974609375
-1185.962890625
-1163.431640625
-1106.138671875
-1042.751953125
-1021.42578125
-1065.67578125
-1146.78515625
-1206.71484375
-1199.955078125
-1104.517578125
-912.943359375
-648.849609375
-392.482421875
-247.11328125
-252.310546875
-350.224609375
-458.28125
-551.833984375
-647.66796875
-734.373046875
-772.72265625
-764.17578125
-767.40625
-828.291015625
-931.9765625
-1047.521484375
-1184.689453125
-1371.44140625
-1596.1484375
-1808.693359375
-1970.064453125
-2071.6875
-2115.2265625
-2107.32421875
-2072.740234375
-2038.341796875
-1994.130859375
-1894.267578125
-1706.736328125
-1445.4921875
-1152.1953125
-871.451171875
-651.5078125
-540.447265625
-559.001953125
-687.3046875
-886.69140625
-1115.310546875
-1311.4921875
-1391.970703125
-1304.640625
-1084.7890625
-840.28515625
-677.93359375
-644.59765625
-716.025390625
-815.87109375
-856.759765625
-798.009765625
-673.21875
-546.197265625
-442.408203125
-347.1640625
-270.658203125
-278.763671875
-433.4453125
-713.861328125
-1014.900390625
-1220.48828125
-1271.078125
-1173.798828125
-973.52734375
-728.380859375
-506.3125
-381.94921875
-406.287109375
-563.251953125
-770.021484375
-943.8046875
-1067.201171875
-1171.380859375
-1265.1796875
-1315.361328125
-1303.001953125
-1263.5546875
-1249.34765625
-1276.279296875
-1328.03125
-1386.779296875
-1429.544921875
-1415.658203125
-1320.279296875
-1178.2421875
-1060.15625
-1000.490234375
-974.16015625
-941.615234375
-884.31640625
-793.099609375
-663.05078125
-522.01953125
-435.056640625
-450.400390625
-552.015625
-683.998046875
-808.775390625
-923.625
-1034.896484375
-1139.162109375
-1220.75
-1246.21875
-1171.212890625
-981.236328125
-724.724609375
-478.427734375
-274.783203125
-88.78515625
95.08984375
234.6484375
277.69921875
243.49609375
219.03515625
261.869140625
328.2265625
318.0546875
184.884765625
-18.400390625
-205.38671875
-350.3046875
-506.34375
-742.068359375
-1073.703125
-1451.583984375
-1792.435546875
-2024.1640625
-2121.875
-2116.59765625
-2064.861328125
-2004.326171875
-1942.3984375
-1881.17578125
-1831.681640625
-1796.322265625
-1756.947265625
-1693.384765625
-1597.970703125
-1458.798828125
-1247.669921875
-947.2890625
-581.240234375
-200.134765625
149.849609375
429.37109375
601.078125
658.509765625
651.396484375
647.658203125
672.951171875
716.236328125
779.34765625
868.00390625
932.19140625
879.970703125
683.927734375
430.50390625
227.978515625
102.08203125
19.26953125
-29.021484375
-24.900390625
17.40234375
61.134765625
117.107421875
240.435546875
433.97265625
601.845703125
635.130859375
525.755859375
377.01953125
317.791015625
414.234375
636.142578125
884.2421875
1062.546875
1143.88671875
1165.85546875
1169.072265625
1160.40625
1132.6171875
1080.619140625
983.068359375
807.97265625
569.865234375
352.2421875
229.638671875
181.408203125
128.11328125
52.646484375
40.9375
186.546875
484.427734375
835.3203125
1129.072265625
1301.33984375
1330.537109375
1221.048828125
1006.06640625
751.396484375
531.90625
387.75390625
301.232421875
224.796875
136.21875
56.841796875
7.873046875
-37.173828125
-132.962890625
-293.287109375
-461.849609375
-564.1875
-579.326171875
-549.30859375
-524.04296875
-511.15234375
-484.23046875
-430.015625
-371.962890625
-341.771484375
-340.90625
-348.34375
-361.537109375
-401.82421875
-467.84375
-510.11328125
-479.1015625
-387.09765625
-297.263671875
-258.77734375
-276.77734375
-335.4140625
-414.02734375
-478.453125
-493.6328125
-459.58984375
-409.02734375
-359.224609375
-296.482421875
-221.64453125
-173.689453125
-178.080078125
-199.16015625
-180.25390625
-114.96484375
-45.876953125
-9.205078125
-19.96484375
-99.22265625
-264.6328125
-485.34375
-688.208984375
-824.77734375
-899.318359375
-917.65234375
-849.494140625
-673.11328125
-429.26953125
-192.201171875
1.998046875
167.69140625
320.626953125
451.232421875
547.322265625
611.03515625
640.259765625
612.0625
496.466796875
278.359375
-33.291015625
-398.7109375
-744.978515625
-993.845703125
-1111.2734375
-1122.18359375
-1067.123046875
-959.072265625
-800.888671875
-634.00390625
-539.587890625
-577.06640625
-728.384765625
-908.92578125
-1031.6640625
-1065.353515625
-1041.931640625
-1010.560546875
-978.87109375
-902.330078125
-743.0703125
-537.037109375
-382.314453125
-348.8671875
-411.2421875
-480.923828125
-494.298828125
-457.37109375
-419.345703125
-426.17578125
-495.4765625
-609.869140625
-724.333984375
-794.203125
-804.591796875
-764.623046875
-672.96484375
-506.44921875
-251.884765625
62.13671875
373.83203125
622.619140625
776.75390625
846.509765625
880.234375
930.908203125
1009.576171875
1077.994140625
1097.53515625
1077.83203125
1069.4609375
1118.45703125
1232.73828125
1372.201171875
1454.7265625
1391.203125
1146.029296875
767.884765625
352.83984375
-13.990234375
-277.271484375
-407.55859375
-416.421875
-361.541015625
-300.90234375
-251.474609375
-227.556640625
-297.892578125
-536.90625
-907.7421875
-1257.94140625
-1465.81640625
-1543.935546875
-1562.681640625
-1526.9453125
-1396.275390625
-1199.177734375
-1045.52734375
-1008.482421875
-1046.66796875
-1066.482421875
-1023.404296875
-935.220703125
-824.521484375
-687.01953125
-515.837890625
-331.435546875
-170.9765625
-46.7265625
76.390625
245.951171875
458.125
645.0390625
744.291015625
771.443359375
800.439453125
873.982421875
955.28515625
971.142578125
883.787109375
716.234375
525.615234375
361.771484375
241.541015625
153.88671875
86.267578125
33.439453125
-27.8828125
-149.298828125
-359.36328125
-603.64453125
-772.087890625
-799.958984375
-719.595703125
-605.119140625
-496.80859375
-401.068359375
-340.8359375
-371.197265625
-539.4453125
-837.708984375
-1191.19140625
-1491.49609375
-1657.544921875
-1677.7890625
-1591.77734375
-1435.544921875
-1223.74609375
-984.451171875
-779.884765625
-671.8984375
-680.42578125
-785.65234375
-948.923828125
-1115.28515625
-1220.578125
-1227.646484375
-1151.47265625
-1034.185546875
-909.6015625
-809.287109375
-780.392578125
-859.1953125
-1024.599609375
-1199.51171875
-1299.84375
-1274.32421875
-1116.787109375
-870.56640625
-614.638671875
-414.201171875
-280.5546875
-197.73828125
-179.76171875
-269.611328125
-479.16796875
-758.4609375
-1031.00390625
-1237.06640625
-1341.68359375
-1332.73828125
-1225.763671875
-1049.02734375
-813.09375
-516.728515625
-192.8515625
78.93359375
229.400390625
258.3984375
221.3984375
166.78125
96.77734375
-19.810546875
-204.44921875
-427.119140625
-603.291015625
-652.12890625
-571.673828125
-444.625
-361.33203125
-350.5625
-387.3359375
-436.791015625
-467.34765625
-445.732421875
-356.734375
-226.6328125
-102.201171875
-4.46875
80.046875
163.0625
226.943359375
238.517578125
183.052734375
84.275390625
-5.640625
-41.5234375
-16.37109375
46.166015625
125.208984375
207.8359375
258.2578125
215.908203125
53.703125
-175.744140625
-377.671875
-490.900390625
-508.927734375
-445.88671875
-315.638671875
-135.841796875
84.2421875
361.0859375
707.451171875
1077.6171875
1372.1796875
1511.8515625
1489.177734375
1347.09765625
1138.791015625
919.1953125
736.587890625
594.529296875
432.130859375
171.10546875
-211.36328125
-660.443359375
-1081.80859375
-1392.28125
-1551.681640625
-1574.369140625
-1517.7421875
-1449.7109375
-1418.46484375
-1442.931640625
-1514.0078125
-1596.328125
-1641.642578125
-1614.984375
-1506.779296875
-1318.400390625
-1049.701171875
-711.55078125
-342.83984375
-5.052734375
238.828125
345.666015625
314.3359375
196.572265625
66.724609375
-36.501953125
-128.630859375
-233.6328125
-344.640625
-451.716796875
-582.63671875
-773.0625
-998.05859375
-1171.423828125
-1225.298828125
-1167.837890625
-1057.177734375
-947.009765625
-869.4375
-840.359375
-852.748046875
-876.3515625
-887.451171875
-894.642578125
-920.072265625
-962.60546875
-995.99609375
-995.525390625
-945.798828125
-827.310546875
-623.87109375
-354.037109375
-75.509765625
158.384765625
339.201171875
490.861328125
627.1015625
735.4296875
797.984375
813.111328125
796.576171875
773.232421875
766.564453125
782.244140625
798.658203125
786.322265625
740.26953125
679.953125
614.62109375
531.564453125
433.349609375
362.703125
357.7578125
390.025390625
381.775390625
291.21875
151.310546875
15.021484375
-104.55078125
-217.80859375
-314.02734375
-373.818359375
-414.98046875
-482.4453125
-584.3984375
-673.080078125
-707.853515625
-711.85546875
-740.017578125
-804.759765625
-862.14453125
-869.59765625
-829.421875
-766.28515625
-687.37890625
-590.865234375
-505.302734375
-488.4921875
-569.11328125
-700.642578125
-792.166015625
-789.39453125
-719.916015625
-659.33984375
-658.568359375
-702.490234375
-732.224609375
-705.72265625
-639.244140625
-588.552734375
-590.515625
-634.38671875
-695.291015625
-775.591796875
-889.283203125
-1017.208984375
-1112.583984375
-1155.857421875
-1173.052734375
-1188.57421875
-1190.587890625
-1163.23046875
-1126.19921875
-1114.484375
-1135.751953125
-1172.955078125
-1210.671875
-1227.681640625
-1179.880859375
-1035.568359375
-834.322265625
-678.654296875
-652.490234375
-758.234375
-927.029296875
-1067.3515625
-1111.4296875
-1052.619140625
-951.25390625
-881.921875
-866.072265625
-870.65234375
-864.0078125
-838.955078125
-783.828125
-681.314453125
-556.896484375
-484.41796875
-506.625
-575.583984375
-603.837890625
-551.9375
-434.03515625
-265.71484375
-58.47265625
141.068359375
260.220703125
267.62890625
204.25
135.345703125
94.259765625
82.251953125
96.42578125
134.849609375
183.01953125
210.666015625
180.9609375
60.953125
-164.623046875
-477.052734375
-822.5546875
-1136.525390625
-1376.732421875
-1539.341796875
-1645.64453125
-1709.962890625
-1719.740234375
-1653.78515625
-1521.56640625
-1371.98828125
-1255.01171875
-1184.01171875
-1142.2265625
-1108.85546875
-1060.84375
-961.94921875
-778.11328125
-509.953125
-199.017578125
97.138671875
328.197265625
461.8046875
494.4296875
452.671875
366.830078125
240.3125
56.6796875
-185.2265625
-456.9921875
-718.25390625
-931.376953125
-1058.693359375
-1065.671875
-940.87890625
-713.349609375
-449.201171875
-222.85546875
-68.611328125
50.43359375
204.24609375
409.703125
604.962890625
729.703125
796.73046875
842.490234375
837.994140625
716.103515625
482.361328125
231.607421875
44.0078125
-72.455078125
-122.349609375
-83.99609375
24.484375
105.08203125
73.486328125
-39.1796875
-132.04296875
-150.5625
-102.68359375
5.068359375
170.4296875
344.0859375
451.26171875
477.70703125
478.814453125
494.826171875
514.419921875
535.146484375
594.17578125
702.060546875
795.177734375
800.9921875
722.306640625
615.21484375
503.52734375
357.5390625
153.625
-75.125
-248.521484375
-284.912109375
-150.330078125
112.185546875
404.203125
642.75390625
813.900390625
950.732421875
1067.986328125
1132.1484375
1091.162109375
923.111328125
662.0078125
385.197265625
166.255859375
25.482421875
-72.380859375
-167.03125
-257.42578125
-311.806640625
-307.04296875
-244.935546875
-142.9140625
-28.57421875
59.8828125
85.0546875
29.138671875
-96.83984375
-255.6953125
-400.244140625
-508.630859375
-608.71875
-737.830078125
-860.390625
-860.013671875
-657.224609375
-323.283203125
-32.791015625
100.404296875
106.611328125
82.2109375
77.509765625
82.2109375
77.62890625
58.71875
18.857421875
-49.232421875
-136.3515625
-223.984375
-308.232421875
-395.740234375
-474.75
-509.548828125
-470.083984375
-357.169921875
-200.3671875
-46.287109375
53.50390625
67.921875
12.328125
-65.796875
-138.611328125
-221.58984375
-333.62890625
-451.76953125
-530.2890625
-555.64453125
-551.662109375
-527.330078125
-452.060546875
-302.130859375
-110.7109375
54.158203125
154.931640625
210.52734375
266.193359375
358.845703125
505.439453125
695.29296875
882.4140625
1001.0546875
998.216796875
845.84765625
533.017578125
79.16796875
-435.40625
-885.490234375
-1177.681640625
-1303.076171875
-1300.103515625
-1188.181640625
-970.65625
-691.474609375
-443.09765625
-296.953125
-242.953125
-210.833984375
-138.298828125
-7.32421875
172.740234375
394.640625
655.408203125
932.560546875
1170.234375
1306.6015625
1322.9609375
1253.04296875
1133.12890625
962.720703125
742.7734375
539.662109375
461.873046875
551.404296875
728.09375
868.890625
923.419921875
924.68359375
906.42578125
857.453125
767.060546875
677.404296875
657.423828125
727.482421875
825.998046875
855.173828125
759.435546875
565.671875
354.392578125
194.1875
104.44921875
74.484375
94.361328125
141.50390625
146.9453125
21.44921875
-251.6875
-566.673828125
-774.51171875
-818.126953125
-768.765625
-730.962890625
-743.201171875
-782.0390625
-825.205078125
-871.439453125
-911.62109375
-921.345703125
-890.22265625
-834.98828125
-780.041015625
-747.806640625
-767.669921875
-859.583984375
-995.888671875
-1112.970703125
-1183.2890625
-1244.50390625
-1326.14453125
-1378.693359375
-1326.880859375
-1182.533203125
-1048.5234375
-999.171875
-1000.708984375
-968.34765625
-863.326171875
-709.189453125
-547.548828125
-413.91015625
-335.203125
-311.38671875
-305.798828125
-286.634765625
-279.357421875
-353.666015625
-553.91015625
-855.17578125
-1181.439453125
-1448.3515625
-1596.859375
-1616.119140625
-1544.2890625
-1432.6328125
-1305.3125
-1166.419921875
-1040.837890625
-982.0859375
-1028.974609375
-1166.48828125
-1331.50390625
-1443.22265625
-1433.564453125
-1280.84765625
-1032.5859375
-780.08203125
-596.109375
-505.365234375
-512.845703125
-625.912109375
-823.548828125
-1029.033203125
-1153.005859375
-1165.0625
-1101.984375
-1013.236328125
-926.22265625
-858.40625
-820.302734375
-788.484375
-708.65625
-558.013671875
-391.6953125
-296.67578125
-298.390625
-334.296875
-324.69921875
-253.83984375
-173.84375
-140.828125
-158.384765625
-180.705078125
-162.30859375
-100.06640625
-24.82421875
47.306640625
149.30078125
342.42578125
658.87890625
1061.015625
1446.685546875
1692.353515625
1713.751953125
1517.4765625
1203.90234375
903.1015625
690.72265625
559.80078125
461.703125
355.74609375
223.779296875
69.310546875
-79.470703125
-187.173828125
-253.580078125
-322.9609375
-427.091796875
-532.068359375
-571.056640625
-523.517578125
-430.6640625
-332.240234375
-220.962890625
-70.07421875
120.00390625
315.361328125
468.935546875
538.400390625
507.474609375
404.478515625
283.201171875
175.462890625
81.166015625
9.482421875
-4.1015625
57.03125
155.154296875
231.646484375
251.841796875
195.359375
40.060546875
-197.41015625
-427.232421875
-548.5234375
-547.265625
-493.83203125
-451.310546875
-433.482421875
-446.52734375
-505.513671875
-588.296875
-630.986328125
-606.359375
-564.427734375
-556.009765625
-554.8359375
-507.09765625
-433.443359375
-420.548828125
-509.361328125
-640.96875
-729.78515625
-757.017578125
-769.41015625
-803.041015625
-831.666015625
-793.607421875
-663.130859375
-487.5390625
-345.767578125
-273.345703125
-242.92578125
-215.58984375
-181.501953125
-139.248046875
-72.357421875
19.95703125
92.39453125
93.89453125
27.03125
-68.912109375
-179.6640625
-312.44921875
-434.771484375
-475.73046875
-411.69921875
-310.189453125
-263.22265625
-307.208984375
-423.87890625
-573.53515625
-689.23046875
-679.412109375
-501.560546875
-231.234375
-10.08984375
84.029296875
87.03125
75.404296875
87.634765625
125.751953125
184.78515625
246.078125
269.57421875
232.853515625
172.078125
156.71875
225.42578125
365.01171875
542.396484375
726.224609375
875.271484375
940.3671875
902.2578125
797.08984375
688.37109375
617.109375
583.5078125
561.51953125
514.8046875
407.96875
225.3046875
-13.46875
-261.150390625
-467.056640625
-595.99609375
-643.345703125
-648.841796875
-681.00390625
-778.69140625
-906.900390625
-991.158203125
-992.884765625
-925.84375
-806.03125
-634.275390625
-449.111328125
-353.1796875
-439.912109375
-702.55859375
-1041.787109375
-1348.43359375
-1552.974609375
-1620.41796875
-1553.0625
-1406.81640625
-1264.431640625
-1173.599609375
-1128.85546875
-1111.9296875
-1114.232421875
-1111.484375
-1058.955078125
-944.44921875
-826.201171875
-786.767578125
-851.02734375
-962.025390625
-1028.828125
-988.275390625
-836.9140625
-627.611328125
-438.71484375
-334.90625
-345.1484375
-457.908203125
-616.642578125
-729.6875
-722.10546875
-593.529296875
-405.169921875
-205.099609375
2.125
201.87890625
331.181640625
332.419921875
220.01953125
55.4765625
-123.619140625
-306.328125
-455.919921875
-513.380859375
-468.0390625
-384.56640625
-337.556640625
-342.490234375
-367.197265625
-389.8515625
-423.859375
-491.671875
-584.9375
-649.578125
-616.421875
-463.859375
-253.361328125
-89.7890625
-44.296875
-122.650390625
-291.78125
-502.564453125
-684.966796875
-762.78125
-705.224609375
-555.412109375
-392.740234375
-273.78515625
-214.82421875
-213.189453125
-266.189453125
-370.978515625
-512.763671875
-650.962890625
-723.375
-684.740234375
-548.849609375
-377.48828125
-220.208984375
-77.59765625
74.185546875
244.798828125
427.232421875
615.65234375
810.494140625
1013.84765625
1222.140625
1406.55078125
1502.828125
1456.705078125
1297.400390625
1133.8125
1047.3046875
1007.615234375
920.986328125
739.330078125
489.232421875
214.693359375
-61.7421875
-324.1875
-552.990234375
-739.080078125
-882.05859375
-973.154296875
-1009.453125
-1023.001953125
-1056.5625
-1102.09375
-1103.74609375
-1042.025390625
-979.9765625
-994.859375
-1083.11328125
-1159.767578125
-1140.419921875
-1006.46484375
-809.015625
-636.2421875
-566.322265625
-621.34375
-759.42578125
-920.05859375
-1070.40625
-1198.5234375
-1280.31640625
-1281.9765625
-1194.755859375
-1048.40234375
-889.3125
-757.556640625
-677.966796875
-652.73046875
-660.26171875
-673.546875
-676.892578125
-655.736328125
-587.84765625
-475.005859375
-378.037109375
-382.525390625
-514.939453125
-713.59375
-890.484375
-999.546875
-1040.892578125
-1037.484375
-1033.5234375
-1083.259765625
-1196.896484375
-1304.96484375
-1314.421875
-1207.02734375
-1059.93359375
-966.35546875
-954.4140625
-981.76171875
-985.00390625
-928.58984375
-824.580078125
-711.25
-601.818359375
-462.94140625
-270.125
-79.36328125
-2.576171875
-95.0078125
-295.994140625
-497.259765625
-637.72265625
-709.3046875
-709.771484375
-639.5390625
-530.009765625
-424.5625
-326.1796875
-199.595703125
[truncated: 62,598 more chars]
