# Supplementary material for: Widespread extracellular electron transfer pathways for charging microbial cytochrome OmcS nanowires via periplasmic cytochromes PpcABCDE
Source: Nat Commun. 2024 Mar 20;15:2434. doi: 10.1038/s41467-024-46192-0 (PMC10954620; doi:10.1038/s41467-024-46192-0)
Supplement: Supplementary file 4 — Source Data [file 41467_2024_46192_MOESM4_ESM.zip › 9. Malvankar_Source_Data/9. Malvankar_Source_Data_NMR/Fig_6_PpcA reoxidation/Fig6_PpcA_Gs_Reoxidation_5.txt]

# File created = Friday, November 24, 2023 at 11:15:33 PM Western European Standard Time
# Data set = PpcA_Gs_Reoxidation_Experiments_NMR  9  1  /Users/pilarcportela/Topspin_examdata
# Spectral Region:
# LEFT = 24.728479385375977 ppm. RIGHT = -15.326944503550585 ppm.
#
# SIZE = 32768 ( = number of points)
#
# In the following ordering is from the 'left' to the 'right' limits!
# Lines beginning with '#' must be considered as comment lines.
#
-1470.646484375
-1462.740234375
-1504.1484375
-1519.68359375
-1484.6484375
-1445.03125
-1443.49609375
-1459.31640625
-1451.771484375
-1437.74609375
-1482.46484375
-1616.951171875
-1801.36328125
-1974.31640625
-2104.982421875
-2184.8671875
-2200.048828125
-2138.806640625
-2015.3125
-1864.953125
-1719.044921875
-1594.90625
-1502.615234375
-1444.525390625
-1407.404296875
-1368.119140625
-1314.3359375
-1256.4921875
-1216.28125
-1203.640625
-1204.787109375
-1192.41015625
-1148.419921875
-1077.759765625
-1001.75390625
-942.03515625
-912.349609375
-917.759765625
-950.931640625
-989.0078125
-1003.119140625
-975.921875
-910.017578125
-825.01171875
-754.1015625
-737.560546875
-802.326171875
-940.15234375
-1112.05859375
-1276.59375
-1407.509765625
-1487.630859375
-1503.60546875
-1455.9140625
-1362.501953125
-1242.392578125
-1103.244140625
-951.783203125
-804.59375
-676.30859375
-567.103515625
-479.185546875
-440.595703125
-491.2265625
-636.84765625
-828.02734375
-993.970703125
-1095.681640625
-1145.19140625
-1179.685546875
-1223.28125
-1273.84765625
-1322.123046875
-1375.23046875
-1452.9453125
-1561.87890625
-1685.294921875
-1802.9609375
-1907.259765625
-1987.1796875
-2009.171875
-1939.10546875
-1788.23828125
-1618.841796875
-1490.580078125
-1405.353515625
-1311.416015625
-1158.705078125
-946.634765625
-721.119140625
-528.1953125
-371.537109375
-219.123046875
-54.203125
89.044921875
152.51171875
113.365234375
3.17578125
-129.654296875
-258.6015625
-377.501953125
-483.13671875
-576.052734375
-666.005859375
-757.533203125
-833.505859375
-867.578125
-852.60546875
-807.080078125
-756.537109375
-719.53125
-708.2421875
-728.35546875
-776.16796875
-845.119140625
-932.65234375
-1026.15234375
-1084.365234375
-1058.677734375
-949.9296875
-829.33203125
-777.986328125
-802.18359375
-822.23046875
-750.4921875
-575.111328125
-369.46875
-233.220703125
-227.59375
-350.046875
-548.9921875
-758.224609375
-930.091796875
-1049.470703125
-1122.72265625
-1157.8203125
-1159.12109375
-1138.33984375
-1119.24609375
-1122.8671875
-1150.33984375
-1185.255859375
-1208.96875
-1204.93359375
-1151.8671875
-1031.322265625
-855.1171875
-675.564453125
-548.65625
-482.40234375
-435.365234375
-373.951171875
-318.34765625
-316.67578125
-380.59375
-468.369140625
-538.775390625
-605.8125
-725.001953125
-930.005859375
-1193.189453125
-1444.66015625
-1619.634765625
-1691.607421875
-1677.158203125
-1617.84765625
-1551.55078125
-1495.171875
-1454.44921875
-1443.580078125
-1481.5390625
-1567.05078125
-1670.80859375
-1759.888671875
-1820.048828125
-1848.271484375
-1838.013671875
-1786.822265625
-1710.671875
-1633.89453125
-1565.03125
-1493.16015625
-1405.431640625
-1298.048828125
-1174.486328125
-1047.322265625
-939.984375
-870.2265625
-828.359375
-786.119140625
-734.291015625
-702.40625
-732.884765625
-836.017578125
-967.5625
-1046.94140625
-1009.181640625
-858.826171875
-674.853515625
-549.046875
-518.9765625
-571.341796875
-697.44140625
-911.80078125
-1211.169921875
-1548.017578125
-1861.388671875
-2110.5625
-2266.220703125
-2302.986328125
-2231.48828125
-2114.15234375
-2011.669921875
-1923.984375
-1814.9140625
-1682.599609375
-1568.87890625
-1507.203125
-1504.14453125
-1572.451171875
-1731.53125
-1954.09375
-2152.8125
-2253.98828125
-2263.759765625
-2233.34765625
-2176.064453125
-2050.75390625
-1823.05078125
-1518.2890625
-1211.740234375
-980.35546875
-859.7109375
-830.837890625
-846.3046875
-877.5546875
-935.12109375
-1037.501953125
-1170.740234375
-1293.3359375
-1377.09765625
-1429.2734375
-1474.583984375
-1525.9375
-1573.224609375
-1592.841796875
-1567.548828125
-1501.451171875
-1415.359375
-1330.646484375
-1269.19921875
-1268.35546875
-1369.17578125
-1567.607421875
-1791.783203125
-1956.736328125
-2041.5546875
-2090.744140625
-2139.845703125
-2165.771484375
-2119.984375
-1989.421875
-1807.814453125
-1617.01953125
-1432.66796875
-1247.892578125
-1064.947265625
-920.25390625
-868.5703125
-927.953125
-1042.865234375
-1121.49609375
-1116.1171875
-1051.419921875
-971.099609375
-883.595703125
-780.5078125
-687.337890625
-661.326171875
-736.6015625
-891.8359375
-1072.904296875
-1228.01953125
-1320.798828125
-1337.810546875
-1301.61328125
-1260.38671875
-1243.453125
-1231.7421875
-1188.171875
-1112.462890625
-1045.666015625
-1017.1328125
-1007.375
-979.017578125
-934.9375
-926.306640625
-999.52734375
-1147.4921875
-1320.970703125
-1480.08984375
-1622.1953125
-1758.482421875
-1876.62890625
-1940.333984375
-1926.666015625
-1852.869140625
-1759.060546875
-1671.34765625
-1592.494140625
-1523.43359375
-1474.505859375
-1448.14453125
-1427.02734375
-1395.833984375
-1366.76953125
-1366.09765625
-1398.263671875
-1440.6328125
-1475.05078125
-1509.6640625
-1567.33984375
-1665.30078125
-1802.15234375
-1941.939453125
-2011.740234375
-1952.171875
-1791.595703125
-1641.337890625
-1585.11328125
-1591.912109375
-1573.251953125
-1510.140625
-1472.892578125
-1510.294921875
-1567.720703125
-1538.798828125
-1365.689453125
-1066.12109375
-698.2578125
-340.12109375
-82.154296875
13.95703125
-36.857421875
-159.611328125
-286.607421875
-387.2578125
-439.84375
-420.646484375
-343.669921875
-275.890625
-273.767578125
-319.3984375
-359.939453125
-407.0546875
-548.03515625
-831.416015625
-1172.521484375
-1413.97265625
-1476.03125
-1415.591796875
-1334.482421875
-1262.865234375
-1149.02734375
-937.2578125
-628.21875
-276.609375
39.681640625
248.26953125
309.01953125
227.826171875
36.94140625
-238.916015625
-583.900390625
-957.310546875
-1276.794921875
-1449.8984375
-1424.423828125
-1214.41015625
-890.12109375
-541.119140625
-230.9765625
20.83203125
208.013671875
298.390625
249.8671875
66.1484375
-191.79296875
-459.72265625
-707.9296875
-913.513671875
-1034.974609375
-1052.890625
-1013.419921875
-984.86328125
-974.583984375
-929.375
-821.830078125
-697.369140625
-622.970703125
-622.73046875
-682.099609375
-784.58203125
-915.10546875
-1044.75
-1141.888671875
-1192.689453125
-1189.140625
-1104.44921875
-907.75
-608.875
-270.91015625
29.431640625
245.025390625
363.169921875
386.619140625
322.5
181.6875
-23.982421875
-283.587890625
-578.71875
-874.93359375
-1132.681640625
-1334.2578125
-1497.71875
-1659.767578125
-1844.25
-2044.4609375
-2224.697265625
-2330.01953125
-2305.6875
-2132.81640625
-1857.111328125
-1569.904296875
-1345.82421875
-1199.28515625
-1101.978515625
-1025.375
-950.84765625
-853.033203125
-704.3828125
-507.09375
-308.451171875
-175.865234375
-156.37890625
-250.91015625
-412.919921875
-574.470703125
-688.71875
-747.87109375
-750.017578125
-661.265625
-443.0390625
-123.8046875
186.037109375
372.72265625
401.201171875
309.0078125
139.869140625
-92.146484375
-381.625
-701.421875
-1001.45703125
-1231.65234375
-1368.998046875
-1428.056640625
-1438.62109375
-1407.251953125
-1312.96484375
-1154.142578125
-989.03515625
-908.1796875
-962.33984375
-1124.896484375
-1321.134765625
-1483.201171875
-1580.2578125
-1611.39453125
-1578.923828125
-1471.58984375
-1279.84765625
-1027.59765625
-774.435546875
-577.685546875
-465.5078125
-455.16796875
-568.853515625
-794.587890625
-1040.349609375
-1173.228515625
-1127.0859375
-953.625
-754.00390625
-578.45703125
-409.09765625
-222.90234375
-42.091796875
80.28515625
105.509765625
31.025390625
-121.521484375
-324.654296875
-548.662109375
-760.169921875
-936.859375
-1090.205078125
-1258.6640625
-1461.203125
-1660.658203125
-1787.0078125
-1796.765625
-1700.669921875
-1541.349609375
-1364.466796875
-1210.44140625
-1105.951171875
-1044.8359375
-989.412109375
-908.44921875
-813.75
-753.041015625
-769.32421875
-868.84375
-1020.271484375
-1179.193359375
-1319.166015625
-1443.546875
-1564.048828125
-1671.478515625
-1741.576171875
-1772.095703125
-1796.755859375
-1850.26171875
-1928.240234375
-1990.712890625
-1997.32421875
-1933.04296875
-1813.12890625
-1675.7734375
-1557.646484375
-1456.748046875
-1323.03125
-1106.017578125
-817.912109375
-538.283203125
-350.052734375
-276.251953125
-282.294921875
-331.90625
-429.103515625
-598.32421875
-825.43359375
-1032.439453125
-1128.140625
-1087.0234375
-967.3125
-850.2890625
-778.0625
-754.736328125
-779.705078125
-849.794921875
-937.39453125
-1000.5078125
-1027.953125
-1058.9296875
-1145.181640625
-1299.23828125
-1484.388671875
-1646.55859375
-1746.90234375
-1767.6015625
-1698.642578125
-1531.869140625
-1278.322265625
-993.140625
-770.251953125
-692.185546875
-772.4296875
-945.037109375
-1110.943359375
-1196.4375
-1177.267578125
-1065.76953125
-893.82421875
-714.990234375
-608.48046875
-647.298828125
-834.763671875
-1077.671875
-1250.6484375
-1299.900390625
-1270.921875
-1230.306640625
-1183.50390625
-1085.685546875
-915.572265625
-715.576171875
-564.349609375
-520.150390625
-575.263671875
-648.10546875
-637.853515625
-516.29296875
-362.5
-289.0234375
-345.693359375
-514.869140625
-770.703125
-1089.015625
-1404.228515625
-1619.701171875
-1688.517578125
-1646.99609375
-1547.79296875
-1399.84375
-1202.140625
-994.921875
-830.087890625
-714.310546875
-630.11328125
-601.388671875
-686.755859375
-902.009765625
-1188.931640625
-1471.474609375
-1709.39453125
-1884.029296875
-1965.29296875
-1921.0546875
-1748.255859375
-1479.482421875
-1168.1015625
-873.697265625
-642.107421875
-479.560546875
-353.625
-234.380859375
-128.55078125
-60.3984375
-27.826171875
1.15234375
45.005859375
78.85546875
58.970703125
-30.91796875
-168.880859375
-325.7734375
-490.158203125
-654.125
-788.521484375
-856.671875
-861.38671875
-864.279296875
-943.4609375
-1132.458984375
-1402.072265625
-1687.64453125
-1920.185546875
-2044.65234375
-2038.9375
-1926.466796875
-1757.337890625
-1570.353515625
-1383.24609375
-1218.7265625
-1115.20703125
-1094.169921875
-1130.34765625
-1174.43359375
-1201.275390625
-1220.333984375
-1245.134765625
-1276.03125
-1317.478515625
-1388.751953125
-1497.734375
-1610.21484375
-1660.8984375
-1597.990234375
-1415.3125
-1151.859375
-875.697265625
-663.78125
-571.2265625
-600.830078125
-707.08203125
-841.17578125
-989.6015625
-1162.072265625
-1351.03125
-1520.775390625
-1637.302734375
-1695.228515625
-1714.4296875
-1725.640625
-1760.421875
-1828.564453125
-1884.900390625
-1836.080078125
-1615.88671875
-1265.580078125
-923.896484375
-723.3828125
-693.150390625
-753.3203125
-785.017578125
-704.181640625
-498.646484375
-231.734375
-15.30078125
52.89453125
-38.296875
-195.365234375
-292.65625
-278.25
-205.0859375
-155.14453125
-151.533203125
-164.44921875
-186.724609375
-259.73828125
-407.21484375
-570.826171875
-639.7109375
-539.2890625
-282.5625
44.4921875
322.751953125
441.837890625
348.11328125
77.837890625
-258.994140625
-533.814453125
-651.845703125
-586.361328125
-396.033203125
-198.7734375
-89.6328125
-71.23046875
-80.609375
-80.615234375
-95.349609375
-153.455078125
-235.541015625
-301.443359375
-345.826171875
-400.962890625
-497.16015625
-641.880859375
-828.431640625
-1043.966796875
-1270.169921875
-1487.70703125
-1676.177734375
-1802.16015625
-1818.9296875
-1696.67578125
-1458.294921875
-1185.296875
-990.212890625
-968.333984375
-1140.18359375
-1418.734375
-1647.392578125
-1696.1484375
-1535.158203125
-1233.21875
-910.095703125
-682.396484375
-604.826171875
-631.51171875
-658.720703125
-632.353515625
-593.314453125
-597.81640625
-630.0
-632.71875
-592.69140625
-541.2890625
-493.19140625
-449.9140625
-456.30078125
-575.552734375
-786.845703125
-975.38671875
-1064.7578125
-1110.4921875
-1218.52734375
-1409.720703125
-1613.998046875
-1768.3203125
-1862.6015625
-1899.96875
-1870.365234375
-1778.25
-1660.88671875
-1561.921875
-1502.193359375
-1478.478515625
-1471.767578125
-1455.384765625
-1413.853515625
-1355.521484375
-1291.38671875
-1207.080078125
-1080.037109375
-923.48828125
-783.4296875
-680.912109375
-581.923828125
-441.84375
-262.201171875
-83.328125
65.73828125
181.474609375
249.37109375
224.806640625
79.80078125
-132.73828125
-283.494140625
-283.75390625
-110.5390625
154.41796875
413.576171875
592.603515625
626.37109375
465.51171875
130.5546875
-269.09765625
-612.087890625
-859.890625
-1054.369140625
-1234.271484375
-1386.005859375
-1471.76953125
-1470.01953125
-1383.314453125
-1242.53125
-1118.810546875
-1095.697265625
-1191.43359375
-1314.048828125
-1319.75
-1126.3515625
-770.197265625
-363.5859375
-9.4609375
247.806640625
407.638671875
469.26171875
417.2734375
256.0625
43.28515625
-135.92578125
-234.427734375
-270.345703125
-291.115234375
-333.021484375
-420.76953125
-573.232421875
-777.994140625
-972.345703125
-1084.66796875
-1105.263671875
-1097.892578125
-1126.826171875
-1177.986328125
-1164.81640625
-1018.27734375
-768.513671875
-529.587890625
-399.689453125
-384.15625
-422.1015625
-471.150390625
-540.390625
-645.68359375
-768.091796875
-872.876953125
-949.5390625
-1018.9296875
-1115.796875
-1269.388671875
-1473.3828125
-1661.654296875
-1748.431640625
-1720.603515625
-1658.078125
-1622.95703125
-1558.84375
-1361.560546875
-1041.66796875
-748.890625
-616.080078125
-632.33203125
-695.126953125
-733.177734375
-733.5703125
-693.013671875
-612.984375
-537.97265625
-539.759765625
-645.62109375
-815.6171875
-1004.1953125
-1212.361328125
-1456.703125
-1709.09765625
-1898.77734375
-1975.25
-1951.994140625
-1883.814453125
-1813.705078125
-1751.65234375
-1697.333984375
-1660.703125
-1643.77734375
-1611.8125
-1508.708984375
-1311.05859375
-1052.89453125
-789.853515625
-556.111328125
-367.16796875
-242.4375
-199.49609375
-236.0859375
-341.6875
-518.30078125
-761.212890625
-1020.74609375
-1213.71875
-1283.583984375
-1232.783203125
-1095.140625
-900.1875
-668.66015625
-416.99609375
-158.451171875
74.390625
204.353515625
150.251953125
-80.0625
-373.552734375
-629.357421875
-865.375
-1155.673828125
-1476.4296875
-1682.25390625
-1657.810546875
-1446.783203125
-1202.7578125
-1047.9609375
-1008.369140625
-1044.7578125
-1087.091796875
-1047.4765625
-864.12890625
-567.173828125
-278.158203125
-115.08203125
-95.87109375
-136.94140625
-132.451171875
-27.962890625
162.328125
381.759765625
568.404296875
682.302734375
712.99609375
670.802734375
576.794921875
458.77734375
344.892578125
251.921875
182.146484375
133.42578125
103.828125
81.861328125
46.548828125
-7.060546875
-51.068359375
-53.8203125
-22.705078125
6.546875
27.47265625
82.1015625
205.646484375
372.515625
517.60546875
592.740234375
577.431640625
457.16796875
240.359375
-0.849609375
-156.86328125
-176.634765625
-113.109375
-52.884765625
-27.435546875
-18.857421875
-23.037109375
-62.06640625
-143.294921875
-249.134765625
-369.92578125
-507.998046875
-638.54296875
-702.8125
-663.9140625
-550.119140625
-423.9296875
-322.0703125
-240.345703125
-163.37890625
-92.041015625
-47.52734375
-56.458984375
-122.35546875
-207.826171875
-262.220703125
-274.841796875
-281.232421875
-306.12890625
-324.0234375
-294.8125
-215.947265625
-114.451171875
-8.189453125
91.072265625
149.171875
125.490234375
23.072265625
-105.419921875
-209.04296875
-277.306640625
-329.830078125
-392.591796875
-485.90234375
-609.28515625
-730.88671875
-812.294921875
-846.53125
-848.609375
-808.771484375
-690.296875
-489.7265625
-273.029296875
-131.083984375
-111.900390625
-203.8984375
-362.703125
-539.16796875
-699.515625
-833.82421875
-935.869140625
-978.8515625
-942.203125
-864.96484375
-825.59375
-844.10546875
-847.130859375
-767.14453125
-639.447265625
-553.525390625
-537.068359375
-542.685546875
-528.076171875
-485.380859375
-399.18359375
-246.673828125
-53.83203125
110.80078125
225.390625
347.498046875
526.052734375
720.970703125
842.412109375
835.244140625
695.853515625
448.234375
151.03125
-101.083984375
-240.595703125
-288.10546875
-311.521484375
-333.30078125
-321.671875
-271.439453125
-243.81640625
-304.583984375
-448.603515625
-601.662109375
-681.634765625
-654.53515625
-555.9765625
-470.666015625
-469.97265625
-548.193359375
-622.6640625
-604.34765625
-468.3828125
-263.546875
-70.2421875
49.900390625
84.31640625
65.39453125
34.37109375
10.1875
1.513671875
38.615234375
165.046875
389.095703125
663.8984375
925.705078125
1132.85546875
1257.828125
1270.783203125
1163.4765625
979.044921875
784.9296875
611.20703125
438.1171875
248.890625
69.6796875
-58.03515625
-126.376953125
-160.916015625
-180.34765625
-178.529296875
-143.763671875
-69.001953125
65.697265625
292.3125
606.51171875
927.92578125
1137.798828125
1164.384765625
1020.001953125
764.455078125
466.552734375
206.5859375
68.81640625
86.263671875
203.3046875
327.1484375
415.884765625
492.349609375
578.34765625
648.79296875
657.296875
580.26953125
425.255859375
216.658203125
-15.08984375
-244.171875
-455.943359375
-631.40625
-729.44921875
-712.337890625
-598.373046875
-465.591796875
-387.828125
-379.83203125
-409.021484375
-437.33984375
-440.974609375
-413.94921875
-370.1796875
-325.7109375
-268.822265625
-168.533203125
-17.994140625
165.283203125
394.19140625
715.025390625
1113.3515625
1455.71484375
1585.458984375
1466.181640625
1186.8203125
846.908203125
499.365234375
197.662109375
18.87109375
3.1171875
109.990234375
257.796875
372.896484375
391.9609375
271.123046875
31.279296875
-237.0703125
-446.232421875
-568.912109375
-614.763671875
-599.072265625
-567.859375
-604.19921875
-749.248046875
-937.033203125
-1058.7890625
-1079.14453125
-1045.13671875
-1001.21484375
-955.458984375
-924.109375
-941.92578125
-1005.5625
-1050.4453125
-1006.1171875
-846.32421875
-579.78515625
-237.94140625
106.767578125
352.9296875
439.09765625
387.23828125
263.041015625
117.8515625
-16.482421875
-114.083984375
-172.818359375
-224.890625
-297.1953125
-375.861328125
-436.51171875
-487.724609375
-546.83203125
-588.912109375
-568.333984375
-494.064453125
-440.318359375
-464.947265625
-544.15625
-603.654296875
-593.248046875
-516.025390625
-403.1171875
-281.130859375
-160.712890625
-47.173828125
36.583984375
41.962890625
-71.35546875
-283.060546875
-508.294921875
-664.1484375
-740.400390625
-797.560546875
-898.849609375
-1051.53515625
-1209.943359375
-1320.474609375
-1353.462890625
-1297.10546875
-1141.240234375
-887.8046875
-577.169921875
-282.1015625
-58.36328125
93.125
206.666015625
306.375
393.98046875
466.806640625
520.07421875
531.732421875
470.59765625
328.80078125
132.158203125
-84.7734375
-297.974609375
-486.587890625
-626.4453125
-699.314453125
-695.984375
-610.67578125
-453.669921875
-271.12109375
-122.25
-23.134765625
61.181640625
153.26953125
220.263671875
218.869140625
159.294921875
93.505859375
56.126953125
47.38671875
59.494140625
85.2734375
112.701171875
149.958984375
246.248046875
436.84375
660.34375
781.18359375
719.921875
526.654296875
303.71875
95.791015625
-105.681640625
-280.921875
-362.1171875
-298.55078125
-104.494140625
165.9453125
463.88671875
754.083984375
998.634765625
1149.185546875
1155.3125
986.74609375
664.658203125
274.380859375
-70.150390625
-290.544921875
-378.326171875
-374.3359375
-325.974609375
-262.5078125
-196.259765625
-137.65625
-108.548828125
-134.85546875
-216.78125
-312.455078125
-367.990234375
-363.88671875
-314.9921875
-225.68359375
-73.50390625
146.732421875
386.67578125
583.2734375
728.291015625
870.0
1040.2890625
1205.74609375
1307.484375
1333.10546875
1326.865234375
1332.78125
1349.9375
1352.111328125
1337.15625
1341.46484375
1405.12109375
1528.904296875
1665.533203125
1749.6484375
1739.490234375
1638.1640625
1480.513671875
1302.091796875
1123.681640625
963.884765625
851.142578125
802.04296875
782.810546875
711.41796875
522.83203125
241.8046875
-15.736328125
-125.310546875
-50.15234375
130.40234375
278.408203125
288.076171875
141.064453125
-103.16796875
-360.611328125
-577.142578125
-752.66015625
-923.048828125
-1110.677734375
-1283.462890625
-1370.78125
-1334.3515625
-1220.30078125
-1124.65625
-1103.919921875
-1130.615234375
-1133.556640625
-1060.111328125
-894.853515625
-647.94921875
-352.96875
-64.21875
173.611328125
359.345703125
526.078125
696.2421875
853.880859375
957.560546875
971.767578125
894.3359375
768.548828125
661.31640625
606.8125
567.697265625
468.24609375
272.318359375
22.140625
-194.390625
-300.166015625
-261.716796875
-98.697265625
123.0390625
323.046875
448.380859375
488.212890625
456.0234375
375.892578125
286.068359375
231.603515625
238.0234375
298.599609375
388.93359375
482.693359375
557.916015625
610.9765625
665.34375
740.02734375
806.55859375
811.947265625
756.40234375
709.19140625
721.0703125
754.1640625
733.603515625
644.068359375
539.6171875
481.783203125
508.697265625
639.349609375
845.94921875
1023.09765625
1044.951171875
875.7734375
590.681640625
281.076171875
-17.0625
-291.482421875
-507.69921875
-634.861328125
-687.59765625
-707.810546875
-724.71484375
-755.712890625
-816.60546875
-896.216796875
-945.986328125
-938.6171875
-926.025390625
-996.92578125
-1176.123046875
-1397.875
-1579.146484375
-1689.265625
-1746.76171875
-1779.91796875
-1799.34765625
-1785.462890625
-1697.560546875
-1520.802734375
-1310.78515625
-1162.064453125
-1115.259765625
-1116.21484375
-1084.193359375
-1001.380859375
-912.56640625
-849.02734375
-780.384765625
-646.517578125
-423.82421875
-155.306640625
80.44921875
231.591796875
308.947265625
358.921875
402.419921875
412.130859375
354.07421875
233.845703125
83.416015625
-88.2421875
-304.083984375
-569.765625
-834.099609375
-1017.01171875
-1074.515625
-1024.91796875
-913.84375
-771.27734375
-614.609375
-483.556640625
-448.98828125
-572.763671875
-859.27734375
-1248.501953125
-1651.408203125
-1990.8203125
-2222.849609375
-2341.318359375
-2371.66796875
-2354.603515625
-2325.248046875
-2299.40234375
-2270.806640625
-2216.37109375
-2110.896484375
-1949.478515625
-1759.755859375
-1586.236328125
-1458.333984375
-1374.388671875
-1314.541015625
-1262.9375
-1215.212890625
-1168.474609375
-1109.15625
-1016.580078125
-884.50390625
-736.8828125
-609.70703125
-511.220703125
-411.201171875
-278.32421875
-115.77734375
51.732421875
208.462890625
339.150390625
401.318359375
345.7265625
178.4296875
-22.162109375
-166.94921875
-223.033203125
-215.82421875
-189.814453125
-181.396484375
-205.013671875
-238.1796875
-228.826171875
-137.56640625
32.0234375
252.505859375
498.671875
731.072265625
876.66796875
870.150390625
718.083984375
490.798828125
246.71875
-3.890625
-252.15625
-444.837890625
-515.0859375
-446.970703125
-291.158203125
-125.708984375
-12.802734375
24.19921875
9.134765625
0.09765625
48.26171875
156.349609375
276.744140625
351.544921875
358.904296875
328.3203125
309.42578125
314.85546875
295.900390625
193.904296875
20.794921875
-133.6875
-187.26953125
-135.5625
-21.126953125
135.791015625
332.767578125
524.796875
625.3984375
591.1328125
472.01953125
351.919921875
261.046875
174.42578125
78.25
0.365234375
-25.619140625
3.279296875
67.365234375
146.291015625
222.61328125
283.220703125
334.765625
404.408203125
502.779296875
588.19921875
589.193359375
472.83203125
282.33984375
100.951171875
-15.701171875
-70.126953125
-101.380859375
-147.095703125
-219.703125
-301.984375
-361.962890625
-383.873046875
-389.05078125
-415.30859375
-469.3984375
-511.962890625
-502.830078125
-455.12890625
-428.978515625
-470.21875
-566.69140625
-667.04296875
-729.990234375
-747.525390625
-731.048828125
-693.82421875
-654.740234375
-648.689453125
-711.62890625
-839.193359375
-966.431640625
-1013.677734375
-966.330078125
-891.740234375
-855.4609375
-834.28125
-745.736328125
-562.208984375
-353.39453125
-196.095703125
-79.494140625
61.689453125
242.7109375
406.19140625
502.1015625
544.72265625
577.125
616.044921875
651.150390625
666.0078125
633.7109375
521.076171875
334.2265625
142.8359375
18.224609375
-47.705078125
-123.578125
-237.36328125
-333.90625
-346.607421875
-277.373046875
-185.232421875
-124.291015625
-119.53125
-181.669921875
-311.109375
-490.91015625
-696.009765625
-899.0390625
-1046.486328125
-1051.19140625
-857.521484375
-522.560546875
-193.107421875
22.380859375
140.97265625
253.388671875
412.19921875
593.826171875
747.16796875
842.26171875
872.92578125
842.083984375
755.466796875
618.03125
436.28515625
237.04296875
77.498046875
10.80078125
33.59375
86.34765625
116.076171875
124.408203125
145.224609375
192.306640625
244.869140625
272.7265625
258.3359375
201.625
121.20703125
48.08203125
2.611328125
-22.234375
-45.4296875
-74.783203125
-117.0
-200.111328125
-351.279296875
-544.2578125
-703.775390625
-789.01953125
-850.76953125
-969.04296875
-1138.939453125
-1255.2734375
-1221.8203125
-1047.306640625
-814.21484375
-577.81640625
-332.755859375
-75.814453125
140.08984375
244.341796875
230.521484375
174.990234375
170.599609375
257.427734375
419.072265625
619.478515625
819.076171875
966.71484375
1009.365234375
923.392578125
723.111328125
433.26953125
70.486328125
-340.46875
-756.537109375
-1145.47265625
-1509.486328125
-1850.341796875
-2117.23828125
-2224.17578125
-2129.66015625
-1877.501953125
-1553.013671875
-1226.23828125
-949.876953125
-776.44140625
-735.294921875
-795.697265625
-881.693359375
-931.001953125
-929.408203125
-895.58984375
-854.2578125
-824.041015625
-810.16796875
-801.8125
-788.876953125
-782.650390625
-806.462890625
-867.494140625
-955.21484375
-1063.064453125
-1180.369140625
-1254.521484375
-1199.96875
-981.548828125
-676.333984375
-418.306640625
-279.361328125
-226.138671875
-188.400390625
-133.587890625
-60.490234375
45.251953125
207.06640625
407.404296875
571.1171875
617.9765625
528.05078125
347.96484375
136.642578125
-88.001953125
-348.919921875
-661.8125
-989.650390625
-1247.96484375
-1363.19921875
-1332.1796875
-1220.6640625
-1098.2578125
-981.400390625
-849.767578125
-706.21875
-591.076171875
-530.19140625
-498.19921875
-454.384765625
-391.26953125
-316.9140625
-210.416015625
-47.25
126.46875
197.146484375
91.408203125
-149.634765625
-430.0
-699.892578125
-959.826171875
-1194.44140625
-1364.599609375
-1467.17578125
-1546.8984375
-1626.482421875
-1665.71875
-1618.65234375
-1498.869140625
-1350.255859375
-1173.345703125
-927.1953125
-606.373046875
-275.556640625
-5.9765625
201.78515625
407.44140625
649.3203125
893.564453125
1071.05078125
1152.8203125
1176.8984375
1202.53515625
1249.138671875
1283.947265625
1259.68359375
1156.974609375
1002.091796875
860.138671875
803.484375
859.310546875
977.9765625
1071.822265625
1098.912109375
1095.83984375
1118.033203125
1167.392578125
1199.1796875
1183.451171875
1128.673828125
1051.166015625
956.908203125
859.90234375
782.8515625
717.849609375
610.845703125
414.134765625
145.02734375
-128.458984375
-347.958984375
-483.861328125
-504.1171875
-366.94140625
-65.892578125
335.439453125
729.123046875
1012.841796875
1113.083984375
993.67578125
679.041015625
265.662109375
-119.384765625
-385.19921875
-502.322265625
-480.115234375
-349.921875
-170.921875
-16.75390625
69.4765625
98.10546875
99.865234375
83.478515625
38.701171875
-34.8359375
-125.322265625
-231.25
-365.724609375
-534.3828125
-719.353515625
-884.56640625
-987.220703125
-987.708984375
-866.296875
-641.1953125
-368.29296875
-116.728515625
64.521484375
167.15625
210.154296875
195.447265625
86.873046875
-132.60546875
-377.583984375
-487.11328125
-382.244140625
-169.912109375
-34.953125
-39.400390625
-85.478515625
-71.603515625
-8.904296875
42.880859375
81.8671875
145.2734375
224.619140625
265.18359375
237.708984375
159.375
49.90625
-86.013671875
-231.9140625
-357.166015625
-448.42578125
-511.93359375
-542.76171875
-526.31640625
-475.634765625
-432.083984375
-416.560546875
-406.892578125
-372.3984375
-302.673828125
-193.228515625
-35.595703125
159.40234375
356.076171875
535.6875
725.2890625
960.853515625
1231.755859375
1479.271484375
1641.8203125
1690.00390625
1630.376953125
1491.4375
1300.138671875
1063.048828125
778.77734375
472.37890625
199.30078125
4.4921875
-106.630859375
-148.861328125
-134.2421875
-86.84765625
-54.76171875
-72.99609375
-121.2265625
-144.57421875
-111.853515625
-31.03125
83.37890625
222.912109375
357.830078125
428.263671875
387.69140625
250.083984375
80.58203125
-62.123046875
-170.181640625
-273.369140625
-385.24609375
-471.603515625
-481.65234375
-402.255859375
-259.904296875
-71.125
174.5234375
464.986328125
732.607421875
906.44921875
983.150390625
1014.986328125
1042.3125
1072.630859375
1109.7265625
1149.8203125
1144.15234375
1018.328125
753.587890625
414.888671875
80.654296875
-215.7421875
-450.123046875
-562.228515625
-504.283203125
-319.615234375
-120.3125
15.919921875
88.076171875
114.595703125
88.93359375
18.333984375
-34.392578125
3.689453125
131.78515625
265.919921875
316.248046875
256.732421875
122.21484375
-36.0703125
-179.48046875
-286.06640625
-349.404296875
-375.021484375
-367.66796875
-320.6875
-222.552734375
-70.486328125
128.712890625
364.12890625
612.919921875
829.4296875
960.611328125
980.330078125
898.66015625
736.111328125
507.775390625
243.103515625
1.59375
-154.2734375
-198.943359375
-147.466796875
-32.5546875
106.484375
228.19921875
311.818359375
373.572265625
435.802734375
481.501953125
467.798828125
390.80859375
310.09375
294.83984375
363.349609375
485.35546875
622.708984375
750.94140625
856.2578125
931.73046875
972.017578125
960.685546875
869.607421875
682.861328125
420.611328125
137.470703125
-98.19921875
-232.416015625
-258.798828125
-232.201171875
-226.18359375
-259.70703125
-280.66796875
-237.326171875
-150.361328125
-93.396484375
-109.81640625
-166.810546875
-187.96875
-119.14453125
31.076171875
201.125
326.439453125
386.130859375
399.3203125
382.0390625
326.357421875
220.57421875
60.587890625
-166.5078125
-472.1015625
-813.4765625
-1083.974609375
-1195.419921875
-1156.283203125
-1039.013671875
-892.189453125
-723.85546875
-550.294921875
-406.4296875
-309.44140625
-260.48046875
-283.986328125
-412.029296875
-613.84375
-786.947265625
-841.759765625
-762.44140625
-573.15625
-295.603515625
26.59375
306.919921875
476.091796875
551.185546875
602.35546875
656.140625
670.84375
613.65234375
529.837890625
513.09375
610.298828125
764.564453125
861.87109375
843.974609375
770.26171875
752.494140625
837.93359375
989.24609375
1175.486328125
1425.7421875
1760.951171875
2117.8046875
2392.796875
2540.693359375
2581.287109375
2526.21484375
2360.1953125
2100.849609375
1822.744140625
1597.03125
1437.66015625
1321.68359375
1229.5390625
1146.453125
1057.361328125
970.96484375
927.498046875
948.5390625
986.99609375
958.904296875
831.16015625
659.16015625
528.763671875
469.67578125
432.412109375
347.69921875
205.88671875
77.791015625
55.841796875
172.693359375
375.78125
575.34375
709.490234375
766.095703125
760.673828125
712.884765625
647.970703125
603.9453125
611.154296875
650.271484375
644.36328125
523.7265625
312.734375
135.63671875
115.98828125
270.9375
509.267578125
720.025390625
850.302734375
912.275390625
941.95703125
955.244140625
931.0703125
836.38671875
672.712890625
486.1328125
318.974609375
167.685546875
9.126953125
-149.1484375
-276.86328125
-366.419921875
-429.0546875
-449.056640625
-391.017578125
-266.291015625
-146.1796875
-80.126953125
-33.6875
62.009765625
226.25
425.642578125
627.470703125
811.001953125
937.30859375
958.091796875
869.8046875
731.4375
611.5
526.634765625
436.091796875
286.943359375
67.142578125
-171.703125
-344.76953125
-403.203125
-379.26953125
-356.849609375
-398.431640625
-505.046875
-634.751953125
-740.728515625
-795.509765625
-801.44140625
-786.830078125
-780.6640625
-786.048828125
-787.568359375
-786.6875
-816.162109375
-908.421875
-1053.623046875
-1198.59375
-1292.060546875
-1328.69140625
-1341.087890625
-1345.52734375
-1310.11328125
-1196.220703125
-1024.193359375
-865.32421875
-757.76953125
-660.849609375
-516.283203125
-331.244140625
-169.69140625
-75.8203125
-39.6953125
-32.00390625
-37.275390625
-47.73828125
-51.6640625
-36.888671875
9.408203125
102.35546875
239.84765625
383.2109375
479.94921875
505.1484375
461.369140625
351.392578125
189.470703125
34.06640625
-44.236328125
-46.4453125
-52.658203125
-116.478515625
-186.49609375
-167.677734375
-35.314453125
148.16796875
309.798828125
419.701171875
479.60546875
499.7421875
491.921875
458.419921875
385.19921875
268.76953125
149.17578125
92.279296875
134.376953125
259.443359375
425.896484375
591.62890625
713.478515625
753.267578125
703.255859375
596.779296875
486.62109375
417.326171875
411.92578125
466.720703125
555.998046875
654.421875
752.3359375
834.615234375
855.75390625
771.177734375
602.033203125
438.13671875
356.4375
354.931640625
382.197265625
408.234375
440.01953125
486.93359375
551.310546875
652.5390625
817.09375
1018.376953125
1150.642578125
1102.5859375
866.458984375
556.533203125
310.91015625
187.33984375
158.36328125
178.44921875
220.5703125
255.80078125
244.9765625
176.28515625
85.3828125
8.888671875
-69.076171875
-198.73828125
-403.537109375
-660.564453125
-926.26953125
-1148.12890625
-1263.7734375
-1238.361328125
-1112.533203125
-972.630859375
-860.033203125
-751.0
-644.08984375
-615.94921875
-742.990234375
-994.962890625
-1254.4140625
-1429.166015625
-1504.744140625
-1501.32421875
-1434.8828125
-1328.267578125
-1211.544921875
-1087.673828125
-926.56640625
-712.546875
-477.388671875
-274.09765625
-137.701171875
-76.62109375
-70.58203125
-62.79296875
9.34765625
144.048828125
256.662109375
261.654296875
158.146484375
10.966796875
-124.95703125
-217.232421875
-216.041015625
-75.890625
157.869140625
340.28125
356.884765625
246.734375
156.216796875
176.94140625
265.3828125
324.9609375
328.888671875
337.583984375
413.53515625
548.82421875
680.431640625
759.345703125
792.8359375
824.326171875
886.576171875
985.03515625
1122.03125
1315.509765625
1572.150390625
1843.087890625
2030.732421875
2062.0078125
1955.310546875
1803.845703125
1691.109375
1629.37890625
1576.619140625
1495.609375
1387.69140625
1280.580078125
1195.21875
1117.3984375
993.923828125
774.625
485.0
248.521484375
193.947265625
319.8359375
479.849609375
532.01953125
483.986328125
457.8359375
529.451171875
654.76953125
758.169921875
832.82421875
913.302734375
986.1640625
982.98828125
856.974609375
625.951171875
340.73046875
51.80078125
-185.27734375
-316.080078125
-331.6796875
-289.96875
-267.6796875
-295.693359375
-349.95703125
-389.23046875
-386.125
-338.078125
-272.087890625
-232.857421875
-246.703125
-298.37890625
-352.923828125
-388.560546875
-394.25
-354.541015625
-267.494140625
-167.771484375
-95.3515625
-40.009765625
47.08203125
178.48046875
304.958984375
383.541015625
435.0
501.201171875
569.62109375
578.255859375
483.9140625
292.02734375
33.08984375
-241.10546875
-433.6171875
-431.767578125
-204.93359375
140.7109375
434.255859375
566.8515625
543.7890625
441.42578125
347.35546875
328.806640625
408.724609375
547.72265625
669.7734375
727.611328125
737.275390625
743.04296875
769.09765625
823.515625
925.677734375
1085.427734375
1249.15234375
1308.662109375
1200.35546875
988.38671875
823.701171875
816.7109375
961.134765625
1174.49609375
1385.189453125
1567.95703125
1716.12890625
1810.54296875
1827.16796875
1765.939453125
1658.279296875
1538.84765625
1412.0234375
1254.724609375
1056.546875
850.98046875
700.5703125
654.880859375
724.275390625
878.69921875
1055.427734375
1180.568359375
1214.05078125
1181.396484375
1141.025390625
1112.275390625
1054.27734375
922.74609375
724.271484375
502.275390625
296.984375
143.109375
79.294921875
115.435546875
194.998046875
232.72265625
204.48046875
174.58203125
222.904296875
366.96484375
563.275390625
751.9140625
872.90234375
864.44921875
694.431640625
407.43359375
114.375
-86.810546875
-176.8046875
-195.02734375
-168.6328125
-86.712890625
48.462890625
171.166015625
190.263671875
88.5234375
-37.404296875
-56.4453125
81.775390625
317.875
550.158203125
709.40234375
782.201171875
801.15625
825.138671875
901.865234375
1025.986328125
1140.04296875
1186.37890625
1150.669921875
1052.515625
914.130859375
754.525390625
600.671875
482.087890625
414.080078125
397.80859375
434.091796875
524.97265625
660.041015625
809.197265625
934.044921875
1010.69921875
1047.779296875
1080.45703125
1136.390625
1205.869140625
1255.630859375
1269.939453125
1259.046875
1224.62109375
1145.306640625
1017.1484375
889.4375
830.7265625
858.6640625
918.37890625
928.775390625
841.431640625
664.30078125
445.16796875
231.142578125
36.095703125
-147.380859375
-303.044921875
-379.638671875
-339.470703125
-198.587890625
1.490234375
239.498046875
500.515625
735.12109375
877.59375
906.189453125
849.78515625
733.65234375
557.328125
334.130859375
113.154296875
-56.23828125
-153.01953125
-165.802734375
-82.689453125
77.068359375
255.51171875
414.216796875
578.509765625
790.08984375
1031.25
1230.34765625
1333.54296875
1338.119140625
1260.083984375
1107.685546875
900.62109375
691.904296875
550.130859375
518.099609375
583.939453125
683.388671875
737.658203125
710.197265625
638.541015625
611.37109375
713.96875
984.052734375
1388.8984375
1823.791015625
2151.435546875
2278.693359375
2206.931640625
2004.88671875
1745.833984375
1484.3828125
1269.431640625
1135.7265625
1074.984375
1043.865234375
1013.169921875
993.677734375
1010.3203125
1072.177734375
1177.03125
1327.296875
1526.560546875
1764.326171875
2006.048828125
2193.7421875
2268.71875
2216.75
2088.248046875
1949.107421875
1810.701171875
1635.552734375
1413.791015625
1196.67578125
1037.6875
934.201171875
853.392578125
786.203125
738.806640625
690.30859375
604.359375
481.73046875
361.90625
264.1875
162.869140625
39.775390625
-66.734375
-95.671875
-36.609375
58.484375
137.806640625
199.50390625
265.802734375
325.470703125
330.619140625
258.36328125
158.103515625
120.416015625
200.708984375
378.521484375
579.150390625
719.830078125
748.90234375
674.66796875
566.25
501.79296875
500.251953125
518.685546875
524.220703125
543.431640625
622.71484375
764.814453125
933.078125
1097.359375
1235.267578125
1297.787109375
1226.3515625
1023.306640625
770.65625
553.166015625
383.853515625
226.6953125
69.125
-62.15625
-147.103515625
-196.072265625
-221.21484375
-214.853515625
-172.3203125
-112.015625
-45.318359375
63.521484375
273.921875
591.05078125
925.994140625
1150.783203125
1196.033203125
1097.033203125
958.173828125
880.216796875
904.107421875
996.646484375
1082.9140625
1105.8046875
1062.0859375
980.447265625
877.697265625
758.0703125
648.61328125
596.9140625
613.06640625
637.55859375
594.775390625
471.005859375
320.8671875
206.51953125
151.0
141.177734375
147.671875
139.62109375
104.533203125
65.744140625
70.806640625
156.76171875
325.71875
538.986328125
719.92578125
783.04296875
702.142578125
560.333984375
505.62890625
637.681640625
939.095703125
1303.61328125
1601.6953125
1726.244140625
1631.859375
1371.1796875
1073.99609375
854.1875
733.1171875
660.330078125
588.72265625
509.15234375
432.76953125
376.671875
365.974609375
418.962890625
520.23046875
627.49609375
715.009765625
798.873046875
911.59375
1057.03515625
1193.51171875
1259.5703125
1223.251953125
1117.255859375
1023.875
1014.060546875
1098.140625
1238.025390625
1397.44140625
1564.6171875
1728.671875
1856.576171875
1911.896484375
1895.314453125
1853.162109375
1833.427734375
1833.57421875
1807.240234375
1732.888671875
1657.248046875
1641.37109375
1670.48046875
1658.87109375
1557.517578125
1418.0625
1324.501953125
1297.533203125
1305.271484375
1336.84375
1404.921875
1480.291015625
1484.9296875
1374.35546875
1195.3984375
1045.974609375
1000.21875
1074.470703125
1226.287109375
1367.787109375
1414.458984375
1352.3515625
1245.05859375
1161.248046875
1114.501953125
1084.08984375
1063.353515625
1063.0859375
1090.33984375
1150.279296875
1250.8125
1381.681640625
1509.0234375
1618.60546875
1745.92578125
1929.708984375
2146.99609375
2328.435546875
2433.212890625
2480.48046875
2514.7109375
2572.33203125
2675.38671875
2816.990234375
2946.794921875
3006.955078125
2996.693359375
2976.322265625
2998.986328125
3063.6484375
3138.826171875
3194.833984375
3195.693359375
3099.220703125
2904.0
2678.69140625
2506.91796875
2403.806640625
2311.658203125
2177.2109375
2011.296875
1870.748046875
1802.712890625
1815.73046875
1890.068359375
1998.169921875
2111.357421875
2197.365234375
2229.828125
2212.224609375
2182.310546875
2171.14453125
2157.125
2084.94921875
1942.01953125
1797.3359375
1747.341796875
1830.796875
2002.779296875
2174.45703125
2268.939453125
2266.57421875
2224.09765625
2233.17578125
2329.376953125
2452.435546875
2526.2109375
2563.65625
2649.251953125
2822.625
3034.85546875
3234.3359375
3436.185546875
3663.431640625
3864.83203125
3958.9765625
3949.8984375
3934.01953125
3974.482421875
4016.626953125
3960.45703125
3791.341796875
3609.02734375
3540.712890625
3647.798828125
3900.982421875
4209.767578125
4470.046875
4612.109375
4630.544921875
4576.560546875
4519.6015625
4506.822265625
4540.916015625
4584.966796875
4596.82421875
4569.09765625
4526.57421875
4476.0859375
4382.03125
4224.099609375
4069.517578125
4042.36328125
4202.275390625
4480.08984375
4749.224609375
4933.03515625
5022.607421875
5025.287109375
4942.125
4785.912109375
4578.84765625
4328.658203125
4037.826171875
3737.55078125
3480.408203125
3295.119140625
3178.599609375
3131.740234375
3157.86328125
3212.962890625
3211.498046875
3124.1015625
3037.490234375
3069.50390625
3239.248046875
3462.427734375
3660.671875
3825.736328125
3978.6328125
4121.826171875
4252.60546875
4380.98046875
4503.169921875
4584.8125
4603.896484375
4596.28125
4628.392578125
4728.21875
4863.912109375
4984.927734375
5059.111328125
5065.53515625
4977.162109375
4777.904296875
4502.115234375
4241.224609375
4087.119140625
4055.533203125
4073.16015625
4052.51953125
3970.88671875
3859.212890625
3726.904296875
3535.619140625
3258.08203125
2932.0703125
2635.9375
2431.904296875
2350.94140625
2405.00390625
2577.380859375
2811.421875
3045.064453125
3259.59375
3468.29296875
3654.81640625
3751.10546875
3691.564453125
3479.3828125
3195.02734375
2945.54296875
2794.779296875
2720.685546875
2643.47265625
2519.26171875
2403.96875
2394.193359375
2500.208984375
2614.30859375
2625.81640625
2539.15234375
2451.384765625
2435.54296875
2479.0703125
2523.6875
2526.890625
2481.017578125
2403.001953125
2319.009765625
2244.69140625
2174.859375
2103.46484375
2049.0703125
2036.279296875
2047.701171875
2022.845703125
1926.16796875
1802.78515625
1745.46875
1809.384765625
1972.279296875
2170.3828125
2350.712890625
2484.755859375
2555.2265625
2553.306640625
2488.689453125
2388.220703125
2280.59765625
2189.296875
2137.09375
2136.775390625
2165.927734375
2171.203125
2124.814453125
2068.529296875
2067.529296875
2116.47265625
2128.572265625
2036.416015625
1869.396484375
1701.689453125
1556.109375
1406.591796875
1256.033203125
1150.662109375
1111.67578125
1106.5546875
1104.109375
1106.931640625
1102.638671875
1032.951171875
856.583984375
612.83203125
380.982421875
203.2265625
89.384765625
62.046875
127.146484375
210.5859375
201.638671875
78.4296875
-70.181640625
-171.693359375
-257.634765625
-382.52734375
-508.59375
-536.85546875
-432.6953125
-261.69140625
-106.82421875
-5.978515625
21.787109375
-54.357421875
-242.4296875
-484.47265625
-681.896484375
-765.748046875
-732.33203125
-618.333984375
-458.33984375
-269.859375
-67.333984375
125.091796875
282.56640625
394.52734375
458.3671875
462.5703125
398.0
292.416015625
209.49609375
194.2421875
232.7578125
280.3671875
309.44140625
310.17578125
273.548828125
216.5078125
210.119140625
329.521484375
565.236328125
821.541015625
1012.09765625
1122.037109375
1171.384765625
1169.712890625
1133.337890625
1099.1796875
1075.77734375
1010.271484375
853.126953125
639.90234375
460.435546875
350.630859375
258.2890625
120.732421875
-60.435546875
-229.587890625
-329.2734375
-331.037109375
-242.697265625
-102.2578125
51.546875
213.841796875
408.2421875
645.619140625
902.251953125
1133.68359375
1286.876953125
1305.27734375
1163.52734375
913.689453125
665.740234375
498.40234375
407.35546875
354.546875
338.5078125
387.779296875
505.927734375
656.265625
791.578125
873.048828125
874.392578125
805.23046875
731.333984375
736.53515625
848.880859375
1019.890625
1182.166015625
1309.787109375
1415.30078125
1505.267578125
1554.69921875
1524.912109375
1406.03125
1243.15234375
1106.8671875
1019.087890625
914.693359375
702.4296875
367.447265625
-8.6328125
-333.673828125
-584.91015625
-792.095703125
-969.728515625
-1094.91796875
-1144.107421875
-1129.396484375
-1097.802734375
-1102.576171875
-1164.0
-1242.4296875
-1259.02734375
-1165.693359375
-996.83984375
-836.509765625
-729.875
-637.669921875
-482.767578125
-237.73046875
32.380859375
210.529296875
218.77734375
79.888671875
-113.78515625
-293.951171875
-460.865234375
-623.234375
-727.388671875
-696.884765625
-541.0078125
-369.94140625
-277.974609375
-252.84765625
-233.390625
-214.388671875
-234.037109375
-274.71484375
-250.0546875
-113.4296875
72.634765625
209.533203125
268.552734375
287.15625
292.8046875
284.9140625
280.361328125
315.4453125
386.552734375
437.48828125
437.263671875
436.03515625
502.048828125
619.177734375
690.712890625
645.77734375
504.296875
326.619140625
136.31640625
-78.12109375
-306.623046875
-500.7421875
-616.283203125
-648.552734375
-621.140625
-564.078125
-514.98828125
-517.140625
-585.439453125
-675.56640625
-710.08984375
-642.96484375
-488.15234375
-289.287109375
-87.7265625
71.64453125
137.984375
95.341796875
-4.099609375
-85.74609375
-135.890625
-203.546875
-304.255859375
-360.169921875
-277.072265625
-69.71484375
129.673828125
196.31640625
122.333984375
-1.974609375
-84.4609375
-90.25
-32.837890625
52.1640625
118.935546875
126.46484375
66.89453125
-19.498046875
-66.166015625
-23.07421875
114.068359375
304.158203125
483.255859375
596.640625
626.009765625
592.712890625
528.642578125
440.458984375
309.947265625
134.9921875
-40.97265625
-156.103515625
-183.146484375
-137.943359375
-36.201171875
129.708984375
351.630859375
562.69921875
667.380859375
621.251953125
464.2734375
270.88671875
83.45703125
-97.18359375
-271.46484375
-411.09765625
-473.03515625
-436.7421875
-320.91796875
-158.888671875
38.76171875
281.451171875
550.02734375
769.40625
856.8515625
796.578125
644.037109375
456.0546875
244.478515625
6.072265625
-235.861328125
-447.525390625
-626.42578125
-801.34765625
-996.92578125
-1214.876953125
-1438.169921875
-1631.94140625
-1752.359375
-1785.390625
-1774.83203125
-1778.9765625
-1788.54296875
-1713.685546875
-1473.935546875
-1095.03125
-708.623046875
-462.009765625
-424.25390625
-555.5859375
-750.30859375
-919.951171875
-1052.603515625
-1191.65234375
-1349.87890625
-1452.103515625
-1379.30859375
-1077.912109375
-623.234375
-169.7890625
165.59765625
374.423828125
515.2578125
617.376953125
649.3828125
586.337890625
470.615234375
368.279296875
283.060546875
165.810546875
14.306640625
-93.65234375
-100.6328125
-60.904296875
-81.126953125
-189.703125
-316.228515625
-393.431640625
-423.708984375
-433.822265625
-419.44140625
-372.673828125
-331.263671875
-351.82421875
-438.798828125
-537.171875
-604.810546875
-668.171875
-791.53515625
-1000.62109375
-1246.677734375
-1440.857421875
-1514.587890625
-1446.4375
-1242.65625
-912.615234375
-478.884765625
-4.14453125
417.84765625
714.814453125
874.62109375
927.69921875
906.03515625
832.546875
735.275390625
643.501953125
564.47265625
480.728515625
376.42578125
255.7578125
136.1484375
42.671875
16.60546875
107.86328125
334.560546875
648.869140625
953.921875
1158.572265625
1220.498046875
1152.19140625
997.369140625
794.14453125
550.578125
262.078125
-43.009765625
-295.779296875
-446.994140625
-521.759765625
-583.912109375
-651.619140625
-684.9921875
-662.46875
-626.50390625
-628.19140625
-660.0234375
-682.01953125
-696.390625
-754.169921875
-889.53125
-1082.078125
-1286.7421875
-1469.806640625
-1612.314453125
-1715.9921875
-1823.376953125
-1997.67578125
-2246.498046875
-2475.21484375
-2546.82421875
-2398.6875
-2097.611328125
-1786.396484375
-1579.341796875
-1491.576171875
-1449.626953125
-1372.244140625
-1251.759765625
-1156.060546875
-1150.8203125
-1234.41015625
-1355.60546875
-1472.28125
-1568.60546875
-1627.8203125
-1622.064453125
-1539.162109375
-1405.759765625
-1280.328125
-1229.8359375
-1301.712890625
-1492.880859375
-1740.90625
-1962.546875
-2108.0546875
-2170.267578125
-2148.546875
-2029.35546875
-1809.77734375
-1522.1796875
-1228.36328125
-1003.7109375
-923.751953125
-1028.720703125
-1273.326171875
-1529.064453125
-1669.453125
-1659.78125
-1556.46875
-1431.20703125
-1314.634765625
-1202.34375
-1082.119140625
-943.52734375
-780.55078125
-601.74609375
-433.486328125
-307.267578125
-248.318359375
-274.0546875
-385.029296875
-546.91015625
-699.455078125
-807.548828125
-899.353515625
-1027.939453125
-1187.35546875
-1290.03125
-1246.55078125
-1055.01171875
-794.47265625
-549.724609375
-377.890625
-336.595703125
-478.435546875
-775.419921875
-1083.74609375
-1242.375
-1212.244140625
-1086.623046875
-968.255859375
-877.453125
-787.96875
-705.80859375
-677.875
-742.203125
-895.90234375
-1099.73046875
-1294.775390625
-1429.27734375
-1492.64453125
-1517.41796875
-1533.888671875
-1536.25390625
-1510.33984375
-1474.81640625
-1462.705078125
-1469.01953125
-1450.826171875
-1385.478515625
-1302.779296875
-1248.73046875
-1235.259765625
-1236.447265625
-1221.484375
-1180.98046875
-1127.541015625
-1077.822265625
-1033.578125
-983.609375
-928.578125
-895.083984375
-913.15625
-985.501953125
-1090.2109375
-1203.791015625
-1304.349609375
-1364.380859375
-1370.568359375
-1351.2890625
-1355.40625
-1395.080078125
-1431.232421875
-1421.30859375
-1356.84375
-1247.654296875
-1103.54296875
-955.671875
-868.67578125
-892.021484375
-999.8359375
-1104.521484375
-1135.376953125
-1090.732421875
-1013.029296875
-929.15234375
-825.666015625
-681.8046875
-521.94140625
-423.390625
-453.779296875
-596.5390625
-756.8515625
-856.599609375
-915.623046875
-1027.8984375
-1263.392578125
-1600.40234375
-1942.7421875
-2189.41015625
-2293.029296875
-2264.962890625
-2131.08203125
-1892.107421875
-1541.98046875
-1120.392578125
-717.482421875
-411.68359375
-221.798828125
-129.701171875
-118.955078125
-166.486328125
-228.052734375
-277.388671875
-348.630859375
-494.505859375
-698.265625
-862.046875
-889.5390625
-755.970703125
-505.744140625
-228.07421875
-40.8984375
-37.646484375
-201.3359375
-393.57421875
-469.494140625
-400.42578125
-264.99609375
-142.119140625
-52.703125
0.091796875
-16.0859375
-139.169921875
-358.23046875
-608.634765625
-823.7265625
-979.30859375
-1086.2421875
-1158.16796875
-1208.5390625
-1276.712890625
-1422.189453125
-1660.94140625
-1915.20703125
-2057.896484375
-2014.35546875
-1805.015625
-1498.75
-1165.0625
-878.0859375
-712.568359375
-688.986328125
-742.46875
-785.314453125
-790.447265625
-782.369140625
-764.029296875
-703.056640625
-594.921875
-495.212890625
-469.7578125
-539.443359375
-685.185546875
-873.181640625
-1052.072265625
-1154.3359375
-1138.8203125
-1028.96484375
-887.630859375
-758.1015625
-645.634765625
-546.30859375
-466.5234375
-410.111328125
-367.708984375
-331.642578125
-312.998046875
-334.07421875
-403.59765625
-500.0234375
-578.888671875
-602.900390625
-573.7734375
-533.408203125
-525.34375
-553.697265625
-585.087890625
-588.71484375
-564.96484375
-534.72265625
-513.20703125
-500.509765625
-486.05859375
-449.537109375
-365.0703125
-225.94140625
-73.533203125
13.48828125
-21.12890625
-157.849609375
-314.208984375
-412.87109375
-434.8828125
-415.048828125
-404.244140625
-440.923828125
-536.955078125
-666.44140625
-770.921875
-798.451171875
-750.42578125
-684.50390625
-664.822265625
-709.7890625
-787.0
-853.251953125
-897.740234375
-947.4609375
-1027.384765625
-1117.55859375
-1169.310546875
-1181.5703125
-1243.306640625
-1459.666015625
-1824.23046875
-2192.232421875
-2398.51953125
-2386.291015625
-2216.080078125
-1990.19140625
-1802.251953125
-1722.166015625
-1756.296875
-1807.0625
-1725.4375
-1442.98046875
-1036.669921875
-647.607421875
-362.091796875
-194.744140625
-152.466796875
-255.587890625
-486.169921875
-756.380859375
-958.044921875
-1037.412109375
-1012.798828125
-932.310546875
-829.677734375
-717.66015625
-609.298828125
-532.173828125
-509.958984375
-523.958984375
-505.01953125
-388.0234375
-184.755859375
8.8125
88.31640625
20.32421875
-153.0234375
-369.314453125
-589.748046875
-799.68359375
-991.07421875
-1153.369140625
-1272.953125
-1337.265625
-1344.505859375
-1308.888671875
-1249.115234375
-1172.25
-1077.068359375
-971.1796875
-871.912109375
-788.53515625
-719.296875
-674.033203125
-684.166015625
-772.2109375
-916.33203125
-1062.693359375
-1175.494140625
-1261.634765625
-1340.830078125
-1402.298828125
-1400.41015625
-1290.056640625
-1063.578125
-763.529296875
-473.0546875
-290.62109375
-291.25
-486.767578125
-811.875
-1151.232421875
-1388.95703125
-1445.84765625
-1290.9375
-942.625
-470.447265625
15.15234375
396.201171875
585.689453125
545.35546875
286.77734375
-125.05859375
-577.09375
-954.09375
-1210.021484375
-1392.076171875
-1576.35546875
-1774.939453125
-1913.732421875
-1901.994140625
-1717.751953125
-1429.58984375
-1147.984375
-956.658203125
-874.34765625
-864.78515625
-877.533203125
-884.279296875
-887.41015625
-907.01171875
-962.552734375
-1053.3984375
-1143.75390625
-1175.580078125
-1118.32421875
-1011.91015625
-945.521484375
-980.90625
-1096.6015625
-1206.96875
-1230.47265625
-1145.798828125
-1003.595703125
-897.103515625
-909.615234375
-1068.001953125
-1333.064453125
-1627.2265625
-1868.1640625
-1990.529296875
-1969.533203125
-1847.080078125
-1722.615234375
-1687.302734375
-1750.765625
-1835.720703125
-1850.10546875
-1765.353515625
-1627.1015625
-1496.046875
-1385.65625
-1264.1640625
-1115.962890625
-983.26953125
-927.7421875
-958.052734375
-1023.046875
-1079.92578125
-1135.837890625
-1204.3984375
-1256.830078125
-1257.423828125
-1228.822265625
-1229.5078125
-1260.755859375
-1244.61328125
-1121.107421875
-936.306640625
-801.328125
-778.787109375
-836.49609375
-900.3515625
-919.720703125
-881.884765625
-797.591796875
-693.076171875
-601.583984375
-542.3515625
-508.0703125
-483.283203125
-474.505859375
-511.556640625
-614.05078125
-764.412109375
-924.091796875
-1073.955078125
-1225.548828125
-1389.73828125
-1551.638671875
-1691.1328125
-1814.505859375
-1940.2109375
-2054.265625
-2106.37890625
-2061.1796875
-1935.10546875
-1771.71875
-1599.041015625
-1427.685546875
-1275.806640625
-1172.166015625
-1135.462890625
-1161.734375
-1224.306640625
-1272.91015625
-1245.37109375
-1106.255859375
-878.291015625
-622.732421875
-390.703125
-206.29296875
-86.314453125
-45.68359375
-75.23046875
-137.927734375
-202.517578125
-268.794921875
-350.830078125
-449.6015625
-553.763671875
-655.056640625
-749.107421875
-830.197265625
-900.740234375
-983.533203125
-1113.275390625
-1311.974609375
-1569.291015625
-1837.642578125
-2048.734375
-2156.37890625
-2175.7109375
-2165.595703125
-2159.009765625
-2125.896484375
-2021.24609375
-1852.646484375
-1674.6796875
-1528.55859375
-1418.796875
-1344.09765625
-1311.986328125
-1310.998046875
-1298.439453125
-1232.86328125
-1098.36328125
-887.712890625
-594.34765625
-247.546875
69.541015625
275.3984375
359.943359375
375.125
365.77734375
339.7734375
300.1796875
268.107421875
261.560546875
277.2578125
303.49609375
327.63671875
322.044921875
252.548828125
122.474609375
-13.361328125
-104.201171875
-160.546875
-233.837890625
-350.58203125
-491.482421875
-628.263671875
-753.083984375
-870.435546875
-984.46484375
-1099.275390625
-1208.7578125
-1274.521484375
-1231.837890625
-1038.248046875
-719.548828125
-363.529296875
-63.728515625
141.189453125
282.37109375
411.87109375
535.138671875
607.68359375
611.513671875
609.126953125
682.900390625
828.82421875
954.869140625
989.9921875
947.357421875
862.376953125
721.802734375
499.734375
229.140625
-19.181640625
-216.21484375
-381.205078125
-513.990234375
-580.744140625
-586.01953125
-609.337890625
-730.63671875
-938.365234375
-1137.9765625
-1237.8671875
-1208.21875
-1076.30078125
-898.201171875
-733.6015625
-618.677734375
-548.244140625
-489.921875
-420.240234375
-345.55859375
-291.791015625
-279.78125
-308.369140625
-356.396484375
-402.74609375
-446.408203125
-503.083984375
-581.8671875
-673.076171875
-760.138671875
-831.44921875
-874.0390625
-866.626953125
-790.615234375
-645.28515625
-448.310546875
-227.953125
-15.294921875
172.90234375
355.826171875
578.89453125
861.291015625
1153.48046875
1360.021484375
1407.884765625
1293.33203125
1077.86328125
852.439453125
690.119140625
602.767578125
537.78125
435.517578125
296.111328125
176.33203125
118.671875
103.5234375
81.638671875
36.462890625
-2.900390625
-0.384765625
57.255859375
169.96875
341.28125
565.2265625
796.341796875
951.32421875
962.337890625
836.650390625
654.611328125
499.419921875
393.46484375
309.765625
232.880859375
185.095703125
189.13671875
225.90625
245.76171875
216.91796875
152.490234375
91.43359375
59.640625
49.197265625
29.482421875
-27.0390625
-132.517578125
-291.296875
-502.89453125
-745.009765625
-964.490234375
-1107.869140625
-1164.62890625
-1165.279296875
-1136.650390625
-1080.44140625
-999.904296875
-916.078125
-832.4921875
-704.208984375
-478.966796875
-171.423828125
128.2421875
325.29296875
383.787109375
323.568359375
186.62890625
21.943359375
-121.88671875
-218.794921875
-276.990234375
-311.833984375
-313.0
-258.197265625
-157.654296875
-63.46875
-28.720703125
-73.55078125
-195.568359375
-387.86328125
-623.927734375
-838.951171875
-959.0859375
-960.251953125
-884.900390625
-796.1328125
-727.771484375
-681.064453125
-647.853515625
-619.09375
-581.666015625
-526.654296875
-459.1015625
-385.603515625
-295.259765625
-171.06640625
-25.28515625
90.2734375
120.005859375
49.740234375
-81.47265625
-205.62890625
-262.69140625
-230.044921875
-130.275390625
-10.736328125
90.068359375
160.326171875
204.998046875
222.3125
187.005859375
57.861328125
-179.791015625
-462.630859375
-658.140625
-663.36328125
-503.30859375
-301.947265625
-143.97265625
1.517578125
195.869140625
404.22265625
505.92578125
432.46484375
256.287109375
129.126953125
153.8984375
320.544921875
533.736328125
681.376953125
700.669921875
614.416015625
508.021484375
453.990234375
452.69140625
450.599609375
407.751953125
332.46875
256.681640625
205.4375
204.015625
290.423828125
483.91796875
736.10546875
945.349609375
1047.279296875
1081.92578125
1147.517578125
1291.76171875
1473.509765625
1629.166015625
1739.173828125
1812.95703125
1845.92578125
1829.8671875
1786.587890625
1747.431640625
1703.26171875
1616.587890625
1488.8203125
1374.21875
1310.94140625
1276.986328125
1242.306640625
1232.15234375
1295.259765625
1418.703125
1512.234375
1482.73828125
1305.181640625
1027.681640625
738.51953125
531.6328125
468.66015625
546.958984375
709.833984375
897.798828125
1082.029296875
1246.279296875
1361.583984375
1406.560546875
1408.927734375
1438.705078125
1540.474609375
1674.91796875
1739.5859375
1655.41796875
1435.126953125
1168.21875
943.732421875
791.578125
692.798828125
627.224609375
594.439453125
594.23828125
610.501953125
629.236328125
663.994140625
747.01171875
891.357421875
1069.162109375
1229.705078125
1332.6953125
1362.0078125
1318.91015625
1217.123046875
1084.423828125
952.908203125
835.296875
715.98828125
576.322265625
426.75
302.8203125
227.314453125
185.724609375
143.130859375
77.248046875
-11.6796875
-118.95703125
-254.541015625
-438.5703125
-672.416015625
-911.966796875
-1080.130859375
-1121.5703125
-1044.98828125
-898.314453125
-706.08984375
-456.63671875
-159.890625
110.009765625
256.21484375
232.880859375
59.61328125
-217.3125
-539.31640625
-814.173828125
-929.951171875
-827.53125
-552.5078125
-218.50390625
73.51953125
270.380859375
345.158203125
283.390625
108.40625
-101.216796875
-252.447265625
-309.45703125
-315.7578125
-335.4453125
-380.107421875
-409.556640625
-401.220703125
-391.080078125
-426.443359375
-491.845703125
-506.927734375
-399.724609375
-168.65234375
124.076171875
401.822265625
616.8828125
768.24609375
888.619140625
1003.833984375
1099.69921875
1139.23046875
1114.083984375
1062.06640625
1025.21484375
1002.119140625
947.6875
810.1328125
570.99609375
274.912109375
29.9609375
-52.587890625
46.26171875
220.1640625
320.19921875
274.076171875
122.310546875
-42.30859375
-149.76953125
-185.53125
-187.4140625
-220.03125
-332.376953125
-528.2578125
-777.30859375
-1039.48046875
-1262.544921875
-1379.2578125
-1354.78125
-1243.458984375
-1154.5703125
-1135.271484375
-1115.03125
-995.08203125
-774.166015625
-555.875
-446.33203125
-479.76953125
-635.015625
-873.244140625
-1136.2734375
-1345.724609375
-1451.953125
-1486.638671875
-1538.70703125
-1667.4453125
-1853.564453125
-2039.181640625
-2191.869140625
-2310.400390625
-2386.3984375
-2396.34765625
-2335.798828125
-2230.826171875
-2100.0859375
-1931.373046875
-1721.29296875
-1518.001953125
-1384.427734375
-1317.09375
-1234.84375
-1060.60546875
-791.322265625
-479.01953125
-176.32421875
71.640625
207.04296875
182.2890625
20.88671875
-166.8515625
-253.515625
-188.42578125
-26.244140625
131.935546875
225.009765625
263.53125
282.33984375
278.265625
216.26171875
95.74609375
-21.80859375
-75.99609375
-82.01171875
-114.931640625
-226.150390625
-398.564453125
-575.08203125
-698.677734375
-726.904296875
-650.162109375
-515.98046875
-406.63671875
-369.533203125
-388.005859375
-433.1328125
-508.8671875
-613.408203125
-689.0859375
-669.38671875
-574.55859375
-509.35546875
-552.96484375
-692.388671875
-877.861328125
-1093.0390625
-1331.71484375
-1541.2890625
-1643.359375
-1604.064453125
-1447.85546875
-1213.439453125
-940.373046875
-694.16015625
-548.1171875
-517.529296875
-548.990234375
-596.4765625
-671.240234375
-788.16796875
-900.916015625
-939.3515625
-895.552734375
-825.703125
-771.46484375
-724.455078125
-670.857421875
-622.201171875
-582.146484375
-523.453125
-430.322265625
-338.30859375
-297.3984375
-306.423828125
-313.6875
-278.650390625
-209.3515625
-141.279296875
-101.83203125
-97.294921875
-115.021484375
-131.74609375
-132.7421875
-129.15625
-149.912109375
-214.904296875
-319.79296875
-440.150390625
-540.396484375
-587.7578125
-577.376953125
-543.033203125
-523.58203125
-514.71484375
-471.259765625
-363.630859375
-217.548828125
-94.38671875
-52.6015625
-135.8828125
-367.009765625
-716.009765625
-1078.822265625
-1323.703125
-1380.935546875
-1283.486328125
-1119.34375
-958.52734375
-830.75390625
-749.6875
-726.9453125
-756.541015625
-806.78125
-846.595703125
-876.373046875
-917.474609375
-968.2109375
-984.22265625
-915.203125
-758.10546875
-564.935546875
-400.228515625
-300.841796875
-274.78125
-317.9921875
-412.3671875
-509.794921875
-539.10546875
-448.53125
-247.716796875
-4.0546875
207.58203125
354.451171875
451.05859375
527.6953125
605.896484375
699.603515625
816.501953125
940.953125
1026.2890625
1026.1875
935.46484375
783.3359375
586.001953125
332.21484375
35.5859375
-214.84765625
-291.12890625
-132.978515625
183.208984375
487.369140625
634.287109375
598.26171875
477.689453125
417.458984375
506.916015625
718.279296875
926.056640625
999.044921875
899.3125
704.328125
530.189453125
433.55859375
392.998046875
372.134765625
366.939453125
377.591796875
368.3125
297.69140625
182.513671875
89.591796875
50.361328125
12.3671875
-105.466796875
-326.533203125
-597.63671875
-833.71484375
-961.068359375
-936.763671875
-760.90625
-476.720703125
-144.68359375
186.720703125
483.109375
712.8828125
853.64453125
908.45703125
904.029296875
872.2578125
833.3515625
783.6875
698.150390625
570.435546875
464.53515625
491.484375
696.291015625
983.814453125
1194.927734375
1246.95703125
1166.38671875
1008.68359375
813.080078125
638.64453125
566.015625
616.470703125
712.23046875
761.47265625
754.341796875
738.00390625
729.400390625
702.181640625
640.626953125
553.908203125
441.451171875
289.865234375
106.822265625
-78.564453125
-247.759765625
-386.736328125
-450.32421875
-382.009765625
-184.34375
71.837890625
328.8125
595.6015625
895.021484375
1191.48828125
1409.08984375
1505.044921875
1493.91015625
1410.529296875
1279.138671875
1114.296875
926.466796875
726.890625
546.08203125
445.181640625
487.7109375
691.298828125
1008.9375
1349.734375
1614.869140625
1738.2265625
1721.1328125
1622.728515625
1496.203125
1342.232421875
1146.5390625
948.712890625
833.302734375
846.564453125
954.9140625
1094.4765625
1225.251953125
1316.85546875
1319.8125
1198.01171875
983.919921875
766.814453125
621.470703125
570.083984375
611.98046875
755.27734375
995.744140625
1280.5390625
1524.859375
1679.884765625
1778.51171875
1900.396484375
2083.134765625
2271.884765625
2367.884765625
2327.60546875
2201.341796875
2072.11328125
1979.55078125
1922.02734375
1911.3515625
1982.859375
2142.609375
2335.84765625
2489.580078125
2573.36328125
2604.099609375
2605.87890625
2584.197265625
2529.677734375
2426.16015625
2260.3984375
2046.859375
1844.759765625
1727.541015625
1722.263671875
1788.025390625
1860.001953125
1905.404296875
1934.12890625
1972.228515625
2037.51171875
2127.046875
2208.94140625
2232.423828125
2169.31640625
2051.990234375
1952.880859375
1911.408203125
1885.6015625
1787.603515625
1570.08984375
1276.34765625
1010.236328125
863.5625
866.2734375
985.255859375
1150.994140625
1287.591796875
1342.318359375
1311.921875
1245.392578125
1210.1015625
1247.6015625
1361.048828125
1535.201171875
1747.298828125
1950.953125
2071.880859375
2049.9609375
1893.30078125
1679.044921875
1496.572265625
1397.537109375
1398.1015625
1503.736328125
1705.33984375
1952.216796875
2156.3984375
2251.623046875
2254.916015625
2255.72265625
2327.23046875
2446.744140625
2514.54296875
2454.6328125
2286.068359375
2090.96875
1930.01953125
1805.875
1694.583984375
1581.6875
1463.572265625
1341.810546875
1234.291015625
1177.109375
1197.384765625
1289.955078125
1431.505859375
1607.826171875
1813.150390625
2032.6015625
2247.966796875
2463.962890625
2710.81640625
3006.44140625
3313.84375
3537.15234375
3567.603515625
3356.248046875
2964.107421875
2540.564453125
2235.046875
2118.646484375
2184.28515625
2400.009765625
2734.70703125
3135.6171875
3515.814453125
3789.080078125
3914.787109375
3906.412109375
3811.4296875
3690.216796875
3594.103515625
3540.47265625
3510.7421875
3484.435546875
3470.759765625
3495.54296875
3562.9765625
3644.287109375
3702.12109375
3714.083984375
3676.271484375
3600.912109375
3515.361328125
3451.7265625
3431.462890625
3464.75
3560.638671875
3720.384765625
3913.826171875
4076.857421875
4148.78515625
4114.51953125
4009.701171875
3893.138671875
3818.853515625
3821.03125
3905.38671875
4048.369140625
4209.498046875
4346.04296875
4417.025390625
4388.4453125
4257.66796875
4078.158203125
3942.35546875
3922.537109375
4027.490234375
4218.9140625
4458.0625
4723.025390625
4989.205078125
5216.33984375
5362.845703125
5401.171875
5317.91796875
5122.794921875
4875.7578125
4685.955078125
4645.431640625
4749.84765625
4899.814453125
4991.404296875
4998.779296875
4969.744140625
4963.84375
5011.841796875
5120.12109375
5285.08984375
5494.24609375
5724.685546875
5949.400390625
6145.91015625
6304.037109375
6432.8984375
6557.42578125
6697.92578125
6850.251953125
6988.34375
7081.955078125
7107.708984375
7054.447265625
6935.373046875
6794.001953125
6681.9921875
6627.185546875
6633.23046875
6705.765625
6854.8203125
7061.703125
7264.53515625
7397.791015625
7443.15625
7434.62890625
7425.80078125
7460.62109375
7553.146484375
7665.3125
7712.587890625
7630.466796875
7452.609375
7301.302734375
7278.181640625
7369.845703125
7472.490234375
7500.283203125
7455.900390625
7405.82421875
7411.94921875
7490.6640625
7612.458984375
7719.4609375
7752.373046875
7685.322265625
7544.384765625
7383.986328125
7243.54296875
7140.42578125
7107.845703125
7210.412109375
7485.443359375
7867.095703125
8201.908203125
8364.125
8349.11328125
8245.21484375
8132.783203125
8030.787109375
7923.82421875
7800.263671875
7653.080078125
7472.39453125
7261.6484375
7054.107421875
6899.453125
6835.4375
6873.72265625
7000.083984375
7180.134765625
7377.2109375
7575.365234375
7774.08984375
7951.279296875
8049.623046875
8022.46484375
7885.466796875
7701.6484375
7522.357421875
7368.189453125
7261.283203125
7234.36328125
7286.90234375
7357.58203125
7366.80859375
7278.251953125
7107.234375
6892.08203125
6685.328125
6554.478515625
6542.646484375
6614.326171875
6672.76171875
6655.51171875
6596.880859375
6575.3125
6612.28515625
6649.673828125
6624.15625
6536.44921875
6435.71484375
6354.837890625
6280.546875
6180.564453125
6040.490234375
5871.943359375
5703.49609375
5575.5859375
5528.216796875
5566.056640625
5630.810546875
5631.4140625
5523.9296875
5362.37890625
5264.654296875
5331.64453125
5595.37109375
6014.880859375
6490.41796875
6892.876953125
7126.375
7189.248046875
7161.64453125
7121.107421875
7080.833984375
7009.36328125
6875.931640625
6654.701171875
6319.5078125
5886.173828125
5456.744140625
5171.091796875
5086.716796875
5123.169921875
5140.244140625
5059.517578125
4905.857421875
4757.98828125
4683.39453125
4707.16015625
4808.28515625
4927.765625
4988.017578125
4925.83984375
4732.12890625
4474.818359375
4270.57421875
4204.642578125
4266.341796875
4371.509765625
4443.58984375
4451.298828125
4373.3359375
4174.05078125
3845.96875
3451.8515625
3088.31640625
2812.70703125
2623.51953125
2491.22265625
2373.517578125
2215.142578125
1983.01953125
1715.458984375
1505.06640625
1415.998046875
1432.04296875
1484.64453125
1506.05859375
1458.30859375
1352.705078125
1256.240234375
1238.390625
1283.20703125
1286.40234375
1172.94140625
989.30078125
838.28515625
748.8515625
671.0546875
594.25390625
596.875
742.24609375
971.31640625
1149.4453125
1202.4921875
1164.66015625
1103.015625
1045.931640625
997.3984375
973.607421875
984.859375
1000.12890625
970.896484375
891.7578125
806.17578125
745.84765625
695.818359375
634.119140625
571.36328125
516.81640625
428.8125
252.224609375
13.7265625
-161.9453125
-155.291015625
47.853515625
369.423828125
717.2109375
1017.8828125
1198.70703125
1196.466796875
1013.830078125
752.15625
563.576171875
552.779296875
709.53515625
928.380859375
1101.611328125
1203.615234375
1285.1953125
1392.40625
1513.603515625
1613.244140625
1685.80859375
1744.033203125
1769.759765625
1717.78515625
1575.251953125
1388.740234375
1220.03125
1091.796875
984.515625
871.240234375
746.01953125
627.423828125
538.884765625
479.181640625
415.806640625
319.69140625
201.66015625
96.923828125
15.8125
-69.966796875
-191.07421875
-350.484375
-532.34765625
-721.248046875
-907.4140625
-1087.390625
-1259.42578125
-1402.6953125
-1470.0703125
-1431.05859375
-1320.3125
-1209.939453125
-1130.314453125
-1054.556640625
-966.970703125
-899.9375
-880.62890625
-883.24609375
-865.79296875
-819.892578125
-751.021484375
-644.611328125
-496.87109375
-356.42578125
-290.3671875
-321.931640625
-435.84375
-619.916015625
-853.0
-1071.0546875
-1203.046875
-1236.34375
-1198.421875
-1088.533203125
-895.544921875
-682.51171875
-570.8203125
-608.017578125
-716.208984375
-810.466796875
-905.455078125
-1046.80859375
-1188.927734375
-1226.369140625
-1139.65234375
-1037.7109375
-1032.49609375
-1110.576171875
-1150.5625
-1046.62109375
-801.7890625
-516.5625
-303.1171875
-210.125
-220.126953125
-297.857421875
-415.71875
-538.642578125
-629.279296875
-695.71484375
-805.265625
-1012.771484375
-1283.076171875
-1509.720703125
-1601.4453125
-1532.337890625
-1331.474609375
-1063.181640625
-808.783203125
-625.9140625
-517.091796875
-459.1640625
-455.181640625
-525.7578125
-657.279296875
-801.173828125
-928.138671875
-1041.1328125
-1125.93359375
-1137.005859375
-1060.98828125
-958.990234375
-909.09765625
-924.734375
-959.4140625
-978.013671875
-994.349609375
-1047.626953125
-1169.34375
-1368.005859375
-1616.400390625
-1846.416015625
-1976.357421875
-1958.3515625
-1801.6953125
-1556.908203125
-1284.623046875
-1031.01953125
-815.25
-634.3984375
-483.458984375
-367.5390625
-292.029296875
-251.68359375
-241.720703125
-274.12109375
-367.685546875
-517.685546875
-680.7734375
-793.056640625
-808.333984375
-732.880859375
-631.724609375
-589.626953125
-647.611328125
-772.740234375
-892.08984375
-950.71484375
-932.4296875
-838.689453125
-669.703125
-432.33203125
-156.16015625
108.61328125
316.392578125
457.09375
560.6796875
656.41796875
721.79296875
689.990234375
525.095703125
277.830078125
45.869140625
-114.548828125
-217.419921875
-296.53125
-358.3671875
-392.26953125
-400.65625
-403.427734375
-427.076171875
-497.22265625
-619.65625
-752.421875
-818.048828125
-771.35546875
-647.732421875
-520.796875
-418.890625
-310.873046875
-172.490234375
-32.99609375
55.33984375
62.349609375
-26.375
-228.3984375
-531.896484375
-851.814453125
-1067.52734375
-1126.732421875
-1089.220703125
-1054.12890625
-1069.849609375
-1133.494140625
-1243.533203125
-1403.98828125
-1581.19140625
-1700.890625
-1704.291015625
-1585.056640625
-1369.572265625
-1096.689453125
-832.005859375
-663.171875
-640.345703125
-729.150390625
-846.904296875
-937.345703125
-992.052734375
-1018.935546875
-1027.453125
-1040.5078125
-1080.533203125
-1130.205078125
-1135.16796875
-1064.763671875
-954.474609375
-873.501953125
-861.455078125
-906.994140625
-974.28515625
-1033.5625
-1071.580078125
-1088.65234375
-1091.53125
-1087.984375
-1086.453125
-1092.076171875
-1092.08203125
-1053.115234375
-955.72265625
-833.0625
-748.439453125
-721.115234375
-699.765625
-633.857421875
-553.02734375
-540.70703125
-630.427734375
-759.669921875
-835.951171875
-825.01953125
-762.474609375
-704.5390625
-694.5546875
-763.5390625
-922.23828125
-1134.8359375
-1323.591796875
-1428.59375
-1462.80859375
-1490.10546875
-1549.11328125
-1619.408203125
-1666.103515625
-1687.015625
-1691.986328125
-1659.33984375
-1555.716796875
-1399.91015625
-1266.765625
-1207.85546875
-1193.380859375
-1154.078125
-1062.5859375
-951.884765625
-870.6796875
-850.208984375
-906.58203125
-1038.150390625
-1204.478515625
-1326.234375
-1327.626953125
-1187.599609375
-955.666015625
-722.236328125
-564.083984375
-501.65625
-502.81640625
-527.197265625
-557.783203125
-585.7421875
-588.052734375
-548.630859375
-493.365234375
-470.419921875
-489.470703125
-509.994140625
-502.529296875
-492.341796875
-517.626953125
-565.453125
-584.044921875
-555.0859375
-521.474609375
-532.517578125
-583.15234375
-623.31640625
-615.61328125
-567.091796875
-509.888671875
-470.22265625
-461.705078125
-491.8359375
-556.935546875
-633.583984375
-692.23046875
-724.384765625
-743.9765625
-758.5390625
-760.865234375
-767.71484375
-847.318359375
-1068.669921875
-1412.3515625
-1755.455078125
-1961.9375
-1982.24609375
-1868.533203125
-1720.708984375
-1627.837890625
-1625.76171875
-1672.796875
-1676.5859375
-1578.97265625
-1415.806640625
-1269.671875
-1169.13671875
-1067.119140625
-919.0234375
-741.015625
-574.029296875
-429.73046875
-307.859375
-240.654296875
-269.55859375
-374.208984375
-462.083984375
-447.611328125
-330.90625
-198.93359375
-165.353515625
-298.181640625
-563.767578125
-825.740234375
-936.349609375
-865.267578125
-724.95703125
-643.224609375
-627.6796875
-588.62109375
-479.14453125
-360.314453125
-318.021484375
-362.380859375
-436.931640625
-493.041015625
-517.55078125
-506.921875
-458.548828125
-390.65234375
-340.365234375
-333.947265625
-376.990234375
-473.501953125
-629.181640625
-827.49609375
-1023.6875
-1174.470703125
-1259.28515625
-1265.984375
-1180.123046875
-1012.28125
-825.740234375
-709.462890625
-711.6640625
-802.921875
-903.060546875
-940.017578125
-889.05859375
-768.8984375
-608.990234375
-423.9375
-219.083984375
-10.162109375
180.33203125
348.591796875
511.09765625
666.095703125
768.51171875
769.27734375
682.2890625
593.255859375
589.8984375
684.916015625
805.5
849.294921875
755.060546875
543.25
308.302734375
164.796875
174.91796875
309.548828125
480.564453125
619.98046875
728.564453125
842.12109375
955.72265625
1002.212890625
920.26171875
732.083984375
532.126953125
399.1875
338.484375
309.240234375
280.337890625
244.654296875
205.73046875
180.462890625
203.48046875
296.4921875
430.3828125
541.1328125
588.419921875
580.291015625
539.880859375
477.66796875
413.705078125
403.337890625
505.703125
719.126953125
962.00390625
1128.04296875
1163.50390625
1095.83984375
992.791015625
893.740234375
781.8203125
628.060546875
459.302734375
363.3515625
410.0390625
571.98828125
741.005859375
828.69921875
841.869140625
854.390625
916.94921875
1009.236328125
1077.91796875
1100.5390625
1095.84375
1079.7265625
1035.69921875
940.83203125
808.1015625
686.44921875
619.486328125
612.443359375
634.912109375
643.685546875
605.578125
515.53125
402.853515625
316.7421875
302.884765625
392.267578125
596.326171875
888.5234375
1188.798828125
1393.2109375
1441.669921875
1353.740234375
1191.6484375
1001.310546875
803.6015625
629.564453125
532.859375
552.416015625
670.60546875
818.10546875
922.283203125
955.951171875
950.759765625
969.615234375
1058.326171875
1209.556640625
1366.5859375
1468.03125
1499.537109375
1504.259765625
1536.271484375
1602.203125
1657.9296875
1666.201171875
1643.14453125
1634.896484375
1658.388671875
1680.677734375
1648.251953125
1521.69140625
1300.212890625
1049.947265625
904.7265625
989.126953125
1310.51953125
1746.12109375
2151.16796875
2456.6875
2655.52734375
2747.912109375
2753.1171875
2745.943359375
2813.880859375
2967.80859375
3135.541015625
3249.537109375
3303.70703125
3321.59375
3318.72265625
3318.525390625
3362.71484375
3469.166015625
3602.302734375
3716.5390625
3810.62890625
3906.02734375
3983.119140625
3975.341796875
3833.671875
3580.365234375
3299.8828125
3089.939453125
3011.46875
3059.51171875
3175.083984375
3297.580078125
3409.36328125
3525.625
3653.54296875
3782.6640625
3912.181640625
4061.248046875
4238.740234375
4414.625
4535.96484375
4574.564453125
4558.72265625
4555.841796875
4613.220703125
4706.40234375
4753.060546875
4691.623046875
4546.16796875
4408.03125
4361.67578125
4436.111328125
4606.453125
4808.57421875
4957.341796875
4996.423828125
4956.232421875
4936.615234375
4998.28125
5077.208984375
5033.67578125
4790.474609375
4407.69921875
4021.86328125
3731.662109375
3551.353515625
3454.25
3430.10546875
3486.595703125
3607.796875
3737.0703125
3816.265625
3834.66796875
3824.109375
3808.599609375
3779.326171875
3726.076171875
3672.2265625
3658.4609375
3701.01171875
3785.435546875
3896.533203125
4031.8671875
4182.314453125
4319.150390625
4411.076171875
4443.859375
4419.20703125
4349.001953125
4257.39453125
4169.3125
4079.279296875
3945.01953125
3736.38671875
3489.845703125
3295.759765625
3228.998046875
3303.41796875
3486.28125
3728.8046875
3975.08203125
4168.76171875
4273.310546875
4276.19140625
4164.751953125
3922.400390625
3572.12890625
3201.9140625
2905.818359375
2699.3828125
2525.68359375
2346.84765625
2190.587890625
2091.830078125
2027.56640625
1944.009765625
1828.44140625
1721.423828125
1669.9296875
1700.4921875
1829.705078125
2059.9375
2352.708984375
2634.037109375
2844.2890625
2971.384765625
3029.412109375
3022.552734375
2941.85546875
2786.501953125
2579.232421875
2367.392578125
2206.5
2121.982421875
2077.828125
1999.712890625
1841.859375
1622.732421875
1395.447265625
1208.689453125
1106.744140625
1130.962890625
1279.572265625
1472.796875
1591.052734375
1554.0390625
1351.560546875
1018.744140625
624.474609375
282.431640625
114.892578125
159.80078125
324.6328125
460.73828125
483.86328125
413.626953125
314.87890625
231.798828125
179.205078125
166.900390625
208.330078125
306.3671875
440.984375
575.4375
675.64453125
725.818359375
730.861328125
713.24609375
713.37109375
780.611328125
939.19140625
1153.99609375
1347.748046875
1468.521484375
1533.1171875
1592.69921875
1667.025390625
1730.271484375
1752.92578125
1731.458984375
1671.27734375
1561.49609375
1383.244140625
1141.30859375
884.267578125
693.236328125
638.29296875
724.4140625
876.548828125
996.14453125
1044.580078125
1065.921875
1127.630859375
1252.0703125
1406.630859375
1538.671875
1607.359375
1600.291015625
1543.03515625
1491.923828125
1504.54296875
1611.5859375
1805.98046875
2034.689453125
2197.072265625
2189.9609375
1992.671875
1698.03515625
1429.71484375
1234.037109375
1077.296875
933.564453125
828.80078125
792.103515625
808.609375
847.060546875
907.359375
1012.56640625
1164.259765625
1323.12890625
1427.4453125
1428.6953125
1331.09375
1204.51953125
1131.91015625
1129.1171875
1143.544921875
1146.369140625
1185.17578125
1310.474609375
1489.7734375
1653.138671875
1803.32421875
2010.771484375
2296.494140625
2589.365234375
2823.23046875
3013.181640625
3193.27734375
3332.55078125
3378.0390625
3355.046875
3353.53125
3411.123046875
3468.65625
3461.263671875
3404.6015625
3356.1875
3324.888671875
3265.205078125
3152.06640625
3018.720703125
2913.34765625
2853.568359375
2842.40625
2897.849609375
3028.408203125
3188.919921875
3303.16015625
3344.65234375
3365.91015625
3427.501953125
3521.671875
3592.4140625
3611.865234375
3601.720703125
3588.705078125
3580.88671875
3593.4296875
3657.001953125
3778.029296875
3913.630859375
4004.017578125
4012.697265625
3927.53125
3755.416015625
3540.427734375
3357.8359375
3250.474609375
3180.3828125
3076.572265625
2927.625
2800.2265625
2769.390625
2856.2734375
3029.642578125
3234.017578125
3407.373046875
3498.697265625
3486.017578125
3369.21875
3147.265625
2826.05078125
2455.482421875
2133.279296875
1949.759765625
1932.189453125
2047.56640625
2245.244140625
2484.1328125
2727.720703125
2931.6484375
3048.580078125
3052.599609375
2959.611328125
2811.220703125
2627.419921875
2387.443359375
2075.4140625
1732.0703125
1430.07421875
1198.642578125
1005.486328125
822.009765625
673.6953125
605.423828125
620.046875
675.939453125
733.6875
786.30078125
851.015625
945.642578125
1068.0234375
1194.029296875
1307.55078125
1431.634765625
1602.650390625
1803.421875
1953.5625
1987.6015625
1913.353515625
1765.8984375
1538.5234375
1206.748046875
799.548828125
387.4375
-0.203125
-390.37890625
-786.76953125
-1127.77734375
-1352.150390625
-1467.029296875
-1519.94921875
-1538.341796875
-1534.98828125
-1543.078125
-1591.47265625
-1650.216796875
-1648.51171875
-1556.712890625
-1416.603515625
-1281.4453125
-1161.478515625
-1046.69921875
-950.10546875
-895.056640625
-875.7734375
-863.599609375
-847.31640625
-836.146484375
-821.013671875
-764.29296875
-642.185546875
-474.953125
-300.1328125
-136.318359375
8.42578125
116.591796875
183.5625
246.958984375
350.03515625
468.541015625
512.41796875
419.92578125
222.494140625
-4.24609375
-223.482421875
-435.6640625
-612.28515625
-679.6484375
-584.435546875
-356.287109375
-96.263671875
88.634765625
147.16796875
104.021484375
24.34765625
-55.19140625
-159.76953125
-327.373046875
-535.10546875
-703.3046875
-778.392578125
-785.9453125
-792.095703125
-837.150390625
-919.9296875
-1018.490234375
-1098.86328125
-1122.86328125
-1085.1484375
-1043.66796875
-1083.12890625
-1233.876953125
-1439.568359375
-1612.71484375
-1710.859375
-1751.193359375
-1765.1171875
-1759.884765625
-1729.21484375
-1687.44921875
-1677.30859375
-1739.314453125
-1875.505859375
-2040.240234375
-2159.90625
-2167.392578125
-2038.984375
-1813.3046875
-1567.205078125
-1361.5078125
-1214.392578125
-1130.654296875
-1132.998046875
-1235.62109375
-1395.275390625
-1523.791015625
-1562.212890625
-1528.61328125
-1492.806640625
-1521.953125
-1642.318359375
-1816.369140625
-1948.984375
-1955.650390625
-1847.021484375
-1714.865234375
-1611.3984375
-1480.73046875
-1251.3046875
-965.318359375
-753.681640625
-683.609375
-688.421875
-665.861328125
-596.8984375
-532.486328125
-495.9140625
-447.1328125
-341.904296875
-189.0078125
-34.76953125
86.833984375
165.873046875
184.28515625
99.515625
-118.3203125
-436.6015625
-767.232421875
-1032.123046875
-1211.912109375
-1327.58984375
-1396.185546875
-1425.458984375
-1440.671875
-1487.58984375
-1599.51953125
-1772.576171875
-1978.478515625
-2195.248046875
-2422.376953125
-2666.939453125
-2912.57421875
-3107.169921875
-3199.603515625
-3195.119140625
-3152.412109375
-3109.548828125
-3033.83203125
-2870.091796875
-2622.591796875
-2360.658203125
-2156.78125
-2049.19921875
-2045.22265625
-2109.298828125
-2149.73828125
-2076.744140625
-1899.056640625
-1724.638671875
-1643.58984375
-1646.02734375
-1674.955078125
-1711.966796875
-1768.7109375
-1832.259765625
-1879.1875
-1931.603515625
-2042.724609375
-2220.470703125
-2406.880859375
-2540.708984375
-2601.70703125
-2582.689453125
-2462.0078125
-2237.220703125
-1963.220703125
-1719.369140625
-1536.419921875
-1374.22265625
-1173.603515625
-919.841796875
-657.9609375
-459.95703125
-379.251953125
-422.08984375
-550.390625
-717.208984375
-912.294921875
-1171.7265625
-1524.546875
-1919.662109375
-2222.72265625
-2311.4140625
-2178.06640625
-1928.58203125
-1688.626953125
-1529.82421875
-1474.908203125
-1529.4921875
-1684.65625
-1907.890625
-2148.80859375
-2343.095703125
-2416.056640625
-2328.40234375
-2146.51171875
-2028.794921875
-2091.548828125
-2295.138671875
-2494.2421875
-2584.953125
-2566.046875
-2478.859375
-2353.30078125
-2224.552734375
-2143.623046875
-2132.736328125
-2156.591796875
-2165.181640625
-2147.056640625
-2122.40234375
-2106.326171875
-2103.046875
-2120.431640625
-2165.73046875
-2233.107421875
-2309.734375
-2384.57421875
-2439.099609375
-2443.3671875
-2379.05859375
-2259.525390625
-2116.083984375
-1975.404296875
-1861.169921875
-1800.490234375
-1805.26171875
-1851.8515625
-1898.1171875
-1922.38671875
-1937.59375
-1970.919921875
-2035.814453125
-2116.4140625
-2174.80859375
-2188.646484375
-2191.4609375
-2256.083984375
-2416.123046875
-2614.443359375
-2751.07421875
-2774.40234375
-2704.376953125
-2578.314453125
-2410.826171875
-2214.361328125
-2025.89453125
-1887.923828125
-1813.44921875
-1786.43359375
-1789.798828125
-1816.62890625
-1855.671875
-1884.337890625
-1889.44140625
-1890.96484375
-1931.77734375
-2036.93359375
-2190.65234375
-2361.9921875
-2544.02734375
-2749.96484375
-2974.73046875
-3185.576171875
-3356.67578125
-3485.26953125
-3556.443359375
-3519.41796875
-3334.4296875
-3037.326171875
-2728.36328125
-2493.939453125
-2357.5
-2301.423828125
-2305.986328125
-2355.02734375
-2423.126953125
-2473.68359375
-2467.251953125
-2373.376953125
-2188.111328125
-1944.9296875
-1701.232421875
-1512.876953125
-1422.43359375
-1451.814453125
-1579.708984375
-1733.232421875
-1835.13671875
-1868.916015625
-1878.77734375
-1907.69140625
-1966.482421875
-2065.177734375
-2226.6328125
-2438.248046875
-2622.88671875
-2700.046875
-2665.646484375
-2580.4375
-2491.509765625
-2400.689453125
-2303.642578125
-2216.93359375
-2154.1875
-2107.83984375
-2073.125
-2067.28125
-2103.677734375
-2160.396484375
-2194.904296875
-2186.279296875
-2153.3515625
-2140.32421875
-2195.6875
-2352.14453125
-2603.1640625
-2895.791015625
-3162.33984375
-3368.0703125
-3524.8828125
-3661.986328125
-3795.76171875
-3927.634765625
-4049.5234375
-4134.365234375
-4134.275390625
-4018.123046875
-3823.55078125
-3655.697265625
-3611.306640625
-3695.70703125
-3818.826171875
-3875.625
-3829.205078125
-3719.1015625
-3602.921875
-3507.173828125
-3438.9296875
-3425.890625
-3513.2109375
-3706.97265625
-3939.4140625
-4114.923828125
-4186.548828125
-4166.431640625
-4070.3046875
-3893.681640625
-3657.423828125
-3432.689453125
-3275.94921875
-3155.99609375
-2989.861328125
-2748.869140625
-2489.232421875
-2273.880859375
-2105.015625
-1948.16015625
-1785.4140625
-1622.392578125
-1473.4609375
-1367.908203125
-1345.2109375
-1411.130859375
-1514.3125
-1597.86328125
-1663.455078125
-1755.0546875
-1889.212890625
-2033.498046875
-2147.845703125
-2213.05859375
-2219.080078125
-2162.15625
-2066.541015625
-1985.107421875
-1968.501953125
-2049.615234375
-2251.17578125
-2568.38671875
-2931.185546875
-3224.240234375
-3379.06640625
-3430.705078125
-3460.078125
-3497.853515625
-3510.90234375
-3465.123046875
-3362.0390625
-3212.361328125
-3007.892578125
-2735.919921875
-2406.90234375
-2059.28515625
-1748.326171875
-1533.625
-1459.201171875
-1527.71875
-1692.84765625
-1882.197265625
-2031.515625
-2107.05859375
-2112.576171875
-2084.416015625
-2074.0703125
-2124.244140625
-2252.5390625
-2449.15234375
-2684.5390625
-2923.93359375
-3142.75
-3327.021484375
-3455.515625
-3494.048828125
-3429.220703125
-3309.841796875
-3231.255859375
-3259.16796875
-3374.0546875
-3502.201171875
-3594.9296875
-3662.109375
-3729.126953125
-3779.58203125
-3754.724609375
-3610.298828125
-3371.2578125
-3129.65234375
-2983.826171875
-2969.5625
-3042.919921875
-3127.46484375
-3176.232421875
-3189.619140625
-3185.560546875
-3167.86328125
-3123.859375
-3037.67578125
-2897.841796875
-2704.28515625
-2483.66796875
-2297.064453125
-2219.294921875
-2298.634765625
-2525.087890625
-2824.279296875
-3081.763671875
-3198.23046875
-3151.18359375
-3007.45703125
-2859.880859375
-2746.791015625
-2643.083984375
-2526.982421875
-2432.814453125
-2425.068359375
-2531.806640625
-2714.802734375
-2897.064453125
-3010.634765625
-3028.193359375
-2966.126953125
-2863.24609375
-2754.923828125
-2664.66015625
-2606.01171875
-2570.005859375
-2511.166015625
-2377.806640625
-2177.451171875
-1993.953125
-1916.162109375
-1959.009765625
-2070.9296875
-2199.12890625
-2316.861328125
-2400.095703125
-2422.150390625
-2383.587890625
-2319.23828125
-2260.0546875
-2202.533203125
-2122.5546875
-2006.994140625
-1872.326171875
-1766.67578125
-1743.6171875
-1804.62890625
-1871.685546875
-1855.154296875
-1757.115234375
-1673.8359375
-1687.921875
-1794.279296875
-1936.69921875
-2059.578125
-2096.83984375
-1977.0625
-1709.70703125
-1436.298828125
-1323.6328125
-1405.99609375
-1579.8203125
-1740.44921875
-1862.892578125
-1953.42578125
-2000.740234375
-2007.052734375
-2011.8984375
-2045.080078125
-2091.578125
-2132.515625
-2179.78125
-2229.05859375
-2214.955078125
-2071.3515625
-1828.64453125
-1603.3125
-1486.158203125
-1473.86328125
-1511.220703125
-1563.013671875
-1629.634765625
-1719.759765625
-1832.1640625
-1960.439453125
-2106.705078125
-2289.150390625
-2525.076171875
-2787.935546875
-2985.82421875
-3014.17578125
-2853.5390625
-2609.68359375
-2440.939453125
-2438.48046875
-2571.3046875
-2732.056640625
-2822.447265625
-2801.072265625
-2677.080078125
-2487.87890625
-2290.515625
-2152.408203125
-2120.869140625
-2195.552734375
-2346.056640625
-2559.58984375
-2849.67578125
-3204.302734375
-3546.08203125
-3772.802734375
-3839.470703125
-3786.37109375
-3690.607421875
-3607.88671875
-3558.66796875
-3543.248046875
-3549.39453125
-3547.685546875
-3490.8203125
-3330.0234375
-3053.015625
-2723.93359375
-2473.716796875
-2413.5234375
-2536.015625
-2715.62109375
-2825.177734375
-2849.248046875
-2874.47265625
-2980.1171875
-3154.587890625
-3310.666015625
-3358.595703125
-3263.587890625
-3060.091796875
-2826.484375
-2625.763671875
-2445.849609375
-2209.01171875
-1871.212890625
-1511.08203125
-1282.099609375
-1257.7578125
-1355.52734375
-1444.0
-1495.396484375
-1578.75390625
-1710.060546875
-1778.482421875
-1658.701171875
-1358.986328125
-1016.482421875
-767.23046875
-660.677734375
-683.111328125
-805.3671875
-989.173828125
-1185.943359375
-1363.166015625
-1524.474609375
-1687.42578125
-1845.40234375
-1960.2265625
-1991.44140625
-1934.21484375
-1834.4296875
-1760.5
-1746.408203125
-1765.67578125
-1777.08984375
-1791.322265625
-1867.26171875
-2037.384765625
-2260.947265625
-2462.6328125
-2596.53125
-2657.8203125
-2654.791015625
-2600.38671875
-2527.9375
-2487.259765625
-2508.765625
-2574.349609375
-2631.611328125
-2644.43359375
-2635.107421875
-2671.017578125
-2796.751953125
-2978.7265625
-3129.7421875
-3190.728515625
-3177.279296875
-3149.265625
-3156.38671875
-3214.693359375
-3303.517578125
-3363.232421875
-3317.728515625
-3130.888671875
-2842.712890625
-2540.16796875
-2300.61328125
-2166.701171875
-2146.69921875
-2210.748046875
-2304.203125
-2399.140625
-2526.259765625
-2722.05078125
-2944.646484375
-3078.107421875
-3036.03125
-2843.9375
-2613.25
-2451.927734375
-2402.1328125
-2436.27734375
-2492.55859375
-2522.201171875
-2513.419921875
-2470.982421875
-2385.51171875
-2245.7109375
-2076.40625
-1932.77734375
-1849.125
-1823.546875
-1865.4453125
-2020.208984375
-2311.083984375
-2673.087890625
-2980.07421875
-3137.646484375
-3133.275390625
-3012.08203125
-2839.955078125
-2690.404296875
-2626.455078125
-2665.20703125
-2765.14453125
-2860.212890625
-2904.38671875
-2882.375
-2791.73828125
-2633.494140625
-2428.048828125
-2234.4765625
-2134.81640625
-2174.845703125
-2312.654296875
-2444.037109375
-2494.65234375
-2474.373046875
-2423.986328125
-2329.482421875
-2131.630859375
-1825.291015625
-1508.01953125
-1302.501953125
-1250.46484375
-1306.892578125
-1418.736328125
-1570.865234375
-1754.115234375
-1924.802734375
-2018.447265625
-1992.130859375
-1841.96484375
-1591.546875
-1278.9140625
-949.017578125
-644.669921875
-404.41796875
-272.48046875
-294.78515625
-481.345703125
-774.20703125
-1078.322265625
-1334.34765625
-1542.013671875
-1703.328125
-1774.31640625
-1708.373046875
-1536.056640625
-1361.09765625
-1266.74609375
-1251.595703125
-1263.92578125
-1264.1875
-1231.12109375
-1139.25390625
-978.59765625
-797.69921875
-690.935546875
-726.318359375
-900.01953125
-1166.572265625
-1490.5546875
-1849.509765625
-2199.0
-2464.25
-2583.54296875
-2559.33984375
-2458.94921875
-2359.28125
-2291.33984375
-2241.94921875
-2202.671875
-2196.267578125
-2241.70703125
-2307.03515625
-2323.673828125
-2257.076171875
-2152.681640625
-2103.0703125
-2170.54296875
-2340.53125
-2543.38671875
-2716.3515625
-2842.34765625
-2928.505859375
-2959.20703125
-2896.248046875
-2736.251953125
-2543.515625
-2397.62109375
-2316.66796875
-2256.28125
-2173.796875
-2060.30078125
-1916.41796875
-1744.6875
-1581.046875
-1489.306640625
-1490.755859375
-1526.849609375
-1526.041015625
-1488.16796875
-1468.6328125
-1496.91015625
-1552.93359375
-1616.236328125
-1691.39453125
-1776.13671875
-1845.630859375
-1890.126953125
-1941.142578125
-2036.560546875
-2174.244140625
-2317.12890625
-2432.73828125
-2515.6640625
-2585.767578125
-2679.048828125
-2826.47265625
-3020.45703125
-3204.4921875
-3309.91796875
-3304.857421875
-3205.966796875
-3055.423828125
-2898.62890625
-2773.0703125
-2696.302734375
-2656.7421875
-2622.22265625
-2562.5859375
-2469.513671875
-2364.87890625
-2290.37890625
-2272.78515625
-2289.943359375
-2284.873046875
-2225.109375
-2133.9921875
-2050.134765625
-1976.21484375
-1892.970703125
-1805.283203125
-1733.56640625
-1663.58984375
-1554.279296875
-1414.365234375
-1330.013671875
-1381.298828125
-1555.94921875
-1782.091796875
-2025.486328125
-2303.6953125
-2605.072265625
-2850.208984375
-2966.490234375
-2972.83203125
-2956.474609375
-2975.927734375
-3011.4453125
-3002.517578125
-2908.830078125
-2739.705078125
-2553.69140625
-2434.6796875
-2439.85546875
-2551.333984375
-2688.279296875
-2774.28515625
-2779.9453125
-2697.67578125
-2509.064453125
-2210.962890625
-1861.388671875
-1559.3671875
-1365.78125
-1262.1328125
-1194.083984375
-1137.81640625
-1116.322265625
-1167.826171875
-1306.330078125
-1493.279296875
-1635.5234375
-1635.486328125
-1474.248046875
-1241.830078125
-1063.6875
-995.951171875
-1004.373046875
-1033.451171875
-1065.345703125
-1106.4375
-1146.443359375
-1153.9765625
-1104.109375
-996.51953125
-850.9453125
-693.1015625
-540.015625
-392.576171875
-247.150390625
-118.330078125
-41.234375
-42.853515625
-115.1796875
-222.06640625
-329.048828125
-425.435546875
-526.154296875
-654.419921875
-809.912109375
-948.064453125
-1007.87890625
-977.59765625
-925.916015625
-952.61328125
-1109.431640625
-1372.7578125
-1673.9453125
-1934.177734375
-2087.560546875
-2116.58203125
-2082.89453125
-2095.826171875
-2222.962890625
-2434.44921875
-2642.54296875
-2782.65625
-2843.974609375
-2837.435546875
-2760.4296875
-2597.275390625
-2342.265625
-2019.57421875
-1686.787109375
-1415.90625
-1259.958984375
-1232.314453125
-1312.45703125
-1456.984375
-1598.375
-1656.017578125
-1581.560546875
-1398.728515625
-1180.271484375
-983.265625
-826.888671875
-734.166015625
-757.1328125
-925.861328125
-1184.10546875
-1411.63671875
-1521.208984375
-1517.0859375
-1456.576171875
-1380.44140625
-1295.44921875
-1198.59765625
-1083.8125
-932.146484375
-736.626953125
-553.380859375
-495.568359375
-637.591796875
-926.28515625
-1211.65625
-1369.021484375
-1375.748046875
-1278.826171875
-1131.31640625
-983.5234375
-902.21484375
-947.75
-1122.259765625
-1361.857421875
-1584.728515625
-1733.376953125
-1778.5859375
-1717.935546875
-1587.494140625
-1452.74609375
-1363.421875
-1319.75
-1289.8671875
-1248.328125
-1189.4921875
-1123.26171875
-1079.109375
-1100.2734375
-1203.744140625
-1344.546875
-1443.95703125
-1461.67578125
-1426.615234375
-1395.2578125
-1399.01953125
-1436.759765625
-1493.533203125
-1547.318359375
-1572.435546875
-1560.759765625
-1537.763671875
-1538.541015625
-1563.185546875
-1566.890625
-1499.869140625
-1353.43359375
-1168.01171875
-1002.05859375
-890.791015625
-825.244140625
-768.892578125
-701.056640625
-644.689453125
-643.435546875
-708.814453125
-799.369140625
-859.0625
-871.89453125
-874.041015625
-919.044921875
-1038.36328125
-1226.388671875
-1443.8046875
-1629.455078125
-1724.69921875
-1703.23828125
-1578.41796875
-1378.08203125
-1122.73046875
-841.8359375
-601.87890625
-487.466796875
-537.16015625
-710.380859375
-932.751953125
-1164.544921875
-1406.294921875
-1644.025390625
-1816.482421875
-1850.880859375
-1723.962890625
-1484.623046875
-1225.853515625
-1034.5
-948.419921875
-943.865234375
-963.927734375
-964.69140625
-935.89453125
-887.880859375
-839.19140625
-817.953125
-845.49609375
-895.646484375
-888.650390625
-760.0703125
-541.0859375
-349.384765625
-289.056640625
-363.830078125
-485.587890625
-556.37109375
-543.609375
-490.380859375
-459.2421875
-465.0
-468.869140625
-442.53515625
-418.47265625
-454.21875
-559.33984375
-687.75390625
-795.591796875
-869.05078125
-895.13671875
-854.73046875
-767.681640625
-701.376953125
-695.654296875
-707.712890625
-673.5078125
-601.439453125
-553.974609375
-545.162109375
-512.884765625
-405.365234375
-249.576171875
-112.447265625
-30.494140625
-4.3828125
-34.080078125
-123.802734375
-260.814453125
-412.486328125
-539.83203125
-603.130859375
-571.61328125
-450.166015625
-289.697265625
-154.498046875
-85.7578125
-106.529296875
-240.720703125
-495.744140625
-828.3671875
-1150.9609375
-1375.705078125
-1446.498046875
-1347.794921875
-1114.75390625
-829.716796875
-571.53515625
-356.43359375
-152.40234375
42.62109375
170.099609375
177.474609375
87.404296875
-31.072265625
-148.6640625
-301.728515625
-529.7265625
-809.34765625
-1062.921875
-1228.673828125
-1322.677734375
-1432.849609375
-1641.279296875
-1940.283203125
-2229.595703125
-2406.65625
-2454.212890625
-2429.466796875
-2380.373046875
-2299.44921875
-2163.609375
-1994.51953125
-1859.736328125
-1817.66796875
-1870.779296875
-1971.619140625
-2069.39453125
-2148.83984375
-2222.87890625
-2292.591796875
-2332.5390625
-2330.458984375
-2328.3671875
-2393.916015625
-2542.337890625
-2706.19921875
-2792.4609375
-2753.09375
-2592.166015625
-2331.751953125
-2002.822265625
-1661.98828125
-1382.806640625
-1212.720703125
-1143.708984375
-1126.763671875
-1108.212890625
-1056.197265625
-968.09375
-861.265625
-756.15625
-671.2265625
-634.03125
-679.009765625
-815.07421875
-1005.384765625
-1204.416015625
-1412.080078125
-1662.640625
-1955.41796875
-2226.435546875
-2403.41796875
-2466.681640625
-2443.31640625
-2368.294921875
-2271.33203125
-2174.748046875
-2073.23828125
-1934.248046875
-1750.08984375
-1572.51953125
-1458.50390625
-1398.458984375
-1348.677734375
-1328.693359375
-1421.525390625
-1653.93359375
-1929.134765625
-2116.755859375
-2174.703125
-2147.453125
-2082.5859375
-2001.494140625
-1927.287109375
-1874.7578125
-1807.291015625
-1659.04296875
-1422.287109375
-1177.861328125
-1017.326171875
-957.404296875
-943.376953125
-909.8828125
-822.3671875
-687.2265625
-549.3671875
-466.3515625
-460.2265625
-497.494140625
-526.396484375
-522.380859375
-487.828125
-428.869140625
-357.625
-307.36328125
-318.7265625
-405.958984375
-544.83984375
-685.755859375
-767.068359375
-731.533203125
-558.234375
-282.130859375
32.646484375
336.78515625
599.91015625
783.796875
846.939453125
789.14453125
670.244140625
564.923828125
503.958984375
468.634765625
435.341796875
411.3671875
420.568359375
457.07421875
468.259765625
407.6953125
312.484375
299.015625
447.404296875
696.91015625
889.388671875
919.072265625
810.078125
648.12890625
486.337890625
345.21875
259.822265625
267.283203125
352.13671875
451.046875
524.76171875
595.193359375
696.12890625
809.8125
873.169921875
839.498046875
722.0625
582.05859375
481.310546875
440.126953125
430.478515625
408.9609375
360.328125
310.705078125
301.3125
354.5390625
465.681640625
620.63671875
814.021484375
1044.337890625
1286.431640625
1471.892578125
1515.513671875
1383.203125
1137.248046875
899.716796875
760.009765625
719.068359375
721.859375
730.0078125
751.404296875
807.765625
895.0859375
987.84765625
1072.052734375
1153.58203125
1226.044921875
1245.447265625
1158.90625
963.46484375
724.265625
527.935546875
423.55078125
405.537109375
431.728515625
444.4375
392.19140625
260.154296875
87.54296875
-52.396484375
-93.26171875
-5.6640625
185.849609375
398.37890625
524.99609375
507.24609375
372.67578125
182.7578125
-39.58203125
-295.103515625
-534.375
-657.732421875
-611.029296875
-440.24609375
-223.61328125
13.171875
276.33203125
529.921875
697.935546875
740.57421875
689.068359375
598.919921875
499.62890625
398.763671875
307.44921875
244.765625
228.21484375
266.7265625
354.31640625
473.984375
625.884765625
850.732421875
1200.1640625
1669.984375
2173.943359375
2593.720703125
2853.072265625
2950.904296875
2942.58203125
2894.5859375
2840.07421875
2765.5078125
2643.07421875
2475.470703125
2301.75390625
2165.4375
2089.02734375
2067.8125
2062.744140625
2006.130859375
1852.873046875
1639.19921875
1463.037109375
1391.71875
1410.25390625
1465.0390625
1519.431640625
1546.6328125
1513.142578125
1416.599609375
1316.376953125
1273.90625
1266.767578125
1209.1953125
1066.58203125
912.794921875
859.216796875
951.189453125
1142.044921875
1341.7265625
1477.396484375
1529.232421875
1525.71484375
1497.05078125
1433.412109375
1309.837890625
1154.515625
1059.64453125
1101.130859375
1262.2890625
1454.19921875
1598.060546875
1671.603515625
1690.990234375
1675.62890625
1634.708984375
1574.875
1515.693359375
1495.1015625
1547.01953125
1664.8828125
1797.037109375
1888.126953125
1919.181640625
1904.853515625
1869.6796875
1841.291015625
1851.5234375
1920.505859375
2038.55859375
2173.822265625
2294.849609375
2381.42578125
2426.513671875
2440.900390625
2448.9375
2471.9140625
2524.91796875
2627.70703125
2784.751953125
2936.642578125
2972.546875
2840.59765625
2630.81640625
2499.462890625
2514.685546875
2621.80078125
2751.888671875
2894.2265625
3037.126953125
3103.99609375
3009.662109375
2759.36328125
2450.40234375
2191.150390625
2048.26171875
2043.287109375
2145.89453125
2274.798828125
2353.873046875
2377.4609375
2392.12109375
2420.341796875
2445.236328125
2470.955078125
2540.6796875
2663.8125
2764.28515625
2742.689453125
2575.07421875
2322.42578125
2059.365234375
1825.708984375
1636.671875
1498.98046875
1402.955078125
1318.658203125
1212.966796875
1067.982421875
890.90234375
722.90625
633.328125
677.91796875
849.57421875
1082.005859375
1310.556640625
1521.45703125
1739.376953125
1982.501953125
2239.515625
2477.34375
2656.580078125
2746.66796875
2743.373046875
2674.984375
2583.609375
2497.7734375
2424.04296875
2357.541015625
2290.134765625
2210.6796875
2109.3203125
1986.734375
1855.630859375
1734.083984375
1644.26953125
1618.484375
1698.255859375
1919.0703125
2288.19140625
2764.376953125
3251.71484375
3628.845703125
3813.556640625
3810.33984375
3685.08984375
3495.5703125
3270.552734375
3060.091796875
2961.017578125
3044.591796875
3265.384765625
3483.849609375
3591.18359375
3587.48828125
3534.052734375
3468.1328125
3391.052734375
3312.58203125
3264.787109375
3268.201171875
3305.93359375
3336.560546875
3324.810546875
3267.40234375
3204.3046875
3198.630859375
3284.380859375
3427.68359375
3547.486328125
3574.912109375
3491.984375
3332.55859375
3169.19140625
3089.208984375
3148.49609375
3332.791015625
3574.1171875
3806.775390625
3997.8671875
4136.392578125
4225.5625
4290.2265625
4358.544921875
4418.81640625
4417.958984375
4323.046875
4169.083984375
4030.28125
3959.83203125
3972.896484375
4067.451171875
4231.5703125
4430.802734375
4606.001953125
4690.5859375
4639.7265625
4467.6640625
4261.93359375
4126.876953125
4088.30078125
4076.923828125
4028.109375
3966.701171875
3958.376953125
4010.529296875
4078.341796875
4152.421875
4270.84765625
4434.49609375
4574.54296875
4636.197265625
4652.12890625
4700.125
4819.23046875
4996.708984375
5208.779296875
5439.62890625
5675.958984375
5906.853515625
6113.408203125
6245.169921875
6241.515625
6109.998046875
5959.03515625
5915.8671875
6027.41796875
6269.826171875
6622.513671875
7075.48828125
7573.4296875
8015.166015625
8327.28125
8503.58203125
8568.1875
8546.99609375
8493.013671875
8491.255859375
8594.62890625
8768.328125
8923.69921875
8998.322265625
8989.5078125
8928.595703125
8845.43359375
8747.236328125
8611.27734375
8404.861328125
8130.36328125
7846.861328125
7632.439453125
7525.572265625
7508.837890625
7538.857421875
7577.0390625
7596.267578125
7576.751953125
7508.359375
7402.54296875
7302.603515625
7267.763671875
7322.6640625
7417.92578125
7461.263671875
7397.46875
7242.21875
7035.86328125
6798.884765625
6555.740234375
6369.5
6305.365234375
6361.953125
6471.1796875
6565.20703125
6614.171875
6603.48828125
6520.71875
6385.83203125
6262.384765625
6208.333984375
6227.025390625
6282.423828125
6343.916015625
6394.3046875
6412.611328125
6383.0078125
6316.853515625
6235.283203125
6130.259765625
5979.28125
5811.736328125
5722.818359375
5783.70703125
5949.875
6092.654296875
6121.52734375
6047.837890625
5930.1484375
5797.9140625
5649.271484375
5489.888671875
5334.79296875
5183.087890625
5026.697265625
4884.7890625
4799.798828125
4793.109375
4846.7734375
4930.28125
5016.396484375
5063.791015625
5021.701171875
4883.2734375
4720.91796875
4643.4375
4718.505859375
4940.3671875
5248.533203125
5553.609375
5762.568359375
5819.30078125
5735.92578125
5575.921875
5405.302734375
5261.396484375
5149.80078125
5048.197265625
4919.015625
4740.9453125
4531.158203125
4327.560546875
4157.2890625
4032.9921875
3960.748046875
3927.205078125
3896.294921875
3854.966796875
3854.162109375
3962.587890625
4175.833984375
4409.6015625
4590.49609375
4712.529296875
4788.900390625
4793.87109375
4688.98046875
4480.96484375
4218.6328125
3948.2109375
3701.208984375
3509.8828125
3397.453125
3352.662109375
3337.509765625
3319.50390625
3282.73828125
3221.703125
3150.447265625
3108.716796875
3127.197265625
3183.580078125
3216.6953125
3186.896484375
3102.564453125
2988.203125
2854.591796875
2711.2890625
2586.994140625
2517.818359375
2516.861328125
2558.6328125
2590.1796875
2564.259765625
2475.71875
2363.978515625
2267.908203125
2184.44921875
2090.91015625
2004.158203125
1991.6640625
2115.50390625
2381.00390625
2740.669921875
3123.9921875
3456.546875
3679.408203125
3774.400390625
3762.501953125
3670.291015625
3518.517578125
3355.197265625
3266.71484375
3313.40234375
3457.25
3588.05859375
3631.478515625
3611.462890625
3602.978515625
3650.3984375
3746.6171875
3864.099609375
3969.150390625
4006.490234375
3904.5625
3622.302734375
3189.21875
2691.55859375
2223.638671875
1854.50390625
1618.91796875
1507.48046875
1460.734375
1402.82421875
1305.236328125
1209.50390625
1173.45703125
1207.072265625
1279.1953125
1372.6015625
1497.603515625
1645.923828125
1761.775390625
1779.73828125
1680.46875
1498.576171875
1291.607421875
1120.291015625
1049.15625
1135.55078125
1394.26953125
1766.224609375
2127.8671875
2350.048828125
2373.32421875
2240.423828125
2051.953125
1881.873046875
1730.412109375
1549.92578125
1305.51171875
1013.037109375
732.751953125
530.443359375
432.64453125
409.890625
404.138671875
370.8515625
292.06640625
163.85546875
-3.703125
-172.962890625
-288.685546875
-312.412109375
-235.955078125
-63.912109375
192.33203125
498.158203125
800.1875
1057.421875
1242.814453125
1309.47265625
1202.115234375
935.748046875
627.658203125
402.953125
282.759765625
206.142578125
142.892578125
125.275390625
165.115234375
200.9140625
160.79296875
45.599609375
-82.130859375
-175.095703125
-241.724609375
-316.35546875
-405.16015625
-463.859375
-434.13671875
-315.31640625
-192.55078125
-166.744140625
-253.009765625
-375.0703125
-464.39453125
-530.16015625
-614.962890625
-716.93359375
-789.80859375
-803.447265625
-773.291015625
-736.412109375
-721.5625
-737.603515625
-771.3125
-798.884765625
-811.328125
-818.705078125
-816.291015625
-764.28515625
-627.73828125
-430.060546875
-242.189453125
-121.25390625
-81.328125
-117.84765625
-226.341796875
-384.732421875
-541.822265625
-645.8359375
-680.736328125
-666.88671875
-633.57421875
-600.001953125
-578.873046875
-586.689453125
-640.822265625
-742.060546875
-866.033203125
-985.693359375
-1104.310546875
-1247.998046875
-1413.255859375
-1537.60546875
-1541.9921875
-1395.484375
-1125.068359375
-779.59375
-414.5703125
-105.37890625
64.77734375
49.662109375
-139.16015625
-455.384765625
-837.01953125
-1200.771484375
-1458.77734375
-1576.298828125
-1602.53125
-1618.189453125
-1652.806640625
-1667.56640625
-1613.86328125
-1491.9140625
-1352.302734375
-1253.509765625
-1219.646484375
-1230.298828125
-1249.142578125
-1265.396484375
-1302.859375
-1383.162109375
-1488.8671875
-1576.08203125
-1619.96484375
-1631.318359375
-1622.99609375
-1573.76171875
-1440.111328125
-1204.958984375
-907.814453125
-624.306640625
-418.888671875
-316.33984375
-307.25
-365.29296875
-457.166015625
-553.626953125
-649.673828125
-773.51953125
-962.943359375
-1226.078125
-1523.931640625
-1784.12109375
-1931.109375
-1927.25390625
-1813.802734375
-1705.9609375
-1710.744140625
-1830.671875
-1964.28125
-2012.66796875
-1969.068359375
-1894.521484375
-1831.91015625
-1771.802734375
-1691.43359375
-1597.80078125
-1528.455078125
-1524.572265625
-1600.455078125
-1722.904296875
-1822.302734375
-1842.765625
-1788.326171875
-1713.330078125
-1669.73828125
-1670.75390625
-1695.00390625
-1708.24609375
-1688.240234375
-1652.841796875
-1663.59375
-1774.935546875
-1970.423828125
-2169.771484375
-2309.318359375
-2396.001953125
-2470.94140625
-2544.21875
-2589.494140625
-2586.46484375
-2536.68359375
-2439.2734375
-2279.736328125
-2052.48828125
-1776.578125
-1480.681640625
-1189.072265625
-934.4453125
-769.78515625
-746.337890625
-877.728515625
-1131.99609375
-1450.84375
-1763.134765625
-1990.84375
-2076.923828125
-2028.25
-1916.220703125
-1813.28125
-1733.595703125
-1651.837890625
-1567.76953125
-1518.6015625
-1523.1640625
-1549.609375
-1560.84375
-1564.310546875
-1581.4765625
-1582.30078125
-1494.7109375
-1289.728515625
-1026.138671875
-793.873046875
-635.048828125
-538.10546875
-486.609375
-479.193359375
-500.9921875
-504.115234375
-436.619140625
-289.60546875
-110.28515625
30.060546875
80.2109375
30.6640625
-90.189453125
-225.60546875
-299.7890625
-244.38671875
-43.302734375
245.05859375
523.572265625
720.49609375
818.552734375
836.57421875
806.119140625
762.623046875
728.712890625
691.986328125
618.5625
502.0078125
382.318359375
304.388671875
276.8125
285.580078125
322.814453125
374.537109375
400.16015625
363.185546875
279.345703125
202.119140625
159.359375
131.640625
90.12890625
20.01171875
-96.291015625
-273.759765625
-480.240234375
-636.12890625
-697.994140625
-726.443359375
-835.923828125
-1080.40625
-1408.681640625
-1719.1796875
-1931.59375
-2019.98828125
-2023.4765625
-2038.83984375
-2166.701171875
-2429.90625
-2743.228515625
-2971.451171875
-3017.017578125
-2862.76953125
-2562.802734375
-2213.197265625
-1913.10546875
-1717.708984375
-1611.931640625
-1535.955078125
-1443.708984375
-1335.98828125
-1236.294921875
-1141.517578125
-1011.015625
-818.54296875
-613.298828125
-506.556640625
-575.76171875
-786.6015625
-1027.69921875
-1216.505859375
-1347.6953125
-1445.78125
-1519.056640625
-1586.59765625
-1710.2578125
-1942.66015625
-2242.619140625
-2485.48828125
-2575.30078125
-2525.5078125
-2420.8515625
-2326.146484375
-2249.185546875
-2170.55859375
-2081.2890625
-1993.421875
-1929.056640625
-1898.416015625
-1882.2109375
-1843.56640625
-1764.521484375
-1658.380859375
-1534.06640625
-1363.1796875
-1105.31640625
-764.015625
-401.677734375
-102.138671875
68.919921875
80.7734375
-50.40234375
-258.24609375
-462.345703125
-628.09765625
-781.931640625
-958.68359375
-1146.90625
-1296.765625
-1369.29296875
-1363.28125
-1300.197265625
-1195.234375
-1043.375
-833.494140625
-584.830078125
-365.478515625
-248.287109375
-235.828125
-255.34375
-253.09375
-270.529296875
-387.01171875
-595.611328125
-783.974609375
-853.7421875
-823.912109375
-794.69140625
-837.8515625
-950.853515625
-1095.294921875
-1237.703125
-1352.6015625
-1423.40234375
-1461.40234375
-1509.388671875
-1608.4453125
-1760.552734375
-1927.306640625
-2061.794921875
-2140.634765625
-2171.728515625
-2175.29296875
-2154.314453125
-2081.701171875
-1920.091796875
-1657.734375
-1326.353515625
-988.314453125
-710.08203125
-539.787109375
-491.73046875
-540.26953125
-632.376953125
-716.8671875
-770.955078125
-808.49609375
-871.326171875
-1007.931640625
-1240.548828125
-1537.279296875
-1821.529296875
-2023.775390625
-2128.357421875
-2165.2109375
-2162.29296875
-2123.70703125
-2057.900390625
-2004.12109375
-2005.982421875
-2060.869140625
-2116.15625
-2122.955078125
-2079.92578125
-2015.017578125
-1936.951171875
-1822.85546875
-1654.38671875
-1454.517578125
-1283.587890625
-1200.283203125
-1220.94140625
-1306.5
-1388.14453125
-1414.857421875
-1383.525390625
-1327.6640625
-1285.6875
-1283.453125
-1329.34765625
-1400.79296875
-1439.173828125
-1392.119140625
-1279.578125
-1195.47265625
-1215.427734375
-1310.462890625
-1378.3828125
-1359.1328125
-1292.1953125
-1255.021484375
-1275.255859375
-1324.4375
-1374.814453125
-1424.740234375
-1466.314453125
-1461.0234375
-1369.53515625
-1194.58203125
-976.474609375
-751.134765625
-530.048828125
-321.564453125
-151.3046875
-47.58984375
-14.33203125
-27.884765625
-53.3828125
-56.443359375
-15.1484375
54.009765625
86.458984375
18.357421875
-140.75
-308.08984375
-420.099609375
-504.634765625
-633.78515625
-820.095703125
-998.171875
-1109.068359375
-1161.34765625
-1191.296875
-1199.986328125
-1166.41015625
-1105.064453125
-1067.943359375
-1083.435546875
-1120.998046875
-1125.064453125
-1062.7578125
-931.6328125
-748.619140625
-553.232421875
-401.7421875
-325.7109375
-298.572265625
-270.951171875
-243.2265625
-275.640625
-411.953125
-614.24609375
-793.775390625
-892.44140625
-913.6953125
-890.623046875
-861.373046875
-876.541015625
-988.8828125
-1208.861328125
-1487.591796875
-1763.626953125
-2012.16796875
-2229.55859375
-2386.9140625
-2431.126953125
-2331.3828125
-2101.880859375
-1778.392578125
-1395.490234375
-992.095703125
-618.671875
-325.544921875
-147.373046875
-91.861328125
-125.017578125
-172.2109375
-166.0234375
-110.185546875
-81.232421875
-155.623046875
-345.65234375
-605.857421875
-874.212890625
-1095.98046875
-1240.0625
-1322.015625
-1394.103515625
-1485.91796875
-1569.986328125
-1612.6875
-1638.904296875
-1704.3671875
-1813.46875
-1916.9765625
-2002.64453125
-2136.607421875
-2376.58984375
-2668.80078125
-2871.478515625
-2881.5859375
-2721.470703125
-2508.80859375
-2359.7578125
-2311.548828125
-2311.015625
-2270.787109375
-2152.32421875
-2002.25
-1899.712890625
-1864.9375
-1829.36328125
-1703.162109375
-1468.615234375
-1202.62109375
-1010.607421875
-944.5625
-985.51171875
-1093.759765625
-1255.703125
-1468.587890625
-1689.998046875
-1829.830078125
-1811.794921875
-1643.681640625
-1419.970703125
-1249.626953125
-1172.35546875
-1134.515625
-1045.65625
-866.42578125
-642.763671875
-449.0859375
-304.755859375
-162.484375
23.154296875
238.396484375
425.994140625
530.65234375
511.708984375
338.83203125
15.849609375
-388.736328125
-762.201171875
-1011.396484375
-1102.625
-1050.56640625
-895.623046875
-697.796875
-526.376953125
-429.037109375
-405.095703125
-410.529296875
-389.11328125
-306.111328125
-164.625
7.212890625
187.029296875
367.927734375
530.892578125
627.37109375
618.71875
528.478515625
422.611328125
331.810546875
224.89453125
71.388671875
-103.375
-249.376953125
-349.380859375
-413.642578125
-441.03125
-428.19921875
-405.884765625
-415.0
-436.580078125
-389.873046875
-226.689453125
-0.455078125
187.43359375
294.314453125
363.578125
457.12890625
589.857421875
730.552734375
841.26171875
906.30859375
940.125
978.57421875
1051.865234375
1152.982421875
1236.71875
1259.287109375
1217.140625
1140.71484375
1056.861328125
974.1953125
908.400390625
900.212890625
982.498046875
1128.177734375
1252.078125
1279.21484375
1204.701171875
1078.216796875
940.388671875
790.67578125
613.5859375
419.54296875
257.9453125
199.693359375
297.302734375
532.80078125
797.015625
951.2109375
939.3515625
833.3203125
748.533203125
723.357421875
703.05078125
635.10546875
549.3203125
534.505859375
656.53125
906.716796875
1207.095703125
1448.931640625
1545.90625
1482.17578125
1318.33984375
1144.5078125
1027.408203125
998.9765625
1069.5546875
1223.80859375
1409.87109375
1564.349609375
1662.689453125
1733.892578125
1821.48828125
1944.115234375
2096.4921875
2264.896484375
2424.30078125
2536.6796875
2577.970703125
2566.763671875
2550.388671875
2560.75
2592.328125
2618.14453125
2613.87109375
2572.490234375
2516.37890625
2496.544921875
2557.8203125
2694.875
2857.544921875
3005.357421875
3135.376953125
3243.826171875
3289.626953125
3234.1171875
3111.998046875
3024.6015625
3044.923828125
3145.255859375
3230.349609375
3230.998046875
3160.474609375
3098.5859375
3134.646484375
3308.2421875
3578.314453125
3846.17578125
4021.193359375
4069.263671875
4003.83984375
3857.396484375
3687.357421875
3590.08203125
3653.279296875
3865.673828125
4099.62109375
4219.64453125
4208.955078125
4170.703125
4209.197265625
4332.53125
4472.244140625
4568.8125
4616.236328125
4634.603515625
4624.513671875
4558.546875
4412.080078125
4197.39453125
3965.779296875
3772.279296875
3633.91796875
3520.947265625
3386.892578125
3204.7734375
2981.69921875
2756.818359375
2593.345703125
2554.271484375
2659.16796875
2859.890625
3073.98046875
3251.2890625
3405.26953125
3584.099609375
3825.498046875
4135.58984375
4481.271484375
4783.552734375
4941.515625
4902.1875
4715.5859375
4501.021484375
4352.30078125
4290.0234375
4301.912109375
4388.607421875
4536.6328125
4667.130859375
4663.82421875
4475.998046875
4175.2265625
3889.9453125
3691.845703125
3560.888671875
3449.080078125
3347.0546875
3276.7109375
3241.7578125
3213.28515625
3162.73046875
3086.1796875
2987.2109375
2854.5390625
2675.744140625
2464.751953125
2253.669921875
2056.318359375
1861.62109375
1671.4921875
1522.34375
1446.07421875
1419.607421875
1378.9375
1285.2890625
1157.390625
1035.513671875
937.8515625
864.70703125
820.208984375
799.501953125
763.64453125
664.5
509.115234375
374.724609375
332.62109375
360.544921875
350.759765625
210.220703125
-57.73046875
-371.275390625
-652.1015625
-879.333984375
-1077.154296875
-1272.095703125
-1464.453125
-1624.1015625
-1706.583984375
-1687.125
-1590.771484375
-1479.623046875
-1397.591796875
-1336.77734375
-1273.98046875
-1228.322265625
-1250.0625
-1344.822265625
-1439.494140625
-1448.705078125
-1364.390625
-1261.3046875
-1224.33984375
-1289.294921875
-1442.318359375
-1644.673828125
-1852.30078125
-2035.935546875
-2194.453125
-2334.806640625
-2435.73046875
-2454.357421875
-2381.666015625
-2269.951171875
-2183.921875
-2138.001953125
-2105.36328125
-2079.20703125
-2093.955078125
-2179.51171875
-2319.220703125
-2467.724609375
-2593.62890625
-2682.314453125
-2701.09765625
-2591.837890625
-2327.451171875
-1979.470703125
-1702.4765625
-1617.400390625
-1702.958984375
-1823.72265625
-1876.275390625
-1887.90625
-1957.876953125
-2130.998046875
-2367.041015625
-2619.74609375
-2890.650390625
-3184.068359375
-3446.412109375
-3587.55078125
-3557.46875
-3386.7421875
-3161.349609375
-2968.7890625
-2850.650390625
-2783.46875
-2708.818359375
-2596.07421875
-2471.314453125
-2378.916015625
-2334.271484375
-2332.986328125
-2385.873046875
-2508.53515625
-2678.486328125
-2835.33984375
-2931.708984375
-2962.0390625
-2937.48828125
-2858.15234375
-2718.548828125
-2516.71875
-2248.068359375
-1916.92578125
-1571.18359375
-1298.8671875
-1159.97265625
-1131.15234375
-1141.064453125
-1152.9140625
-1190.466796875
-1289.734375
-1448.94921875
-1623.6328125
-1747.81640625
-1762.275390625
-1652.466796875
-1472.416015625
-1312.283203125
-1227.240234375
-1207.09765625
-1219.37890625
-1259.451171875
-1338.48828125
-1437.787109375
-1507.115234375
-1516.2265625
-1490.310546875
-1483.232421875
-1524.337890625
-1599.2265625
-1672.89453125
-1717.75390625
-1724.251953125
-1706.189453125
-1707.19140625
-1786.306640625
-1971.95703125
-2223.44921875
-2449.927734375
-2575.708984375
-2585.642578125
-2513.86328125
-2407.150390625
-2303.03515625
-2220.330078125
-2151.79296875
-2077.4140625
-2002.62890625
-1973.388671875
-2032.380859375
-2165.701171875
-2314.0
-2433.330078125
-2522.626953125
-2593.00390625
-2637.728515625
-2640.2578125
-2589.7265625
-2481.171875
-2323.2890625
-2153.49609375
-2016.53125
-1910.94921875
-1782.140625
-1589.912109375
-1359.927734375
-1143.89453125
-954.486328125
-776.96484375
-628.005859375
-556.03125
-580.453125
-666.5
-764.53515625
-843.287109375
-886.259765625
-899.482421875
-933.162109375
-1046.93359375
-1223.482421875
-1353.646484375
-1346.05859375
-1229.033203125
-1108.513671875
-1047.728515625
-1032.9609375
-1043.296875
-1095.7265625
-1206.353515625
-1349.228515625
-1479.265625
-1573.59765625
-1632.158203125
-1657.708984375
-1656.0859375
-1644.873046875
-1645.583984375
-1673.845703125
-1744.341796875
-1871.44921875
-2053.275390625
-2265.865234375
-2481.169921875
-2675.01171875
-2808.140625
-2826.40234375
-2711.712890625
-2527.099609375
-2385.103515625
-2367.67578125
-2484.3984375
-2687.525390625
-2892.857421875
-2996.09765625
-2925.59375
-2713.240234375
-2489.908203125
-2377.8984375
-2390.06640625
-2444.9609375
-2460.689453125
-2410.517578125
-2308.798828125
-2191.6875
-2121.642578125
-2167.923828125
-2343.7421875
-2568.83984375
-2720.39453125
-2729.291015625
-2621.751953125
-2474.330078125
-2345.8203125
-2255.08984375
-2202.94921875
-2189.08984375
-2200.560546875
-2200.02734375
-2149.068359375
-2052.69140625
-1969.55859375
-1960.93359375
-2027.255859375
-2107.236328125
-2146.08984375
-2155.646484375
-2197.3828125
-2309.939453125
-2463.234375
-2584.896484375
-2625.32421875
-2595.341796875
-2546.4921875
-2519.984375
-2513.6015625
-2491.642578125
-2420.06640625
-2291.6640625
-2127.8515625
-1969.458984375
-1866.1015625
-1859.353515625
-1961.23046875
-2143.365234375
-2345.033203125
-2493.126953125
-2531.470703125
-2457.845703125
-2339.25390625
-2268.716796875
-2290.54296875
-2379.099609375
-2497.056640625
-2646.453125
-2838.224609375
-3039.330078125
-3194.6640625
-3290.90625
-3350.5546875
-3365.04296875
-3293.625
-3147.783203125
-3017.087890625
-2969.04296875
-2969.416015625
-2953.85546875
-2935.97265625
-2968.05859375
-3013.197265625
-2947.81640625
-2713.82421875
-2395.626953125
-2108.609375
-1873.603515625
-1655.3828125
-1473.759765625
-1395.84375
-1428.83984375
-1494.80859375
-1532.65234375
-1575.689453125
-1698.443359375
-1916.703125
-2173.28125
-2411.154296875
-2629.9140625
-2857.2265625
-3072.599609375
-3179.51953125
-3080.330078125
-2790.068359375
-2451.7734375
-2207.421875
-2060.828125
-1899.869140625
-1652.30859375
-1379.97265625
-1204.650390625
-1176.533203125
-1244.48046875
-1333.109375
-1412.93359375
-1499.875
-1618.1796875
-1774.70703125
-1954.169921875
-2129.259765625
-2279.5703125
-2403.9296875
-2513.986328125
-2619.400390625
-2720.583984375
-2807.541015625
-2860.728515625
-2862.314453125
-2815.56640625
-2747.4453125
-2684.896484375
-2633.62890625
-2583.443359375
-2523.98046875
-2450.3984375
-2369.1171875
-2308.982421875
-2311.81640625
-2396.806640625
-2545.90625
-2735.712890625
-2960.638671875
-3199.13671875
-3380.2421875
-3429.775390625
-3349.11328125
-3206.20703125
-3040.96875
-2824.171875
-2534.3984375
-2238.39453125
-2052.119140625
-2028.154296875
-2105.56640625
-2164.353515625
-2114.0703125
-1949.40625
-1756.6953125
-1669.12890625
-1782.95703125
-2090.615234375
-2489.6953125
-2855.46875
-3107.427734375
-3226.927734375
-3239.626953125
-3191.185546875
-3129.875
-3099.30078125
-3132.5234375
-3232.927734375
-3354.904296875
-3424.294921875
-3397.0546875
-3288.33203125
-3132.2109375
-2935.98828125
-2704.560546875
-2493.5234375
-2388.91796875
-2418.7890625
-2514.255859375
-2576.099609375
-2562.771484375
-2503.138671875
-2444.69140625
-2405.626953125
-2363.123046875
-2275.642578125
-2130.853515625
-1981.703125
-1915.638671875
-1971.4375
-2101.673828125
-2231.533203125
-2333.0703125
-2418.09375
-2481.6640625
-2497.619140625
-2472.9140625
-2468.181640625
-2542.66796875
-2691.958984375
-2850.603515625
-2945.6640625
-2943.25390625
-2859.8828125
-2743.4140625
-2636.615234375
-2544.7578125
-2433.796875
-2263.501953125
-2028.921875
-1776.8515625
-1580.69140625
-1485.498046875
-1470.37890625
-1479.12109375
-1499.125
-1589.1171875
-1799.90625
-2078.876953125
-2293.8125
-2362.017578125
-2325.658203125
-2285.734375
-2292.3203125
-2324.046875
-2349.087890625
-2365.830078125
-2384.28125
-2396.640625
-2375.591796875
-2291.2109375
-2134.919921875
-1945.271484375
-1805.33203125
-1785.515625
-1874.634765625
-1982.27734375
-2022.392578125
-1985.88671875
-1922.0078125
-1862.181640625
-1784.064453125
-1652.556640625
-1477.12890625
-1312.73828125
-1206.85546875
-1157.388671875
-1123.595703125
-1063.16015625
-947.955078125
-760.177734375
-505.556640625
-239.578125
-52.34765625
2.82421875
-36.78515625
-81.001953125
-80.162109375
-67.533203125
-110.80078125
-240.44140625
-429.966796875
-626.17578125
-785.21875
-893.58203125
-974.03515625
-1069.431640625
-1206.607421875
-1372.748046875
-1531.462890625
-1656.1875
-1737.892578125
-1768.12890625
-1737.86328125
-1660.92578125
-1579.71875
-1529.67578125
-1505.31640625
-1475.01953125
-1417.345703125
-1318.5078125
-1144.33984375
-863.95703125
-528.21875
-288.048828125
-280.666015625
-495.306640625
-788.216796875
-1033.783203125
-1221.482421875
-1394.134765625
-1542.14453125
-1601.095703125
-1527.06640625
-1329.3515625
-1042.671875
-715.6328125
-428.58203125
-274.802734375
-296.73046875
-456.625
-680.130859375
-913.14453125
-1134.5234375
-1339.240234375
-1520.65234375
-1650.634765625
-1671.890625
-1537.1953125
-1271.78125
-975.408203125
-744.75
-606.66796875
-532.71484375
-489.298828125
-453.65625
-408.0625
-349.671875
-292.87109375
-239.431640625
-164.7265625
-59.41015625
37.0625
80.69140625
83.43359375
84.54296875
69.48046875
-29.234375
-238.134765625
-493.609375
-706.1328125
-838.841796875
-904.322265625
-923.88671875
-925.595703125
-956.326171875
-1053.17578125
-1207.138671875
-1379.9921875
-1545.06640625
-1682.162109375
-1747.0
-1696.630859375
-1563.693359375
-1471.115234375
-1537.056640625
-1765.91015625
-2048.30078125
-2264.33203125
-2371.615234375
-2396.94140625
-2373.150390625
-2311.423828125
-2226.279296875
-2149.685546875
-2098.470703125
-2047.408203125
-1963.974609375
-1862.904296875
-1794.587890625
-1775.703125
-1762.205078125
-1704.185546875
-1600.552734375
-1481.166015625
-1361.6171875
-1245.408203125
-1153.505859375
-1114.4765625
-1125.818359375
-1153.919921875
-1175.01953125
-1189.146484375
-1186.67578125
-1130.115234375
-992.697265625
-807.001953125
-658.693359375
-628.240234375
-735.134765625
-925.09765625
-1103.55078125
-1192.990234375
-1176.328125
-1093.947265625
-1000.439453125
-923.8359375
-861.6875
-807.708984375
-776.837890625
-803.25
-910.58984375
-1080.431640625
-1252.16015625
-1358.591796875
-1364.23046875
-1276.453125
-1135.38671875
-997.5
-908.908203125
-874.69140625
-863.4921875
-861.478515625
-911.921875
-1071.625
-1323.6015625
-1558.146484375
-1653.330078125
-1561.0859375
-1312.43359375
-967.490234375
-584.935546875
-226.314453125
43.669921875
179.31640625
176.2578125
69.765625
-91.201171875
-272.986328125
-462.666015625
-645.84765625
-789.73828125
-860.716796875
-853.615234375
-790.162109375
-696.5625
-604.43359375
-564.681640625
-619.056640625
-742.36328125
-847.740234375
-878.28125
-871.9296875
-906.24609375
-997.302734375
-1090.484375
-1144.666015625
-1186.439453125
-1272.52734375
-1425.1484375
-1610.78515625
-1754.904296875
-1767.43359375
-1589.123046875
-1251.291015625
-886.046875
-645.0546875
-588.1015625
-654.3203125
-747.181640625
-837.32421875
-966.73828125
-1157.11328125
-1346.673828125
-1445.36328125
-1438.439453125
-1398.23828125
-1392.69921875
-1424.498046875
-1474.603515625
-1554.283203125
-1668.064453125
-1758.455078125
-1749.564453125
-1641.404296875
-1510.12890625
-1415.240234375
-1357.79296875
-1330.7890625
-1341.224609375
-1352.498046875
-1267.89453125
-1027.849609375
-690.94140625
-368.8515625
-109.703125
99.4453125
239.982421875
248.640625
106.87890625
-119.671875
-357.75
-596.228515625
-850.263671875
-1096.228515625
-1282.6171875
-1381.732421875
-1391.853515625
-1306.3515625
-1126.68359375
-905.330078125
-733.73828125
-671.99609375
-713.859375
-827.513671875
-995.802734375
-1191.591796875
-1342.4296875
-1368.107421875
-1261.287109375
-1100.109375
-964.556640625
-860.0859375
-742.5
-600.015625
-477.83984375
-419.970703125
-416.748046875
-426.2578125
-427.068359375
-424.7265625
-414.50390625
-368.521484375
-272.462890625
-158.826171875
-86.21875
-87.833984375
-150.400390625
-240.72265625
-337.271484375
-426.611328125
-479.779296875
-455.130859375
-338.505859375
-174.47265625
-42.51953125
4.36328125
-24.267578125
-76.654296875
-103.287109375
-82.296875
-22.0703125
43.791015625
74.10546875
57.787109375
42.55078125
110.458984375
305.833984375
582.01171875
824.80078125
936.435546875
904.65625
797.4375
695.548828125
631.669921875
590.0234375
551.05859375
520.140625
509.853515625
509.0625
485.908203125
424.5625
353.833984375
335.525390625
419.0234375
596.048828125
791.81640625
905.916015625
877.806640625
730.255859375
562.01171875
495.1484375
602.322265625
852.705078125
1124.3984375
1292.80859375
1321.25390625
1260.791015625
1171.5234375
1074.91015625
983.76171875
929.033203125
922.171875
925.41015625
906.5859375
903.265625
978.6484375
1119.685546875
1235.64453125
1267.671875
1247.89453125
1230.53125
1213.7734375
1161.5703125
1062.29296875
928.36328125
773.294921875
637.3359375
611.017578125
770.71875
1080.56640625
1395.05078125
1571.810546875
1567.044921875
1431.986328125
1252.708984375
1096.720703125
981.708984375
875.755859375
741.7109375
589.041015625
471.552734375
439.08203125
512.279296875
697.90234375
991.37890625
1351.541015625
1702.873046875
1984.994140625
2186.76171875
2323.58984375
2405.443359375
2443.76953125
2466.693359375
2501.3515625
2552.091796875
2615.017578125
2698.71875
2804.087890625
2892.228515625
2904.02734375
2818.943359375
2677.537109375
2543.685546875
2461.48046875
2448.71875
2504.591796875
2603.8125
2696.998046875
2743.009765625
2747.923828125
2760.93359375
2825.416015625
2942.193359375
3087.931640625
3257.244140625
3463.09765625
3692.49609375
3890.03515625
4009.876953125
4069.916015625
4126.3984375
4205.095703125
4295.0859375
4407.619140625
4585.109375
4820.830078125
5012.27734375
5045.404296875
4911.22265625
4698.708984375
4487.099609375
4292.716796875
4111.537109375
3948.40625
3786.224609375
3589.23828125
3384.6875
3304.07421875
3485.59765625
3938.697265625
4536.880859375
5130.5390625
5629.185546875
5990.951171875
6202.392578125
6303.5078125
6394.3984375
6568.80078125
6838.501953125
7142.111328125
7424.8515625
7692.89453125
7990.279296875
8337.78125
8699.427734375
9001.625
9182.248046875
9228.326171875
9176.599609375
9086.44921875
9013.314453125
8993.9140625
9036.552734375
9121.673828125
9226.30859375
9355.16796875
9536.0078125
9777.884765625
10048.22265625
10301.64453125
10516.060546875
10683.89453125
10783.81640625
10790.9609375
10713.923828125
10593.501953125
10457.4375
10302.736328125
10139.408203125
10030.2421875
10056.685546875
10242.7734375
10528.7109375
10822.86328125
11069.13671875
11261.9921875
11412.392578125
11518.978515625
11577.88671875
11608.62890625
11652.521484375
11739.326171875
11863.92578125
12001.072265625
12131.28125
12241.4921875
12314.720703125
12342.517578125
12342.556640625
12336.55859375
12306.943359375
12202.234375
11996.51171875
11721.5390625
11430.3671875
11156.650390625
10925.419921875
10769.12890625
10694.349609375
10646.76171875
10544.73828125
10344.076171875
10046.6640625
9663.0390625
9207.6953125
8727.748046875
8292.88671875
7944.9375
7682.6875
7493.685546875
7363.046875
7250.677734375
7111.6328125
6959.052734375
6860.37109375
6840.44140625
6829.068359375
6744.72265625
6598.533203125
6469.529296875
6399.2578125
6359.453125
6308.73828125
6225.703125
6086.359375
5866.447265625
5590.271484375
5341.140625
5193.98828125
5147.857421875
5131.125
5054.919921875
4860.7109375
4550.208984375
4193.73828125
3897.244140625
3741.98828125
3750.7265625
3896.810546875
4115.818359375
4305.681640625
4355.98828125
4214.9921875
3928.267578125
3600.421875
3322.388671875
3133.865234375
3031.55078125
2993.451171875
3003.568359375
3068.087890625
3204.23046875
3405.16015625
3620.30078125
3774.884765625
3806.216796875
3690.341796875
3458.15625
3193.611328125
2994.294921875
2913.4140625
2939.642578125
3028.103515625
3132.650390625
3212.90625
3246.48828125
3250.638671875
3262.27734375
3275.41015625
3225.423828125
3062.41015625
2818.318359375
2575.546875
2393.833984375
2298.224609375
2302.798828125
2383.330078125
2434.900390625
2327.89453125
2038.4609375
1689.845703125
1441.119140625
1355.71484375
1384.353515625
1436.62109375
1447.20703125
1410.0859375
1387.91796875
1470.892578125
1690.1171875
1975.359375
2221.08203125
2386.369140625
2508.35546875
2631.03125
2754.3671875
2851.84375
2903.31640625
2899.0
2837.15234375
2735.162109375
2625.36328125
2520.634765625
2394.328125
2214.30859375
1994.3828125
1793.564453125
1660.421875
1593.513671875
1565.80078125
1572.833984375
1633.822265625
1744.400390625
1853.060546875
1904.193359375
1895.580078125
1872.13671875
1862.74609375
1844.728515625
1780.630859375
1673.46484375
1569.287109375
1515.2421875
1534.841796875
1640.080078125
1838.8984375
2111.4296875
2391.10546875
2595.50390625
2685.486328125
2682.39453125
2619.61328125
2492.935546875
2279.982421875
2001.86328125
1732.44921875
1529.2265625
1376.228515625
1220.2890625
1050.92578125
913.697265625
847.4296875
842.88671875
874.951171875
944.4375
1061.392578125
1201.373046875
1304.404296875
1316.646484375
1220.505859375
1032.732421875
793.71484375
557.4765625
370.48828125
249.24609375
185.33984375
174.595703125
229.74609375
357.19921875
529.669921875
694.109375
809.94140625
876.04296875
920.09375
969.783203125
1044.197265625
1168.09765625
1369.07421875
1639.046875
1909.78515625
2097.84765625
2181.556640625
2210.1171875
2227.810546875
2220.056640625
2162.123046875
2098.826171875
2129.29296875
2301.3671875
2547.953125
2744.634765625
2818.021484375
2787.884765625
2718.06640625
2647.15625
2570.076171875
2472.755859375
2366.2421875
2276.41015625
2208.765625
2145.78515625
2086.9921875
2069.25
2124.02734375
2225.9296875
2312.21484375
2353.955078125
2382.978515625
2443.896484375
2544.220703125
2662.255859375
2781.10546875
2897.01953125
3009.89453125
3125.46875
3258.275390625
3414.806640625
3578.333984375
3724.642578125
3848.63671875
3962.708984375
4074.8515625
4184.916015625
4299.07421875
4426.359375
4552.701171875
4633.212890625
4625.55859375
4533.71484375
4419.345703125
4371.982421875
4457.595703125
4671.798828125
4929.861328125
5117.16015625
5174.720703125
5142.548828125
5109.59375
5119.439453125
5137.046875
5109.9296875
5039.8828125
4973.576171875
4933.142578125
4885.390625
4786.357421875
4634.2890625
4466.025390625
4317.95703125
4205.43359375
4125.580078125
4061.10546875
3992.630859375
3929.173828125
3917.048828125
3988.8046875
4101.62109375
4155.84765625
4089.755859375
3942.6875
3818.162109375
3798.87890625
3898.318359375
4067.55078125
4230.900390625
4332.4296875
4370.4140625
4384.974609375
4405.787109375
4421.837890625
4404.296875
4334.83203125
4197.494140625
3970.58984375
3658.607421875
3319.775390625
3029.474609375
2818.642578125
2673.693359375
2589.970703125
2587.30859375
2662.330078125
2755.603515625
2786.25
2705.958984375
2513.296875
2241.482421875
1952.41796875
1721.037109375
1590.435546875
1538.248046875
1506.13671875
1466.58984375
1446.169921875
1478.3984375
1550.466796875
1613.326171875
1641.03125
1661.232421875
1714.166015625
1789.173828125
1821.53125
1760.861328125
1632.24609375
1519.50390625
1495.150390625
1575.291015625
1730.302734375
1916.3125
2093.064453125
2228.4296875
2297.55859375
2280.501953125
2173.0078125
2014.0390625
1888.841796875
1869.46484375
1941.564453125
2014.69921875
2018.451171875
1966.177734375
1908.70703125
1853.26953125
1762.02734375
1619.72265625
1468.154296875
1370.626953125
1365.62109375
1453.98046875
1600.84375
1740.271484375
1806.935546875
1786.666015625
1722.8125
1655.0078125
1564.755859375
1405.12890625
1177.841796875
951.638671875
794.115234375
705.01171875
632.185546875
539.357421875
435.802734375
343.677734375
265.34765625
198.7734375
166.373046875
199.7421875
293.462890625
395.0859375
450.39453125
444.349609375
388.76171875
289.130859375
146.90625
-13.701171875
-150.4140625
-242.640625
-306.236328125
-355.943359375
-370.302734375
-314.5546875
-191.962890625
-51.291015625
59.138671875
128.435546875
169.716796875
187.396484375
172.37890625
121.455078125
46.130859375
-36.763671875
-112.087890625
-165.8359375
-192.841796875
-211.185546875
-257.87890625
-359.017578125
-504.158203125
-650.494140625
-746.24609375
-752.09765625
-658.966796875
-501.025390625
-343.833984375
-241.55859375
-202.158203125
-200.52734375
-218.794921875
-258.7109375
-318.26171875
-378.55859375
-423.4453125
-457.384765625
-491.23046875
-518.888671875
-521.830078125
-496.3125
-466.951171875
-468.35546875
-511.453125
-568.103515625
-596.470703125
-589.970703125
-594.060546875
-657.64453125
-767.3046875
-847.44140625
-831.705078125
-720.79296875
-566.685546875
-420.033203125
-302.578125
-210.490234375
-126.857421875
-43.328125
17.49609375
17.328125
-46.080078125
-125.38671875
-187.2109375
-267.802734375
-426.494140625
-651.103515625
-849.0078125
-935.0078125
-895.388671875
-766.724609375
-597.982421875
-449.19921875
-380.701171875
-403.283203125
-457.908203125
-474.9140625
-440.60546875
-383.630859375
-316.0
-219.96484375
-81.341796875
98.40234375
318.244140625
571.134765625
819.138671875
1009.451171875
1129.72265625
1223.451171875
1333.123046875
1443.4296875
1498.1015625
1466.53125
1381.734375
1314.34765625
1311.96484375
1357.32421875
1383.33203125
1337.349609375
1233.693359375
1135.61328125
1086.26171875
1069.646484375
1038.990234375
963.4375
839.267578125
679.369140625
516.908203125
408.68359375
401.720703125
481.06640625
562.44140625
553.1953125
428.9453125
255.841796875
142.015625
162.615234375
318.09765625
549.099609375
779.03125
940.833984375
982.541015625
881.5
671.509765625
440.0859375
271.326171875
183.224609375
126.86328125
42.96875
-89.564453125
-248.4609375
-384.205078125
-438.185546875
-372.046875
-198.328125
28.318359375
262.490234375
500.638671875
753.23046875
1002.06640625
1207.470703125
1349.68359375
1438.31640625
1479.828125
1457.162109375
1349.466796875
1161.619140625
936.375
752.96484375
705.23828125
843.36328125
1117.8203125
1404.138671875
1607.4296875
1732.748046875
1839.59765625
1949.501953125
2026.8828125
2037.91796875
1993.79296875
1935.921875
1906.5078125
1933.5078125
2010.91796875
2082.21875
2070.859375
1946.0078125
1744.68359375
1523.701171875
1315.4296875
1142.361328125
1039.3828125
1023.912109375
1055.478515625
1057.890625
981.36328125
823.087890625
597.68359375
322.017578125
33.703125
-207.890625
-359.83203125
-424.541015625
-432.115234375
-404.298828125
-339.91015625
-221.279296875
-27.658203125
242.916015625
552.37890625
830.681640625
1015.8125
1085.349609375
1051.318359375
939.916015625
784.455078125
623.3046875
485.841796875
379.091796875
294.26171875
224.240234375
172.884765625
156.869140625
204.615234375
340.310546875
551.9765625
776.46875
928.619140625
950.232421875
833.57421875
612.505859375
347.62109375
113.353515625
-26.64453125
-49.025390625
24.625
154.091796875
307.306640625
465.65625
620.142578125
773.279296875
935.03515625
1100.61328125
1232.12109375
1278.908203125
1229.142578125
1136.201171875
1078.06640625
1083.994140625
1111.251953125
1104.7578125
1071.11328125
1074.97265625
1162.220703125
1309.7109375
1462.822265625
1600.701171875
1737.70703125
1871.12890625
1964.671875
1995.771484375
1991.02734375
1989.392578125
1982.5703125
1918.91015625
1768.6953125
1567.955078125
1392.369140625
1298.271484375
1288.30859375
1315.16796875
1308.185546875
1213.69140625
1034.962890625
838.255859375
706.755859375
678.181640625
725.435546875
794.619140625
855.072265625
911.849609375
977.3359375
1039.201171875
1063.654296875
1039.615234375
1021.708984375
1110.421875
1361.0625
1705.59765625
1985.734375
2080.919921875
1998.2890625
1833.380859375
1665.720703125
1516.171875
1387.15234375
1296.513671875
1253.056640625
1228.37109375
1185.125
1129.181640625
1112.451171875
1181.69140625
1336.712890625
1538.240234375
1739.63671875
1902.056640625
1992.970703125
1995.0859375
1930.66015625
1869.5703125
1892.958984375
2032.833984375
2244.35546875
2438.806640625
2541.97265625
2527.443359375
2420.470703125
2295.171875
2256.1484375
2379.455078125
2643.982421875
2931.103515625
3110.423828125
3129.099609375
3023.900390625
2872.02734375
2745.421875
2687.658203125
2696.255859375
2721.052734375
2701.125
2612.2890625
2471.625
2304.076171875
2129.865234375
1989.076171875
1949.244140625
2059.3359375
2293.990234375
2555.94921875
2741.88671875
2812.419921875
2807.98828125
2802.376953125
2838.26171875
2903.703125
2966.412109375
3019.2734375
3083.396484375
3176.875
3300.169921875
3450.77734375
3628.576171875
3816.19140625
3972.392578125
4062.484375
4086.6875
4064.87109375
4003.462890625
3898.876953125
3772.7890625
3679.9765625
3663.830078125
3708.9453125
3750.357421875
3733.345703125
3660.630859375
3581.0859375
3542.158203125
3564.85546875
3661.80078125
3856.005859375
4159.32421875
4535.986328125
4908.876953125
5209.123046875
5407.7578125
5499.27734375
5481.802734375
5375.7265625
5247.8046875
5186.193359375
5240.908203125
5393.54296875
5577.4140625
5713.779296875
5743.068359375
5662.181640625
5550.966796875
5533.9140625
5674.634765625
5899.537109375
6046.96484375
6009.810546875
5833.86328125
5680.380859375
5697.90234375
5918.408203125
6245.736328125
6522.798828125
6625.119140625
6527.232421875
6303.138671875
6061.349609375
5869.49609375
5733.49609375
5634.212890625
5562.70703125
5514.779296875
5473.322265625
5420.3046875
5364.6015625
5339.494140625
5363.521484375
5408.177734375
5408.24609375
5307.9140625
5109.099609375
4885.56640625
4742.140625
4741.677734375
4864.572265625
5041.7421875
5221.7734375
5399.26953125
5590.3125
5800.681640625
6013.763671875
6187.017578125
6261.580078125
6205.841796875
6063.873046875
5938.615234375
5906.240234375
5954.94921875
6016.384765625
6039.046875
6014.05859375
5946.2734375
5830.455078125
5661.40234375
5454.814453125
5253.45703125
5109.279296875
5041.978515625
5003.216796875
4898.5390625
4668.525390625
4346.919921875
4026.5546875
3775.75
3600.9765625
3475.6875
3375.888671875
3286.294921875
3196.84375
3105.8515625
3019.5859375
2947.10546875
2900.18359375
2890.69921875
2919.349609375
2979.017578125
3081.583984375
3260.5234375
3518.560546875
3785.734375
3964.79296875
4016.201171875
3968.1875
3850.595703125
3664.33984375
3424.92578125
3191.9453125
3030.841796875
2970.224609375
3005.958984375
3108.150390625
3204.150390625
3198.33203125
3049.384765625
2806.77734375
2543.033203125
2280.623046875
2024.0234375
1833.037109375
1804.853515625
1983.2421875
2323.2734375
2736.42578125
3127.6015625
3400.6796875
3494.626953125
3437.015625
3316.85546875
3180.626953125
2992.3984375
2719.662109375
2416.93359375
2183.783203125
2062.154296875
2011.044921875
1965.974609375
1887.646484375
1765.77734375
1621.537109375
1515.89453125
1521.69140625
1663.0625
1885.302734375
2086.0546875
2170.94921875
2093.75
1875.2421875
1596.841796875
1358.56640625
1223.8984375
1200.5546875
1266.05078125
1392.4921875
1542.3203125
1665.650390625
1730.509765625
1755.32421875
1790.177734375
1854.529296875
1903.453125
1870.279296875
1744.322265625
1595.76953125
1516.12109375
1539.935546875
1634.630859375
1759.396484375
1908.146484375
2081.05859375
2236.744140625
2309.177734375
2278.890625
2200.96875
2144.6484375
2119.583984375
2080.822265625
1997.3828125
1892.53515625
1814.5078125
1784.986328125
1781.06640625
1752.892578125
1653.623046875
1468.083984375
1223.630859375
964.158203125
707.296875
440.72265625
167.966796875
-65.54296875
-216.609375
-299.03515625
-359.958984375
-403.2734375
-373.8515625
-232.44140625
-17.892578125
185.865234375
323.94921875
390.2578125
394.29296875
342.876953125
252.119140625
148.744140625
52.390625
-27.56640625
-77.328125
-81.31640625
-46.197265625
-5.27734375
12.1171875
7.2421875
0.564453125
0.06640625
-13.412109375
-71.5078125
-188.490234375
-341.103515625
-479.126953125
-559.84765625
-567.982421875
-501.423828125
-359.544921875
-168.9140625
-7.29296875
36.201171875
-62.01171875
-240.548828125
-413.14453125
-525.103515625
-548.97265625
-464.5625
-273.37109375
-14.0
264.904296875
537.337890625
783.060546875
949.33203125
959.779296875
768.35546875
396.15234375
-74.921875
-528.890625
-854.775390625
-999.591796875
-994.029296875
-905.328125
-760.3359375
-538.044921875
-243.19140625
43.88671875
215.30859375
221.6953125
94.6328125
-101.185546875
-314.171875
-512.8515625
-680.453125
-819.923828125
-953.01171875
-1099.521484375
-1257.04296875
-1404.634765625
-1520.482421875
-1587.119140625
-1582.205078125
-1479.365234375
-1271.53515625
-994.39453125
-719.369140625
-517.396484375
-425.201171875
-437.35546875
-518.0
-615.82421875
-677.869140625
-664.169921875
-560.33984375
-383.88671875
-181.755859375
-11.5234375
95.67578125
164.490234375
258.23828125
419.984375
632.04296875
839.728515625
1008.830078125
1148.685546875
1280.4296875
1393.265625
1435.82421875
1348.46484375
1108.09375
750.330078125
351.66015625
-10.111328125
-279.9296875
-424.51171875
-434.865234375
-345.15234375
-234.015625
-182.2421875
-221.59765625
-325.875
-438.638671875
-497.013671875
-446.609375
-269.357421875
-9.13671875
245.373046875
413.23828125
455.57421875
371.96484375
191.103515625
-29.107421875
-216.572265625
-318.64453125
-317.05859375
-211.458984375
-10.630859375
246.7734375
480.384765625
602.7734375
576.60546875
442.515625
298.2890625
243.73828125
320.158203125
486.80078125
662.6171875
795.818359375
884.32421875
933.998046875
927.8828125
853.92578125
741.474609375
646.943359375
614.2265625
664.59375
805.34765625
1017.16015625
1239.17578125
1397.716796875
1457.3828125
1431.0625
1348.17578125
1238.822265625
1144.70703125
1106.935546875
1123.033203125
1137.744140625
1099.056640625
1015.650390625
945.986328125
940.83203125
1010.248046875
1133.943359375
1277.515625
1396.40234375
1451.69921875
1447.14453125
1446.025390625
1526.3046875
1700.671875
1884.220703125
1954.3671875
1849.34375
1611.53125
1349.4921875
1174.025390625
1156.8125
1304.84375
1544.767578125
1753.130859375
1844.8515625
1847.52734375
1877.771484375
2038.7890625
2342.263671875
2716.162109375
3066.966796875
3336.052734375
3518.173828125
3636.09375
3691.06640625
3641.6484375
3448.37890625
3144.37890625
2848.396484375
2697.66015625
2762.048828125
3004.16796875
3298.341796875
3493.24609375
3490.564453125
3287.9921875
2950.25
2549.658203125
2151.927734375
1840.919921875
1700.9609375
1743.71484375
1878.015625
1983.947265625
2011.88671875
1999.013671875
2011.70703125
2094.265625
2250.90234375
2440.927734375
2599.734375
2702.41015625
2811.38671875
3028.7109375
3385.177734375
3792.55078125
4113.521484375
4264.845703125
4250.81640625
4125.287109375
3948.171875
3773.34375
3652.3046875
3626.16015625
3700.791015625
3829.6640625
3937.19921875
3976.958984375
3965.86328125
3949.73046875
3940.419921875
3904.87890625
3815.0546875
3687.37109375
3566.5625
3488.154296875
3464.20703125
3486.9140625
3533.29296875
3582.474609375
3644.58984375
3758.119140625
3935.291015625
4116.01953125
4203.572265625
4158.916015625
4050.345703125
4000.001953125
4080.37109375
4259.177734375
4435.29296875
4523.568359375
4510.986328125
4441.330078125
4355.513671875
4252.5625
4103.8671875
3892.599609375
3634.2578125
3368.982421875
3141.98828125
2981.28125
2878.45703125
2791.69140625
2680.40234375
2542.37109375
2414.31640625
2340.357421875
2348.65625
2452.814453125
2654.234375
2927.8984375
3210.2734375
3415.099609375
3474.630859375
3380.384765625
3196.21875
3028.98828125
2968.369140625
3036.94140625
3187.318359375
3337.841796875
3409.16015625
3348.36328125
3153.986328125
2890.890625
2659.224609375
2526.359375
2490.37109375
2512.1015625
2562.142578125
2620.421875
2654.923828125
2642.681640625
2614.68359375
2645.041015625
2776.578125
2971.712890625
3144.50390625
3222.9140625
3174.970703125
3009.982421875
2789.564453125
2624.15625
2616.46484375
2788.02734375
3065.806640625
3337.673828125
3512.974609375
3547.5234375
3449.373046875
3275.25
3096.515625
2943.2109375
2785.25390625
2582.037109375
2346.103515625
2144.703125
2037.693359375
2021.509765625
2033.0625
1999.78515625
1885.453125
1702.134765625
1497.2890625
1335.4375
1274.798828125
1333.291015625
1467.162109375
1600.33203125
1691.107421875
1760.67578125
1841.09375
1907.7109375
1888.12109375
1735.509765625
1469.505859375
1145.390625
811.48046875
504.04296875
253.826171875
76.25390625
-29.294921875
-56.150390625
15.505859375
183.359375
397.291015625
590.384765625
729.009765625
821.962890625
897.01171875
984.16796875
1101.46875
1230.998046875
1322.5
1346.83984375
1332.244140625
1318.037109375
1288.865234375
1199.583984375
1064.55078125
975.0859375
1010.333984375
1161.37109375
1356.5390625
1530.162109375
1650.205078125
1712.439453125
1735.681640625
1741.5078125
1715.6328125
1614.55078125
1440.771484375
1287.486328125
1261.642578125
1364.724609375
1491.44140625
1557.21875
1590.6875
1675.06640625
1820.150390625
1928.369140625
1894.5
1721.275390625
1523.685546875
1424.130859375
1452.548828125
1544.072265625
1612.84765625
1615.58203125
1563.375
1506.79296875
1514.623046875
1634.626953125
1848.673828125
2074.603515625
2229.84765625
2292.369140625
2296.12109375
2280.51953125
2254.3828125
2194.4765625
2064.58203125
1849.59375
1590.615234375
1376.716796875
1277.625
1281.58203125
1311.92578125
1301.900390625
1242.15234375
1165.177734375
1106.818359375
1084.595703125
1093.263671875
1111.265625
1119.51953125
1119.708984375
1132.65234375
1179.99609375
1265.580078125
1362.638671875
1417.525390625
1388.357421875
1293.826171875
1201.1796875
1144.56640625
1079.779296875
953.470703125
796.580078125
701.654296875
713.775390625
793.0234375
884.818359375
967.69921875
1012.4921875
958.0078125
780.224609375
552.640625
382.041015625
291.83203125
208.541015625
57.97265625
-161.291015625
-395.466796875
-586.970703125
-700.025390625
-726.13671875
-681.521484375
-588.0625
-454.29296875
-288.078125
-122.2578125
-2.033203125
58.232421875
84.3984375
103.60546875
119.537109375
137.345703125
187.798828125
300.458984375
460.103515625
611.4921875
709.6796875
752.4140625
759.87109375
735.189453125
658.89453125
526.955078125
388.08203125
327.267578125
394.896484375
546.88671875
664.091796875
642.6015625
472.341796875
234.08984375
26.912109375
-102.396484375
-171.537109375
-221.669921875
-273.91015625
-325.5078125
-376.85546875
-444.025390625
-536.447265625
-633.81640625
-701.740234375
-729.05859375
-733.220703125
-721.04296875
-655.765625
-478.1796875
-164.458984375
240.6875
649.919921875
990.328125
1234.060546875
1377.857421875
1407.755859375
1303.568359375
1083.775390625
828.931640625
637.677734375
552.060546875
531.19140625
498.494140625
410.724609375
288.146484375
195.4765625
200.09765625
332.25390625
561.16015625
798.5078125
933.30859375
883.5234375
635.84765625
250.4453125
-169.849609375
-523.7578125
-745.4453125
-821.46875
-790.294921875
-713.365234375
-619.189453125
-467.982421875
-191.99609375
214.587890625
659.876953125
1023.298828125
1248.708984375
1355.25390625
1377.28515625
1329.625
1231.794921875
1130.326171875
1075.66015625
1087.109375
1147.283203125
1217.400390625
1253.08203125
1224.09765625
1134.48046875
1018.666015625
913.525390625
841.31640625
814.232421875
829.306640625
848.73046875
812.390625
695.66015625
542.12890625
413.787109375
314.275390625
185.677734375
-18.080078125
-276.587890625
-527.091796875
-725.27734375
-872.626953125
-997.3515625
-1122.7421875
-1250.1640625
-1359.619140625
-1420.658203125
-1407.224609375
-1313.017578125
-1163.828125
-1015.900390625
-927.330078125
-912.97265625
-924.478515625
-887.572265625
-772.0
-626.39453125
-535.916015625
-535.71484375
-564.515625
-513.166015625
-329.248046875
-72.046875
142.30859375
244.76171875
254.28125
229.787109375
211.359375
212.123046875
231.357421875
245.6171875
203.109375
60.2109375
-174.490234375
-452.34375
-737.873046875
-1025.97265625
-1303.671875
-1523.57421875
-1635.708984375
-1635.068359375
-1560.994140625
-1453.2265625
-1321.341796875
-1156.654296875
-962.025390625
-764.216796875
-604.1328125
-524.826171875
-566.294921875
-751.94140625
-1058.748046875
-1402.03125
-1671.984375
-1799.66015625
-1782.40234375
-1648.90625
-1427.767578125
-1165.123046875
-939.396484375
-811.73046875
-761.51953125
-706.7890625
-598.318359375
-468.44921875
-380.4375
-360.33203125
-394.513671875
-463.681640625
-547.107421875
-607.376953125
-607.216796875
-551.533203125
-498.083984375
-518.0234375
-645.443359375
-856.03515625
-1082.935546875
-1256.09765625
-1337.74609375
-1325.849609375
-1231.029296875
-1067.439453125
-871.341796875
-703.478515625
-603.109375
-541.908203125
-447.234375
-277.927734375
-63.380859375
133.822265625
274.06640625
349.05078125
352.634765625
270.171875
104.162109375
-101.966796875
-280.404296875
-385.1328125
-420.91015625
-427.595703125
-443.091796875
-485.267578125
-555.169921875
-632.529296875
-665.052734375
-592.826171875
-412.375
-208.828125
-96.70703125
-120.83984375
-227.615234375
-333.380859375
-404.13671875
-465.966796875
-559.64453125
-699.822265625
-865.330078125
-1010.15234375
-1085.3046875
-1064.248046875
-953.998046875
-782.73046875
-580.3125
-370.939453125
-173.359375
1.4140625
147.291015625
249.6875
283.21875
239.609375
157.470703125
101.9140625
96.478515625
82.28515625
-34.318359375
-284.08203125
-591.203125
-831.197265625
-923.82421875
-866.07421875
-698.072265625
-473.025390625
-264.9296875
-163.68359375
-218.998046875
-390.55859375
-582.81640625
-735.14453125
-856.19140625
-966.12109375
-1036.3515625
-1008.861328125
-857.470703125
-605.974609375
-297.75390625
24.48828125
313.244140625
524.30859375
647.1953125
714.771484375
774.2578125
857.95703125
979.966796875
1133.7109375
1275.44921875
1333.931640625
1272.748046875
1146.3515625
1068.474609375
1109.6953125
1233.283203125
1336.888671875
1348.26953125
1276.46484375
1184.21484375
1127.224609375
1118.751953125
1137.09375
1153.130859375
1147.1328125
1107.00390625
1027.365234375
923.615234375
841.58984375
834.443359375
919.498046875
1062.080078125
1203.623046875
1298.1796875
1323.482421875
1277.4921875
1180.17578125
1068.357421875
971.810546875
897.49609375
847.10546875
838.73828125
891.818359375
997.962890625
1131.619140625
1287.462890625
1476.8203125
1678.185546875
1822.189453125
1849.646484375
1769.076171875
1639.048828125
1513.310546875
1429.376953125
1431.447265625
1556.142578125
1782.283203125
2026.27734375
2210.583984375
2324.392578125
2403.029296875
2463.072265625
2479.70703125
2423.97265625
2302.609375
2156.78515625
2033.826171875
1965.345703125
1961.396484375
2012.056640625
2092.4921875
2174.501953125
2241.810546875
2296.548828125
2348.115234375
2393.7421875
2412.1875
2378.83984375
2285.482421875
2144.701171875
1981.22265625
1826.392578125
1718.333984375
1695.296875
1778.52734375
1958.8203125
2198.357421875
2442.869140625
2633.265625
2716.970703125
2667.076171875
2506.197265625
2310.27734375
2168.849609375
2121.986328125
2138.353515625
2167.990234375
2209.029296875
2296.8203125
2427.107421875
2530.25
2550.94921875
2529.65234375
2566.865234375
2716.884765625
2955.13671875
3242.94140625
3569.109375
3905.826171875
4172.515625
4294.37109375
4284.97265625
4232.1640625
4202.390625
4188.052734375
4149.818359375
4078.978515625
4003.458984375
3952.0859375
3930.6484375
3925.076171875
3915.42578125
3891.48828125
3866.27734375
3873.626953125
3942.625
4069.302734375
4217.21875
4350.7265625
4465.61328125
4578.947265625
4686.59765625
4743.666015625
4704.171875
4580.134765625
4444.986328125
4371.283203125
4376.8046875
4438.54296875
4540.3046875
4680.51953125
4832.162109375
4919.291015625
4857.919921875
4630.662109375
4318.921875
4050.857421875
3907.4765625
3880.326171875
3922.806640625
4023.748046875
4200.40234375
4422.046875
4585.712890625
4602.279296875
4492.056640625
4366.583984375
4320.873046875
4362.59765625
4434.26953125
4473.201171875
4449.4453125
4375.1875
4291.271484375
4234.67578125
4217.38671875
4242.66796875
4323.6015625
4456.837890625
4590.810546875
4667.384765625
4707.69921875
4814.9296875
5061.142578125
5392.80859375
5675.189453125
5815.537109375
5819.666015625
5744.666015625
5631.66796875
5488.455078125
5311.951171875
5111.8984375
4915.294921875
4751.34375
4634.09765625
4564.578125
4544.76171875
4572.810546875
4624.0859375
4661.123046875
4673.609375
4687.142578125
4719.66015625
4754.099609375
4772.138671875
4784.158203125
4794.265625
4765.388671875
4669.142578125
4556.3984375
4520.654296875
4586.814453125
4690.515625
4780.783203125
4882.53515625
5020.41796875
5133.8046875
5132.0546875
5016.4453125
4888.49609375
4836.029296875
4859.3359375
4916.3125
4987.318359375
5065.494140625
5122.30859375
5131.724609375
5122.43359375
5168.185546875
5316.37890625
5545.333984375
5795.755859375
6021.05078125
6194.173828125
6288.009765625
6281.826171875
6191.701171875
6072.4296875
5972.86328125
5894.6171875
5805.001953125
5686.572265625
5562.255859375
5470.7734375
5427.802734375
5416.98046875
5412.390625
5402.00390625
5391.61328125
5395.125
5424.466796875
5481.515625
5549.40234375
5590.955078125
5568.0859375
5476.154296875
5359.763671875
5286.224609375
5300.84375
5411.228515625
5606.466796875
5869.66015625
6163.50390625
6424.103515625
6592.19140625
6648.58984375
6608.2578125
6490.537109375
6316.173828125
6126.2578125
5970.837890625
5863.99609375
5770.06640625
5654.09765625
5538.525390625
5493.6640625
5570.72265625
5749.03125
5945.314453125
6070.673828125
6086.33984375
6016.341796875
5913.77734375
5821.224609375
5764.318359375
5763.416015625
5821.787109375
5902.837890625
5953.90234375
5971.337890625
6014.86328125
6128.576171875
6266.162109375
6331.49609375
6290.224609375
6208.1328125
6176.41015625
6231.34375
6355.185546875
6516.908203125
6680.96875
6796.375
6816.568359375
6740.62890625
6624.6015625
6552.05078125
6593.8359375
6771.583984375
7026.865234375
7227.853515625
7244.595703125
7047.79296875
6730.451171875
6420.103515625
6173.48828125
5963.5078125
5753.474609375
5556.072265625
5413.345703125
5343.130859375
5328.951171875
5356.6796875
5436.509765625
5579.783203125
5770.5703125
5975.158203125
6171.400390625
6352.6484375
6507.015625
6613.05078125
6661.87890625
6668.087890625
6649.935546875
6614.953125
6582.1328125
6606.23828125
6750.087890625
7021.095703125
7349.6953125
7643.5859375
7857.962890625
8006.1796875
8113.8046875
8180.447265625
8185.025390625
8108.220703125
7938.05078125
7666.173828125
7301.712890625
6899.185546875
6563.703125
6407.884765625
6481.8984375
6732.890625
7034.798828125
7269.7578125
7391.189453125
7415.583984375
7367.189453125
7247.607421875
7058.337890625
6828.6171875
6602.568359375
6410.998046875
6277.251953125
6242.857421875
6355.91015625
6622.080078125
6985.533203125
7369.490234375
7719.9296875
8001.048828125
8175.548828125
8222.65625
8170.376953125
8080.623046875
7995.94140625
7918.94140625
7845.89453125
7794.396484375
7779.970703125
7778.00390625
7728.873046875
7584.826171875
7349.76953125
7078.771484375
6843.31640625
6691.01171875
6630.865234375
6653.25390625
6753.529296875
6920.048828125
7100.53515625
7206.99609375
7178.158203125
7034.6796875
6858.44921875
6714.873046875
6598.78125
6449.44140625
6211.005859375
5889.740234375
5571.076171875
5377.96875
5387.568359375
5569.20703125
5804.6484375
5978.6796875
6059.5703125
6103.787109375
6193.150390625
6362.880859375
6571.5078125
6726.091796875
6738.943359375
6574.91796875
6263.24609375
5879.736328125
5516.279296875
5242.787109375
5071.30078125
4953.771484375
4829.69140625
4680.888671875
4532.55078125
4407.3984375
4301.59375
4210.376953125
4150.07421875
4132.384765625
4132.87109375
4114.728515625
4081.408203125
4074.4609375
4104.94921875
4109.306640625
4000.6953125
3764.16015625
3483.0234375
3264.69140625
3151.11328125
3107.833984375
3085.78515625
3072.5390625
3081.921875
3114.42578125
3143.087890625
3129.19140625
3038.171875
2851.5078125
2590.083984375
2330.25
2169.470703125
2152.85546875
2237.931640625
2340.85546875
2406.8359375
2426.736328125
2408.423828125
2367.83203125
2349.25
2419.5234375
2616.462890625
2906.33203125
3198.408203125
3394.8984375
3431.103515625
3297.462890625
3050.501953125
2796.404296875
2635.85546875
2605.205078125
2664.4453125
2736.9140625
2761.173828125
2721.28515625
2646.962890625
2587.23828125
2573.841796875
2605.89453125
2669.541015625
2761.568359375
2880.591796875
3000.5625
3071.337890625
3050.939453125
2928.849609375
2720.119140625
2453.76171875
2171.0859375
1915.23046875
1704.658203125
1522.677734375
1344.4765625
1169.0234375
1012.76953125
875.05859375
721.65234375
505.603515625
204.41796875
-153.23046875
-487.681640625
-706.416015625
-766.361328125
-707.283203125
-614.5625
-546.810546875
-508.94921875
-489.951171875
-496.068359375
-526.3671875
-535.853515625
-460.138671875
-283.67578125
-56.728515625
172.02734375
418.998046875
730.724609375
1085.1796875
1357.98046875
1411.439453125
1216.365234375
878.1953125
550.60546875
335.3984375
254.375
279.4609375
358.75
422.2578125
404.73828125
299.759765625
192.369140625
208.994140625
406.8984375
711.1171875
976.4140625
1116.140625
1157.697265625
1172.83984375
1188.060546875
1193.755859375
1217.171875
1325.763671875
1535.5234375
1754.35546875
1854.921875
1792.900390625
1628.734375
1448.833984375
1301.20703125
1204.25390625
1175.623046875
1229.03125
1358.142578125
1536.62890625
1722.716796875
1858.119140625
1882.54296875
1769.943359375
1551.994140625
1303.814453125
1109.345703125
1027.755859375
1063.794921875
1159.9921875
1238.67578125
1266.47265625
1265.58203125
1259.423828125
1238.509765625
1200.25390625
1191.896484375
1273.640625
1448.109375
1659.716796875
1857.595703125
2024.166015625
2146.546875
2209.109375
2232.935546875
2279.953125
2378.74609375
2466.05078125
2444.287109375
2300.556640625
2139.62890625
2086.66796875
2172.318359375
2323.419921875
2452.47265625
2535.767578125
2603.634765625
2680.17578125
2762.93359375
2861.177734375
3012.26171875
3219.0546875
3384.095703125
3362.8125
3113.9921875
2768.892578125
2509.98046875
2385.19140625
2276.447265625
2059.626953125
1765.89453125
1561.021484375
1574.85546875
1772.48828125
1994.66015625
2106.140625
2091.5859375
2020.08203125
1951.060546875
1897.947265625
1866.244140625
1883.2109375
1967.216796875
2086.7421875
2177.798828125
2204.578125
2190.794921875
2192.0703125
2247.462890625
2355.671875
2486.8828125
2613.923828125
2732.203125
2841.919921875
2909.794921875
2871.70703125
2697.94140625
2444.837890625
2209.751953125
2032.939453125
1876.208984375
1710.216796875
1589.341796875
1609.546875
1806.619140625
2124.310546875
2474.388671875
2796.31640625
3056.064453125
3223.775390625
3284.408203125
3266.015625
3234.845703125
3249.05859375
3316.736328125
3402.6171875
3477.826171875
3558.642578125
3686.013671875
3861.994140625
4017.16015625
4054.994140625
3928.146484375
3665.0
3333.875
3005.6015625
2749.19921875
2624.28125
2640.765625
2730.798828125
2790.14453125
2761.36328125
2670.3125
2581.16796875
2528.927734375
2500.0625
2464.642578125
2412.486328125
2358.6171875
2322.515625
2308.611328125
2310.951171875
2336.921875
2416.220703125
2572.07421875
2782.23046875
2979.974609375
3098.4765625
3107.783203125
3013.3828125
2843.818359375
2655.69140625
2531.498046875
2537.607421875
2669.90234375
2847.8046875
2968.90234375
2975.95703125
2888.91796875
2789.51953125
2767.248046875
2854.04296875
2998.056640625
3106.650390625
3119.8515625
3043.955078125
2929.546875
2837.0390625
2816.013671875
2885.98046875
3022.69140625
3179.08203125
3330.2109375
3485.6640625
3654.53125
3819.57421875
3957.20703125
4062.71484375
4140.537109375
4187.75
4203.486328125
4193.30859375
4140.205078125
3992.5390625
3720.55078125
3383.841796875
3109.138671875
2989.98828125
3023.1875
3138.421875
3261.388671875
3345.486328125
3379.4296875
3392.560546875
3440.955078125
3564.173828125
3748.685546875
3934.111328125
4053.13671875
4072.146484375
4008.390625
3911.630859375
3822.85546875
3754.703125
3715.763671875
3730.203125
3803.998046875
3888.59375
3924.6640625
3923.375
3953.478515625
4030.755859375
4072.7890625
4002.53515625
3857.822265625
3746.595703125
3713.45703125
3702.5546875
3646.609375
3543.412109375
3437.60546875
3370.212890625
3365.107421875
3437.13671875
3591.958984375
3826.671875
4132.63671875
4481.384765625
4810.77734375
5053.578125
5191.193359375
5263.265625
5322.6171875
5400.90625
5513.1875
5654.0234375
5769.734375
5771.5625
5618.1015625
5379.224609375
5190.34765625
5137.267578125
5191.7734375
5249.03515625
5213.0859375
5056.919921875
4826.18359375
4597.375
4428.140625
4339.0
4327.939453125
4384.36328125
4488.5859375
4618.36328125
4765.6328125
4932.404296875
5104.46484375
5250.376953125
5359.94140625
5464.056640625
5598.81640625
5766.818359375
5952.802734375
6159.72265625
6403.833984375
6685.353515625
6987.337890625
7291.7734375
7571.943359375
7784.68359375
7908.564453125
7987.828125
8102.236328125
8285.662109375
8500.04296875
8690.80859375
8838.205078125
8952.966796875
9057.95703125
9181.9453125
9332.576171875
9461.189453125
9496.603515625
9441.296875
9398.21484375
9467.056640625
9639.4453125
9827.876953125
9967.56640625
10049.0859375
10083.91796875
10102.69140625
10175.919921875
10362.33203125
10617.447265625
10813.076171875
10881.318359375
10895.787109375
10972.78515625
11126.888671875
11268.453125
11319.884765625
11281.822265625
11186.86328125
11036.107421875
10803.271484375
10483.25
10124.669921875
9821.728515625
9668.4609375
9697.490234375
9852.900390625
10033.1171875
10167.234375
10249.302734375
10310.12890625
10374.39453125
10442.685546875
10494.97265625
10507.98046875
10487.73828125
10491.17578125
10595.666015625
10830.212890625
11142.09375
11440.458984375
11669.267578125
11834.708984375
11969.865234375
12078.494140625
12109.103515625
11985.759765625
11679.171875
11255.279296875
10843.65234375
10548.2421875
10390.474609375
10332.51171875
10331.080078125
10355.484375
10376.33984375
10370.66796875
10343.9765625
10330.353515625
10362.486328125
10446.326171875
10564.685546875
10697.3359375
10835.12109375
10977.796875
11118.13671875
11229.572265625
11280.65625
11272.287109375
11255.888671875
11302.064453125
11445.4921875
11658.033203125
11869.626953125
12017.423828125
12091.990234375
12146.275390625
12245.060546875
12389.84375
12504.35546875
12510.3671875
12403.490234375
12228.763671875
11995.72265625
11664.349609375
11230.744140625
10789.958984375
10478.337890625
10362.2109375
10407.75
10553.392578125
10779.6484375
11092.48046875
11458.345703125
11790.232421875
12016.048828125
12150.88671875
12279.818359375
12465.548828125
12692.16015625
12907.109375
13089.46875
13246.62109375
13361.615234375
13389.912109375
13319.361328125
13202.814453125
13115.3671875
13096.984375
13142.162109375
13218.1328125
13278.576171875
13284.85546875
13234.544921875
13151.935546875
13036.470703125
12847.818359375
12569.068359375
12262.611328125
12025.15234375
11892.408203125
11820.8046875
11764.546875
11741.552734375
11813.005859375
12014.3828125
12312.435546875
12618.27734375
12844.01171875
12966.732421875
13049.193359375
13193.23046875
13465.166015625
13854.140625
14279.220703125
14625.162109375
14795.896484375
14769.701171875
14611.115234375
14418.98828125
14264.6640625
14181.365234375
14185.20703125
14274.255859375
14414.529296875
14554.13671875
14649.921875
14668.205078125
14585.4453125
14425.0859375
14273.955078125
14208.30859375
14203.15234375
14164.517578125
14056.916015625
13944.65625
13891.173828125
13873.18359375
13824.318359375
13714.25
13549.173828125
13346.869140625
13167.197265625
13124.529296875
13289.984375
13585.75
13844.984375
13993.201171875
14121.314453125
14359.2109375
14716.4140625
15073.236328125
15302.578125
15374.09375
15352.42578125
15316.09375
15278.80859375
15184.4921875
14981.103515625
14694.16015625
14416.158203125
14228.865234375
14152.125
14161.603515625
14227.490234375
14327.2734375
14444.515625
14572.99609375
14713.130859375
14854.408203125
14969.083984375
15029.552734375
15026.173828125
14968.68359375
14883.26953125
14810.205078125
14785.8203125
14813.513671875
14860.123046875
14891.064453125
14906.06640625
14935.400390625
15004.08984375
15102.607421875
15190.033203125
15225.787109375
15200.765625
15134.90625
15043.66015625
14917.6015625
14742.923828125
14530.951171875
14315.490234375
14132.638671875
14016.0390625
13991.19921875
14042.234375
14092.201171875
14053.615234375
13905.224609375
13691.4375
13444.400390625
13143.99609375
12769.234375
12353.34375
11961.255859375
11636.80859375
11400.470703125
11279.181640625
11299.119140625
11443.7421875
11639.44140625
11791.73828125
11836.474609375
11768.537109375
11633.88671875
11488.845703125
11357.791015625
11229.41015625
11084.4765625
10906.712890625
10671.4609375
10361.685546875
10012.5703125
9709.216796875
9514.171875
9418.939453125
9387.107421875
9411.79296875
9492.22265625
9581.298828125
9612.529296875
9577.115234375
9528.16796875
9502.33984375
9475.482421875
9403.177734375
9270.017578125
9090.62890625
8896.712890625
8734.615234375
8643.53125
8624.509765625
8661.173828125
8774.287109375
9004.1875
9313.86328125
9563.021484375
9635.068359375
9567.73828125
9505.01171875
9526.583984375
9570.818359375
9524.1015625
9338.576171875
9052.025390625
8737.87109375
8462.96875
8264.892578125
8137.177734375
8044.73828125
7972.3203125
7948.470703125
8006.05078125
8130.111328125
8263.951171875
8362.126953125
8422.099609375
8469.73828125
8533.419921875
8633.564453125
8781.29296875
8981.494140625
9242.505859375
9572.857421875
9945.798828125
10269.458984375
10428.828125
10385.189453125
10221.505859375
10066.251953125
9976.9609375
9912.64453125
9803.1015625
9612.203125
9340.421875
9013.716796875
8693.365234375
8463.869140625
8374.021484375
8398.0546875
8478.080078125
8592.3046875
8751.48046875
8934.44921875
9066.154296875
9078.490234375
8978.1484375
8842.681640625
8756.95703125
8754.365234375
8803.3359375
8839.60546875
8816.294921875
8727.14453125
8583.228515625
8384.119140625
8134.09375
7877.96875
7684.8984375
7582.982421875
7533.912109375
7485.947265625
7426.310546875
7360.103515625
7264.5
7105.865234375
6900.779296875
6723.34765625
6633.697265625
6612.20703125
6575.220703125
6451.208984375
6242.837890625
6027.51171875
5900.20703125
5900.423828125
5980.767578125
6046.142578125
6026.82421875
5916.146484375
5750.291015625
5571.96484375
5417.591796875
5316.33203125
5275.384765625
5266.451171875
5248.71875
5219.70703125
5234.6328125
5358.087890625
5591.515625
5855.052734375
6042.048828125
6085.130859375
5976.8125
5756.1328125
5497.462890625
5293.72265625
5211.482421875
5249.86328125
5358.85546875
5498.0078125
5653.8359375
5797.69921875
5862.849609375
5788.30859375
5566.73046875
5229.693359375
4810.25390625
4351.0078125
3927.240234375
3611.49609375
3407.892578125
3259.0390625
3132.66796875
3070.666015625
3130.478515625
3297.951171875
3481.6796875
3584.986328125
3569.640625
3463.572265625
3330.62890625
3230.18359375
3182.5234375
3159.32421875
3110.28515625
3003.80078125
2846.630859375
2674.46484375
2530.6796875
2447.162109375
2430.822265625
2460.3203125
2494.185546875
2483.345703125
2385.7421875
2188.35546875
1925.86328125
1666.552734375
1462.943359375
1316.74609375
1203.416015625
1127.068359375
1130.669921875
1242.955078125
1431.77734375
1628.66015625
1792.66015625
1926.80078125
2028.24609375
2051.6875
1951.16015625
1751.380859375
1547.544921875
1423.64453125
1388.52734375
1401.232421875
1435.482421875
1493.666015625
1566.435546875
1607.666015625
1560.0703125
1398.81640625
1153.91796875
902.30078125
730.13671875
677.76953125
713.623046875
776.544921875
846.482421875
954.337890625
1115.7421875
1278.62890625
1356.849609375
1307.177734375
1160.455078125
987.923828125
852.951171875
784.849609375
773.0078125
777.982421875
761.259765625
713.1796875
647.70703125
567.384765625
441.185546875
228.232421875
-69.005859375
-374.666015625
-573.04296875
-589.810546875
-451.494140625
-265.08984375
-137.638671875
-113.03125
-171.599609375
-266.94140625
-355.759765625
-408.244140625
-404.248046875
-320.265625
-128.41796875
168.091796875
491.99609375
712.712890625
739.001953125
589.26171875
362.32421875
155.513671875
24.64453125
-5.638671875
61.806640625
187.3046875
314.701171875
412.783203125
479.533203125
507.505859375
475.11328125
382.03125
267.021484375
174.634765625
120.595703125
99.091796875
102.126953125
118.4765625
136.34765625
163.74609375
220.263671875
281.810546875
257.728515625
66.951171875
-263.587890625
-609.740234375
-860.65625
-986.84375
-999.97265625
-900.337890625
-704.69921875
-498.177734375
-401.91796875
-473.169921875
-661.46875
-876.693359375
-1084.46875
-1320.40625
-1619.26953125
-1945.865234375
-2200.00390625
-2288.66015625
-2197.87890625
-1999.095703125
-1784.25390625
-1593.365234375
-1406.2109375
-1197.501953125
-981.578125
-790.60546875
-619.732421875
-416.43359375
-135.41015625
199.783203125
496.00390625
655.958984375
653.08984375
547.373046875
421.21875
294.0390625
111.96484375
-162.970703125
-465.291015625
-657.611328125
-655.84375
-499.474609375
-290.205078125
-92.625
80.345703125
212.75
265.501953125
218.087890625
99.8671875
-34.2578125
-145.86328125
-228.01171875
-298.443359375
-387.087890625
-514.60546875
-670.228515625
-815.931640625
-916.810546875
-962.771484375
-966.779296875
-959.1484375
-981.373046875
-1060.234375
-1178.41796875
-1290.560546875
-1377.583984375
-1461.6171875
-1551.185546875
-1595.85546875
-1525.115234375
-1325.869140625
-1063.087890625
-833.501953125
-713.38671875
-725.73046875
-816.013671875
-865.89453125
-781.44921875
-592.669921875
-438.607421875
-429.47265625
-538.501953125
-647.91015625
-683.357421875
-676.720703125
-706.978515625
-813.724609375
-978.240234375
-1163.9375
-1348.6171875
-1514.13671875
-1618.755859375
-1596.7265625
-1398.267578125
-1034.486328125
-579.033203125
-122.669921875
272.060546875
578.826171875
796.119140625
950.373046875
1102.84375
1322.931640625
1633.51171875
1982.8203125
2274.712890625
2425.939453125
2402.0390625
2220.908203125
1939.861328125
1634.2421875
1371.892578125
1198.806640625
1142.140625
1208.818359375
1365.767578125
1533.404296875
1629.3984375
1634.185546875
1604.267578125
1614.1796875
1694.0703125
1826.0625
1981.40625
2142.435546875
2296.3828125
2427.384765625
2517.265625
2545.4375
2491.203125
2348.154296875
2137.513671875
1900.8828125
1682.421875
1521.228515625
1446.21484375
1459.314453125
1529.630859375
1623.5859375
1736.673828125
1872.6796875
1994.537109375
2029.67578125
1941.1328125
1773.392578125
1611.306640625
1507.35546875
1460.21875
1443.912109375
1434.939453125
1420.666015625
1401.904296875
1383.365234375
1348.32421875
1253.681640625
1072.533203125
841.8359375
651.576171875
582.06640625
653.625
824.412109375
1021.51171875
1182.4765625
1288.40625
1362.298828125
1430.908203125
1497.5546875
1561.30859375
1643.96875
1770.890625
1930.7421875
2080.6328125
2191.62890625
2266.140625
2309.4453125
2310.79296875
2263.22265625
2184.609375
2109.814453125
2072.546875
2093.22265625
2164.287109375
2245.14453125
2296.44921875
2332.41015625
2423.6875
2636.88671875
2976.798828125
3381.564453125
3752.064453125
3990.34765625
4050.330078125
3975.890625
3871.74609375
3821.046875
3844.7421875
3940.517578125
4119.8984375
4381.267578125
4679.732421875
4960.1875
5197.787109375
5371.31640625
5425.806640625
5320.720703125
5112.728515625
4933.958984375
4870.37109375
4900.09765625
4964.138671875
5049.455078125
5168.51171875
5294.5390625
5370.521484375
5378.509765625
5363.009765625
5383.228515625
5471.78125
5641.728515625
5894.068359375
6192.2890625
6456.421875
6625.7421875
6730.99609375
6870.220703125
7093.806640625
7334.951171875
7478.86328125
7488.724609375
7435.666015625
7412.59375
7458.3671875
7577.625
7792.3125
8128.892578125
8557.3671875
8971.4765625
9241.9765625
9293.2734375
9146.83203125
8908.083984375
8700.869140625
8590.791015625
8563.775390625
8575.626953125
8605.419921875
8654.8046875
8725.603515625
8826.28515625
8980.443359375
9193.966796875
9425.060546875
9621.94921875
9780.359375
9922.55859375
10026.236328125
10029.82421875
9925.97265625
9806.208984375
9787.755859375
9926.51171875
10215.29296875
10617.244140625
11059.0390625
11427.5703125
11634.5078125
11686.578125
11659.478515625
11608.310546875
11537.791015625
11455.634765625
11410.0859375
11451.626953125
11574.806640625
11715.025390625
11801.708984375
11816.5625
11808.32421875
11849.099609375
11970.810546875
12149.8828125
12353.642578125
12576.5
12814.05859375
13031.669921875
13199.638671875
13348.564453125
13543.3125
13793.98046875
14031.287109375
14189.671875
14289.810546875
14420.541015625
14656.068359375
15001.78125
15398.9453125
15764.416015625
16043.40625
16245.455078125
16422.533203125
16600.919921875
16747.34765625
16814.85546875
16805.8828125
16769.720703125
16748.62109375
16749.86328125
16766.677734375
16802.361328125
16868.99609375
16980.716796875
17156.4453125
17415.17578125
17755.076171875
18139.328125
18509.6171875
18815.025390625
19029.546875
19150.748046875
19194.65625
19197.974609375
19214.7265625
19287.609375
19409.5078125
19526.060546875
19595.6015625
19640.240234375
19714.763671875
19827.576171875
19922.33203125
19943.849609375
19886.3984375
19756.634765625
19527.796875
19179.142578125
18769.9921875
18427.19140625
18246.689453125
18229.423828125
18307.578125
18394.419921875
18404.638671875
18278.4609375
18024.806640625
17720.150390625
17435.572265625
17179.390625
16933.40625
16720.521484375
16594.728515625
16569.30859375
16593.40625
16606.583984375
16587.845703125
16542.955078125
16470.396484375
16354.267578125
16173.576171875
15910.630859375
15571.111328125
15206.61328125
14893.779296875
14669.71484375
14499.142578125
14319.14453125
14102.966796875
13868.330078125
13647.35546875
13475.787109375
13393.236328125
13411.84765625
13480.8515625
13515.404296875
13472.48828125
13375.05859375
13254.919921875
13106.375
12922.248046875
12750.3671875
12670.05078125
12704.0
12777.984375
12782.0703125
12663.083984375
12452.38671875
12220.23828125
12023.326171875
11891.8984375
11835.66015625
11831.927734375
11811.779296875
11693.158203125
11455.921875
11178.11328125
10976.13671875
10904.232421875
10919.96484375
10939.30078125
10904.611328125
10802.232421875
10645.587890625
10462.646484375
10289.40234375
10158.208984375
10087.939453125
10079.04296875
10103.5390625
10102.41796875
10020.140625
9858.654296875
9684.2734375
9568.197265625
9529.5078125
9540.236328125
9563.388671875
9569.658203125
9536.1328125
9450.583984375
9307.966796875
9093.56640625
8795.6875
8457.349609375
8185.076171875
8061.60546875
8058.6328125
8075.791015625
8061.150390625
8050.572265625
8085.353515625
8136.89453125
8131.564453125
8019.904296875
7810.091796875
7569.375
7409.4375
7427.01171875
7614.8203125
7844.013671875
7968.4375
7947.734375
7856.396484375
7786.17578125
7758.263671875
7718.537109375
7596.251953125
7371.154296875
7097.119140625
6854.02734375
6667.70703125
6490.326171875
6270.236328125
6022.396484375
5812.880859375
5692.384765625
5665.28125
5700.712890625
5737.736328125
5690.892578125
5497.572265625
5179.234375
4837.83203125
4579.630859375
4445.623046875
4405.134765625
4393.58203125
4356.736328125
4282.763671875
4202.244140625
4148.037109375
4116.4921875
4081.205078125
4039.8984375
4026.107421875
4070.6328125
4165.751953125
4266.439453125
4311.30859375
4248.8828125
4072.19140625
3835.939453125
3619.771484375
3466.404296875
3369.912109375
3321.484375
3335.43359375
3417.8515625
3538.85546875
3662.255859375
3790.025390625
3955.09765625
4174.4140625
4423.138671875
4650.205078125
4808.197265625
4874.888671875
4859.546875
4789.826171875
4689.60546875
4573.55078125
4460.236328125
4373.59765625
4323.8203125
4300.26953125
4289.29296875
4279.486328125
4236.6015625
4098.33984375
3828.03515625
3471.4296875
3133.2734375
2890.533203125
2744.34765625
2657.138671875
2609.541015625
2601.248046875
2610.8125
2584.453125
2476.19140625
2288.98046875
2066.826171875
1852.73046875
1666.12109375
1518.45703125
1432.013671875
1431.529296875
1525.794921875
1706.162109375
1951.884765625
2223.341796875
2462.6171875
2625.640625
2714.609375
2763.134765625
2798.060546875
2843.30859375
2952.990234375
3187.51953125
3524.884765625
3825.4921875
3929.337890625
3791.48828125
3505.82421875
3208.357421875
2984.068359375
2858.009765625
2830.4453125
2888.16015625
2989.806640625
3068.37890625
3070.7421875
3004.83984375
2942.62109375
2959.412109375
3059.453125
3164.734375
3179.734375
3062.07421875
2838.5625
2581.4296875
2382.029296875
2317.45703125
2401.794921875
2564.296875
2697.3515625
2739.626953125
2714.48046875
2694.173828125
2729.548828125
2799.93359375
2819.80078125
2708.3671875
2471.21484375
2208.0703125
2028.720703125
1969.765625
1999.34765625
2075.787109375
2172.388671875
2263.447265625
2330.31640625
2389.744140625
2487.513671875
2648.134765625
2838.443359375
2982.171875
3007.30078125
2896.095703125
2707.025390625
2531.8984375
2406.744140625
2279.626953125
2094.16015625
1884.53125
1745.837890625
1725.546875
1798.681640625
1944.228515625
2174.39453125
2463.4921875
2710.943359375
2825.55859375
2818.2578125
2777.4140625
2780.263671875
2857.45703125
3005.78515625
3183.552734375
3309.091796875
3314.130859375
3207.0390625
3063.48046875
2961.115234375
2936.125
2978.9609375
3046.169921875
3100.896484375
3173.583984375
3353.12890625
3669.939453125
4008.203125
4193.03125
4162.251953125
4000.94140625
3812.78515625
3628.11328125
3457.66015625
3362.716796875
3410.1171875
3584.451171875
3793.734375
3953.302734375
4033.19140625
4037.0
3974.59375
3864.822265625
3746.052734375
3673.138671875
3697.28515625
3827.662109375
4000.3515625
4108.92578125
4097.724609375
4023.41796875
4004.146484375
4109.248046875
4313.6328125
4548.439453125
4762.642578125
4928.26953125
5020.740234375
5029.248046875
4983.099609375
4940.7890625
4940.7734375
4973.890625
5012.3125
5050.0234375
5092.17578125
5109.98046875
5042.16015625
4865.142578125
4644.6953125
4489.03515625
4453.64453125
4513.958984375
4623.82421875
4764.703125
4927.6953125
5082.33984375
5193.431640625
5257.298828125
5298.775390625
5334.74609375
5352.74609375
5320.52734375
5210.162109375
5025.994140625
4820.474609375
4665.234375
4582.57421875
4512.482421875
4374.26953125
4167.138671875
3992.65234375
3967.794921875
4120.826171875
4371.412109375
4601.337890625
4742.689453125
4811.474609375
4869.556640625
4957.009765625
5058.015625
5125.681640625
5132.0234375
5095.140625
5071.41796875
5125.552734375
5287.947265625
5520.015625
5730.447265625
5851.248046875
5900.962890625
5954.224609375
6046.529296875
6131.224609375
6139.138671875
6058.001953125
5934.58984375
5817.146484375
5726.451171875
5681.080078125
5716.09375
5851.455078125
6049.59765625
6225.1796875
6306.90234375
6291.71875
6245.35546875
6256.9921875
6384.177734375
6616.869140625
6878.45703125
7071.61328125
7147.71875
7146.111328125
7163.892578125
7280.927734375
7508.03515625
7796.650390625
8085.392578125
8335.3671875
8531.09375
8657.845703125
8685.39453125
8586.568359375
8383.458984375
8165.1015625
8031.58984375
8009.271484375
8038.947265625
8060.9921875
8094.30078125
8208.41796875
8426.36328125
8680.1875
8865.279296875
8922.51171875
8869.7109375
8778.78515625
8734.87109375
8797.125
8969.40625
9197.29296875
9398.900390625
9510.484375
9519.0078125
9466.541015625
9424.748046875
9451.537109375
9559.22265625
9719.072265625
9891.275390625
10046.6875
10169.384765625
10256.546875
10320.27734375
10376.201171875
10424.005859375
10450.75390625
10460.29296875
10485.62109375
10557.763671875
10669.37890625
10782.869140625
10870.634765625
10935.474609375
10996.712890625
11070.744140625
11157.8828125
11223.3515625
11190.33203125
10985.9921875
10617.94140625
10186.34765625
9797.017578125
9480.384765625
9224.12109375
9057.9140625
9040.603515625
9154.88671875
9283.994140625
9338.03515625
9354.73046875
9414.705078125
9493.50390625
9481.681640625
9348.771484375
9200.029296875
9140.521484375
9154.9921875
9168.826171875
9165.822265625
9177.716796875
9196.486328125
9175.73046875
9111.044921875
9054.693359375
9047.892578125
9089.333984375
9167.302734375
9263.537109375
9319.197265625
9261.263671875
9090.625
8899.51953125
8778.724609375
8747.4453125
8788.63671875
8893.6640625
9033.625
9138.119140625
9156.8671875
9110.95703125
9034.8203125
8901.373046875
8667.833984375
8377.90625
8149.78515625
8055.291015625
8058.982421875
8079.123046875
8059.37109375
7975.876953125
7831.5078125
7668.93359375
7547.876953125
7481.544921875
7425.623046875
7351.431640625
7296.00390625
7309.8984375
7380.77734375
7441.7421875
7442.33984375
7387.4296875
7318.90234375
7279.666015625
7281.66015625
7290.767578125
7261.302734375
7206.662109375
7213.083984375
7349.341796875
7575.2109375
7774.1484375
7871.396484375
7889.279296875
7895.7734375
7940.900390625
8044.560546875
8195.740234375
8337.00390625
8384.201171875
8297.5859375
8122.6953125
7941.27734375
7797.544921875
7692.6640625
7628.318359375
7614.388671875
7632.158203125
7624.166015625
7538.00390625
7369.611328125
7161.697265625
6977.919921875
6882.92578125
6920.921875
7086.078125
7314.474609375
7522.3359375
7663.041015625
7751.4609375
7839.9609375
7973.935546875
8161.64453125
8375.54296875
8581.791015625
8774.515625
8983.390625
9243.802734375
9552.7578125
9847.380859375
10029.009765625
10028.10546875
9868.189453125
9664.35546875
9535.6328125
9508.779296875
9521.87109375
9523.806640625
9540.037109375
9619.10546875
9739.58203125
9807.287109375
9742.603515625
9548.01171875
9298.837890625
9094.935546875
9007.138671875
9023.0234375
9037.8515625
8945.484375
8761.025390625
8616.353515625
8607.095703125
8680.1953125
8712.306640625
8670.798828125
8642.02734375
8702.212890625
8807.166015625
8825.197265625
8655.9765625
8314.17578125
7922.794921875
7630.0703125
7505.38671875
7499.529296875
7513.08984375
7500.162109375
7489.87109375
7518.609375
7575.91015625
7620.3203125
7615.21875
7540.80859375
7407.4765625
7277.810546875
7242.955078125
7343.076171875
7522.59375
7686.92578125
7792.7578125
7862.755859375
7925.60546875
7971.490234375
7970.1015625
7915.798828125
7847.935546875
7824.486328125
7864.43359375
7915.83984375
7905.8671875
7837.17578125
7808.291015625
7907.26171875
8097.853515625
8243.22265625
8238.78125
8093.65234375
7886.2578125
7680.0078125
7500.337890625
7366.37890625
7311.296875
7364.125
7516.9375
7712.560546875
7871.923828125
7944.955078125
7936.5390625
7881.037109375
7804.91015625
7728.169921875
7683.3515625
7693.345703125
7722.0546875
7680.55078125
7508.361328125
7238.59375
6968.3046875
6776.32421875
6684.177734375
6680.46484375
6750.7265625
6875.017578125
7017.326171875
7138.298828125
7220.388671875
7272.2578125
7305.978515625
7317.080078125
7294.45703125
7244.505859375
7188.580078125
7129.064453125
7033.07421875
6868.5234375
6652.658203125
6447.255859375
6304.064453125
6229.689453125
6205.982421875
6225.091796875
6289.904296875
6388.96484375
6487.533203125
6549.35546875
6565.255859375
6556.15234375
6539.21875
6485.82421875
6325.69921875
6013.470703125
5590.830078125
5162.181640625
4802.52734375
4509.51171875
4257.068359375
4070.365234375
4012.48828125
4095.04296875
4231.41796875
4302.78125
4269.314453125
4201.654296875
4195.85546875
4267.22265625
4343.07421875
4357.7109375
4330.859375
4338.056640625
4423.369140625
4567.474609375
4728.150390625
4870.533203125
4949.361328125
4904.189453125
4709.845703125
4421.146484375
4139.203125
3928.998046875
3778.162109375
3628.80859375
3438.505859375
3221.04296875
3046.486328125
2996.7109375
3098.6328125
3289.556640625
3451.8046875
3488.138671875
3377.1875
3180.380859375
3008.07421875
2958.810546875
3058.033203125
3242.736328125
3411.1796875
3492.447265625
3477.328125
3406.2421875
3344.169921875
3350.212890625
3440.103515625
3570.3984375
3669.99609375
3688.73828125
3614.6953125
3465.671875
3288.744140625
3155.15625
3115.76171875
3146.158203125
3153.75
3051.224609375
2819.91015625
2513.724609375
2228.62890625
2064.111328125
2070.70703125
2207.537109375
2371.296875
2490.630859375
2579.84375
2685.228515625
2803.296875
2885.982421875
2915.146484375
2929.658203125
2967.1640625
3009.306640625
3006.19921875
2940.39453125
2845.912109375
2768.388671875
2721.388671875
2680.04296875
2603.955078125
2463.921875
2258.7734375
2017.142578125
1784.220703125
1603.8203125
1507.2109375
1504.275390625
1568.52734375
1632.810546875
1624.63671875
1525.95703125
1391.634765625
1293.60546875
1251.494140625
1232.146484375
1207.54296875
1186.349609375
1188.234375
1217.701171875
1274.28515625
1359.75390625
1456.9296875
1530.044921875
1575.18359375
1646.740234375
1791.49609375
1962.18359375
2036.849609375
1932.31640625
1672.73828125
1347.57421875
1041.89453125
822.287109375
748.919921875
852.447265625
1091.400390625
1349.96484375
1493.30859375
1446.79296875
1250.068359375
1041.169921875
963.49609375
1064.74609375
1281.37109375
1512.59765625
1692.412109375
1797.62890625
1825.044921875
1783.681640625
1693.19140625
1574.029296875
1447.8359375
1346.91015625
1297.119140625
1284.30859375
1268.3125
1242.28515625
1240.583984375
1264.955078125
1245.60546875
1121.025390625
931.27734375
783.94921875
742.787109375
797.9140625
932.16015625
1153.33984375
1448.359375
1757.236328125
2016.646484375
2194.150390625
2262.611328125
2182.63671875
1942.478515625
1588.4921875
1184.107421875
756.146484375
307.4609375
-138.228515625
-540.78515625
-885.75390625
-1187.07421875
-1443.115234375
-1619.2890625
-1691.9453125
-1696.291015625
-1710.552734375
-1785.23828125
-1891.556640625
-1949.072265625
-1913.05859375
-1831.048828125
-1798.029296875
-1848.29296875
-1901.080078125
-1822.689453125
-1540.14453125
-1093.6328125
-592.28125
-136.634765625
215.51953125
429.58984375
475.30859375
353.638671875
137.759765625
-48.904296875
-125.400390625
-115.771484375
-99.412109375
-112.26171875
-125.69140625
-110.443359375
-75.33203125
-34.705078125
17.03515625
73.42578125
92.755859375
38.7109375
-78.85546875
-233.876953125
-433.365234375
-699.11328125
-1008.896484375
-1290.46875
-1474.626953125
-1533.29296875
-1477.876953125
-1355.236328125
-1240.88671875
-1191.6953125
-1185.267578125
-1130.958984375
-960.82421875
-698.2578125
-427.546875
-210.5703125
-43.556640625
118.71484375
309.923828125
515.36328125
678.751953125
754.197265625
760.390625
774.396484375
859.78125
1004.4453125
1138.953125
1213.853515625
1248.341796875
1298.439453125
1382.658203125
1446.697265625
1405.62109375
1220.3671875
932.443359375
629.552734375
383.830078125
216.34765625
103.080078125
8.37890625
-77.859375
-133.67578125
-145.685546875
-148.212890625
-189.767578125
-254.158203125
-258.00390625
-157.9921875
-25.4609375
33.306640625
9.98828125
-7.72265625
36.646484375
103.912109375
131.19921875
108.552734375
57.97265625
-11.353515625
-87.328125
-134.353515625
-135.30859375
-129.2578125
-161.365234375
-209.82421875
-204.9609375
-112.568359375
39.173828125
204.86328125
348.94140625
430.96875
416.787109375
325.341796875
230.46875
193.146484375
209.935546875
236.869140625
235.978515625
184.42578125
71.681640625
-79.490234375
-206.13671875
-252.224609375
-219.865234375
-152.853515625
-79.837890625
-4.634765625
50.796875
38.45703125
-51.423828125
-139.36328125
-108.435546875
83.1875
356.984375
585.029296875
689.861328125
668.759765625
546.298828125
337.029296875
58.013671875
-247.455078125
-516.482421875
-693.8984375
-753.927734375
-712.1796875
-626.416015625
-570.25
-585.076171875
-652.146484375
-709.46484375
-685.755859375
-522.841796875
-201.951171875
219.658203125
613.201171875
858.654296875
930.84765625
890.474609375
797.20703125
661.810546875
483.427734375
291.046875
121.30078125
-22.451171875
-161.455078125
-302.298828125
-426.015625
-507.07421875
-527.119140625
-483.166015625
-403.09765625
-339.578125
-319.650390625
-306.78125
-245.603515625
-144.673828125
-76.48828125
-80.361328125
-101.94921875
-61.091796875
43.322265625
135.306640625
158.568359375
127.95703125
78.603515625
9.427734375
-92.46484375
-199.640625
-259.4765625
-258.318359375
-235.67578125
-225.22265625
-207.771484375
-139.53515625
-13.875
118.36328125
182.365234375
128.177734375
-36.9453125
-249.12890625
-430.474609375
-547.712890625
-625.771484375
-694.736328125
-735.662109375
-698.498046875
-570.40625
-408.517578125
-304.0
-324.140625
-478.708984375
-714.826171875
-940.435546875
-1080.8515625
-1132.1171875
-1148.9609375
-1171.509765625
-1178.388671875
-1122.19921875
-991.384765625
-815.1875
-621.30078125
-420.0625
-232.384765625
-102.529296875
-63.439453125
-102.2890625
-178.453125
-270.19140625
-386.90625
-535.873046875
-694.556640625
-824.220703125
-900.546875
-924.119140625
-915.537109375
-916.55078125
-984.623046875
-1159.095703125
-1428.271484375
-1748.75390625
-2095.23046875
-2458.78515625
-2787.6640625
-2977.115234375
-2963.244140625
-2807.02734375
-2637.40234375
-2515.548828125
-2400.740234375
-2251.208984375
-2102.435546875
-2016.21875
-1989.7734375
-1954.05859375
-1848.86328125
-1677.130859375
-1501.916015625
-1412.23046875
-1472.97265625
-1675.30078125
-1936.22265625
-2164.96875
-2330.458984375
-2461.888671875
-2602.60546875
-2774.09765625
-2958.76953125
-3095.615234375
-3116.830078125
-3018.2578125
-2875.056640625
-2758.482421875
-2660.16015625
-2537.76953125
-2412.076171875
-2359.51171875
-2409.98046875
-2510.59375
-2606.916015625
-2711.779296875
-2869.376953125
-3087.734375
-3328.869140625
-3532.73828125
-3632.64453125
-3589.904296875
-3450.00390625
-3334.529296875
-3334.974609375
-3425.19140625
-3502.69921875
-3492.302734375
-3376.984375
-3159.240234375
-2856.197265625
-2538.4140625
-2319.63671875
-2275.748046875
-2387.51171875
-2570.0703125
-2737.41015625
-2832.72265625
-2829.3828125
-2735.232421875
-2593.369140625
-2458.015625
-2358.05859375
-2281.8125
-2196.50390625
-2085.732421875
-1972.228515625
-1901.146484375
-1896.470703125
-1936.955078125
-1977.431640625
-1986.861328125
-1964.59375
-1936.83203125
-1946.740234375
-2023.51953125
-2130.83203125
-2157.033203125
-1997.46875
-1663.857421875
-1296.44140625
-1058.716796875
-1027.595703125
-1175.091796875
-1418.05859375
-1664.857421875
-1841.478515625
-1915.7578125
-1911.33203125
-1886.84765625
-1889.818359375
-1924.43359375
-1958.0078125
-1956.380859375
-1917.134765625
-1871.521484375
-1854.908203125
-1880.74609375
-1946.53125
-2051.703125
-2190.9140625
-2334.61328125
-2441.326171875
-2498.626953125
-2536.482421875
-2591.59765625
-2672.630859375
-2769.041015625
-2878.1796875
-3007.86328125
-3160.24609375
-3325.927734375
-3488.8671875
-3628.626953125
-3726.193359375
-3777.81640625
-3793.3515625
-3766.396484375
-3654.6328125
-3414.072265625
-3062.900390625
-2700.5859375
-2448.255859375
-2359.02734375
-2379.8203125
-2402.578125
-2363.162109375
-2295.66015625
-2285.5625
-2372.296875
-2513.78125
-2651.216796875
-2784.462890625
-2959.357421875
-3191.314453125
-3430.595703125
-3607.4609375
-3689.404296875
-3684.443359375
-3607.591796875
-3465.228515625
-3270.583984375
-3059.4609375
-2880.2578125
-2763.625
-2697.8203125
-2633.56640625
-2517.939453125
-2328.5
-2079.416015625
-1803.30859375
-1533.880859375
-1299.333984375
-1117.29296875
-990.400390625
-914.0
-890.693359375
-926.931640625
-1007.5625
-1084.314453125
-1108.95703125
-1083.990234375
-1067.056640625
-1109.51953125
-1192.767578125
-1243.63671875
-1223.908203125
-1190.84765625
-1244.48828125
-1409.708984375
-1589.408203125
-1648.59375
-1535.697265625
-1309.96484375
-1063.923828125
-844.884765625
-650.91015625
-470.6640625
-303.158203125
-151.333984375
-22.56640625
62.525390625
81.48046875
37.908203125
-35.650390625
-110.216796875
-180.025390625
-238.27734375
-255.23046875
-212.59765625
-152.93359375
-154.67578125
-245.361328125
-374.1171875
-490.375
-611.3984375
-771.203125
-931.23828125
-1001.2421875
-946.6328125
-820.51953125
-680.39453125
-527.552734375
-350.392578125
-174.919921875
-34.255859375
73.24609375
156.99609375
201.818359375
208.267578125
232.583984375
329.076171875
470.79296875
582.98046875
640.583984375
670.779296875
668.96875
590.376953125
442.474609375
315.087890625
281.40234375
317.59375
351.916015625
345.28515625
288.564453125
172.013671875
10.025390625
-139.123046875
-231.794921875
-292.42578125
-360.009765625
-409.693359375
-388.94140625
-315.37890625
-270.5078125
-294.146484375
-347.630859375
-392.87890625
-446.650390625
-531.244140625
-626.0390625
-707.169921875
-795.078125
-915.107421875
-1032.794921875
-1077.830078125
-1034.58203125
-976.333984375
-999.9140625
-1142.072265625
-1364.466796875
-1607.119140625
-1844.291015625
-2083.666015625
-2314.33203125
-2474.01171875
-2491.30078125
-2361.16796875
-2157.642578125
-1964.396484375
-1808.419921875
-1665.048828125
-1505.486328125
-1329.087890625
-1171.5078125
-1096.126953125
-1154.96875
-1332.453125
-1535.384765625
-1655.078125
-1635.04296875
-1479.361328125
-1231.16796875
-972.693359375
-817.08203125
-843.578125
-1028.927734375
-1273.37890625
-1502.767578125
-1719.740234375
-1951.63671875
-2187.197265625
-2391.64453125
-2561.615234375
-2731.466796875
-2926.578125
-3130.69921875
-3299.826171875
-3393.2890625
-3392.884765625
-3312.3515625
-3199.2734375
-3114.662109375
-3090.728515625
-3103.046875
-3093.72265625
-3032.3984375
-2954.697265625
-2933.595703125
-3008.19140625
-3141.205078125
-3245.576171875
-3249.25390625
-3138.462890625
-2954.72265625
-2764.529296875
-2628.291015625
-2581.38671875
-2630.400390625
-2759.6171875
-2935.720703125
-3107.7265625
-3216.50390625
-3222.255859375
-3130.728515625
-2992.634765625
-2878.095703125
-2848.01953125
-2933.39453125
-3120.892578125
-3350.89453125
-3538.75
-3614.54296875
-3560.80078125
-3428.083984375
-3313.87890625
-3304.306640625
-3412.826171875
-3571.39453125
-3686.09765625
-3698.287109375
-3593.06640625
-3373.796875
-3057.90234375
-2694.990234375
-2362.1796875
-2129.4921875
-2034.869140625
-2081.033203125
-2227.642578125
-2384.66015625
-2451.818359375
-2396.509765625
-2285.845703125
-2225.451171875
-2271.708984375
-2409.23828125
-2591.546875
-2777.533203125
-2937.38671875
-3053.525390625
-3124.958984375
-3155.576171875
-3133.501953125
-3038.373046875
-2880.40234375
-2722.076171875
-2642.216796875
-2667.392578125
-2739.541015625
-2760.962890625
-2680.859375
-2535.943359375
-2399.91796875
-2304.271484375
-2231.4765625
-2180.443359375
-2196.146484375
-2311.046875
-2491.392578125
-2681.85546875
-2880.919921875
-3118.392578125
-3362.80078125
-3514.92578125
-3520.052734375
-3439.123046875
-3368.849609375
-3324.271484375
-3245.55078125
-3096.2890625
-2896.68359375
-2662.8125
-2377.306640625
-2050.447265625
-1769.42578125
-1643.36328125
-1707.37890625
-1902.595703125
-2135.00390625
-2325.921875
-2417.208984375
-2371.98828125
-2194.0
-1935.005859375
-1671.0859375
-1473.21484375
-1392.033203125
-1444.443359375
-1602.107421875
-1810.640625
-2036.306640625
-2280.447265625
-2531.900390625
-2725.052734375
-2781.599609375
-2696.296875
-2550.841796875
-2432.533203125
-2364.03125
-2321.828125
-2285.689453125
-2236.5078125
-2132.84765625
-1943.259765625
-1706.0078125
-1513.509765625
-1419.216796875
-1388.873046875
-1362.03515625
-1333.91015625
-1348.85546875
-1430.234375
-1546.96875
-1644.564453125
-1686.685546875
-1668.7734375
-1608.802734375
-1521.80078125
-1390.916015625
-1177.064453125
-881.1328125
-585.375
-396.8984375
-344.103515625
-357.046875
-357.353515625
-339.955078125
-356.380859375
-448.091796875
-614.66015625
-820.310546875
-1005.984375
-1116.10546875
-1144.19921875
-1140.67578125
-1147.77734375
-1137.201171875
-1044.087890625
-860.744140625
-665.68359375
-552.0703125
-546.439453125
-597.689453125
-621.09765625
-549.11328125
-368.107421875
-125.740234375
106.33984375
285.94140625
413.91796875
505.751953125
575.353515625
648.287109375
760.349609375
926.80859375
1129.154296875
1338.25
1526.970703125
1654.642578125
1678.197265625
1607.69140625
1523.935546875
1506.279296875
1558.294921875
1635.142578125
1723.640625
1850.201171875
2016.43359375
2176.787109375
2292.28125
2367.986328125
2419.998046875
2438.3046875
2406.634765625
2336.69921875
2258.578125
2192.0703125
2149.794921875
2156.96875
2241.375
2398.28515625
2575.712890625
2699.90625
2721.984375
2653.791015625
2561.900390625
2513.1171875
2519.248046875
2543.515625
2555.326171875
2552.65625
2528.6796875
2457.083984375
2340.15234375
2245.3046875
2252.517578125
2367.02734375
2509.154296875
2585.365234375
2545.599609375
2380.853515625
2104.552734375
1752.30859375
1381.47265625
1058.5859375
849.96875
808.76171875
937.630859375
1158.703125
1351.412109375
1441.505859375
1445.48046875
1428.337890625
1443.478515625
1521.982421875
1683.748046875
1919.1953125
2163.791015625
2321.705078125
2332.232421875
2215.30859375
2055.658203125
1942.732421875
1914.587890625
1950.775390625
2018.564453125
2113.517578125
2232.951171875
2320.513671875
2290.009765625
2134.904296875
1976.0390625
1949.126953125
2057.283203125
2184.076171875
2249.29296875
2295.80078125
2405.865234375
2584.931640625
2767.2265625
2901.865234375
2986.478515625
3031.609375
3037.021484375
3001.0390625
2916.943359375
2763.01953125
2538.927734375
2320.12890625
2230.171875
2328.466796875
2549.76953125
2778.203125
2954.892578125
3084.203125
3167.203125
3188.73046875
3172.173828125
3193.58984375
3315.275390625
3534.001953125
3814.306640625
4143.91796875
4529.677734375
4962.98828125
5424.369140625
5908.712890625
6405.56640625
6851.263671875
7136.326171875
7181.05078125
6995.263671875
6663.849609375
6294.951171875
5985.65625
5803.375
5762.95703125
5818.611328125
5897.259765625
5951.15625
5978.138671875
5994.259765625
5996.1796875
5956.17578125
5850.72265625
5684.357421875
5480.54296875
5261.80859375
5060.435546875
4945.1796875
4997.837890625
5232.03125
5553.76171875
5838.671875
6043.21484375
6206.978515625
6353.19921875
6437.720703125
6415.103515625
6316.640625
6234.62109375
6251.08203125
6396.955078125
6644.1953125
6903.34375
7057.4921875
7048.171875
6927.482421875
6797.748046875
6708.541015625
6640.41015625
6572.7734375
6522.126953125
6510.8515625
6535.955078125
6575.89453125
6599.54296875
6570.548828125
6484.763671875
6412.873046875
6461.638671875
6666.392578125
6950.400390625
7212.50390625
7425.125
7618.451171875
7797.916015625
7921.53515625
7952.0546875
7897.1796875
7798.1875
7705.966796875
7669.134765625
7716.564453125
7836.02734375
7980.349609375
8103.8515625
8190.89453125
8250.888671875
8292.388671875
8301.599609375
8243.58203125
8091.85546875
7863.96484375
7621.572265625
7429.23828125
7320.826171875
7308.4609375
7400.794921875
7588.087890625
7819.103515625
8021.291015625
8149.98828125
8203.498046875
8191.59375
8112.490234375
7971.861328125
7809.1953125
7685.6796875
7639.466796875
7653.76171875
7672.16796875
7653.10546875
7614.28125
7618.890625
7714.119140625
7888.865234375
8091.40234375
8271.705078125
8400.3046875
8473.041015625
8524.955078125
8622.228515625
8800.97265625
9012.62890625
9164.3828125
9222.599609375
9245.482421875
9300.529296875
9382.9765625
9443.015625
9468.720703125
9501.98828125
9574.126953125
9657.626953125
9692.130859375
9639.892578125
9506.669921875
9323.037109375
9119.666015625
8917.013671875
8729.19140625
8575.4921875
8487.50390625
8496.361328125
8602.00390625
8754.1328125
8874.59765625
8909.498046875
8859.59375
8756.951171875
8620.953125
8453.03515625
8270.828125
8119.509765625
8031.826171875
7994.5234375
7977.130859375
7980.55078125
8025.880859375
8100.80078125
8160.16796875
8198.455078125
8286.109375
8492.787109375
8779.06640625
8997.087890625
9013.97265625
8829.830078125
8577.310546875
8418.55859375
8439.96484375
8620.017578125
8869.71875
9096.328125
9245.69140625
9311.646484375
9324.0546875
9326.267578125
9348.89453125
9392.74609375
9432.185546875
9433.462890625
9375.44921875
9268.66015625
9163.48828125
9124.30859375
9172.974609375
9260.01953125
9310.4140625
9296.77734375
9250.33203125
9207.1875
9175.615234375
9159.41796875
9174.359375
9218.8515625
9257.64453125
9265.3984375
9269.59375
9321.16015625
9433.58984375
9577.521484375
9724.30859375
9865.134765625
9995.78125
10119.5546875
10269.384765625
10493.7734375
10806.662109375
11171.736328125
11544.560546875
11906.720703125
12245.068359375
12520.556640625
12684.826171875
12725.873046875
12681.5
12602.017578125
12500.81640625
12340.806640625
12072.84765625
11693.87890625
11265.00390625
10866.861328125
10545.146484375
10309.4609375
10168.337890625
10133.119140625
10184.013671875
10259.24609375
10289.07421875
10224.888671875
10038.220703125
9729.98046875
9362.00390625
9046.376953125
8862.283203125
8788.3359375
8744.947265625
8698.29296875
8691.197265625
8766.673828125
8891.072265625
8972.69140625
8944.8515625
8817.0390625
8653.302734375
8515.412109375
8422.0234375
8342.587890625
8221.5546875
8023.60546875
7777.6875
7578.62109375
7522.6015625
7621.517578125
7785.66015625
7903.021484375
7929.451171875
7891.453125
7820.62109375
7721.29296875
7602.962890625
7503.513671875
7453.529296875
7433.990234375
7389.369140625
7272.884765625
7068.41796875
6788.763671875
6477.5703125
6205.296875
6040.103515625
6017.978515625
6141.1484375
6384.130859375
6682.9453125
6941.0
7085.275390625
7122.173828125
7115.982421875
7111.115234375
7097.2890625
7052.669921875
6995.625
6980.876953125
7056.185546875
7227.86328125
7456.677734375
7684.236328125
7875.99609375
8042.15234375
8208.302734375
8371.833984375
8505.125
8595.4453125
8651.21875
8661.982421875
8585.123046875
8397.5625
8143.494140625
7902.12109375
7708.173828125
7522.20703125
7284.26171875
6989.796875
6711.318359375
6548.109375
6552.1171875
6697.48046875
6915.08203125
7142.083984375
7329.119140625
7422.544921875
7382.970703125
7234.16796875
7062.064453125
6938.865234375
6862.822265625
6794.71875
6738.2890625
6750.80859375
6869.859375
7054.427734375
7212.99609375
7281.609375
7267.431640625
7224.421875
7200.001953125
7209.744140625
7255.181640625
7348.7421875
7509.892578125
7743.626953125
8033.052734375
8343.4921875
8617.4296875
8779.267578125
8781.390625
8653.28515625
8477.8203125
8313.13671875
8169.27734375
8063.666015625
8040.75
8098.033203125
8141.896484375
8082.84375
7956.3203125
7885.79296875
7931.01171875
8035.771484375
8128.123046875
8195.646484375
8226.388671875
8141.45703125
7855.869140625
7389.3515625
6864.955078125
6397.23828125
6011.54296875
5668.388671875
5336.75
5039.728515625
4847.44921875
4826.265625
4979.796875
5236.205078125
5496.619140625
5692.1171875
5803.34765625
5857.69921875
5918.80078125
6039.673828125
6192.453125
6270.701171875
6200.345703125
6028.607421875
5861.123046875
5731.654296875
5591.2109375
5416.068359375
5250.9375
5122.12890625
4976.12890625
4756.955078125
4506.9921875
4338.759765625
4324.537109375
4455.44140625
4689.052734375
4982.302734375
5276.1796875
5500.451171875
5621.50390625
5665.48828125
5678.228515625
5675.05859375
5638.80078125
5553.4921875
5429.3125
5298.90234375
5191.53515625
5106.6484375
5018.48046875
4916.078125
4828.615234375
4792.626953125
4801.365234375
4811.302734375
4795.603515625
4758.55078125
4688.677734375
4534.98828125
4264.55859375
3935.49609375
3686.068359375
3642.38671875
3833.97265625
4181.44140625
4549.02734375
4819.572265625
4946.154296875
4948.763671875
4868.048828125
4730.619140625
4558.853515625
4392.87109375
4278.55078125
4232.92578125
4236.962890625
4270.44140625
4349.19140625
4518.65625
4798.994140625
5129.0625
5377.80859375
5438.28515625
5317.7109375
5117.576171875
4925.880859375
4761.4296875
4630.333984375
4581.556640625
4655.263671875
4803.25390625
4919.7890625
4946.833984375
4898.693359375
4790.546875
4614.3359375
4407.10546875
4271.6328125
4269.76953125
4328.45703125
4307.763671875
4150.333984375
3923.533203125
3730.328125
3626.4609375
3619.185546875
3694.16015625
3824.833984375
3984.009765625
4158.169921875
4331.658203125
4461.970703125
4508.724609375
4497.23046875
4516.751953125
4631.83203125
4814.861328125
4980.88671875
5066.19921875
5056.73046875
4967.69140625
4828.04296875
4673.076171875
4520.26953125
4349.58984375
4125.84765625
3843.298828125
3539.5390625
3270.537109375
3080.2890625
2982.248046875
2951.2109375
2938.439453125
2914.294921875
2898.912109375
2940.595703125
3065.96875
3259.6953125
3483.03515625
3692.533203125
3843.51953125
3899.154296875
3849.01953125
3714.33203125
3534.76171875
3355.234375
3215.1796875
3130.494140625
3086.7109375
3070.7421875
3113.763671875
3280.51171875
3599.509765625
4010.73046875
4390.27734375
4622.9296875
4657.109375
4517.625
4287.275390625
4066.546875
3926.138671875
3882.86328125
3911.751953125
3970.330078125
4014.205078125
4014.267578125
3977.796875
3942.884765625
3936.865234375
3949.158203125
3960.6953125
3988.884765625
4078.201171875
4245.353515625
4453.451171875
4642.33984375
4765.1328125
4791.97265625
4703.115234375
4497.443359375
4200.162109375
3852.017578125
3497.298828125
3184.599609375
2961.341796875
2853.35546875
2860.185546875
2980.205078125
3221.18359375
3563.109375
3926.234375
4216.341796875
4413.65234375
4590.076171875
4819.564453125
5087.544921875
5308.833984375
5424.546875
5457.9296875
5474.19921875
5506.439453125
5532.49609375
5515.861328125
5457.21875
5403.3984375
5408.048828125
5484.810546875
5600.0859375
5709.57421875
5793.021484375
5847.328125
5858.458984375
5806.318359375
5709.7734375
5650.28125
5723.119140625
5952.435546875
6259.6953125
6522.021484375
6660.39453125
6674.740234375
6612.626953125
6526.359375
6460.333984375
6453.25390625
6525.580078125
6662.546875
6824.640625
6982.451171875
7136.041015625
7298.537109375
7469.984375
7634.203125
7777.8125
7907.912109375
8052.078125
8238.517578125
8468.017578125
8705.001953125
8907.099609375
9067.515625
9218.6953125
9392.1796875
9590.177734375
9801.75
10024.177734375
10249.37890625
10446.798828125
10585.474609375
10662.533203125
10682.845703125
10621.07421875
10443.06640625
10171.529296875
9897.828125
9715.521484375
9664.869140625
9743.95703125
9931.509765625
10176.11328125
10402.22265625
10568.08984375
10700.654296875
10841.490234375
10977.58203125
11062.115234375
11085.693359375
11080.078125
11058.8125
11007.287109375
10941.5390625
10928.998046875
11028.66015625
11245.48046875
11562.505859375
11976.029296875
12461.609375
12934.712890625
13295.208984375
13510.658203125
13624.0703125
13679.189453125
13667.865234375
13560.658203125
13369.376953125
13163.099609375
13020.9140625
12967.34375
12955.599609375
12927.689453125
12897.072265625
12952.708984375
13164.2265625
13500.58984375
13868.779296875
14220.58203125
14586.171875
15003.34375
15454.44140625
15892.734375
16302.80078125
16705.693359375
17116.03125
17520.4453125
17898.373046875
18244.208984375
18562.4453125
18852.7421875
19109.30859375
19333.4375
19542.37890625
19764.275390625
20022.80859375
20323.994140625
20655.029296875
20995.099609375
21331.666015625
21673.419921875
22045.37109375
22456.25390625
22862.91015625
23184.74609375
23377.796875
23490.2109375
23615.677734375
23781.076171875
23902.568359375
23872.30078125
23676.130859375
23404.90234375
23156.763671875
22954.892578125
22768.49609375
22591.203125
22470.8046875
22454.783203125
22519.06640625
22568.505859375
22519.4921875
22381.681640625
22248.294921875
22200.037109375
22226.208984375
22251.150390625
22233.001953125
22215.81640625
22272.26953125
22407.802734375
22543.40625
22594.80859375
22547.1875
22439.798828125
22300.451171875
22130.330078125
21951.1875
21822.6015625
21779.4921875
21770.724609375
21697.205078125
21513.822265625
21268.25390625
21035.310546875
20839.548828125
20653.23046875
20443.833984375
20200.111328125
19926.25390625
19637.45703125
19359.5625
19111.64453125
18882.548828125
18635.234375
18338.5078125
17991.208984375
17620.716796875
17266.458984375
16957.3203125
16688.9140625
16424.068359375
16132.951171875
15837.83984375
15605.83203125
15491.978515625
15498.52734375
15589.306640625
15724.578125
15871.681640625
15998.80078125
16077.458984375
16086.40234375
16004.048828125
15812.654296875
15531.63671875
15235.044921875
15001.248046875
14836.953125
14676.962890625
14469.5625
14234.9453125
14022.400390625
13842.875
13682.404296875
13562.703125
13535.134765625
13608.09765625
13727.5390625
13850.677734375
13998.134765625
14197.580078125
14404.65625
14526.833984375
14519.734375
14423.34375
14305.892578125
14207.953125
14142.123046875
14103.859375
14060.599609375
13956.59375
13752.419921875
13450.94921875
13081.048828125
12681.130859375
12309.580078125
12037.66015625
11897.9140625
11848.025390625
11805.962890625
11711.529296875
11542.158203125
11296.580078125
10999.9921875
10713.5703125
10496.509765625
10350.4375
10230.26171875
10118.984375
10066.052734375
10136.46875
10336.697265625
10600.572265625
10834.416015625
10968.31640625
10981.421875
10898.26171875
10763.451171875
10614.234375
10471.16796875
10340.02734375
10206.97265625
10041.376953125
9830.4921875
9614.798828125
9461.04296875
9384.220703125
9316.6796875
9177.404296875
8963.603515625
8752.15234375
8607.98828125
8503.87890625
8337.994140625
8032.810546875
7622.205078125
7243.892578125
7040.109375
7058.224609375
7240.171875
7489.263671875
7727.986328125
7903.373046875
7978.578125
7944.583984375
7825.4765625
7653.283203125
7444.5859375
7209.857421875
6967.353515625
6727.701171875
6475.3203125
6186.822265625
5867.087890625
5555.7890625
5303.5
5149.634765625
5108.998046875
5160.5390625
5257.560546875
5368.69921875
5503.84765625
5682.55859375
5885.376953125
6058.759765625
6163.146484375
6191.861328125
6145.69140625
6019.037109375
5820.68359375
5586.66796875
5360.658203125
5170.859375
5022.66796875
4893.0546875
4734.8984375
4518.88671875
4282.296875
4109.75
4051.490234375
4083.109375
4154.05078125
4238.61328125
4313.671875
4324.626953125
4225.615234375
4045.251953125
3868.587890625
3750.962890625
3683.869140625
3645.681640625
3642.056640625
3677.818359375
3723.666015625
3740.017578125
3716.40234375
3663.9140625
3582.818359375
3462.296875
3305.203125
3131.9375
2964.9609375
2829.44921875
2762.427734375
2789.876953125
2881.791015625
2950.16796875
2914.875
2775.193359375
2611.849609375
2519.107421875
2532.484375
2609.390625
2666.978515625
2640.173828125
2516.47265625
2328.91796875
2123.80078125
1935.154296875
1781.2578125
1674.11328125
1628.177734375
1661.7265625
1785.28515625
1977.86328125
2173.48828125
2288.16015625
2279.32421875
2182.314453125
2080.056640625
2031.71875
2030.287109375
2025.34375
1979.798828125
1902.64453125
1830.703125
1783.283203125
1740.2109375
1670.6640625
1580.576171875
1514.13671875
1496.41015625
1488.603515625
1424.3828125
1288.939453125
1136.58203125
1022.421875
941.9375
856.591796875
758.80859375
682.4296875
655.1953125
669.34765625
702.09375
739.58203125
771.482421875
785.291015625
782.943359375
786.513671875
806.328125
814.03515625
772.849609375
693.154296875
629.689453125
610.056640625
586.517578125
483.361328125
287.87109375
73.08984375
-72.80859375
-121.326171875
-102.294921875
-53.388671875
2.556640625
40.228515625
28.421875
-39.345703125
-128.771484375
-196.98046875
-231.05859375
-238.44140625
-208.06640625
-105.931640625
81.38671875
308.705078125
486.00390625
532.71484375
426.84375
212.2421875
-41.64453125
-293.095703125
-541.111328125
-785.826171875
-992.384765625
-1112.888671875
-1138.517578125
-1109.69140625
-1075.580078125
-1064.48046875
-1094.74609375
-1184.5234375
-1331.068359375
-1496.158203125
-1632.619140625
-1721.015625
-1770.42578125
-1794.521484375
-1803.42578125
-1813.689453125
-1849.89453125
-1934.314453125
-2080.45703125
-2289.765625
-2543.224609375
-2800.291015625
-3017.81640625
-3169.46484375
-3241.701171875
-3221.9765625
-3111.115234375
-2951.072265625
-2826.005859375
-2820.712890625
-2966.443359375
-3214.552734375
-3457.974609375
-3592.951171875
-3582.75
-3473.205078125
-3348.697265625
-3274.22265625
-3271.654296875
-3328.333984375
-3411.392578125
-3482.45703125
-3515.65625
-3504.810546875
-3455.544921875
-3386.263671875
-3339.92578125
-3363.5859375
-3449.779296875
-3520.638671875
-3507.5546875
-3434.44921875
-3379.76953125
-3360.26171875
-3305.30859375
-3164.107421875
-2992.259765625
-2896.986328125
-2922.02734375
-3016.921875
-3097.806640625
-3105.90625
-3027.056640625
-2901.16015625
-2815.02734375
-2844.7578125
-2982.443359375
-3134.923828125
-3208.96484375
-3191.154296875
-3140.0546875
-3112.875
-3112.419921875
-3104.04296875
-3073.875
-3057.576171875
-3101.607421875
-3200.1171875
-3288.296875
-3306.486328125
-3256.546875
-3185.763671875
-3135.09765625
-3123.3515625
-3162.458984375
-3248.8984375
-3336.677734375
-3354.37109375
-3272.375
-3142.41015625
-3056.966796875
-3073.65625
-3179.546875
-3313.06640625
-3411.783203125
-3454.13671875
-3472.24609375
-3522.716796875
-3636.6796875
-3798.17578125
-3968.734375
-4119.416015625
-4233.2890625
-4294.119140625
-4292.32421875
-4238.01953125
-4151.431640625
-4039.19921875
-3893.53125
-3718.248046875
-3542.52734375
-3399.11328125
-3294.9609375
-3213.126953125
-3139.900390625
-3075.38671875
-3010.7890625
-2908.91796875
-2729.49609375
-2480.01171875
-2224.96875
-2027.84765625
-1889.193359375
-1757.8828125
-1600.9453125
-1441.1796875
-1318.462890625
-1234.126953125
-1153.5703125
-1055.8671875
-959.291015625
-895.185546875
-873.556640625
-881.837890625
-902.65625
-917.52734375
-899.375
-820.564453125
-674.83203125
-480.7421875
-257.84765625
-12.619140625
238.291015625
443.169921875
544.80078125
548.90234375
544.369140625
631.8203125
832.66796875
1081.650390625
1303.65625
1477.83203125
1624.8671875
1757.806640625
1868.564453125
1956.427734375
2046.98046875
2170.244140625
2322.021484375
2451.587890625
2491.248046875
2405.66796875
2223.884765625
2031.638671875
1930.224609375
1986.4375
2197.224609375
2485.392578125
2733.87109375
2846.287109375
2797.021484375
2636.447265625
2452.6953125
2322.037109375
2276.857421875
2300.92578125
2349.7265625
2382.1796875
2379.17578125
2337.91015625
2262.935546875
2174.8984375
2117.3203125
2128.26171875
2194.123046875
2244.6484375
2206.908203125
2063.427734375
1857.068359375
1649.345703125
1478.130859375
1341.44921875
1206.8984375
1040.20703125
838.125
636.720703125
479.9765625
374.548828125
276.357421875
127.37109375
-86.455078125
-309.55859375
-454.904296875
-476.25
-402.3046875
-299.501953125
-216.974609375
-181.966796875
-226.95703125
-376.39453125
-596.083984375
-793.529296875
-899.5078125
-937.4140625
-992.78515625
-1125.978515625
-1329.060546875
-1548.30859375
-1722.576171875
-1813.283203125
-1830.818359375
-1833.5234375
-1876.89453125
-1962.00390625
-2053.84765625
-2148.3046875
-2293.41015625
-2535.34375
-2860.95703125
-3200.3125
-3471.884765625
-3626.0625
-3668.59765625
-3652.38671875
-3630.396484375
-3608.265625
-3556.427734375
-3469.53515625
-3387.337890625
-3343.177734375
-3316.39453125
-3261.443359375
-3173.109375
-3098.056640625
-3082.048828125
-3121.755859375
-3169.19140625
-3172.2265625
-3111.59375
-3010.486328125
-2914.177734375
-2858.833984375
-2858.62109375
-2916.103515625
-3030.53515625
-3189.98046875
-3365.232421875
-3518.572265625
-3613.724609375
-3622.056640625
-3542.642578125
-3426.8984375
-3359.08203125
-3384.9375
-3464.849609375
-3516.001953125
-3494.953125
-3422.33984375
-3338.205078125
-3262.990234375
-3203.841796875
-3168.5
-3156.052734375
-3150.4765625
-3140.3984375
-3137.76953125
-3163.265625
-3214.92578125
-3259.75390625
-3257.3828125
-3191.458984375
-3083.203125
-2978.60546875
-2918.86328125
-2917.267578125
-2960.48828125
-3026.455078125
-3095.751953125
-3149.787109375
-3169.134765625
-3140.498046875
-3065.244140625
-2961.259765625
-2855.974609375
-2771.447265625
-2710.494140625
-2660.416015625
-2613.7265625
-2579.40625
-2570.021484375
-2589.2421875
-2642.3125
-2746.33203125
-2911.349609375
-3117.28125
-3328.921875
-3528.943359375
-3713.173828125
-3857.36328125
-3922.921875
-3907.99609375
-3864.095703125
-3841.390625
-3837.759765625
-3822.703125
-3791.25390625
-3766.0234375
-3760.015625
-3770.92578125
-3807.029296875
-3882.123046875
-3977.556640625
-4042.001953125
-4047.537109375
-4025.14453125
-4026.9140625
-4070.373046875
-4139.853515625
-4225.841796875
-4331.91015625
-4444.298828125
-4525.07421875
-4549.474609375
-4532.8515625
-4504.4921875
-4464.326171875
-4382.4609375
-4238.318359375
-4043.3828125
-3823.009765625
-3594.47265625
-3376.423828125
-3206.224609375
-3120.7109375
-3110.60546875
-3109.6171875
-3044.12890625
-2891.017578125
-2680.013671875
-2450.462890625
-2224.904296875
-2022.06640625
-1867.921875
-1774.7109375
-1721.44921875
-1677.71484375
-1646.521484375
-1664.326171875
-1751.91796875
-1880.767578125
-2000.177734375
-2087.8515625
-2158.919921875
-2229.611328125
-2288.79296875
-2308.537109375
-2269.634765625
-2170.828125
-2024.08203125
-1849.88671875
-1668.5390625
-1483.78125
-1278.033203125
-1034.3828125
-761.541015625
-486.173828125
-221.388671875
43.0625
314.267578125
573.259765625
790.978515625
960.076171875
1095.30859375
1200.78125
1250.703125
1213.8984375
1094.84375
942.580078125
817.728515625
754.20703125
751.185546875
791.716796875
861.228515625
953.61328125
1073.0
1233.9921875
1451.203125
1721.26953125
2020.015625
2323.8828125
2630.0
2948.35546875
3277.986328125
3598.396484375
3880.0625
4093.64453125
4213.94921875
4233.314453125
4179.185546875
4108.181640625
4073.166015625
4098.478515625
4188.013671875
4345.0234375
4571.091796875
4847.380859375
5127.87109375
5359.83984375
5518.857421875
5632.08984375
5766.86328125
5983.572265625
6287.796875
6627.052734375
6934.490234375
7171.267578125
7329.443359375
7412.685546875
7431.9296875
7417.1953125
7417.88671875
7480.984375
7623.6875
7820.376953125
8015.0546875
8159.892578125
8256.294921875
8356.560546875
8514.34765625
8731.3828125
8956.162109375
9129.748046875
9225.32421875
9251.00390625
9232.384765625
9197.630859375
9167.63671875
9150.095703125
9142.96484375
9144.982421875
9161.966796875
9205.265625
9285.560546875
9400.36328125
9520.36328125
9597.783203125
9604.943359375
9563.5703125
9521.83203125
9503.578125
9497.88671875
9500.021484375
9536.91796875
9633.927734375
9770.15234375
9887.86328125
9943.04296875
9930.7421875
9863.013671875
9741.658203125
9562.119140625
9333.814453125
9084.2734375
8842.265625
8621.060546875
8419.2734375
8236.1015625
8083.60546875
7982.21484375
7943.0703125
7954.78125
7987.349609375
8010.056640625
8010.33203125
8000.240234375
8002.708984375
8023.837890625
8036.1484375
7994.02734375
7869.46484375
7671.935546875
7436.572265625
7201.716796875
6999.89453125
6858.17578125
6792.716796875
6799.365234375
6854.154296875
6926.53125
6994.255859375
7048.677734375
7087.01953125
7099.28125
7066.80859375
6980.544921875
6859.10546875
6738.6796875
6641.1953125
6559.095703125
6472.7734375
6371.62890625
6252.78125
6113.900390625
5963.751953125
5834.107421875
5762.498046875
5757.484375
5790.3671875
5825.572265625
5852.611328125
5885.296875
5938.357421875
6013.392578125
6103.984375
6202.5625
6294.8125
6352.83984375
6347.529296875
6275.400390625
6166.630859375
6056.884765625
5956.259765625
5859.626953125
5783.640625
5769.3125
5835.25
5945.16015625
6041.287109375
6103.982421875
6162.431640625
6252.759765625
6384.73046875
6547.634765625
6724.927734375
6892.478515625
7019.126953125
7087.119140625
7109.576171875
7117.283203125
7127.6640625
7132.2109375
7112.986328125
7063.751953125
6991.291015625
6901.49609375
6794.787109375
6680.76171875
6589.126953125
6550.77734375
6564.0625
6591.671875
6598.74609375
6585.423828125
6574.78125
6581.173828125
6604.615234375
6646.0625
6707.0390625
6774.541015625
6825.076171875
6849.638671875
6864.4921875
6896.58203125
6969.091796875
7097.14453125
7276.787109375
7472.9140625
7637.447265625
7751.900390625
7841.65625
7940.783203125
8054.568359375
8164.14453125
8253.564453125
8319.23828125
8363.052734375
8390.046875
8406.455078125
8407.962890625
8375.263671875
8293.1640625
8171.94921875
8042.2890625
7933.171875
7859.6875
7821.6875
7801.8671875
7772.375
7718.5546875
7655.2578125
7608.962890625
7585.490234375
7565.123046875
7528.0625
7476.478515625
7434.6875
7435.140625
7496.880859375
7603.46484375
7704.75
7755.45703125
7754.748046875
7739.333984375
7740.763671875
7762.12890625
7793.08203125
7827.1875
7856.869140625
7866.6171875
7843.888671875
7791.375
7721.787109375
7646.419921875
7574.572265625
7518.451171875
7491.283203125
7501.302734375
7548.216796875
7619.85546875
7689.998046875
7726.943359375
7712.734375
7656.248046875
7588.50390625
7546.140625
7553.306640625
7608.169921875
7683.015625
7742.9609375
7768.322265625
7759.064453125
7724.943359375
7682.34375
7657.890625
7678.79296875
7751.818359375
7858.83203125
7975.521484375
8085.451171875
8175.26953125
8232.919921875
8260.9140625
8278.884765625
8299.1640625
8307.5859375
8283.30859375
8234.02734375
8196.771484375
8202.775390625
8252.94140625
8329.41796875
8418.759765625
8516.20703125
8614.5
8699.169921875
8757.0625
8786.28125
8796.451171875
8801.154296875
8811.439453125
8833.689453125
8866.2734375
8894.568359375
8896.625
8864.6640625
8820.32421875
8798.37109375
8813.005859375
8848.515625
8883.380859375
8910.75
8931.619140625
8945.142578125
8958.8515625
8994.697265625
9064.6484375
9144.560546875
9192.0390625
9192.2890625
9170.30859375
9154.66015625
9147.13671875
9138.408203125
9138.671875
9173.916015625
9253.119140625
9352.59375
9437.162109375
9490.6484375
9523.36328125
9556.00390625
9602.236328125
9665.318359375
9744.982421875
9842.1640625
9955.79296875
10076.779296875
10187.77734375
10272.31640625
10328.19921875
10372.9453125
10430.912109375
10509.009765625
10586.65625
10636.46875
10654.98828125
10665.86328125
10691.59375
10731.3984375
10771.2265625
10805.8359375
10841.759765625
10884.369140625
10932.59375
10984.564453125
11040.130859375
11098.78515625
11161.556640625
11232.142578125
11308.693359375
11378.181640625
11429.7578125
11472.841796875
11530.521484375
11613.333984375
11709.7890625
11805.037109375
11897.275390625
11990.7890625
12085.125
12181.767578125
12292.919921875
12429.544921875
12581.373046875
12720.365234375
12827.412109375
12908.9609375
12984.626953125
13065.447265625
13150.12109375
13237.375
13331.193359375
13429.9375
13517.466796875
13574.3046875
13598.625
13609.986328125
13629.2734375
13658.78515625
13685.26171875
13699.6328125
13710.822265625
13741.923828125
13813.47265625
13925.515625
14053.216796875
14164.666015625
14246.23828125
14306.2265625
14353.35546875
14383.697265625
14396.58203125
14411.23828125
14450.982421875
14514.26953125
14576.533203125
14621.109375
14655.50390625
14696.419921875
14752.052734375
14821.865234375
14901.3203125
14982.3515625
15059.8984375
15141.982421875
15242.474609375
15359.857421875
15474.80078125
15574.078125
15664.513671875
15755.82421875
15842.30078125
15912.4609375
15967.17578125
16016.029296875
16062.7265625
16106.962890625
16157.134765625
16229.025390625
16330.798828125
16454.462890625
16579.287109375
16679.37109375
16735.314453125
16748.560546875
16742.421875
16742.265625
16756.4765625
16779.373046875
16805.181640625
16832.861328125
16865.25
16911.58984375
16983.0546875
17076.365234375
17170.34765625
17250.595703125
17329.66796875
17428.478515625
17543.595703125
17649.1328125
17727.515625
17782.267578125
17823.275390625
17858.591796875
17902.0546875
17969.30078125
18059.357421875
18155.25
18249.5859375
18354.845703125
18480.00390625
18610.4765625
18722.74609375
18809.734375
18881.283203125
18946.982421875
19009.15625
19067.984375
19124.42578125
19180.89453125
19245.26953125
19329.73046875
19438.30859375
19558.267578125
19669.744140625
19762.103515625
19837.708984375
19904.595703125
19970.791015625
20041.994140625
20118.583984375
20195.921875
20270.4765625
20343.078125
20414.5
20483.044921875
20550.3515625
20624.865234375
20714.501953125
20818.064453125
20926.52734375
21029.84765625
21121.13671875
21199.3203125
21270.28515625
21340.884765625
21409.95703125
21470.982421875
21524.9453125
21582.68359375
21651.03125
21724.466796875
21794.837890625
21861.2890625
21925.48046875
21985.91796875
22044.134765625
22108.3359375
22182.1171875
22256.330078125
22321.015625
22379.67578125
22443.333984375
22517.083984375
22602.673828125
22707.919921875
22840.046875
22991.34765625
23142.369140625
23278.583984375
23395.80859375
23493.3046875
23573.158203125
23644.626953125
23716.83203125
23786.59375
23843.814453125
23888.6953125
23932.818359375
23983.080078125
24036.849609375
24095.13671875
24168.181640625
24262.693359375
24372.546875
24486.310546875
24595.521484375
24692.4140625
24770.208984375
24832.474609375
24894.263671875
24966.654296875
25045.314453125
25119.66015625
25187.8984375
25257.9375
25338.744140625
25435.759765625
25549.39453125
25671.833984375
25789.494140625
25894.783203125
25992.970703125
26093.212890625
26195.98046875
26293.978515625
26382.53515625
26464.08984375
26543.89453125
26625.234375
26707.982421875
26789.71484375
26869.44921875
26950.75390625
27037.966796875
27128.943359375
27216.462890625
27298.611328125
27382.271484375
27473.380859375
27568.96875
27662.4453125
27751.408203125
27835.544921875
27911.689453125
27977.30078125
28036.748046875
28099.34375
28172.353515625
28258.55859375
28357.271484375
28463.78125
28570.544921875
28672.8828125
28771.404296875
28866.396484375
28954.10546875
29033.07421875
29110.5390625
29197.072265625
29296.31640625
29403.6015625
29511.9453125
29615.568359375
29710.7734375
29798.98828125
29887.6015625
29983.513671875
30086.859375
30193.75390625
30301.701171875
30407.939453125
30506.244140625
30592.18359375
30670.4453125
30751.37890625
30840.451171875
30935.31640625
31031.732421875
31127.216796875
31219.697265625
31307.95703125
31394.041015625
31481.1328125
31568.931640625
31654.595703125
31737.875
31821.76171875
31908.333984375
31997.220703125
32087.5390625
32178.634765625
32270.1953125
32364.6015625
32467.021484375
32579.287109375
32695.603515625
32808.5
32916.859375
33023.19140625
33125.423828125
33217.890625
33299.76953125
33376.248046875
33451.048828125
33523.607421875
33594.447265625
33667.83203125
33747.75
33835.48046875
33931.822265625
34036.857421875
34146.39453125
34253.0078125
34352.357421875
34445.544921875
34535.083984375
34622.2421875
34708.244140625
34793.923828125
34877.96875
34959.66015625
35043.2109375
35134.603515625
35233.912109375
35335.578125
35436.384765625
35537.634765625
35638.8046875
35735.23046875
35824.365234375
35909.4140625
35994.74609375
36082.037109375
36172.486328125
36267.73046875
36366.322265625
36463.79296875
36558.5234375
36653.45703125
36750.365234375
36846.986328125
36941.9140625
37037.36328125
37134.4609375
37230.349609375
37322.919921875
37414.34765625
37507.111328125
37600.279296875
37692.185546875
37782.986328125
37872.478515625
37959.9609375
38048.69921875
38145.568359375
38252.666015625
38363.345703125
38469.78515625
38570.345703125
38666.60546875
38758.3203125
38845.77734375
38932.859375
39023.0078125
39115.42578125
39209.056640625
39306.35546875
39408.66015625
39511.748046875
39611.208984375
39708.94921875
39809.263671875
39911.427734375
40011.408203125
40108.45703125
40204.68359375
40300.365234375
40394.98828125
40491.208984375
40592.47265625
40697.794921875
40803.392578125
40908.275390625
41013.830078125
41119.388671875
41222.75390625
41324.0859375
41425.177734375
41526.125
41626.51171875
41728.21875
41832.9375
41938.64453125
42042.634765625
42146.087890625
42251.318359375
42356.701171875
42459.318359375
42560.794921875
42665.138671875
42772.22265625
42878.8671875
42985.16015625
43094.173828125
43206.259765625
43319.154296875
43433.080078125
43550.298828125
43669.9296875
43788.607421875
43906.13671875
44025.216796875
44145.947265625
44265.970703125
44385.875
44508.84375
44634.8203125
44760.63671875
44886.23046875
45015.05859375
45147.77734375
45281.318359375
45414.9765625
45551.73046875
45692.287109375
45833.609375
45974.693359375
46118.517578125
46266.544921875
46416.61328125
46567.91015625
46722.80859375
46881.974609375
47042.728515625
47204.23046875
47369.27734375
47539.046875
47711.08203125
47884.47265625
48061.9375
48244.521484375
48429.275390625
48614.65625
48803.16015625
48995.921875
49189.58203125
49381.33984375
49572.34765625
49763.15234375
49950.533203125
50131.99609375
50308.888671875
50481.80078125
50647.265625
50802.244140625
50947.447265625
51082.763671875
51203.857421875
51306.955078125
51392.69140625
51461.45703125
51509.283203125
51532.5078125
51532.54296875
51511.791015625
51468.486328125
51399.814453125
51306.462890625
51189.80859375
51048.296875
50881.29296875
50693.37109375
50490.400390625
50274.484375
50047.1953125
49814.3828125
49582.919921875
49355.41796875
49132.7421875
48918.77734375
48717.82421875
48530.04296875
48354.248046875
48192.62890625
48047.873046875
47918.3828125
47801.587890625
47699.5078125
47615.826171875
47549.771484375
47498.162109375
47461.271484375
47441.015625
47435.365234375
47440.228515625
47455.27734375
47482.359375
47519.71484375
47563.384765625
47612.880859375
47669.693359375
47731.4921875
47793.71875
47856.0
47921.21484375
47989.08984375
48056.578125
48123.85546875
48193.873046875
48266.302734375
48337.900390625
48408.611328125
48481.4375
48556.318359375
48630.07421875
48702.537109375
48776.771484375
48852.935546875
48927.84765625
49001.171875
49076.0234375
49152.828125
49228.482421875
49302.4140625
49377.62109375
49454.658203125
49530.45703125
49604.361328125
49679.44921875
49756.466796875
49832.3515625
49906.2109375
49981.091796875
50057.990234375
50133.89453125
50207.697265625
50282.3671875
50359.115234375
50435.05859375
50508.892578125
50583.41015625
50659.8671875
50735.423828125
50808.736328125
50882.705078125
50958.845703125
51034.30078125
51107.404296875
51180.921875
51256.65625
51331.990234375
51405.078125
51478.396484375
51553.681640625
51628.31640625
51700.376953125
51772.447265625
51846.703125
51920.9140625
51993.123046875
52065.58203125
52140.080078125
52214.080078125
52285.580078125
52357.34375
52431.873046875
52506.646484375
52578.87109375
52650.603515625
52724.40234375
52798.087890625
52868.837890625
52938.599609375
53010.369140625
53082.755859375
53153.333984375
53223.8125
53296.57421875
53369.47265625
53439.509765625
53508.603515625
53580.25
53653.408203125
53725.17578125
53796.634765625
53870.3984375
53944.982421875
54017.251953125
54088.1328125
54160.30859375
54232.56640625
54302.05078125
54369.96484375
54439.404296875
54509.61328125
54578.0859375
54646.24609375
54717.087890625
54789.029296875
54858.244140625
54925.599609375
54995.208984375
55067.57421875
55140.05859375
55212.759765625
55287.59765625
55362.810546875
55434.677734375
55503.96484375
55574.599609375
55646.8203125
55717.8671875
55788.435546875
55861.732421875
55936.57421875
56008.17578125
56075.818359375
56143.2578125
56211.6796875
56278.7578125
56344.888671875
56413.529296875
56484.84375
56555.59765625
56625.94140625
56699.6015625
56776.439453125
56851.736328125
56924.078125
56997.11328125
57071.8515625
57144.046875
57211.416015625
57277.21875
57344.431640625
57412.294921875
57480.638671875
57551.517578125
57624.220703125
57694.552734375
57761.505859375
57829.107421875
57899.560546875
57970.423828125
58040.546875
58112.3046875
58185.28125
58254.2109375
58316.7265625
58377.388671875
58440.919921875
58507.16015625
58575.60546875
58648.6015625
58726.09765625
58803.08203125
58876.298828125
58948.115234375
59020.17578125
59089.251953125
59153.83984375
59218.94921875
59289.42578125
59363.82421875
59439.560546875
59518.4375
59601.34765625
59682.740234375
59756.85546875
59825.6953125
59895.326171875
59967.8515625
60042.255859375
60119.107421875
60198.55078125
60276.798828125
60349.908203125
60418.193359375
60482.76171875
60542.123046875
60597.359375
60656.087890625
60724.71875
60799.921875
60873.4453125
60942.0703125
61007.296875
61069.51953125
61129.58984375
61192.734375
61263.212890625
61336.974609375
61406.470703125
61471.193359375
61536.994140625
61606.833984375
61678.75
61751.34375
61824.427734375
61895.2890625
61960.861328125
62023.1328125
62086.76953125
62152.232421875
62216.9453125
62281.826171875
62350.677734375
62424.12890625
62499.994140625
62578.423828125
62660.6796875
62744.173828125
62825.126953125
62905.041015625
62987.84375
63071.30859375
63148.0625
63215.21484375
63277.18359375
63339.87890625
63408.2578125
63488.294921875
63583.4609375
63688.75
63794.73828125
63897.8203125
64000.263671875
64101.302734375
64196.185546875
64284.65234375
64372.671875
64464.46875
64559.740234375
64658.94921875
64763.12890625
64866.9375
64960.259765625
65039.8203125
65112.52734375
65185.396484375
65259.53125
65336.490234375
65422.119140625
65519.056640625
65621.390625
65721.822265625
65820.24609375
65922.34375
66033.6796875
66156.919921875
66289.759765625
66423.30859375
66547.271484375
66658.453125
66760.11328125
66853.72265625
66938.529296875
67019.451171875
67106.08984375
67200.96484375
67296.552734375
67386.59765625
67471.896484375
67551.794921875
67620.140625
67675.931640625
67730.14453125
67795.50390625
67875.798828125
67970.04296875
68078.431640625
68196.521484375
68311.18359375
68412.140625
68503.56640625
68596.58203125
68694.345703125
68791.724609375
68885.34375
68975.802734375
69062.703125
69145.16796875
69225.666015625
69307.056640625
69387.103515625
69460.546875
69524.537109375
69578.75
69624.515625
69668.373046875
69721.4296875
69789.533203125
69868.345703125
69953.33984375
70048.873046875
70160.43359375
70283.150390625
70406.201171875
70524.59765625
70638.7578125
70746.603515625
70845.25
70938.12109375
71032.15234375
71129.470703125
71228.484375
71329.251953125
71429.529296875
71519.1875
71588.61328125
71641.158203125
71688.5546875
71736.578125
71785.140625
71840.1953125
71912.91015625
72004.99609375
72104.9296875
72201.59375
72293.861328125
72385.154296875
72476.724609375
72568.658203125
72660.65625
72750.171875
72836.189453125
72925.455078125
73027.748046875
73144.134765625
73266.953125
73391.544921875
73520.033203125
73652.90234375
73786.048828125
73918.35546875
74053.91015625
74194.0546875
74334.86328125
74474.9453125
74618.16796875
74766.412109375
74917.4453125
75072.380859375
75236.814453125
75411.080078125
75587.482421875
75761.009765625
75935.05078125
76112.4375
76288.478515625
76457.171875
76616.482421875
76762.705078125
76888.6015625
76995.083984375
77098.623046875
77218.02734375
77356.28515625
77501.732421875
77645.322265625
77791.69921875
77954.193359375
78141.6484375
78348.701171875
78558.19140625
78756.306640625
78945.330078125
79137.083984375
79335.15234375
79531.2109375
79718.734375
79900.130859375
80077.68359375
80248.587890625
80414.701171875
80586.783203125
80770.658203125
80957.080078125
81134.41796875
81304.77734375
81477.322265625
81649.599609375
81806.00390625
81935.24609375
82043.9140625
82153.462890625
82286.24609375
82449.05859375
82624.759765625
82783.828125
82909.685546875
83010.05859375
83101.638671875
83191.66796875
83280.744140625
83374.689453125
83481.412109375
83598.2890625
83712.748046875
83816.349609375
83913.251953125
84016.19921875
84138.359375
84285.251953125
84448.34765625
84608.556640625
84750.57421875
84871.76953125
84976.490234375
85070.70703125
85167.56640625
85286.494140625
85433.701171875
85589.41796875
85727.88671875
85847.771484375
85971.296875
86115.84765625
86279.4765625
86454.291015625
86640.201171875
86840.83203125
87055.626953125
87281.462890625
87515.75
87754.080078125
87989.7578125
88219.240234375
88446.00390625
88678.5625
88926.59765625
89196.404296875
89485.86328125
89785.634765625
90088.5
90393.8203125
90699.373046875
90996.193359375
91279.484375
91558.765625
91847.4296875
92146.521484375
92449.103515625
92756.26171875
93075.705078125
93405.11328125
93728.3125
94029.271484375
94302.12109375
94549.7421875
94782.333984375
95015.04296875
95255.708984375
95495.548828125
95720.923828125
95929.94140625
96125.76171875
96299.94140625
96440.75
96556.283203125
96669.771484375
96790.13671875
96906.265625
97013.08984375
97121.12890625
97231.572265625
97323.01171875
97377.783203125
97407.947265625
97442.90625
97504.00390625
97602.716796875
97748.7890625
97942.025390625
98162.9296875
98386.486328125
98602.00390625
98810.3828125
99009.1015625
99190.951171875
99352.1953125
99492.390625
99612.0
99719.146484375
99832.5859375
99968.701171875
100129.7109375
100309.427734375
100501.720703125
100697.8359375
100888.361328125
101077.58984375
101282.556640625
101505.03125
101717.30078125
101891.89453125
102035.60546875
102179.021484375
102344.658203125
102543.34375
102786.673828125
103072.919921875
103365.0
103613.189453125
103805.359375
103972.22265625
104140.3359375
104306.611328125
104467.59765625
104645.6171875
104865.267578125
105120.353515625
105383.958984375
105641.564453125
105896.888671875
106152.044921875
106400.1875
106637.572265625
106869.619140625
107102.78125
107339.294921875
107582.349609375
107840.62109375
108124.857421875
108442.474609375
108796.7734375
109191.06640625
109633.228515625
110133.78125
110695.9140625
111308.63671875
111954.708984375
112625.60546875
113325.0625
114060.65234375
114839.5
115670.78125
116560.119140625
117493.76171875
118432.37109375
119326.236328125
120138.109375
120855.419921875
121488.119140625
122055.3046875
122565.57421875
123006.357421875
123357.228515625
123615.646484375
123803.923828125
123948.833984375
124060.23828125
124131.40234375
124151.255859375
124108.53125
123987.373046875
123766.595703125
123426.65625
122959.267578125
122374.41015625
121700.6015625
120976.353515625
120236.701171875
119501.283203125
118767.3515625
118013.08984375
117217.640625
116387.6171875
115561.95703125
114786.017578125
114085.0625
113464.677734375
112922.53515625
112445.73046875
112006.919921875
111583.189453125
111176.6796875
110800.75390625
110450.822265625
110110.30078125
109784.111328125
109500.802734375
109274.47265625
109086.498046875
108914.4140625
108757.853515625
108622.642578125
108497.22265625
108360.978515625
108204.29296875
108029.2890625
107845.556640625
107676.72265625
107551.95703125
107470.966796875
107391.63671875
107276.248046875
107143.416015625
107053.392578125
107044.947265625
107103.02734375
107183.0390625
107248.6796875
107290.111328125
107325.171875
107383.82421875
107475.994140625
107574.466796875
107642.162109375
107672.193359375
107685.388671875
107694.91015625
107697.25390625
107698.982421875
107725.052734375
107786.7734375
107858.0390625
107898.712890625
107895.5625
107872.41796875
107866.546875
107900.46875
107969.7109375
108051.72265625
108128.7109375
108200.97265625
108273.736328125
108339.650390625
108391.482421875
108450.876953125
108562.302734375
108747.0703125
108976.408203125
109200.8671875
109396.5703125
109573.603515625
109751.509765625
109943.58203125
110161.236328125
110415.701171875
110706.14453125
111010.765625
111297.98046875
111553.201171875
111797.32421875
112074.111328125
112412.44921875
112802.283203125
113212.234375
113624.6484375
114042.62890625
114468.740234375
114895.65234375
115320.1484375
115748.078125
116177.244140625
116589.734375
116969.783203125
117316.802734375
117633.90625
117920.931640625
118190.880859375
118473.259765625
118776.533203125
119056.109375
119245.2109375
119318.2578125
119305.646484375
119250.001953125
119174.041015625
119095.01953125
119037.91015625
119009.40625
118975.41015625
118893.9765625
118771.353515625
118664.89453125
118626.078125
118656.783203125
118726.541015625
118812.330078125
118903.0234375
118975.134765625
118989.8828125
118923.93359375
118794.279296875
118648.01953125
118533.681640625
118480.4765625
118486.896484375
118514.849609375
118501.736328125
118395.181640625
118184.671875
117902.98828125
117604.142578125
117339.677734375
117137.732421875
116985.623046875
116835.916015625
116644.966796875
116407.44921875
116146.072265625
115875.11328125
115591.6015625
115300.291015625
115025.7421875
114791.3125
114599.9296875
114443.482421875
114318.943359375
114224.92578125
114149.765625
114072.216796875
113971.625
113836.314453125
113669.8359375
113491.40234375
113321.353515625
113163.3203125
113008.9609375
112860.25
112733.365234375
112637.044921875
112561.619140625
112495.146484375
112434.615234375
112372.048828125
112285.0
112153.638671875
111975.36328125
111751.515625
111476.779296875
111162.8984375
110862.515625
110642.724609375
110529.55078125
110491.369140625
110477.08203125
110456.779296875
110424.115234375
110375.548828125
110298.974609375
110180.263671875
110016.0390625
109819.013671875
109609.970703125
109405.3984375
109216.162109375
109053.556640625
108924.0546875
108818.248046875
108723.390625
108655.013671875
108656.5625
108749.19921875
108893.693359375
109022.1015625
109101.833984375
109151.1640625
109196.978515625
109237.51171875
109248.0234375
109208.03515625
109120.41015625
109014.052734375
108926.458984375
108872.94140625
108835.232421875
108790.703125
108748.333984375
108744.044921875
108805.728515625
108936.158203125
109124.05078125
109354.021484375
109605.55078125
109854.130859375
110070.875
110214.419921875
110241.66796875
110151.7109375
110007.78515625
109882.158203125
109778.701171875
109641.103515625
109441.955078125
109230.16796875
109077.373046875
109008.55859375
109006.998046875
109062.478515625
109183.552734375
109369.462890625
109592.884765625
109811.734375
109988.638671875
110105.009765625
110168.576171875
110207.935546875
110256.0703125
110338.591796875
110467.419921875
110627.208984375
110769.625
110846.35546875
110859.625
110864.255859375
110911.3515625
111005.46484375
111121.478515625
111238.05859375
111341.046875
111421.51171875
111497.890625
111625.001953125
111852.796875
112179.474609375
112561.853515625
112961.388671875
113357.7890625
113726.169921875
114032.58203125
114265.62109375
114461.712890625
114688.865234375
114998.4296875
115379.345703125
115754.779296875
116041.294921875
116228.02734375
116388.8125
116603.53515625
116878.201171875
117153.802734375
117374.265625
117521.021484375
117595.666015625
117606.267578125
117577.865234375
117550.888671875
117554.1953125
117586.84765625
117628.587890625
117660.681640625
117679.318359375
117698.03515625
117732.556640625
117775.7109375
117800.826171875
117807.9140625
117856.12109375
118028.0625
118367.4453125
118871.1015625
119528.724609375
120332.935546875
121246.037109375
122192.37109375
123104.033203125
123960.751953125
124779.2734375
125583.455078125
126391.642578125
127211.70703125
128038.78125
128879.11328125
129784.796875
130831.271484375
132023.623046875
133228.943359375
134229.517578125
134863.0
135131.12890625
135208.447265625
135371.9765625
135902.12109375
136993.349609375
138704.37109375
140960.212890625
143587.630859375
146354.568359375
149001.080078125
151259.248046875
152859.634765625
153540.703125
153099.623046875
151491.453125
148909.990234375
145760.546875
142513.720703125
139535.759765625
137009.677734375
134970.91796875
133383.005859375
132177.892578125
131266.123046875
130563.26171875
130026.677734375
129648.763671875
129406.1796875
129240.837890625
129107.84375
129016.734375
128995.79296875
129032.03515625
129082.978515625
129144.919921875
129277.80859375
129559.490234375
130040.578125
130743.6640625
131678.609375
132857.4921875
134322.724609375
136152.611328125
138384.796875
140913.416015625
143514.40234375
146023.087890625
148467.30078125
150988.046875
153657.060546875
156432.45703125
159275.92578125
162201.416015625
165120.880859375
167680.240234375
169363.423828125
169824.404296875
169104.052734375
167535.029296875
165542.7109375
163618.5234375
162360.232421875
162259.423828125
163298.46484375
164859.095703125
166168.87890625
166802.87890625
166681.236328125
165747.1796875
163956.16015625
161626.78515625
159488.380859375
158090.443359375
157197.2578125
155941.537109375
153591.5
150083.755859375
145879.689453125
141518.03515625
137384.55078125
133744.177734375
130781.326171875
128556.07421875
126996.22265625
125990.75390625
125483.78125
125449.185546875
125775.560546875
126223.375
126551.646484375
126692.64453125
126764.650390625
126918.08984375
127233.279296875
127772.060546875
128604.41796875
129670.1640625
130664.369140625
131190.669921875
131059.408203125
130388.19921875
129444.3046875
128490.658203125
127770.9453125
127480.3515625
127630.125
127980.435546875
128193.072265625
128069.11328125
127639.177734375
127071.974609375
126537.716796875
126135.69921875
125904.337890625
125874.017578125
126087.775390625
126555.728515625
127224.572265625
128044.6640625
129052.732421875
130340.376953125
131974.70703125
134023.6015625
136596.90625
139680.404296875
142876.4296875
145474.822265625
146933.888671875
147269.431640625
146941.619140625
146482.40234375
146315.7109375
146750.375
147852.408203125
149275.03125
150410.544921875
150842.83984375
150618.962890625
150070.77734375
149466.19921875
148859.5546875
148155.9765625
147216.736328125
145950.884765625
144405.083984375
142789.037109375
141396.14453125
140489.75
140209.8203125
140476.1328125
140937.796875
141111.171875
140680.123046875
139678.73828125
138367.1328125
136978.076171875
135630.3984375
134424.994140625
133504.751953125
132979.9453125
132840.859375
132972.6796875
133236.966796875
133533.306640625
133813.66796875
134062.404296875
134260.86328125
134369.248046875
134347.859375
134188.943359375
133915.28515625
133555.947265625
133143.296875
132729.31640625
132373.578125
132093.98828125
131838.95703125
131530.02734375
131139.689453125
130718.12109375
130336.912109375
130019.279296875
129743.798828125
129506.001953125
129337.30078125
129248.744140625
129193.82421875
129121.16796875
129038.474609375
128983.3984375
128952.84375
128916.919921875
128896.15625
128959.98828125
129131.095703125
129345.50390625
129533.8828125
129694.296875
129851.060546875
129987.158203125
130067.5
130105.31640625
130157.806640625
130261.873046875
130404.2734375
130546.93359375
130659.73046875
130744.033203125
130845.9453125
131024.265625
131275.88671875
131513.59765625
131651.298828125
131694.04296875
131710.44921875
131738.556640625
131766.765625
131795.787109375
131862.13671875
131987.673828125
132146.35546875
132296.759765625
132420.998046875
132525.728515625
132636.45703125
132799.69921875
133056.810546875
133395.744140625
133749.921875
134061.353515625
134330.521484375
134596.048828125
134884.396484375
135188.875
135477.556640625
135708.71875
135857.603515625
135947.08203125
136042.17578125
136196.73828125
136404.1875
136605.224609375
136743.0546875
136815.06640625
136878.939453125
137002.748046875
137194.517578125
137385.23046875
137502.02734375
137560.533203125
137666.1171875
137920.220703125
138342.7421875
138885.291015625
139487.751953125
140100.294921875
140670.556640625
141145.03125
141498.5234375
141760.677734375
142009.326171875
142327.783203125
142754.1875
143268.724609375
143835.615234375
144452.798828125
145149.607421875
145940.806640625
146797.462890625
147659.623046875
148466.185546875
149188.107421875
149863.103515625
150592.9453125
151467.40625
152475.70703125
153515.677734375
154497.845703125
155416.0078125
156313.275390625
157219.615234375
158143.822265625
159091.767578125
160062.81640625
161054.89453125
162101.654296875
163272.533203125
164590.046875
165963.9296875
167257.37109375
168418.9375
169508.828125
170596.25390625
171682.3984375
172746.916015625
173832.705078125
175047.23046875
176485.130859375
178162.90625
180021.18359375
181986.03515625
184042.083984375
186243.291015625
188617.615234375
191042.310546875
193244.33984375
194962.755859375
196111.564453125
196778.51171875
197105.32421875
197217.81640625
197245.240234375
197313.9765625
197469.619140625
197643.44140625
197745.142578125
197773.19921875
197795.98046875
197842.32421875
197860.794921875
197785.06640625
197588.796875
197263.57421875
196791.3046875
196169.1640625
195431.779296875
194620.24609375
193752.255859375
192845.134765625
191935.380859375
191036.216796875
190097.755859375
189056.203125
187919.21875
186767.890625
185678.25
184670.4609375
183722.666015625
182792.3828125
181828.634765625
180810.46484375
179783.05078125
178818.927734375
177938.984375
177112.232421875
176335.251953125
175653.875
175081.603515625
174549.78515625
173983.619140625
173398.193359375
172878.337890625
172479.525390625
172178.654296875
171907.984375
171614.806640625
171305.15625
171047.51171875
170910.513671875
170880.07421875
170871.048828125
170843.904296875
170867.30078125
171023.7109375
171289.986328125
171564.5703125
171786.0703125
171964.83984375
172115.158203125
172225.236328125
172297.44921875
172358.068359375
172416.18359375
172466.640625
172547.177734375
172735.78515625
173059.66796875
173446.232421875
173799.65234375
174105.43359375
174434.55859375
174857.703125
175368.80859375
175880.841796875
176296.400390625
176605.98046875
176917.455078125
177358.564453125
177946.609375
178586.171875
179195.08984375
179785.59375
180406.71484375
181056.697265625
181684.73828125
182242.5390625
182699.158203125
183035.515625
183263.875
183432.62109375
183573.19921875
183651.361328125
183598.77734375
183383.5078125
183031.81640625
182605.90234375
182192.849609375
181892.71484375
181768.04296875
181800.1015625
181924.56640625
182111.830078125
182387.341796875
182775.650390625
183254.400390625
183769.12890625
184268.6640625
184717.7578125
185096.998046875
185409.650390625
185688.3515625
185990.671875
186383.685546875
186919.314453125
187610.0
188423.64453125
189298.03125
190154.345703125
190914.203125
191545.8359375
192112.060546875
192743.2734375
193532.79296875
194465.7578125
195457.2734375
196431.443359375
197346.208984375
198182.20703125
198954.58203125
199720.466796875
200534.939453125
201407.193359375
202325.025390625
203293.78125
204304.857421875
205290.23046875
206173.939453125
206967.75
207756.748046875
208587.958984375
209440.15234375
210318.689453125
211302.388671875
212444.2109375
213674.82421875
214863.88671875
215952.2890625
216975.396484375
217977.708984375
218962.18359375
219923.435546875
220882.248046875
221869.916015625
222903.125
223984.662109375
225111.890625
226277.66015625
227473.33203125
228690.7265625
229911.6484375
231102.326171875
232234.009765625
233305.142578125
234328.11328125
235299.349609375
236201.638671875
237034.16015625
237818.1484375
238566.8125
239269.6796875
239922.0859375
240560.275390625
241247.73828125
242018.123046875
242834.48046875
243610.052734375
244272.181640625
244808.345703125
245257.271484375
245667.78515625
246068.955078125
246460.90625
246811.994140625
247070.5234375
247206.91015625
247254.29296875
247290.998046875
247374.42578125
247507.228515625
247673.583984375
247884.53125
248167.990234375
248528.982421875
248941.94140625
249376.16796875
249810.041015625
250224.044921875
250602.39453125
250953.916015625
251327.619140625
251798.0
252419.4609375
253178.580078125
253993.142578125
254777.865234375
255517.3125
256261.00390625
257053.048828125
257901.568359375
258824.2109375
259870.9453125
261054.68359375
262287.7109375
263449.853515625
264527.841796875
265642.564453125
266919.9140625
268363.685546875
269871.3515625
271345.33984375
272760.255859375
274134.568359375
275470.828125
276739.998046875
277917.7890625
279019.44140625
280082.4375
281114.388671875
282077.73828125
282936.763671875
283695.6171875
284361.39453125
284884.568359375
285177.7109375
285202.236328125
285010.884765625
284699.357421875
284341.7265625
283973.810546875
283597.212890625
283173.123046875
282638.326171875
281957.93359375
281151.43359375
280248.173828125
279236.818359375
278089.765625
276832.1015625
275561.16796875
274397.333984375
273424.931640625
272656.208984375
272007.181640625
271304.4453125
270365.95703125
269124.908203125
267686.28125
266259.29296875
265042.431640625
264168.9296875
263713.927734375
263680.978515625
263943.1796875
264222.607421875
264186.23046875
263610.162109375
262477.322265625
260940.50390625
259217.818359375
257521.66015625
256032.54296875
254860.712890625
253988.54296875
253264.130859375
252489.794921875
251545.943359375
250451.17578125
249326.38671875
248308.794921875
247474.7421875
246804.4375
246202.490234375
245564.7578125
244847.173828125
244084.46875
243352.263671875
242718.51171875
242227.13671875
241905.146484375
241754.654296875
241723.337890625
241698.515625
241563.005859375
241278.4375
240913.15234375
240583.3828125
240371.150390625
240297.1171875
240348.484375
240507.40234375
240757.580078125
241087.6875
241492.615234375
241955.48828125
242430.66796875
242869.619140625
243271.384765625
243687.744140625
244173.50390625
244757.6953125
245472.44921875
246370.373046875
247473.5859375
248719.072265625
249991.298828125
251209.3671875
252358.638671875
253446.78515625
254470.2734375
255436.419921875
256385.35546875
257362.94140625
258380.21875
259409.42578125
260403.388671875
261303.56640625
262046.470703125
262592.9453125
262957.529296875
263191.857421875
263326.845703125
263335.0390625
263157.939453125
262773.28125
262235.51953125
261649.94140625
261105.3359375
260624.845703125
260167.96484375
259665.259765625
259051.896484375
258288.2421875
257368.421875
256310.466796875
255134.244140625
253860.203125
252542.275390625
251286.6875
250204.166015625
249330.119140625
248605.771484375
247943.748046875
247296.419921875
246655.412109375
246011.474609375
245342.962890625
244640.12109375
243923.134765625
243236.783203125
242637.1484375
242175.74609375
241877.29296875
241728.27734375
241693.99609375
241742.609375
241842.296875
241944.998046875
241999.94921875
241993.373046875
241959.0078125
241937.04296875
241932.02734375
241921.734375
241898.08203125
241882.64453125
241899.732421875
241943.841796875
241979.28515625
241972.67578125
241928.80859375
241896.3515625
241932.189453125
242053.26953125
242224.103515625
242391.669921875
242523.84765625
242609.455078125
242639.5390625
242617.779296875
242594.4140625
242663.205078125
242896.62109375
243279.2265625
243714.90234375
244105.318359375
244422.94921875
244712.720703125
245028.373046875
245367.865234375
245671.365234375
245886.060546875
246030.35546875
246181.90625
246397.93359375
246660.228515625
246906.630859375
247097.990234375
247232.162109375
247305.3359375
247297.025390625
247204.275390625
247063.61328125
246919.439453125
246785.8515625
246655.380859375
246526.162109375
246391.375
246208.5625
245915.8828125
245497.853515625
245020.39453125
244580.212890625
244215.19921875
243868.123046875
243437.80078125
242865.89453125
242180.20703125
241460.541015625
240765.271484375
240090.796875
239397.8203125
238663.96875
237895.232421875
237083.59765625
236170.13671875
235072.666015625
233762.365234375
232311.8359375
230861.169921875
229533.728515625
228381.380859375
227395.2109375
226541.513671875
225773.501953125
225027.677734375
224242.130859375
223389.9296875
222486.287109375
221565.126953125
220661.5234375
219807.138671875
219008.966796875
218221.396484375
217368.296875
216415.4296875
215406.09375
214412.73828125
213479.404296875
212633.376953125
211918.572265625
211365.38671875
210933.73046875
210534.498046875
210118.580078125
209711.568359375
209356.203125
209063.8515625
208841.02734375
208719.30859375
208716.31640625
208784.95703125
208841.025390625
208840.818359375
208806.90625
208780.3671875
208774.28515625
208779.130859375
208788.37109375
208797.90234375
208785.666015625
208712.23046875
208558.359375
208364.03125
208215.064453125
208174.533203125
208229.90234375
208320.54296875
208410.380859375
208510.998046875
208635.400390625
208762.919921875
208868.216796875
208963.703125
209091.630859375
209285.103515625
209552.443359375
209888.66015625
210287.357421875
210750.328125
211295.517578125
211943.17578125
212689.400390625
213521.115234375
214471.9140625
215618.46875
216960.833984375
218304.498046875
219310.494140625
219698.337890625
219411.61328125
218610.693359375
217536.96875
216373.431640625
215183.4609375
213948.5546875
212669.201171875
211434.0546875
210379.732421875
209583.529296875
209010.025390625
208555.720703125
208122.126953125
207656.58984375
207171.384765625
206743.345703125
206456.482421875
206309.287109375
206195.59375
206006.791015625
205743.330078125
205500.98046875
205357.646484375
205303.00390625
205274.859375
205227.1796875
205142.6875
205000.017578125
204762.3671875
204411.169921875
203978.9140625
203530.275390625
203106.85546875
202704.021484375
202308.912109375
201939.40234375
201618.611328125
201321.892578125
200989.478515625
200604.56640625
200228.255859375
199935.05078125
199732.69140625
199565.138671875
199374.287109375
199130.822265625
198818.443359375
198427.74609375
197979.8671875
197538.23046875
197179.896484375
196949.7421875
196835.138671875
196777.810546875
196713.96875
196609.986328125
196461.044921875
196265.76171875
196025.068359375
195768.82421875
195551.666015625
195398.369140625
195272.373046875
195123.18359375
194947.53515625
194773.802734375
194601.69140625
194397.744140625
194145.86328125
193859.86328125
193543.701171875
193190.03125
192841.0625
192604.85546875
192563.427734375
192677.697265625
192818.47265625
192883.744140625
192855.333984375
192751.068359375
192570.58984375
192310.48046875
192004.126953125
191714.509765625
191491.5703125
191356.05078125
191323.005859375
191418.529296875
191657.861328125
192009.49609375
192389.927734375
192703.017578125
192900.078125
193020.30859375
193176.904296875
193484.591796875
193977.140625
194588.849609375
195219.650390625
195811.494140625
196353.322265625
196828.982421875
197195.998046875
197427.3046875
197551.2109375
197634.693359375
197743.333984375
197929.2421875
198231.736328125
198655.568359375
199151.23828125
199641.126953125
200069.24609375
200419.455078125
200705.265625
200970.384765625
201284.37890625
201689.681640625
202138.384765625
202515.541015625
202748.78125
202877.291015625
202996.978515625
203158.560546875
203341.142578125
203507.814453125
203653.36328125
203793.388671875
203929.08984375
204037.4921875
204094.291015625
204101.263671875
204088.515625
204088.908203125
204115.107421875
204165.16015625
204236.724609375
204315.0625
204352.576171875
204292.31640625
204128.59765625
203928.462890625
203777.548828125
203709.220703125
203684.197265625
203617.5703125
203424.109375
203077.7265625
202659.5390625
202325.76953125
202185.869140625
202205.169921875
202242.107421875
202172.603515625
201961.46484375
201635.658203125
201236.841796875
200810.72265625
200406.267578125
200057.26171875
199771.30859375
199544.126953125
199371.40234375
199239.802734375
199122.447265625
198996.37109375
198856.31640625
198702.455078125
198523.53125
198305.806640625
198061.12890625
197842.83203125
197730.298828125
197786.916015625
198017.3046875
198359.203125
198721.359375
199032.3984375
199256.662109375
199378.779296875
199394.412109375
199322.982421875
199222.962890625
199187.177734375
199308.18359375
199619.27734375
200054.244140625
200488.73828125
200851.232421875
201182.4453125
201558.025390625
201970.033203125
202332.21875
202600.609375
202830.734375
203091.26953125
203373.044921875
203631.935546875
203892.814453125
204252.734375
204776.94140625
205428.1171875
206105.658203125
206728.310546875
207272.818359375
207760.04296875
208225.103515625
208695.173828125
209182.45703125
209689.158203125
210210.2890625
210731.4375
211240.154296875
211749.427734375
212293.642578125
212884.68359375
213487.158203125
214060.8828125
214618.939453125
215218.42578125
215898.671875
216655.037109375
217470.72265625
218341.1875
219256.23046875
220184.431640625
221094.412109375
221979.939453125
222852.029296875
223713.08984375
224542.853515625
225302.2890625
225957.283203125
226520.92578125
227076.484375
227735.669921875
228559.458984375
229525.12890625
230561.775390625
231589.609375
232528.037109375
233318.728515625
233981.498046875
234628.3671875
235387.794921875
236318.5546875
237408.982421875
238628.9375
239941.28125
241278.267578125
242559.880859375
243749.88671875
244866.40234375
245936.212890625
246976.869140625
248033.89453125
249190.375
250502.751953125
251946.322265625
253456.140625
255009.857421875
256635.767578125
258336.138671875
260029.38671875
261581.517578125
262887.404296875
263925.3359375
264758.78125
265505.45703125
266292.916015625
267208.146484375
268259.36328125
269380.20703125
270482.595703125
271513.55859375
272458.48828125
273296.82421875
273985.076171875
274507.306640625
274924.3203125
275333.4453125
275773.349609375
276197.998046875
276552.904296875
276844.208984375
277114.453125
277385.23046875
277660.736328125
277966.58984375
278336.767578125
278756.8046875
279153.431640625
279452.607421875
279632.765625
279726.94140625
279801.837890625
279932.30859375
280153.599609375
280418.88671875
280635.26171875
280766.208984375
280873.412109375
281030.0859375
281217.0078125
281342.919921875
281356.263671875
281294.330078125
281218.7421875
281143.142578125
281044.86328125
280921.9296875
280813.30078125
280773.98828125
280849.978515625
281069.759765625
281436.4140625
281917.361328125
282447.01171875
282946.251953125
283347.021484375
283612.96484375
283752.224609375
283816.1484375
283879.240234375
284005.880859375
284219.67578125
284497.8828125
284804.556640625
285139.712890625
285548.935546875
286070.216796875
286676.1015625
287288.521484375
287854.140625
288388.587890625
288946.009765625
289570.697265625
290286.23828125
291095.875
291958.494140625
292781.67578125
293481.7890625
294060.8515625
294605.880859375
295218.203125
295969.58984375
296913.962890625
298080.8203125
299422.16015625
300798.814453125
302062.119140625
303144.234375
304052.783203125
304809.912109375
305445.44921875
306037.37890625
306696.318359375
307483.119140625
308370.025390625
309296.287109375
310231.89453125
311176.6875
312141.904296875
313162.998046875
314289.25390625
315511.205078125
316723.509765625
317818.369140625
318810.626953125
319816.859375
320908.814453125
322042.126953125
323136.826171875
324159.880859375
325095.369140625
325901.654296875
326569.37890625
327190.0
327889.2734375
328689.8203125
329497.201171875
330231.81640625
330924.06640625
331663.712890625
332505.353515625
333454.791015625
334507.96484375
335653.197265625
336843.017578125
338006.01171875
339108.296875
340200.701171875
341395.66015625
342777.291015625
344309.916015625
345836.986328125
347194.287109375
348328.552734375
349291.91015625
350146.9921875
350939.525390625
351762.966796875
352752.056640625
353933.537109375
355121.75390625
356039.623046875
356540.1484375
356669.33203125
356558.56640625
356355.392578125
356252.904296875
356454.763671875
357022.4140625
357803.080078125
358574.068359375
359237.767578125
359844.802734375
360483.57421875
361218.9765625
362103.13671875
363149.431640625
364281.9921875
365382.490234375
366416.17578125
367465.11328125
368616.181640625
369865.271484375
371160.5390625
372490.361328125
373877.0078125
375307.8515625
376725.09765625
378083.892578125
379388.8671875
380674.423828125
381974.8515625
383312.76171875
384695.38671875
386124.419921875
387626.357421875
389259.41015625
391057.666015625
392969.822265625
394885.478515625
396728.208984375
398496.85546875
400217.560546875
401901.31640625
403571.201171875
405290.16015625
407117.87109375
409057.3515625
411083.65234375
413211.04296875
415478.15625
417856.517578125
420225.876953125
422482.34765625
424655.87890625
426890.841796875
429318.94140625
431975.068359375
434820.21484375
437790.494140625
440794.23828125
443696.962890625
446373.134765625
448803.08984375
451104.943359375
453450.04296875
455944.451171875
458591.6015625
461346.310546875
464172.884765625
467048.505859375
469941.90625
472814.986328125
475639.4921875
478398.15234375
481078.146484375
483681.16796875
486234.79296875
488772.48828125
491297.80859375
493781.4921875
496193.626953125
498521.638671875
500756.283203125
502884.927734375
504908.5625
506836.5390625
508634.865234375
510193.88671875
511386.8984375
512174.625
512631.044921875
512847.697265625
512815.869140625
512408.208984375
511467.23828125
509907.859375
507757.017578125
505133.169921875
502204.568359375
499141.359375
496061.2421875
492996.357421875
489921.51171875
486825.517578125
483743.935546875
480713.494140625
477721.318359375
474736.3828125
471783.966796875
468944.986328125
466269.0390625
463725.12109375
461258.388671875
458860.578125
456556.9765625
454362.94921875
452302.48046875
450443.697265625
448848.0
447477.994140625
446215.8671875
444999.572265625
443897.984375
443018.748046875
442371.166015625
441853.126953125
441352.591796875
440829.896484375
440315.462890625
439862.7265625
439503.509765625
439226.046875
438995.833984375
438810.857421875
438723.97265625
438785.65625
438968.4296875
439172.609375
439307.994140625
439350.62109375
439325.294921875
439270.220703125
439238.98828125
439310.412109375
439552.841796875
439959.21484375
440425.759765625
440813.556640625
441047.98046875
441166.705078125
441272.439453125
441442.421875
441687.826171875
441986.40234375
442319.369140625
442658.37109375
442943.814453125
443117.0
443176.984375
443179.888671875
443177.2734375
443179.53515625
443187.693359375
443230.625
443339.880859375
443492.236328125
443601.171875
443576.056640625
443387.232421875
443076.10546875
442712.109375
442343.1015625
441976.966796875
441594.3828125
441167.94921875
440668.763671875
440062.509765625
439307.41015625
438363.291015625
437213.4921875
435886.849609375
434451.57421875
432971.02734375
431462.66796875
429912.3125
428324.673828125
426733.384765625
425153.71484375
423558.775390625
421929.8203125
420305.86328125
418743.9453125
417238.63671875
415722.609375
414154.81640625
412576.814453125
411070.41796875
409685.376953125
408420.806640625
407251.9921875
406152.447265625
405098.404296875
404065.638671875
403021.767578125
401930.421875
400787.25
399653.6640625
398621.615234375
397721.595703125
396880.365234375
395985.869140625
394981.185546875
393886.099609375
392754.79296875
391642.064453125
390595.443359375
389642.517578125
388777.974609375
387980.5078125
387243.265625
386570.390625
385943.599609375
385313.048828125
384630.84375
383881.845703125
383074.59765625
382215.521484375
381308.775390625
380378.71875
379470.197265625
378606.037109375
377745.923828125
376807.240234375
375735.53515625
374540.625
373259.44921875
371915.75390625
370545.94921875
369237.6171875
368088.630859375
367123.833984375
366291.185546875
365541.7578125
364869.283203125
364267.283203125
363707.40625
363191.31640625
362782.869140625
362562.064453125
362585.01953125
362905.12890625
363578.2109375
364630.37109375
366108.15625
368192.349609375
371093.40625
374628.369140625
377931.087890625
379810.78125
379544.328125
377302.6171875
373830.638671875
369860.4453125
365874.654296875
362215.951171875
359150.5078125
356774.18359375
354981.697265625
353594.80859375
352491.939453125
351623.89453125
350974.927734375
350529.7265625
350233.173828125
349969.83203125
349622.22265625
349158.07421875
348629.931640625
348099.697265625
347613.955078125
347247.02734375
347092.9765625
347177.435546875
347418.13671875
347703.455078125
347981.59375
348258.015625
348553.541015625
348902.525390625
349354.65234375
349927.8828125
350574.251953125
351234.13671875
351915.953125
352682.517578125
353559.8125
354498.0078125
355434.0703125
356363.900390625
357334.345703125
358381.779296875
359502.28125
360682.091796875
361937.103515625
363298.330078125
364747.806640625
366185.318359375
367491.3046875
368635.693359375
369706.912109375
370823.724609375
372041.984375
373364.90234375
374810.06640625
376412.27734375
378156.306640625
379951.947265625
381702.63671875
383381.58203125
385026.0859375
386680.154296875
388370.189453125
390126.734375
391995.453125
394007.982421875
396146.07421875
398339.994140625
400502.365234375
402569.728515625
404526.146484375
406400.876953125
408250.42578125
410140.333984375
412129.2109375
414249.080078125
416491.06640625
418816.7890625
421189.513671875
423588.841796875
425997.603515625
428400.94140625
430821.142578125
433333.50390625
436000.583984375
438775.08984375
441502.55859375
444054.97265625
446454.259765625
448841.443359375
451331.984375
453923.421875
456530.068359375
459063.083984375
461466.30078125
463721.388671875
465862.939453125
467974.564453125
470126.455078125
472304.470703125
474419.419921875
476389.318359375
478194.458984375
479856.259765625
481399.939453125
482857.90234375
484276.501953125
485674.73828125
486999.646484375
488162.447265625
489133.490234375
489974.138671875
490755.744140625
491469.271484375
492040.400390625
492415.4921875
492594.474609375
492582.634765625
492358.08984375
491914.23046875
491306.80859375
490622.767578125
489906.970703125
489143.29296875
488302.92578125
487385.197265625
486407.82421875
485378.783203125
484285.98828125
483102.30859375
481800.240234375
480380.400390625
478892.86328125
477417.994140625
476020.884765625
474730.345703125
473551.392578125
472473.09765625
471466.267578125
470502.48046875
469576.947265625
468676.80859375
467721.373046875
466588.44140625
465243.171875
463815.80859375
462514.56640625
461478.2265625
460734.822265625
460250.71875
459940.224609375
459638.23046875
459157.640625
458426.537109375
457539.14453125
456649.81640625
455850.8359375
455168.640625
454621.548828125
454222.0703125
453939.6953125
453711.517578125
453494.150390625
453281.3046875
453081.462890625
452914.439453125
452833.154296875
452916.9375
453222.1015625
453735.603515625
454364.494140625
454958.56640625
455366.28125
455515.361328125
455460.84765625
455342.564453125
455282.35546875
455316.517578125
455407.685546875
455496.703125
455549.0703125
455584.9296875
455675.140625
455881.740234375
456183.171875
456474.1796875
456655.80859375
456710.59375
456673.05078125
456549.08984375
456304.060546875
455931.052734375
455491.943359375
455066.458984375
454677.150390625
454285.48046875
453850.404296875
453367.5
452855.9765625
452334.021484375
451811.255859375
451280.390625
450705.560546875
450045.7890625
449315.8046875
448607.845703125
448019.384765625
447556.857421875
447136.029296875
446682.615234375
446206.822265625
445765.15625
445373.3828125
444987.765625
444568.818359375
444133.423828125
443724.794921875
443342.720703125
442933.59375
442466.73046875
442003.58203125
441655.53515625
441462.6875
441342.28515625
441176.42578125
440924.47265625
440619.583984375
440283.037109375
439898.68359375
439472.80859375
439064.2578125
438731.412109375
438483.47265625
438302.078125
438174.19921875
438078.109375
437971.205078125
437829.609375
437684.513671875
437592.65234375
437585.43359375
437664.646484375
437820.171875
438021.1953125
438214.3515625
438368.5234375
438507.5625
438667.919921875
438843.576171875
439008.921875
439173.611328125
439366.693359375
439581.2265625
439789.05078125
440003.244140625
440262.33984375
440541.119140625
440739.234375
440794.181640625
440771.41796875
440815.41796875
441036.650390625
441461.216796875
442051.525390625
442737.2578125
443437.0078125
444076.177734375
444593.498046875
444950.85546875
445172.97265625
445373.935546875
445692.494140625
446173.65625
446738.3984375
447276.89453125
447732.169921875
448086.005859375
448328.919921875
448490.12109375
448652.677734375
448884.681640625
449178.314453125
449496.923828125
449850.80859375
450276.119140625
450764.88671875
451274.927734375
451798.572265625
452370.46875
453018.09375
453756.08984375
454617.5546875
455629.396484375
456757.0
457932.294921875
459136.322265625
460382.462890625
461601.916015625
462624.310546875
463322.98046875
463737.791015625
464020.759765625
464308.853515625
464684.93359375
465191.203125
465785.6015625
466294.591796875
466490.302734375
466248.97265625
465620.626953125
464766.880859375
463881.849609375
463158.923828125
462746.001953125
462669.765625
462811.099609375
462972.650390625
462962.76953125
462629.423828125
461880.25
460731.033203125
459335.939453125
457939.20703125
456773.109375
455967.46875
455495.673828125
455169.5859375
454721.267578125
453959.26953125
452879.47265625
451625.509765625
450359.990234375
449197.740234375
448229.837890625
447526.478515625
447070.8125
446730.328125
446348.919921875
445863.822265625
445302.673828125
444686.044921875
443992.236328125
443234.314453125
442522.28515625
442006.171875
441776.91015625
441860.8671875
442288.26953125
443081.712890625
444116.64453125
445026.171875
445340.00390625
444788.65625
443481.259765625
441787.212890625
440085.478515625
438653.03125
437706.8125
437378.640625
437551.55859375
437790.69921875
437565.150390625
436587.263671875
434926.9296875
432839.681640625
430564.91796875
428279.740234375
426124.8828125
424180.015625
422436.248046875
420849.47265625
419413.30859375
418148.033203125
417039.689453125
416038.228515625
415117.4453125
414303.615234375
413636.572265625
413118.533203125
412700.79296875
412307.705078125
411879.044921875
411404.71875
410921.802734375
410480.47265625
410124.07421875
409891.513671875
409796.5859375
409784.3203125
409740.958984375
409579.55078125
409301.798828125
408961.705078125
408602.255859375
408257.087890625
407977.962890625
407807.013671875
407727.0390625
407672.951171875
407588.1953125
407455.634765625
407302.783203125
407204.08984375
407237.630859375
407392.818359375
407557.486328125
407655.501953125
407766.681640625
408044.19140625
408545.08203125
409228.615234375
410104.130859375
411283.513671875
412893.6953125
415040.572265625
417834.3203125
421242.88671875
424789.275390625
427522.107421875
428506.37890625
427429.630859375
424723.501953125
421155.94140625
417380.62890625
413799.224609375
410642.662109375
408036.923828125
406000.1953125
404448.4453125
403249.130859375
402299.345703125
401578.890625
401128.962890625
400967.69140625
401037.64453125
401251.71875
401570.923828125
402008.560546875
402574.056640625
403253.05859375
404045.37109375
404987.603515625
406118.36328125
407429.888671875
408866.890625
410378.982421875
411971.146484375
413679.830078125
415479.212890625
417238.890625
418826.498046875
420247.158203125
421626.177734375
423058.2890625
424552.498046875
426138.091796875
427914.529296875
429914.984375
431981.255859375
433854.66015625
435361.080078125
436468.654296875
437252.052734375
437906.40234375
438749.654296875
440095.15234375
442119.611328125
444902.9609375
448521.06640625
453002.501953125
458302.1640625
464492.484375
471847.736328125
480343.62890625
488929.689453125
495631.30078125
498774.94921875
498197.416015625
495217.185546875
491607.30859375
488786.330078125
487706.64453125
488793.466796875
491496.248046875
494074.66015625
494355.8359375
491057.505859375
484468.705078125
475940.28515625
466876.2109375
458193.697265625
450409.5078125
443828.908203125
438519.568359375
434274.759765625
430780.10546875
427821.443359375
425297.05859375
423112.9140625
421180.671875
419498.84765625
418133.73046875
417103.73828125
416345.4453125
415791.896484375
415413.244140625
415174.193359375
415025.33203125
414958.169921875
415008.828125
415183.767578125
415423.251953125
415637.6171875
415723.41796875
415552.767578125
415031.8203125
414190.30078125
413141.759765625
411937.0234375
410526.837890625
408878.55078125
407041.615234375
405076.814453125
403015.4921875
400921.314453125
398896.998046875
396989.86328125
395181.099609375
393497.556640625
392023.517578125
390770.09765625
389676.515625
388809.591796875
388426.185546875
388768.0
389950.125
392132.6953125
395618.140625
400697.00390625
407664.619140625
417082.091796875
429424.86328125
443740.275390625
456760.26171875
464202.3671875
463550.466796875
455552.12890625
443062.490234375
428882.458984375
414811.607421875
401990.927734375
391193.740234375
382634.8203125
375981.689453125
370796.0
366813.890625
363803.8671875
361451.939453125
359527.970703125
357997.248046875
356868.689453125
356068.15234375
355533.60546875
355297.986328125
355393.673828125
355787.818359375
356487.58203125
357596.474609375
359164.91015625
361050.712890625
363011.521484375
364910.171875
366811.013671875
368929.537109375
371461.658203125
374303.5703125
376866.75390625
378309.5546875
378111.599609375
376434.966796875
373921.08984375
371238.109375
368870.494140625
367194.9921875
366587.748046875
367438.13671875
370022.20703125
374149.908203125
378812.42578125
382439.1953125
383903.91796875
383370.3125
382039.486328125
381206.48046875
381832.27734375
384776.8515625
390591.7890625
398518.359375
406056.58984375
410270.12890625
409781.2421875
405368.16015625
398818.74609375
391713.025390625
385306.43359375
380761.89453125
378663.435546875
378275.66796875
377779.78515625
375520.49609375
371007.453125
364831.91015625
357956.353515625
351213.314453125
345191.376953125
340200.294921875
336193.361328125
332804.685546875
329583.501953125
326277.232421875
322939.365234375
319778.849609375
316915.072265625
314312.57421875
311946.625
309935.6796875
308440.74609375
307500.7265625
307051.048828125
307053.248046875
307534.943359375
308585.9375
310396.87109375
313118.16796875
316399.330078125
319109.861328125
319859.46875
317988.2421875
313967.90625
308846.810546875
303521.365234375
298559.048828125
294343.974609375
291064.376953125
288656.17578125
286979.75
286011.3046875
285755.466796875
286106.5234375
286959.400390625
288350.140625
290348.615234375
292958.57421875
296294.455078125
300722.24609375
306699.22265625
314711.048828125
325473.37890625
339541.5703125
355851.626953125
370719.263671875
379279.89453125
378655.2734375
369696.9453125
355668.666015625
339748.470703125
323950.46484375
309547.61328125
297398.12109375
287694.05078125
279993.8828125
273801.455078125
268913.607421875
265184.3203125
262296.56640625
259929.7890625
257938.74609375
256239.626953125
254696.869140625
253243.03125
251966.193359375
250957.27734375
250160.373046875
249445.27734375
248728.91015625
247960.728515625
247089.80078125
246123.306640625
245145.78515625
244226.09375
243369.7890625
242588.873046875
241923.244140625
241348.54296875
240754.419921875
240068.34765625
239321.3515625
238546.630859375
237709.626953125
236810.771484375
235976.25
235354.712890625
234965.685546875
234721.884765625
234563.45703125
234490.84765625
234468.4921875
234350.255859375
233922.705078125
233032.369140625
231699.7734375
230116.021484375
228506.888671875
227008.11328125
225686.478515625
224608.58984375
223777.076171875
223014.55078125
222042.91796875
220728.646484375
219176.44140625
217565.89453125
215996.90625
214524.74609375
213223.509765625
212133.26953125
211224.216796875
210484.0859375
209973.251953125
209737.564453125
209746.041015625
209968.470703125
210403.2109375
210925.005859375
211199.322265625
210898.974609375
209999.4375
208781.5390625
207584.060546875
206636.43359375
206063.21484375
205892.962890625
206030.255859375
206304.474609375
206575.955078125
206771.951171875
206874.1953125
206953.4296875
207165.744140625
207590.5703125
208074.9375
208347.861328125
208306.04296875
208103.25
207961.083984375
207995.677734375
208236.689453125
208677.478515625
209219.150390625
209633.974609375
209675.001953125
209233.927734375
208401.7578125
207428.49609375
206628.76953125
206250.7890625
206384.359375
207004.7421875
208080.857421875
209570.05859375
211317.931640625
213076.958984375
214687.138671875
216192.119140625
217759.4765625
219560.11328125
221742.765625
224396.990234375
227416.02734375
230424.42578125
232937.6875
234626.517578125
235444.544921875
235590.380859375
235419.21875
235316.5234375
235503.556640625
235901.748046875
236226.74609375
236249.138671875
235970.62109375
235589.33984375
235354.251953125
235441.0703125
235882.890625
236552.265625
237206.759765625
237583.77734375
237498.5390625
236912.552734375
235950.115234375
234836.369140625
233781.056640625
232903.29296875
232251.099609375
231843.837890625
231652.833984375
231565.150390625
231434.037109375
231202.107421875
230970.259765625
230943.31640625
231316.5078125
232197.712890625
233583.80078125
235348.806640625
237228.92578125
238862.29296875
239945.103515625
240434.060546875
240595.474609375
240808.857421875
241323.708984375
242236.08984375
243627.419921875
245544.755859375
247754.994140625
249644.162109375
250550.484375
250252.013671875
249082.95703125
247599.173828125
246223.640625
245202.216796875
244724.25390625
244906.4296875
245634.36328125
246516.935546875
247093.1875
247132.990234375
246757.69140625
246286.681640625
245985.43359375
245958.169921875
246221.115234375
246774.544921875
247553.44921875
248371.287109375
249008.220703125
249372.3046875
249537.662109375
249634.8359375
249752.958984375
249933.36328125
250167.283203125
250347.79296875
250269.0
249734.71484375
248677.833984375
247170.873046875
245348.673828125
243337.603515625
241220.6328125
239019.83203125
236707.1484375
234251.158203125
231650.908203125
228916.541015625
226039.203125
223008.8203125
219852.56640625
216626.67578125
213371.18359375
210100.228515625
206842.17578125
203660.888671875
200618.291015625
197730.849609375
194981.064453125
192358.04296875
189858.75
187452.73828125
185084.541015625
182734.9765625
180456.376953125
178312.552734375
176293.283203125
174326.7578125
172379.841796875
170505.6640625
168774.48046875
167193.12890625
165720.607421875
164332.455078125
163028.443359375
161791.052734375
160580.400390625
159374.6171875
158185.197265625
157026.28515625
155891.447265625
154765.84375
153642.994140625
152526.09375
151428.400390625
150374.044921875
149384.484375
148461.375
147587.642578125
146737.513671875
145882.17578125
145010.96875
144166.736328125
143432.34375
142844.306640625
142333.7578125
141790.810546875
141176.904296875
140534.5078125
139899.732421875
139261.1953125
138609.966796875
137975.09375
137388.572265625
136854.6640625
136369.68359375
135931.076171875
135508.751953125
135052.359375
134557.095703125
134086.78515625
133701.228515625
133393.25390625
133129.685546875
132920.3515625
132801.109375
132767.0625
132765.302734375
132743.357421875
132664.75
132481.15234375
132131.802734375
131587.52734375
130879.64453125
130081.3125
129273.076171875
128523.486328125
127880.50390625
127363.71484375
126957.49609375
126611.78515625
126266.435546875
125901.568359375
125564.12890625
125315.509765625
125144.14453125
124959.767578125
124689.533203125
124351.37890625
124014.1484375
123717.771484375
123463.9296875
123259.728515625
123127.408203125
123070.599609375
123053.0234375
123008.390625
122864.57421875
122581.27734375
122186.515625
121762.193359375
121377.7890625
121054.509765625
120799.236328125
120630.416015625
120540.1953125
120470.185546875
120370.501953125
120258.30859375
120174.22265625
120103.80078125
119991.021484375
119812.314453125
119587.44140625
119331.025390625
119044.95703125
118747.283203125
118452.705078125
118131.12109375
117744.54296875
117324.103515625
116947.623046875
116631.60546875
116304.26953125
115897.150390625
115403.265625
114831.501953125
114177.333984375
113478.119140625
112835.73828125
112327.505859375
111926.546875
111551.142578125
111160.671875
110764.5234375
110372.232421875
109985.43359375
109619.427734375
109288.21484375
108980.732421875
108687.228515625
108431.984375
108239.8125
108079.75
107878.4765625
107586.359375
107205.8671875
106769.046875
106319.81640625
105908.521484375
105567.57421875
105289.689453125
105051.46875
104853.486328125
104717.080078125
104650.873046875
104639.263671875
104647.736328125
104616.76171875
104474.5859375
104195.341796875
103831.173828125
103446.39453125
103029.845703125
102517.6015625
101897.658203125
101239.13671875
100607.861328125
100003.779296875
99404.767578125
98827.37109375
98307.634765625
97851.3828125
97444.2265625
97097.154296875
96843.748046875
96691.1640625
96601.330078125
96526.18359375
96442.15625
96343.79296875
96220.61328125
96052.708984375
95820.6953125
95508.75390625
95104.150390625
94611.974609375
94077.931640625
93584.583984375
93208.94921875
92979.86328125
92874.9921875
92842.845703125
92813.44140625
92709.021484375
92487.107421875
92181.517578125
91867.6171875
91572.009765625
91246.294921875
90848.193359375
90415.16015625
90026.8828125
89721.8515625
89488.44921875
89315.962890625
89203.80078125
89122.283203125
89008.443359375
88811.81640625
88519.91796875
88142.826171875
87708.51953125
87275.1328125
86906.591796875
86618.1328125
86369.9921875
86123.7890625
85879.302734375
85649.470703125
85433.33984375
85232.4921875
85068.25390625
84960.140625
84899.55859375
84853.626953125
84776.681640625
84613.19921875
84320.23046875
83907.619140625
83438.580078125
82978.05859375
82560.994140625
82218.52734375
81994.576171875
81898.744140625
81862.21484375
81783.640625
81627.451171875
81460.0234375
81386.037109375
81454.462890625
81615.431640625
81755.5
81782.958984375
81692.501953125
81547.400390625
81404.041015625
81272.546875
81147.224609375
81035.830078125
80935.853515625
80810.345703125
80617.736328125
80350.560546875
80025.294921875
79660.48046875
79295.375
79000.697265625
78818.81640625
78700.611328125
78553.740234375
78364.23828125
78229.470703125
78251.78125
78427.431640625
78657.21484375
78842.541015625
78951.3984375
79007.380859375
79039.771484375
79049.830078125
79024.53125
78983.724609375
79000.009765625
79147.84765625
79428.73046875
79762.40625
80053.609375
80252.208984375
80353.337890625
80370.74609375
80325.712890625
80242.6796875
80137.556640625
80017.123046875
79895.7421875
79800.09765625
79751.431640625
79756.267578125
79818.24609375
79941.060546875
80113.904296875
80316.380859375
80548.8046875
80831.923828125
81155.0859375
81446.076171875
81624.3515625
81678.787109375
81668.330078125
81651.13671875
81639.6328125
81623.830078125
81606.94140625
81604.25
81627.900390625
81688.24609375
81793.63671875
81929.9609375
82052.306640625
82123.955078125
82169.29296875
82269.787109375
82492.96875
82827.53125
83194.064453125
83516.279296875
83777.4609375
84012.9609375
84258.8203125
84511.423828125
84731.548828125
84881.9140625
84959.83203125
84994.853515625
85017.865234375
85038.23828125
85052.564453125
85067.138671875
85102.75
85180.9453125
85312.6640625
85493.2421875
85695.619140625
85874.79296875
85998.0625
86069.458984375
86104.7265625
86086.130859375
85974.416015625
85773.669921875
85548.8515625
85358.49609375
85202.240234375
85061.580078125
84954.646484375
84899.765625
84843.68359375
84685.548828125
84379.646484375
83974.20703125
83548.419921875
83158.89453125
82853.888671875
82679.15234375
82631.3203125
82639.275390625
82626.427734375
82570.578125
82481.224609375
82351.78125
82173.037109375
81974.50390625
81812.22265625
81716.318359375
81667.7578125
81611.943359375
81478.431640625
81216.751953125
80849.8203125
80474.1796875
80168.45703125
79912.92578125
79637.080078125
79331.251953125
79057.64453125
78848.517578125
78649.625
78393.265625
78097.033203125
77863.318359375
77791.583984375
77895.1484375
78081.7265625
78209.953125
78192.00390625
78054.31640625
77883.234375
77716.72265625
77522.908203125
77281.44140625
77029.72265625
76804.3984375
76588.76171875
76362.251953125
76163.7734375
76050.751953125
76018.14453125
76017.640625
76046.853515625
76152.267578125
76331.955078125
76500.17578125
76587.3125
76633.904296875
76740.775390625
76946.27734375
77190.107421875
77381.146484375
77459.76953125
77406.0546875
77246.09765625
77073.439453125
77020.71484375
77161.607421875
77440.96875
77724.966796875
77920.609375
78033.896484375
78126.107421875
78248.841796875
78427.91796875
78673.15625
78970.0234375
79270.0
79515.896484375
79680.9921875
79772.96875
79807.7890625
79801.740234375
79787.68359375
79811.423828125
79896.916015625
80028.44921875
80178.115234375
80337.869140625
80511.3515625
80685.3984375
80828.84375
80920.443359375
80968.595703125
81004.060546875
81057.833984375
81137.33984375
81210.884765625
81217.39453125
81105.58984375
80870.453125
80549.75390625
80188.8359375
79816.72265625
79453.740234375
79127.63671875
78869.40234375
78689.9296875
78563.599609375
78442.59375
78296.6015625
78138.18359375
77997.91015625
77871.341796875
77704.693359375
77442.794921875
77078.689453125
76643.490234375
76164.6796875
75662.3046875
75179.97265625
74782.296875
74503.533203125
74317.09765625
74170.16015625
74030.529296875
73882.5625
73698.619140625
73452.818359375
73168.474609375
72923.9609375
72793.9375
72794.029296875
72887.59375
73023.240234375
73142.689453125
73170.533203125
73045.6015625
72787.80859375
72510.177734375
72329.59765625
72264.736328125
72243.3203125
72205.697265625
72167.1171875
72165.0078125
72179.15625
72138.234375
71991.08203125
71739.552734375
71413.98828125
71064.41015625
70784.486328125
70689.5
70820.01953125
71077.080078125
71290.2578125
71358.208984375
71311.107421875
71249.529296875
71253.98828125
71351.71484375
71527.833984375
71738.9140625
71933.08203125
72088.58203125
72236.662109375
72431.5625
72694.267578125
72992.548828125
73273.66015625
73507.83984375
73704.25
73899.263671875
74132.49609375
74421.09765625
74747.80859375
75079.041015625
75402.615234375
75746.873046875
76157.796875
76654.458984375
77204.43359375
77741.46484375
78214.265625
78630.642578125
79055.96875
79555.79296875
80130.07421875
80709.146484375
81222.501953125
81668.318359375
82109.529296875
82606.775390625
83163.375
83732.5234375
84270.6640625
84786.013671875
85339.591796875
85991.203125
86736.310546875
87504.873046875
88232.81640625
88921.42578125
89610.111328125
90311.23046875
91010.26171875
91725.28125
92521.248046875
93457.791015625
94569.775390625
95908.087890625
97514.08984375
99271.017578125
100819.5625
101736.314453125
101847.69140625
101336.55078125
100536.490234375
99681.244140625
98868.65625
98170.08984375
97666.1171875
97378.9140625
97246.1875
97189.673828125
97175.947265625
97197.486328125
97227.33203125
97215.0859375
97117.265625
96928.044921875
96694.5703125
96496.087890625
96377.015625
96290.98046875
96134.94921875
95849.63671875
95467.1015625
95054.990234375
94645.177734375
94234.8671875
93827.36328125
93437.462890625
93066.34375
92697.349609375
92312.80078125
91899.837890625
91454.08203125
91000.61328125
90595.759765625
90271.4375
89977.556640625
89612.515625
89118.453125
88521.853515625
87880.783203125
87233.033203125
86612.45703125
86070.505859375
85634.75390625
85264.486328125
84895.701171875
84530.083984375
84235.65625
84046.013671875
83896.408203125
83684.24609375
83365.025390625
82957.712890625
82478.923828125
81922.7265625
81312.482421875
80728.509765625
80251.8359375
79894.931640625
79610.21484375
79352.9296875
79107.111328125
78857.85546875
78580.3203125
78277.498046875
78003.72265625
77819.099609375
77724.123046875
77662.583984375
77591.71875
77529.984375
77526.021484375
77591.3203125
77673.076171875
77690.833984375
77599.689453125
77427.36328125
77254.681640625
77151.96484375
77125.443359375
77121.259765625
77073.326171875
76939.861328125
76708.958984375
76403.755859375
76096.396484375
75890.328125
75855.791015625
75976.912109375
76165.46484375
76312.982421875
76323.791015625
76132.888671875
75738.91015625
75221.181640625
74688.587890625
74197.90234375
73738.890625
73296.193359375
72894.126953125
72575.373046875
72370.4375
72298.591796875
72354.177734375
72459.9609375
72471.03515625
72277.501953125
71898.736328125
71445.12890625
71001.09375
70584.236328125
70203.880859375
69896.62109375
69680.0859375
69507.529296875
69294.251953125
68975.435546875
68538.390625
68033.322265625
67563.45703125
67222.01953125
67005.671875
66811.46484375
66543.107421875
66196.609375
65818.673828125
65417.62890625
64966.896484375
64484.65234375
64057.181640625
63768.884765625
63634.353515625
63601.529296875
63595.4453125
63558.83203125
63479.970703125
63387.490234375
63295.849609375
63159.52734375
62914.0
62562.51171875
62180.341796875
61820.421875
61457.98046875
61053.62890625
60629.896484375
60243.794921875
59910.697265625
59602.87109375
59310.255859375
59053.02734375
58832.73046875
58618.888671875
58403.423828125
58234.970703125
58171.375
58209.65625
58278.203125
58290.009765625
58198.2109375
58017.951171875
57810.87109375
57639.609375
57521.40234375
57424.25
57310.083984375
57173.3046875
57033.94921875
56907.251953125
56791.91015625
56679.333984375
56561.12890625
56432.63671875
56302.53515625
56196.81640625
56138.951171875
56121.416015625
56104.3828125
56047.234375
55939.70703125
55804.33984375
55675.373046875
55575.458984375
55502.505859375
55429.845703125
55321.86328125
55163.3515625
54987.0390625
54871.830078125
54896.36328125
55074.9140625
55336.693359375
55579.619140625
55747.75
55848.76953125
55903.0
55905.58984375
55856.82421875
55805.044921875
55819.521484375
55915.21484375
56031.3203125
56096.16796875
56093.529296875
56051.939453125
55990.203125
55900.8203125
55783.404296875
55671.5625
55619.658203125
55670.314453125
55829.728515625
56056.8046875
56272.474609375
56395.732421875
56385.5546875
56253.736328125
56049.140625
55844.095703125
55724.607421875
55754.197265625
55921.115234375
56134.265625
56294.400390625
56370.435546875
56402.12109375
56446.197265625
56536.919921875
56676.91015625
56826.623046875
56902.763671875
56826.55859375
56594.16796875
56280.998046875
55965.255859375
55666.48046875
55365.806640625
55052.64453125
54724.291015625
54365.3828125
53968.98828125
53573.388671875
53242.826171875
53004.453125
52824.837890625
52649.205078125
52443.21875
52201.576171875
51950.33203125
51751.1015625
51670.99609375
51723.1484375
51847.19140625
51958.119140625
51997.798828125
51932.412109375
51735.541015625
51414.013671875
51044.560546875
50749.00390625
50614.572265625
50638.970703125
50745.05859375
50835.70703125
50844.08984375
50758.755859375
50614.5859375
50453.09765625
50283.85546875
50080.99609375
49809.921875
49453.845703125
49028.44140625
48586.544921875
48200.439453125
47916.091796875
47717.28515625
47544.73046875
47354.755859375
47155.029296875
46986.85546875
46880.7421875
46823.25390625
46755.57421875
46611.931640625
46377.84375
46110.927734375
45891.4375
45755.052734375
45684.666015625
45652.201171875
45638.470703125
45618.140625
45564.390625
45478.513671875
45381.427734375
45262.615234375
45074.744140625
44805.486328125
44524.197265625
44321.869140625
44223.669921875
44192.853515625
44198.515625
44231.5078125
44260.625
44227.48828125
44103.771484375
43920.5859375
43725.955078125
43543.908203125
43392.58984375
43307.970703125
43313.083984375
43375.689453125
43426.685546875
43419.701171875
43354.40234375
43247.59375
43106.419921875
42934.357421875
42742.390625
42539.01171875
42315.4375
42054.265625
41758.560546875
41467.2578125
41227.55078125
41038.79296875
40830.0390625
40518.109375
40103.869140625
39700.49609375
39449.326171875
39406.837890625
39517.904296875
39687.029296875
39859.58984375
40041.845703125
40266.84765625
40549.001953125
40856.4765625
41117.625
41263.55078125
41275.76953125
41193.107421875
41074.587890625
40965.80078125
40900.08984375
40906.833984375
40991.583984375
41109.6015625
41182.8125
41157.876953125
41044.56640625
40896.55078125
40768.22265625
40697.546875
40710.529296875
40809.6328125
40949.33984375
41045.40625
41030.041015625
40899.40234375
40705.857421875
40518.056640625
40397.59765625
40390.8125
40504.91015625
40684.4921875
40839.001953125
40913.9375
40928.904296875
40939.98828125
40978.841796875
41038.0234375
41098.91796875
41154.228515625
41211.12890625
41292.787109375
41435.509765625
41664.046875
41959.078125
42254.833984375
42475.783203125
42581.900390625
42590.103515625
42558.146484375
42535.453125
42514.57421875
42436.38671875
42258.12109375
42012.92578125
41786.73828125
41637.87890625
41554.5859375
41488.640625
41408.82421875
41316.6328125
41233.42578125
41191.453125
41227.970703125
41367.275390625
41597.779296875
41863.890625
42083.099609375
42188.435546875
42178.677734375
42131.681640625
42151.119140625
42288.380859375
42518.328125
42781.267578125
43024.5
43203.662109375
43282.716796875
43264.78515625
43211.1953125
43202.966796875
43280.28515625
43427.154296875
43603.6796875
43777.544921875
43933.3359375
44071.736328125
44199.248046875
44306.88671875
44364.869140625
44352.82421875
44291.6875
44234.52734375
44232.181640625
44315.376953125
44488.794921875
44714.396484375
44911.08203125
45006.95703125
45000.56640625
44951.8359375
44914.6484375
44901.23828125
44905.6796875
44923.73828125
44942.8359375
44952.892578125
44986.435546875
45110.685546875
45345.8828125
45611.037109375
45779.30078125
45774.2109375
45595.365234375
45282.833984375
44899.177734375
44527.83203125
44234.15625
44018.142578125
43839.54296875
43692.259765625
43613.529296875
43608.5078125
43609.255859375
43538.244140625
43386.193359375
43197.623046875
42999.193359375
42774.955078125
42503.28515625
42188.169921875
41855.93359375
41545.384765625
41298.279296875
41129.80078125
40998.873046875
40829.849609375
40579.046875
40269.9140625
39954.63671875
39655.916015625
39362.16015625
39070.82421875
38813.212890625
38627.390625
38516.71484375
38445.974609375
38374.712890625
38282.296875
38159.869140625
37998.998046875
37810.671875
37646.150390625
37562.22265625
37548.697265625
37517.419921875
37392.224609375
37193.259765625
36998.5625
36835.22265625
36657.333984375
36435.978515625
36213.0703125
36031.083984375
35853.8359375
35613.7421875
35322.072265625
35078.126953125
34966.310546875
34987.41015625
35094.67578125
35246.787109375
35403.16796875
35511.0546875
35537.228515625
35496.068359375
35422.328125
35335.720703125
35251.529296875
35192.33984375
35147.966796875
35047.4296875
34827.189453125
34529.439453125
34285.181640625
34186.6328125
34213.177734375
34293.67578125
34395.599609375
34521.6015625
34653.826171875
34749.5546875
34785.5234375
34772.017578125
34722.685546875
34639.37109375
34535.37109375
34454.3046875
34451.857421875
34559.15234375
34760.208984375
34997.482421875
35205.681640625
35356.603515625
35477.1015625
35618.298828125
35807.21875
36031.79296875
36266.09765625
36496.828125
36722.248046875
36933.5546875
37104.724609375
37204.65234375
37222.34375
37177.689453125
37100.978515625
37006.337890625
36899.705078125
36809.484375
36780.833984375
36823.982421875
36891.111328125
36931.150390625
36957.3203125
37035.79296875
37211.30859375
37462.19921875
37719.6484375
37908.037109375
37977.951171875
37937.423828125
37857.91015625
37819.904296875
37840.8828125
37878.466796875
37908.998046875
37969.8359375
38104.150390625
38288.517578125
38441.49609375
38493.09765625
38429.671875
38286.1875
38116.939453125
37966.341796875
37848.46875
37754.580078125
37683.078125
37644.32421875
37626.2421875
37584.17578125
37495.939453125
37408.140625
37384.427734375
37406.763671875
37368.171875
37181.39453125
36872.41015625
36553.638671875
36325.826171875
36218.744140625
36199.8984375
36205.08984375
36160.771484375
36006.494140625
35720.876953125
35335.669921875
34926.470703125
34580.974609375
34353.89453125
34232.78125
34148.28515625
34032.947265625
33881.0625
33752.048828125
33712.318359375
33769.82421875
33860.234375
33893.603515625
33817.90234375
33645.818359375
33429.275390625
33212.537109375
33006.236328125
32796.87109375
32573.880859375
32347.892578125
32146.115234375
31991.587890625
31888.498046875
31828.310546875
31802.298828125
31795.1015625
31766.2578125
31655.626953125
31419.548828125
31056.978515625
30599.521484375
30095.0703125
29612.58203125
29237.76171875
29028.025390625
28969.423828125
28998.162109375
29060.525390625
29128.0546875
29164.24609375
29126.603515625
29025.5859375
28944.5
28957.85546875
29039.60546875
29087.080078125
29035.0546875
28915.7578125
28802.072265625
28722.462890625
28646.974609375
28531.509765625
28352.43359375
28117.69140625
27882.689453125
27756.533203125
27848.482421875
28168.48046875
28584.14453125
28904.802734375
29021.98046875
28963.990234375
28822.984375
28657.232421875
28472.98046875
28268.326171875
28058.220703125
27863.486328125
27708.763671875
27637.48828125
27700.66796875
27910.923828125
28214.818359375
28519.57421875
28745.5078125
28860.92578125
28887.443359375
28874.619140625
28848.6328125
28780.41015625
28629.36328125
28429.82421875
28301.462890625
28340.69921875
28515.17578125
28697.953125
28801.80078125
28850.294921875
28917.59765625
29033.1484375
29161.06640625
29249.59375
29278.783203125
29268.861328125
29258.9375
29275.822265625
29313.998046875
29347.591796875
29367.703125
29403.462890625
29497.380859375
29658.6796875
29845.60546875
29995.6484375
30071.701171875
30078.66015625
30040.76953125
29974.30859375
29889.58203125
29808.767578125
29758.732421875
29738.740234375
29713.19140625
29650.41015625
29555.8046875
29451.9609375
29343.013671875
29226.5859375
29132.849609375
29115.80078125
29196.87109375
29345.5078125
29527.533203125
29740.943359375
29976.6171875
30168.08984375
30226.54296875
30133.724609375
29970.197265625
29834.259765625
29748.6640625
29663.486328125
29539.45703125
29405.73046875
29332.962890625
29366.111328125
29491.123046875
29651.697265625
29780.177734375
29820.10546875
29749.87109375
29604.951171875
29465.884765625
29399.91796875
29403.44140625
29403.92578125
29319.32421875
29118.40625
28837.48046875
28553.00390625
28333.716796875
28202.880859375
28137.92578125
28103.55078125
28075.81640625
28032.236328125
27943.09765625
27800.6796875
27648.81640625
27552.18359375
27531.390625
27551.4921875
27574.96484375
27594.37890625
27605.154296875
27585.072265625
27527.91796875
27468.927734375
27441.77734375
27428.150390625
27389.1953125
27339.615234375
27346.96875
27446.853515625
27593.099609375
27712.490234375
27786.078125
27852.171875
27941.755859375
28038.3125
28102.123046875
28109.646484375
28055.412109375
27932.70703125
27742.556640625
27528.59375
27376.8203125
27353.798828125
27451.142578125
27612.951171875
27808.85546875
28043.28515625
28288.744140625
28458.98046875
28485.107421875
28392.28515625
28261.20703125
28127.82421875
27961.80078125
27739.041015625
27494.4140625
27296.896484375
27203.978515625
27241.072265625
27385.02734375
27555.728515625
27664.25
27695.087890625
27714.28515625
27774.685546875
27840.916015625
27834.67578125
27727.482421875
27553.06640625
27347.5078125
27121.986328125
26892.361328125
26693.21875
26547.6796875
26448.029296875
26378.556640625
26337.798828125
26325.8046875
26326.34375
26319.302734375
26305.41796875
26306.65625
26340.693359375
26397.166015625
26437.72265625
26421.986328125
26339.671875
26216.5859375
26085.08984375
25955.72265625
25829.328125
25729.875
25700.46875
25752.890625
25831.14453125
25841.44921875
25727.126953125
25520.203125
25324.44140625
25241.4296875
25297.482421875
25435.158203125
25579.9765625
25713.994140625
25875.10546875
26088.2109375
26318.787109375
26506.158203125
26625.841796875
26696.833984375
26731.779296875
26705.4375
26585.404296875
26381.015625
26144.072265625
25922.34375
25728.177734375
25558.55859375
25428.1953125
25358.80859375
25335.02734375
25296.169921875
25193.044921875
25048.083984375
24942.86328125
24943.103515625
25041.486328125
25167.794921875
25241.216796875
25216.099609375
25098.791015625
24934.728515625
24775.275390625
24650.583984375
24572.55859375
24551.50390625
24587.724609375
24643.951171875
24652.01953125
24567.8359375
24409.90234375
24228.060546875
24047.25390625
23866.875
23708.240234375
23624.28125
23640.990234375
23709.140625
23743.140625
23708.896484375
23655.49609375
23656.384765625
23735.5546875
23860.921875
23994.970703125
24129.939453125
24273.107421875
24417.623046875
24539.0546875
24609.796875
24607.48828125
24523.931640625
24385.42578125
24255.39453125
24187.42578125
24167.935546875
24128.142578125
24025.8203125
23896.048828125
23804.62890625
23769.20703125
23749.818359375
23703.791015625
23619.15234375
23498.3359375
23346.275390625
23189.744140625
23082.513671875
23067.603515625
23142.123046875
23271.056640625
23424.58984375
23589.564453125
23756.810546875
23916.2109375
24061.265625
24186.33203125
24284.75
24361.6796875
24440.4453125
24537.419921875
24633.259765625
24689.2578125
24697.05859375
24697.337890625
24743.19921875
24855.849609375
25019.728515625
25207.33984375
25399.728515625
25590.5859375
25779.123046875
25958.21875
26111.234375
26226.978515625
26313.578125
26385.970703125
26447.044921875
26503.982421875
26599.697265625
26789.0234375
27062.111328125
27321.3828125
27470.876953125
27519.671875
27570.279296875
27714.728515625
27969.603515625
28298.435546875
28651.04296875
28972.275390625
29212.53515625
29353.529296875
29405.646484375
29374.966796875
29266.326171875
29131.7578125
29072.01953125
29151.087890625
29332.1953125
29533.841796875
29725.822265625
29925.234375
30116.435546875
30240.54296875
30278.6875
30292.376953125
30349.03515625
30441.064453125
30511.35546875
30533.56640625
30529.607421875
30521.48046875
30505.3359375
30473.224609375
30425.384765625
30350.091796875
30220.1484375
30032.248046875
29837.314453125
29708.306640625
29675.359375
29706.421875
29756.5625
29822.802734375
29935.201171875
30098.5703125
30266.119140625
30384.365234375
30448.044921875
30486.58203125
30502.509765625
30457.2421875
30333.80078125
30192.03515625
30137.435546875
30238.90234375
30486.8515625
30818.22265625
31163.298828125
31477.75
31756.328125
32022.451171875
32290.296875
32532.48828125
32694.15234375
32737.947265625
32664.943359375
32497.34765625
32261.17578125
31987.955078125
31712.291015625
31457.732421875
31237.767578125
31073.57421875
30987.84375
30966.78125
30948.078125
30870.3125
30728.154296875
30563.330078125
30412.29296875
30284.3515625
30181.26171875
30104.625
30036.375
29941.357421875
29810.306640625
29685.47265625
29621.69140625
29625.193359375
29644.89453125
29623.19921875
29546.140625
29446.146484375
29362.484375
29291.873046875
29168.62109375
28907.43359375
28492.97265625
28028.76171875
27668.146484375
27476.37109375
27373.787109375
27232.51171875
27018.15234375
26815.1328125
26720.763671875
26745.013671875
26820.666015625
26877.80859375
26876.255859375
26777.28125
26527.8125
26102.03515625
25551.66015625
24991.095703125
24518.48046875
24150.0234375
23829.73046875
23492.759765625
23111.71875
22693.962890625
22262.435546875
21854.798828125
21526.06640625
21324.583984375
21254.58984375
21267.5546875
21290.748046875
21260.546875
21139.4453125
20926.74609375
20665.712890625
20428.54296875
20276.97265625
20228.904296875
20254.52734375
20293.765625
20281.427734375
20176.44921875
19980.208984375
19722.654296875
19431.87890625
19130.119140625
18854.609375
18649.796875
18520.310546875
18413.794921875
18275.896484375
18112.181640625
17976.677734375
17911.66015625
17918.376953125
17970.560546875
18028.46875
18054.005859375
18049.205078125
18072.7421875
18173.140625
18297.341796875
18308.947265625
18122.740234375
17797.869140625
17482.228515625
17290.3515625
17250.005859375
17329.595703125
17473.423828125
17617.4453125
17705.771484375
17705.875
17608.9765625
17429.681640625
17210.333984375
16999.458984375
16804.791015625
16586.716796875
16319.755859375
16041.2109375
15814.4140625
15663.607421875
15572.52734375
15521.208984375
15479.3671875
15379.943359375
15158.59765625
14831.6015625
14493.740234375
14227.654296875
14048.4765625
13937.896484375
13880.626953125
13850.4296875
13816.447265625
13802.33984375
13894.115234375
14134.908203125
14436.556640625
14650.677734375
14717.974609375
14696.5078125
14647.41015625
14553.68359375
14372.990234375
14120.974609375
13860.912109375
13632.92578125
13431.521484375
13246.73046875
13093.67578125
12991.63671875
12934.228515625
12896.759765625
12867.6015625
12856.5078125
12865.53125
12863.7421875
12811.724609375
12716.78125
12643.59375
12648.63671875
12710.138671875
12744.388671875
12691.48828125
12563.828125
12405.796875
12231.53515625
12023.021484375
11778.927734375
11545.470703125
11397.486328125
11392.892578125
11531.31640625
11737.830078125
11893.494140625
11910.87109375
11799.005859375
11652.171875
11571.17578125
11601.892578125
11747.984375
12016.259765625
12417.16015625
12916.66796875
13413.73046875
13789.8984375
13984.58203125
14017.857421875
13948.935546875
13825.796875
13667.45703125
13468.60546875
13207.70703125
12865.107421875
12451.416015625
12015.76953125
11616.248046875
11286.630859375
11040.361328125
10894.134765625
10863.24609375
10931.53515625
11047.34765625
11159.58203125
11246.1328125
11303.275390625
11329.130859375
11335.671875
11362.58203125
11452.357421875
11607.70703125
11785.95703125
11933.734375
12012.91796875
11996.53125
11866.509765625
11634.291015625
11355.5703125
11109.001953125
10955.98828125
10918.662109375
10984.20703125
11119.796875
11289.138671875
11466.564453125
11636.408203125
11776.275390625
11850.064453125
11830.26171875
11724.65625
11568.85546875
11392.91015625
11207.326171875
11021.82421875
10860.916015625
10751.173828125
10700.369140625
10692.462890625
10691.84375
10649.693359375
10528.69921875
10343.599609375
10169.548828125
10087.251953125
10113.765625
10194.859375
10260.751953125
10277.541015625
10253.01953125
10216.11328125
10193.966796875
10188.83984375
10171.177734375
10114.0546875
10041.97265625
10024.298828125
10105.44140625
10257.453125
10417.30078125
10554.625
10680.884765625
10802.97265625
10896.240234375
10926.998046875
10884.1796875
10784.357421875
10656.099609375
10519.990234375
10376.00390625
10214.771484375
10049.619140625
9926.619140625
9885.1875
9914.54296875
9965.892578125
10000.802734375
10010.328125
10001.765625
9999.611328125
10049.76953125
10173.59375
10305.72265625
10325.3359375
10181.73828125
9959.52734375
9788.962890625
9719.580078125
9717.27734375
9754.6171875
9842.818359375
9974.8671875
10095.33984375
10156.490234375
10179.30078125
10237.927734375
10395.171875
10657.052734375
10967.017578125
11233.142578125
11382.033203125
11402.568359375
11327.443359375
11171.62109375
10917.451171875
10576.16796875
10237.732421875
10029.568359375
10029.80078125
10228.966796875
10550.46875
10879.48828125
11094.302734375
11124.66796875
11002.330078125
10833.193359375
10703.84375
10623.447265625
10555.34765625
10478.763671875
10403.33984375
10340.8046875
10284.55859375
10213.59375
10103.494140625
9939.14453125
9732.224609375
9527.51953125
9381.18359375
9328.16796875
9371.099609375
9492.01171875
9663.5859375
9855.88671875
10054.66015625
10282.373046875
10584.13671875
10972.392578125
11389.068359375
11742.556640625
11989.158203125
12162.619140625
12311.328125
12421.859375
12431.376953125
12316.51171875
12140.8828125
11994.9765625
11905.259765625
11827.2578125
11720.265625
11598.705078125
11505.109375
11461.66796875
11465.0859375
11506.677734375
11572.130859375
11634.416015625
11676.947265625
11723.580078125
11819.8359375
11976.818359375
12152.1640625
12292.478515625
12375.34375
12402.40234375
12377.4296875
12314.81640625
12254.84765625
12241.974609375
12288.36328125
12376.91015625
12493.8046875
12630.869140625
12755.244140625
12813.177734375
12789.04296875
12743.416015625
12765.501953125
12889.05078125
13068.140625
13225.404296875
13303.10546875
13278.2578125
13168.76171875
13043.8203125
13001.2265625
13101.115234375
13323.05859375
13605.333984375
13917.77734375
14268.498046875
14638.0703125
14943.0234375
15091.82421875
15064.2265625
14912.875
14698.81640625
14458.619140625
14235.251953125
14096.74609375
14086.162109375
14162.8359375
14225.541015625
14202.326171875
14103.017578125
13983.080078125
13879.029296875
13794.53125
13735.435546875
13731.470703125
13809.12890625
13946.287109375
14067.201171875
14099.96875
14047.294921875
13989.0234375
13999.716796875
14072.44921875
14146.388671875
14204.158203125
14305.45703125
14509.4140625
14796.0703125
15092.990234375
15354.724609375
15576.609375
15744.28515625
15820.984375
15795.4765625
15700.890625
15564.212890625
15369.783203125
15103.41015625
14813.259765625
14595.498046875
14524.890625
14617.009765625
14841.578125
15141.025390625
15440.841796875
15675.71484375
15818.45703125
15872.103515625
15839.6328125
15725.802734375
15567.70703125
15432.853515625
15375.5234375
15414.375
15552.73828125
15780.78125
16035.228515625
16194.494140625
16162.033203125
15952.220703125
15667.591796875
15402.845703125
15203.85546875
15105.427734375
15148.263671875
15332.2890625
15590.142578125
15839.828125
16046.044921875
16209.138671875
16321.748046875
16373.998046875
16385.931640625
16389.642578125
16376.181640625
16298.35546875
16138.794921875
15946.291015625
15791.38671875
15713.033203125
15722.921875
15826.10546875
15998.681640625
16161.09375
16218.966796875
16144.32421875
15999.501953125
15879.6875
15850.939453125
15941.068359375
16153.8671875
16463.919921875
16808.1171875
17108.6953125
17315.556640625
17425.26953125
17463.478515625
17457.0859375
17424.2734375
17384.58984375
17367.80859375
17398.994140625
17466.103515625
17510.41796875
17467.09375
17321.771484375
17118.822265625
16911.365234375
16715.587890625
16522.59375
16345.44140625
16238.658203125
16263.650390625
16430.173828125
16667.236328125
16858.45703125
16926.099609375
16892.890625
16855.40625
16890.4296875
16993.58203125
17111.08203125
17213.419921875
17320.384765625
17461.98828125
17635.4296875
17803.94140625
17925.3671875
17978.533203125
17973.90234375
17948.806640625
17948.888671875
18002.712890625
18105.443359375
18228.65625
18357.119140625
18520.4375
18772.15625
19118.12890625
19475.705078125
19733.580078125
19855.90625
19902.8203125
19950.484375
20033.43359375
20177.53515625
20430.08984375
20801.982421875
21210.36328125
21542.470703125
21771.20703125
21952.564453125
22109.044921875
22176.275390625
22083.462890625
21837.103515625
21503.919921875
21160.474609375
20889.79296875
20777.041015625
20853.78125
21065.28125
21331.91796875
21625.466796875
21952.41796875
22288.193359375
22576.59765625
22785.87890625
22925.666015625
23016.119140625
23076.935546875
23133.80859375
23189.326171875
23193.103515625
23090.86328125
22905.607421875
22720.150390625
22572.16015625
22421.0546875
22235.31640625
22053.193359375
21920.740234375
21819.6953125
21705.59765625
21581.71875
21481.333984375
21401.69921875
21315.626953125
21239.2421875
21226.64453125
21287.791015625
21362.9765625
21396.48828125
21389.09765625
21349.072265625
21233.865234375
20994.896484375
20675.0703125
20416.501953125
20347.146484375
20467.279296875
20654.734375
20773.498046875
20770.455078125
20677.26171875
20544.25
20393.306640625
20227.7109375
20054.87890625
19877.40234375
19678.103515625
19443.8125
19203.6015625
19017.548828125
18919.611328125
18891.03125
18898.95703125
18942.140625
19044.1796875
19215.05859375
19431.916015625
19640.9921875
19757.734375
19679.88671875
19341.21875
18775.326171875
18117.728515625
17527.33203125
17093.41015625
16804.853515625
16592.419921875
16395.078125
16197.19140625
16017.404296875
15869.162109375
15733.697265625
15572.08984375
15362.619140625
15124.439453125
14905.943359375
14751.310546875
14672.533203125
14644.181640625
14624.4375
14591.28515625
14563.94921875
14581.48046875
14652.591796875
14733.833984375
14770.298828125
14755.7109375
14735.1328125
14741.0390625
14742.564453125
14676.2421875
14522.978515625
14337.21875
14198.052734375
14147.90625
14184.28125
14287.939453125
14431.376953125
14561.5390625
14602.888671875
14501.564453125
14270.005859375
13982.521484375
13724.025390625
13539.10546875
13421.673828125
13344.3671875
13292.64453125
13269.40625
13271.296875
13273.771484375
13252.275390625
13216.15625
13205.669921875
13244.83203125
13303.63671875
13318.59765625
13252.005859375
13124.373046875
12988.01171875
12876.69140625
12786.345703125
12698.845703125
12612.482421875
12543.189453125
12501.11328125
12475.03515625
12441.748046875
12385.16796875
12303.484375
12204.48046875
12103.111328125
12023.357421875
11991.98828125
12019.408203125
12082.80859375
12132.9765625
12127.693359375
12065.626953125
11985.5234375
11927.044921875
11896.064453125
11874.396484375
11852.240234375
11826.763671875
11767.470703125
11617.14453125
11355.50390625
11047.708984375
10800.58984375
10672.9609375
10648.111328125
10681.931640625
10742.90234375
10805.9921875
10849.8359375
10879.513671875
10924.486328125
10996.41015625
11074.87890625
11150.9765625
11249.17578125
11373.212890625
11460.2734375
11437.669921875
11315.234375
11175.82421875
11074.203125
10987.8671875
10873.765625
10730.75
10590.94921875
10490.1328125
10471.302734375
10579.806640625
10812.544921875
11086.3515625
11295.134765625
11401.794921875
11454.76953125
11518.66796875
11608.509765625
11687.6953125
11707.69140625
11646.845703125
11527.314453125
11398.423828125
11291.912109375
11191.7890625
11058.185546875
10879.6328125
10689.783203125
10532.275390625
10420.73828125
10333.236328125
10231.8828125
10083.25
9873.3125
9616.98046875
9356.95703125
9151.537109375
9057.267578125
9108.13671875
9296.5703125
9574.474609375
9881.83203125
10176.900390625
10439.123046875
10654.609375
10812.1484375
10908.82421875
10946.990234375
10930.728515625
10879.580078125
10838.58203125
10850.533203125
10914.171875
10990.18359375
11054.9921875
11126.908203125
11226.498046875
11331.888671875
11395.84765625
11397.892578125
11358.0234375
11301.59765625
11230.9375
11137.310546875
11029.296875
10943.201171875
10929.26953125
11025.525390625
11235.103515625
11525.552734375
11853.990234375
12190.40625
12509.279296875
12765.7578125
12905.599609375
12917.822265625
12868.3828125
12853.69921875
12902.02734375
12926.369140625
12793.36328125
12450.3828125
11985.19921875
11560.947265625
11295.74609375
11198.125
11194.60546875
11199.982421875
11171.37890625
11125.234375
11117.55078125
11196.642578125
11360.587890625
11559.107421875
11737.513671875
11873.166015625
11969.11328125
12024.09375
12017.9765625
11924.310546875
11735.87109375
11484.205078125
11234.109375
11046.2265625
10937.24609375
10883.455078125
10867.517578125
10912.962890625
11066.53515625
11352.912109375
11747.619140625
12181.091796875
12564.56640625
12829.283203125
12954.958984375
12954.107421875
12827.421875
12558.486328125
12169.92578125
11762.7265625
11465.34375
11340.322265625
11355.716796875
11439.63671875
11539.048828125
11629.962890625
11703.369140625
11758.998046875
11801.224609375
11829.41015625
11834.11328125
11804.091796875
11738.6953125
11668.00390625
11667.552734375
11822.95703125
12138.6953125
12483.4140625
12662.095703125
12558.9921875
12204.458984375
11723.95703125
11264.521484375
10960.4453125
10894.67578125
11040.76171875
11265.724609375
11428.025390625
11467.908203125
11397.552734375
11248.203125
11069.54296875
10950.703125
10978.22265625
11160.083984375
11419.447265625
11664.529296875
11842.88671875
11943.64453125
11995.841796875
12074.486328125
12264.736328125
12589.220703125
12984.0546875
13359.9921875
13673.259765625
13930.017578125
14145.712890625
14321.47265625
14449.748046875
14523.47265625
14537.912109375
14490.5390625
14382.6796875
14230.556640625
14085.865234375
14033.095703125
14132.677734375
14351.712890625
14570.6875
14679.892578125
14667.26171875
14607.619140625
14580.705078125
14612.9140625
14687.703125
14791.275390625
14940.5859375
15169.55859375
15487.59375
15851.15234375
16181.390625
16413.955078125
16533.53515625
16569.31640625
16569.22265625
16575.087890625
16605.5859375
16656.701171875
16725.44140625
16828.943359375
16984.0234375
17169.07421875
17330.1328125
17437.740234375
17524.630859375
17653.91796875
17852.837890625
18079.837890625
18252.52734375
18318.068359375
18315.884765625
18364.341796875
18553.69921875
18844.837890625
19101.9921875
19235.412109375
19282.603515625
19339.76953125
19455.98046875
19622.97265625
19825.0546875
20042.125
20219.52734375
20295.046875
20268.37890625
20205.3828125
20159.171875
20116.701171875
20039.84375
19935.736328125
19862.396484375
19866.958984375
19927.71484375
19960.59375
19891.13671875
19727.939453125
19557.126953125
19455.787109375
19424.37890625
19416.486328125
19411.12109375
19423.11328125
19453.80078125
19470.759765625
19441.552734375
19360.13671875
19236.458984375
19084.36328125
18919.412109375
18741.40234375
18520.69140625
18236.025390625
17930.630859375
17694.169921875
17573.6328125
17527.3984375
17474.662109375
17359.962890625
17163.1171875
16889.765625
16579.400390625
16293.783203125
16069.880859375
15899.353515625
15760.734375
15635.73828125
15479.423828125
15225.734375
14866.828125
14496.453125
14229.611328125
14096.88671875
14050.267578125
14041.015625
14042.1796875
14021.11328125
13957.25
13886.638671875
13870.978515625
13912.431640625
13944.94921875
13915.888671875
13826.29296875
13678.130859375
13436.544921875
13078.10546875
12643.296875
12211.521484375
11846.154296875
11581.138671875
11427.673828125
11361.294921875
11321.447265625
11254.927734375
11154.23046875
11040.0234375
10923.857421875
10808.7578125
10713.37890625
10674.4921875
10728.2109375
10890.935546875
11138.12109375
11392.244140625
11559.052734375
11600.984375
11565.01953125
11527.896484375
11532.2421875
11581.779296875
11658.953125
11717.01171875
11689.974609375
11561.70703125
11416.34765625
11376.90625
11490.328125
11699.60546875
11920.453125
12109.673828125
12262.4296875
12385.826171875
12487.78515625
12560.658203125
12562.3046875
12437.787109375
12172.125
11805.8828125
11401.75390625
11027.357421875
10771.50390625
10724.75390625
10902.24609375
11203.076171875
11481.0625
11658.546875
11761.017578125
11854.203125
11966.224609375
12062.7734375
12078.69921875
11974.51953125
11772.685546875
11535.98046875
11305.4453125
11069.037109375
10797.005859375
10493.328125
10200.99609375
9971.25
9841.40625
9825.427734375
9901.259765625
10014.60546875
10120.69140625
10225.146484375
10366.458984375
10556.416015625
10754.783203125
10909.14453125
11009.078125
11094.326171875
11212.740234375
11370.341796875
11522.015625
11618.044921875
11662.328125
11711.27734375
11806.05078125
11920.6328125
11991.65625
11985.2421875
11917.962890625
11834.044921875
11795.671875
11880.626953125
12137.62890625
12528.80859375
12948.95703125
13314.650390625
13605.8515625
13816.927734375
13921.76171875
13924.546875
13902.330078125
13936.130859375
14009.396484375
14026.73046875
13936.41015625
13790.107421875
13674.224609375
13629.80859375
13662.00390625
13781.287109375
13985.115234375
14214.466796875
14381.150390625
14457.5703125
14517.392578125
14667.732421875
14942.302734375
15263.818359375
15505.392578125
15589.94140625
15546.04296875
15483.6875
15514.896484375
15679.892578125
15930.07421875
16174.48046875
16348.806640625
16450.171875
16513.625
16563.8125
16596.916015625
16603.181640625
16585.072265625
16540.93359375
16447.81640625
16287.255859375
16091.212890625
15945.583984375
15938.994140625
16107.474609375
16417.08203125
16784.486328125
17124.6875
17407.619140625
17673.888671875
17974.03125
18288.212890625
18528.330078125
18622.7734375
18570.283203125
18403.62109375
18141.99609375
17808.97265625
17465.025390625
17179.0390625
16979.685546875
16869.791015625
16876.28515625
17043.904296875
17376.759765625
17815.830078125
18272.900390625
18660.912109375
18907.4609375
18993.6796875
18995.16796875
19044.02734375
19226.681640625
19537.03125
19925.3984375
20345.49609375
20739.736328125
21037.28515625
21215.8828125
21337.9921875
21481.869140625
21651.888671875
21790.333984375
21858.220703125
21864.396484375
21828.05078125
21757.23046875
21666.7265625
21585.1015625
21540.25390625
21556.5234375
21652.62109375
21811.787109375
21966.62890625
22052.48828125
22072.802734375
22080.095703125
22108.62109375
22175.111328125
22330.591796875
22627.720703125
23004.537109375
23267.0859375
23248.583984375
22963.33203125
22568.755859375
22208.08203125
21931.345703125
21730.845703125
21576.79296875
21411.822265625
21172.564453125
20851.845703125
20518.4140625
20257.201171875
20101.12890625
20022.984375
19972.2109375
19912.541015625
19845.451171875
19811.4921875
19858.044921875
19995.978515625
20191.880859375
20398.1484375
20571.8515625
20661.623046875
20602.90234375
20351.939453125
19924.515625
19390.3515625
18829.44140625
18299.71875
17843.974609375
17512.955078125
17360.55859375
17398.728515625
17556.294921875
17701.5859375
17724.197265625
17594.615234375
17341.376953125
16990.6484375
16556.04296875
16083.609375
15670.775390625
15413.783203125
15335.86328125
15370.01953125
15406.125
15358.494140625
15209.78515625
15007.751953125
14818.734375
14677.498046875
14578.408203125
14503.478515625
14439.609375
14367.296875
14257.619140625
14101.439453125
13935.103515625
13820.560546875
13796.208984375
13848.576171875
13925.30078125
13972.373046875
13971.22265625
13950.259765625
13950.328125
13967.265625
13942.2421875
13831.6484375
13679.01953125
13582.79296875
13578.392578125
13578.580078125
13458.861328125
13192.8828125
12877.283203125
12625.857421875
12469.33984375
12366.21484375
12274.642578125
12180.013671875
12072.123046875
11945.466796875
11833.376953125
11801.416015625
11875.267578125
11994.17578125
12068.455078125
12077.103515625
12077.484375
12115.09375
12154.064453125
12115.9453125
11972.46875
11779.138671875
11617.404296875
11515.833984375
11432.306640625
11308.228515625
11132.900390625
10951.818359375
10818.875
10754.560546875
10752.37890625
10803.2109375
10890.921875
10974.732421875
11007.77734375
10984.49609375
10953.4765625
10972.431640625
11057.24609375
11176.337890625
11280.369140625
11331.005859375
11315.068359375
11245.119140625
11146.33984375
11040.7109375
10944.0703125
10866.185546875
10794.486328125
10682.49609375
10483.15234375
10205.798828125
9921.58984375
9700.865234375
9560.3984375
9477.953125
9429.93359375
9391.56640625
9322.7734375
9191.728515625
9014.06640625
8845.375
8730.95703125
8676.9140625
8666.73046875
8684.26953125
8715.033203125
8744.3046875
8770.71484375
8819.0625
8927.97265625
9114.6875
9347.46875
9558.72265625
9695.990234375
9758.33203125
9772.83203125
9745.365234375
9661.6875
9538.130859375
9435.740234375
9403.609375
9428.28125
9451.5859375
9411.5703125
9254.580078125
8953.67578125
8555.779296875
8176.5625
7897.34765625
7688.056640625
7482.458984375
7303.54296875
7240.72265625
7305.99609375
7391.6640625
7393.30078125
7310.439453125
7200.173828125
7099.01953125
7033.798828125
7047.513671875
7148.76171875
7269.3359375
7331.4609375
7333.9140625
7318.455078125
7276.71875
7156.775390625
6954.51171875
6734.859375
6556.23828125
6427.828125
6348.419921875
6328.05859375
6346.064453125
6336.345703125
6251.70703125
6115.93359375
5983.896484375
5875.01171875
5777.919921875
5703.888671875
5699.201171875
5799.43359375
5985.974609375
6188.314453125
6324.931640625
6353.529296875
6296.298828125
6217.36328125
6173.58984375
6187.681640625
6253.962890625
6342.3671875
6394.748046875
6352.9453125
6218.982421875
6076.3359375
6029.21484375
6119.044921875
6301.916015625
6489.4296875
6597.49609375
6575.736328125
6423.56640625
6185.8828125
5919.21875
5656.287109375
5408.56640625
5200.171875
5086.009765625
5125.80859375
5331.978515625
5637.013671875
5921.94921875
6101.3671875
6190.466796875
6273.462890625
6398.20703125
6522.287109375
6575.736328125
6549.21875
6486.974609375
6405.927734375
6263.041015625
6012.041015625
5665.73046875
5291.9609375
4970.1328125
4763.0703125
4706.9765625
4798.86328125
4989.689453125
5202.1640625
5366.828125
5454.859375
5490.490234375
5528.12109375
5596.77734375
5660.61328125
5652.341796875
5556.251953125
5439.95703125
5385.873046875
5403.478515625
5428.732421875
5398.75390625
5299.755859375
5146.421875
4953.248046875
4746.4609375
4576.1796875
4479.9140625
4436.798828125
4389.01953125
4319.0078125
4282.48828125
4345.939453125
4502.369140625
4668.13671875
4759.16015625
4753.646484375
4684.5078125
4596.796875
4524.45703125
4487.158203125
4482.490234375
4480.234375
4442.66796875
4360.8515625
4267.626953125
4210.337890625
4207.2578125
4224.455078125
4195.681640625
4081.193359375
3922.578125
3830.806640625
3895.7890625
4097.8671875
4317.509765625
4436.96875
4428.759765625
4353.99609375
4297.484375
4309.12890625
4382.388671875
4467.58203125
4516.439453125
4532.88671875
4575.90625
4698.208984375
4888.19921875
5086.76953125
5251.4921875
5380.865234375
5480.25
5536.681640625
5539.54296875
5500.705078125
5434.83984375
5337.65625
5206.78125
5073.96875
4991.763671875
4988.107421875
5048.7265625
5136.06640625
5201.25
5181.283203125
5021.74609375
4725.5703125
4364.279296875
4021.3125
3729.833984375
3475.8671875
3248.18359375
3064.970703125
2956.32421875
2937.2109375
2994.2109375
3083.994140625
3150.560546875
3164.970703125
3149.623046875
3146.619140625
3163.505859375
3171.11328125
3152.748046875
3121.48046875
3074.828125
2968.046875
2768.71875
2522.6796875
2326.625
2233.0234375
2211.681640625
2210.595703125
2224.4140625
2284.677734375
2401.408203125
2536.615234375
2632.330078125
2654.72265625
2615.89453125
2560.158203125
2524.744140625
2512.201171875
2511.421875
2544.4609375
2665.1015625
2889.677734375
3147.2890625
3332.80859375
3413.26171875
3459.44921875
3567.953125
3772.615234375
4036.302734375
4296.84765625
4492.966796875
4561.595703125
4450.396484375
4151.44140625
3714.107421875
3219.962890625
2752.63671875
2388.48046875
2190.01953125
2182.072265625
2332.353515625
2569.68359375
2827.86328125
3067.37890625
3256.64453125
3351.341796875
3313.365234375
3152.396484375
2932.56640625
2724.888671875
2557.63671875
2422.74609375
2321.7265625
2279.9921875
2306.552734375
2362.482421875
2397.58203125
2415.798828125
2477.1171875
2621.65625
2807.6796875
2942.53515625
2972.732421875
2934.62109375
2919.755859375
2996.15234375
3154.3125
3314.677734375
3387.2265625
3338.587890625
3214.6875
3104.904296875
3085.19921875
3183.880859375
3376.5234375
3599.693359375
3787.4140625
3920.5078125
4038.49609375
4184.43359375
4341.89453125
4448.65234375
4469.583984375
4425.880859375
4346.72265625
4228.15625
4064.265625
3894.712890625
3788.693359375
3786.439453125
3873.6953125
4001.58203125
4111.712890625
4158.71875
4141.796875
4112.09375
4120.384765625
4155.419921875
4157.337890625
4088.9296875
3963.455078125
3803.0703125
3611.79296875
3405.845703125
3230.33984375
3110.904296875
3011.35546875
2875.65234375
2700.474609375
2532.1796875
2398.158203125
2279.728515625
2161.00390625
2071.5234375
2059.470703125
2138.083984375
2273.892578125
2416.439453125
2529.18359375
2608.83203125
2695.572265625
2852.55859375
3103.2578125
3381.42578125
3568.634765625
3601.119140625
3527.884765625
3447.005859375
3398.716796875
3348.365234375
3266.18359375
3180.978515625
3138.923828125
3148.08203125
3199.1328125
3313.720703125
3519.69921875
3780.53515625
3999.513671875
4110.322265625
4126.20703125
4083.9765625
3984.525390625
3824.59375
3651.3203125
3529.98046875
3464.8984375
3399.3828125
3299.501953125
3199.326171875
3152.279296875
3171.98046875
3238.953125
3336.3984375
3452.771484375
3567.951171875
3670.951171875
3792.26953125
3992.00390625
4297.498046875
4654.9453125
4953.3203125
5105.916015625
5115.24609375
5060.279296875
5021.330078125
5018.9375
5018.380859375
4973.916015625
4860.8359375
4688.708984375
4512.453125
4419.103515625
4461.40234375
4586.95703125
4659.091796875
4574.8984375
4360.18359375
4138.9765625
4017.9765625
4008.376953125
4044.732421875
4059.310546875
4039.876953125
4031.32421875
4087.71875
4220.498046875
4395.759765625
4583.359375
4796.939453125
5072.07421875
5408.072265625
5745.8828125
6009.359375
6162.298828125
6222.107421875
6225.716796875
6192.421875
6119.224609375
5999.4375
5835.0
5636.8671875
5429.1640625
5253.162109375
5147.46875
5115.1484375
5127.470703125
5171.009765625
5267.18359375
5420.052734375
5564.431640625
5605.638671875
5511.47265625
5334.6015625
5144.822265625
4973.498046875
4827.9765625
4718.828125
4651.400390625
4617.1796875
4610.666015625
4632.353515625
4668.115234375
4702.33203125
4765.099609375
4917.83984375
5156.828125
5372.943359375
5458.013671875
5427.154296875
5389.982421875
5427.263671875
5552.248046875
5769.49609375
6088.708984375
6463.884765625
6784.875
6964.890625
7002.33203125
6942.103515625
6823.998046875
6695.693359375
6627.92578125
6668.26953125
6800.19921875
6984.578125
7225.083984375
7555.5390625
7967.267578125
8377.974609375
8677.728515625
8799.095703125
8755.3515625
8624.021484375
8482.2109375
8347.2578125
8192.751953125
8023.734375
7902.259765625
7876.9375
7915.154296875
7935.4765625
7888.990234375
7781.986328125
7641.30859375
7495.337890625
7375.0703125
7291.43359375
7212.193359375
7094.978515625
6942.984375
6797.3203125
6677.619140625
6566.322265625
6454.74609375
6368.166015625
6335.623046875
6366.0234375
6460.880859375
6612.205078125
6769.220703125
6843.564453125
6781.634765625
6617.66796875
6432.552734375
6272.080078125
6121.302734375
5939.6484375
5696.564453125
5385.9296875
5033.01953125
4685.185546875
4378.01953125
4115.951171875
3899.6328125
3755.59375
3709.126953125
3735.185546875
3774.5078125
3809.4453125
3891.96484375
4073.1875
4324.3984375
4553.8515625
4690.861328125
4725.1796875
4670.2421875
4530.796875
4328.91796875
4130.32421875
4002.28125
3949.455078125
3926.974609375
3919.603515625
3967.955078125
4099.5
4273.591796875
4430.759765625
4569.541015625
4730.3359375
4918.291015625
5090.4453125
5213.14453125
5278.767578125
5262.595703125
5128.404296875
4906.65234375
4709.150390625
4613.900390625
4571.97265625
4484.92578125
4348.814453125
4254.787109375
4253.38671875
4289.64453125
4294.111328125
4280.318359375
4311.873046875
4407.017578125
4517.06640625
4582.701171875
4576.697265625
4499.521484375
4365.33203125
4197.0625
4017.91015625
3846.58203125
3710.482421875
3651.7265625
3696.072265625
3815.396484375
3941.6484375
4023.958984375
4059.1796875
4066.748046875
4054.744140625
4019.08203125
3956.48046875
3863.8125
3742.19140625
3624.10546875
3583.71484375
3684.265625
3901.927734375
4120.59765625
4217.529296875
4149.658203125
3960.33984375
3731.45703125
3546.3359375
3468.1171875
3506.7421875
3601.783203125
3667.853515625
3666.482421875
3615.978515625
3537.9140625
3434.25390625
3326.693359375
3270.41015625
3291.224609375
3336.513671875
3329.3046875
3255.875
3161.9765625
3077.47265625
2994.2734375
2918.9375
2894.79296875
2949.5625
3054.373046875
3156.591796875
3229.330078125
3272.52734375
3293.056640625
3307.748046875
3346.794921875
3430.064453125
3550.140625
3689.775390625
3835.37109375
3959.3671875
4019.466796875
4005.1640625
3963.314453125
3942.296875
3924.96875
3853.458984375
3711.197265625
3540.701171875
3382.33203125
3237.1640625
3097.251953125
2971.76953125
2865.443359375
2764.935546875
2670.154296875
2613.32421875
2621.177734375
2677.220703125
2746.794921875
2822.75390625
2915.904296875
3010.037109375
3062.802734375
3059.701171875
3041.3671875
3059.73828125
3116.529296875
3157.576171875
3125.96875
3015.439453125
2874.568359375
2765.1015625
2717.890625
2725.02734375
2765.2890625
2826.669921875
2902.224609375
2973.36328125
3007.6328125
2975.740234375
2871.419921875
2718.939453125
2564.556640625
2457.333984375
2430.53125
2492.029296875
2623.322265625
2787.3359375
2951.287109375
3114.21875
3303.0390625
3524.072265625
3723.736328125
3821.046875
3785.943359375
3669.255859375
3550.4921875
3472.75390625
3430.564453125
3392.2578125
3315.802734375
3166.1640625
2947.384765625
2713.86328125
2532.572265625
2438.025390625
2430.267578125
2493.11328125
2588.23046875
2649.07421875
2621.5625
2517.66015625
2404.052734375
2330.431640625
2283.337890625
2208.806640625
2064.02734375
1854.748046875
1646.931640625
1535.4765625
1569.029296875
1702.380859375
1849.74609375
1980.890625
2126.404296875
2289.2578125
2408.046875
2434.19140625
2398.66015625
2364.716796875
2352.45703125
2353.43359375
2383.6484375
2460.279296875
2541.47265625
2554.892578125
2491.71484375
2416.234375
2369.28515625
2318.75
2236.013671875
2172.845703125
2211.52734375
2358.435546875
2534.330078125
2669.0546875
2768.91796875
2882.171875
3028.96875
3187.65625
3334.89453125
3469.1328125
3585.5390625
3649.162109375
3620.26953125
3506.65625
3364.00390625
3228.99609375
3071.515625
2834.25390625
2506.107421875
2134.880859375
1784.060546875
1507.837890625
1352.98046875
1336.48046875
1413.744140625
1508.5546875
1587.861328125
1675.0625
1783.771484375
1884.228515625
1954.376953125
2017.087890625
2094.435546875
2167.390625
2222.216796875
2298.0390625
2432.943359375
2586.55078125
2674.419921875
2669.541015625
2619.958984375
2581.046875
2590.4140625
2697.29296875
2931.67578125
3218.025390625
3388.81640625
3331.271484375
3085.291015625
2773.2421875
2488.10546875
2290.162109375
2248.5234375
2395.552734375
2645.513671875
2826.626953125
2813.107421875
2596.92578125
2240.041015625
1810.87109375
1382.712890625
1045.876953125
877.681640625
901.25390625
1082.8671875
1361.353515625
1678.703125
1998.783203125
2306.28515625
2584.611328125
2802.40625
2935.162109375
2988.857421875
2977.2578125
2884.001953125
2685.537109375
2421.146484375
2202.978515625
2127.521484375
2190.95703125
2309.06640625
2403.1796875
2446.11328125
2444.095703125
2413.89453125
2385.41796875
2398.3125
2472.9609375
2588.01171875
2698.484375
2778.671875
2842.46875
2918.078125
3004.93359375
3062.205078125
3043.8671875
2941.1640625
2785.982421875
2618.1484375
2458.701171875
2311.501953125
2176.845703125
2057.916015625
1960.765625
1893.37890625
1865.0703125
1889.609375
1987.798828125
2170.947265625
2407.45703125
2617.861328125
2726.37890625
2717.37109375
2627.458984375
2495.0703125
2346.921875
2223.259765625
2165.625
2161.45703125
2142.98046875
2075.146484375
2019.609375
2075.57421875
2267.1171875
2513.302734375
2697.873046875
2749.828125
2680.134765625
2575.921875
2546.35546875
2634.54296875
2778.79296875
2880.251953125
2895.712890625
2837.61328125
2709.83984375
2502.0703125
2247.234375
2024.96484375
1886.0546875
1814.521484375
1781.568359375
1792.19921875
1852.513671875
1933.892578125
2006.974609375
2079.5078125
2162.396484375
2223.5078125
2214.064453125
2121.232421875
1959.892578125
1738.466796875
1480.904296875
1264.556640625
1177.169921875
1230.95703125
1363.02734375
1524.189453125
1722.546875
1970.46484375
2232.482421875
2442.962890625
2542.419921875
2489.51171875
2285.361328125
2010.158203125
1791.904296875
1698.48828125
1680.39453125
1642.462890625
1542.8671875
1398.0078125
1235.5078125
1095.865234375
1050.828125
1147.5234375
1326.99609375
1455.16796875
1457.990234375
1391.77734375
1364.037109375
1419.921875
1529.25
1653.541015625
1788.673828125
1949.521484375
2139.98828125
2341.826171875
2520.966796875
2644.193359375
2695.896484375
2679.935546875
2611.1953125
2518.146484375
2451.08203125
2465.298828125
2582.833984375
2779.380859375
3011.94921875
3243.841796875
3439.033203125
3558.259765625
3583.080078125
3534.658203125
3454.791015625
3378.1015625
3331.666015625
3339.966796875
3403.669921875
3481.546875
3516.8203125
3478.56640625
3361.66015625
3160.58203125
2876.8359375
2552.771484375
2264.40234375
2065.58984375
1959.240234375
1934.34765625
2008.330078125
2210.40625
2531.828125
2909.658203125
3257.427734375
3504.548828125
3618.142578125
3608.935546875
3524.234375
3427.30859375
3370.1953125
3370.353515625
3399.384765625
3396.2421875
3310.203125
3144.57421875
2954.13671875
2792.0546875
2660.62109375
2514.802734375
2308.51171875
2039.26953125
1761.34375
1560.794921875
1503.66796875
1592.91796875
1772.1640625
1967.947265625
2121.818359375
2194.0625
2171.779296875
2092.6171875
2039.470703125
2083.7890625
2234.08203125
2446.390625
2667.021484375
2847.7265625
2943.212890625
2934.283203125
2854.748046875
2765.96484375
2700.720703125
2657.2421875
2649.1484375
2725.548828125
2921.51953125
3205.736328125
3489.333984375
3673.712890625
3694.0625
3558.248046875
3371.18359375
3293.412109375
3433.498046875
3775.6171875
4219.623046875
4667.099609375
5042.716796875
5265.248046875
5266.419921875
5057.9609375
4739.404296875
4414.095703125
4121.908203125
3871.359375
3699.822265625
3654.505859375
3720.263671875
3808.16796875
3830.185546875
3765.58984375
3648.318359375
3515.08203125
3384.78125
3272.93359375
3201.232421875
3191.421875
3260.2265625
3413.435546875
3627.755859375
3841.9765625
3990.232421875
4053.267578125
4059.876953125
4029.583984375
3938.404296875
3765.322265625
3555.455078125
3400.53125
3354.705078125
3400.01171875
3500.3515625
3652.822265625
3862.86328125
4099.21484375
4314.34765625
4504.154296875
4713.8125
4977.171875
5269.287109375
5521.544921875
5666.84375
5672.0859375
5552.7109375
5366.900390625
5178.318359375
5011.970703125
4856.001953125
4710.423828125
4615.083984375
4614.287109375
4702.35546875
4816.7421875
4884.552734375
4878.7890625
4843.900390625
4867.615234375
5004.681640625
5215.0546875
5396.654296875
5496.255859375
5568.322265625
5698.578125
5883.94921875
6022.8203125
6025.3515625
5906.5078125
5766.517578125
5704.599609375
5756.400390625
5884.81640625
6008.943359375
6054.69140625
5997.4921875
5861.130859375
5684.646484375
5512.30859375
5413.7734375
5471.7421875
5713.84765625
6068.21875
6412.46875
6659.923828125
6780.15625
6759.712890625
6595.255859375
6337.412109375
6098.689453125
5982.390625
6010.794921875
6134.802734375
6293.953125
6446.431640625
6561.958984375
6625.744140625
6655.24609375
6685.439453125
6725.310546875
6745.685546875
6718.498046875
6650.0078125
6563.962890625
6472.595703125
6387.01171875
6342.162109375
6377.388671875
6484.923828125
6601.34765625
6663.31640625
6657.826171875
6610.947265625
6551.828125
6510.619140625
6530.28125
6635.533203125
6781.720703125
6872.517578125
6856.587890625
6788.392578125
6764.576171875
6810.3828125
6861.43359375
6857.533203125
6817.12890625
6800.107421875
6826.37890625
6866.5078125
6903.869140625
6967.08203125
7084.9140625
7230.40625
7332.66015625
7342.716796875
7276.99609375
7196.90625
7153.802734375
7153.412109375
7165.451171875
7162.0
7144.890625
7134.767578125
7135.740234375
7118.447265625
7041.53125
6882.177734375
6639.310546875
6319.68359375
5945.234375
5579.33203125
5319.9609375
5236.734375
5311.412109375
5458.876953125
5614.58203125
5785.736328125
6002.775390625
6235.75390625
6391.951171875
6410.44140625
6340.79296875
6304.376953125
6378.146484375
6532.263671875
6681.21875
6772.400390625
6809.51171875
6807.375
6755.224609375
6631.53515625
6435.435546875
6189.521484375
5921.33203125
5655.4609375
5417.810546875
5229.478515625
5090.19140625
4978.291015625
4876.26171875
4792.263671875
4748.091796875
4746.9609375
4761.806640625
4757.888671875
4719.30859375
4649.123046875
4555.427734375
4455.248046875
4389.751953125
4407.984375
4511.82421875
4624.830078125
4642.33984375
4524.212890625
4329.53125
4157.541015625
4068.111328125
4062.9921875
4118.90234375
4210.47265625
4305.41015625
4366.0078125
4370.7109375
4326.73046875
4255.732421875
4173.984375
4087.609375
3992.662109375
3869.2578125
3685.591796875
3424.396484375
3108.099609375
2790.818359375
2524.69140625
2337.671875
2238.845703125
2231.982421875
2318.408203125
2493.921875
2749.8359375
3073.169921875
3437.75
3794.134765625
4075.484375
4222.21484375
4208.81640625
4054.884765625
3815.91015625
3559.236328125
3333.423828125
3145.74609375
2967.55859375
2769.2421875
2551.5625
2335.109375
2119.185546875
1869.04296875
1560.93359375
1233.494140625
973.275390625
841.017578125
821.00390625
846.41015625
864.150390625
871.892578125
907.55078125
1015.439453125
1211.802734375
1465.205078125
1712.107421875
1907.013671875
2061.71875
2227.6640625
2438.763671875
2676.921875
2887.8359375
3017.677734375
3039.208984375
2965.4296875
2848.208984375
2747.240234375
2684.353515625
2634.501953125
2570.05859375
2500.740234375
2452.921875
2420.751953125
2366.267578125
2274.197265625
2184.421875
2154.005859375
2195.60546875
2264.095703125
2297.154296875
2260.986328125
2167.00390625
2060.00390625
1986.763671875
1959.810546875
1947.775390625
1911.59375
1852.626953125
1814.630859375
1835.388671875
1909.419921875
2005.4765625
2106.822265625
2218.2109375
2340.76171875
2462.181640625
2577.787109375
2704.19140625
2856.509765625
3015.419921875
3128.76171875
3150.162109375
3074.912109375
2941.513671875
2804.755859375
2706.7109375
2664.197265625
2674.650390625
2730.728515625
2827.994140625
2954.365234375
3069.853515625
3105.619140625
3002.287109375
2763.529296875
2469.046875
2222.861328125
2084.755859375
2054.076171875
2108.76171875
2233.24609375
2396.5
2527.19140625
2546.3984375
2434.583984375
2253.03515625
2094.396484375
2019.35546875
2034.353515625
2105.43359375
2183.625
2237.193359375
2278.62109375
2351.38671875
2474.611328125
2606.978515625
2679.701171875
2659.904296875
2568.162109375
2441.873046875
2304.095703125
2170.43359375
2064.853515625
2014.31640625
2032.771484375
2113.5859375
2229.927734375
2342.962890625
2425.900390625
2490.96484375
2584.330078125
2741.48046875
2946.25390625
3139.322265625
3269.671875
3338.83984375
3393.60546875
3469.966796875
3544.48046875
3555.302734375
3482.384765625
3390.8671875
3370.552734375
3439.7109375
3537.78515625
3609.11328125
3650.8203125
3663.55859375
3603.625
3431.74609375
3190.333984375
2983.466796875
2876.7421875
2849.89453125
2849.509765625
2851.447265625
2859.978515625
2879.90625
2913.384765625
2963.19140625
3015.12109375
3031.70703125
2989.666015625
2919.23046875
2882.73828125
2909.3359375
2966.375
3003.181640625
3012.982421875
3038.158203125
3111.017578125
3197.68359375
3214.48828125
3107.583984375
2911.552734375
2724.7578125
2636.28515625
2683.0546875
2853.6484375
3095.671875
3318.4375
3430.46484375
3404.099609375
3290.34375
3154.52734375
3013.9140625
2854.548828125
2686.111328125
2547.537109375
2464.806640625
2429.943359375
2418.220703125
2400.634765625
2342.40625
2221.548828125
2062.951171875
1938.26171875
1922.1484375
2053.59765625
2328.5
2700.48828125
3082.25390625
3372.34765625
3500.55078125
3446.8125
3229.8203125
2909.86328125
2601.47265625
2430.103515625
2434.583984375
2526.974609375
2573.505859375
2500.880859375
2310.595703125
2031.861328125
1711.474609375
1425.775390625
1231.470703125
1092.60546875
915.6328125
687.349609375
532.7421875
592.35546875
863.91015625
1199.486328125
1439.576171875
1514.697265625
1437.71875
1255.63671875
1023.787109375
789.392578125
575.65234375
394.337890625
276.44140625
262.49609375
348.150390625
463.0625
526.505859375
515.267578125
467.693359375
441.408203125
485.65234375
633.30859375
882.09765625
1177.78515625
1436.69921875
1593.021484375
1620.109375
1519.84765625
1316.021484375
1055.513671875
788.966796875
542.55078125
325.896484375
166.275390625
103.876953125
140.890625
224.455078125
304.65625
391.962890625
532.9765625
741.046875
973.083984375
1164.462890625
1264.7578125
1253.283203125
1154.654296875
1040.072265625
981.751953125
994.740234375
1040.310546875
1084.345703125
1122.376953125
1140.419921875
1086.595703125
908.92578125
608.673828125
241.166015625
-122.458984375
-424.716796875
-639.13671875
-785.06640625
-912.873046875
-1049.189453125
-1161.169921875
-1191.091796875
-1116.119140625
-955.822265625
-735.853515625
-473.482421875
-192.728515625
79.279296875
337.9921875
601.060546875
874.791015625
1135.001953125
1342.1328125
1464.013671875
1496.0078125
1484.173828125
1516.28125
1646.638671875
1823.154296875
1928.701171875
1908.603515625
1819.078125
1733.640625
1649.8671875
1525.447265625
1363.5234375
1204.33984375
1052.7890625
876.65625
677.140625
504.697265625
390.44140625
308.765625
230.140625
172.025390625
169.544921875
226.23046875
324.4765625
458.92578125
620.01953125
754.728515625
781.82421875
654.890625
397.17578125
83.71484375
-189.564453125
-334.66796875
-316.71484375
-189.365234375
-58.11328125
16.365234375
67.826171875
162.806640625
303.83984375
416.576171875
426.4375
322.34765625
142.517578125
-72.796875
-292.548828125
-476.96484375
-584.119140625
-605.005859375
-572.02734375
-516.732421875
-430.9765625
-290.001953125
-110.638671875
37.3125
90.943359375
55.734375
-4.724609375
-34.91796875
-29.37109375
-9.220703125
24.58203125
98.447265625
232.1015625
418.53515625
647.34375
928.349609375
1262.451171875
1587.08203125
1782.47265625
1760.962890625
1547.646484375
1257.94140625
997.4375
790.93359375
594.986328125
357.01171875
67.130859375
-222.900390625
-430.0234375
-511.578125
-508.6171875
-492.015625
-464.48046875
-356.919921875
-143.857421875
77.435546875
169.79296875
106.146484375
-3.70703125
-34.78515625
39.037109375
151.693359375
224.5703125
224.080078125
172.251953125
125.4140625
125.50390625
152.30859375
137.03515625
42.61328125
-78.529296875
-124.751953125
-38.345703125
152.763671875
372.216796875
548.57421875
633.85546875
599.193359375
435.89453125
163.537109375
-164.0703125
-459.224609375
-618.681640625
-572.537109375
-339.666015625
-30.310546875
229.39453125
390.177734375
496.81640625
615.341796875
758.193359375
890.302734375
990.0390625
1072.50390625
1149.287109375
1196.36328125
1182.615234375
1110.77734375
1005.015625
872.37890625
709.400390625
542.28125
420.501953125
354.548828125
288.216796875
156.373046875
-43.41015625
-253.09765625
-412.380859375
-494.6953125
-498.099609375
-429.056640625
-301.240234375
-137.013671875
35.966796875
189.763671875
307.458984375
397.36328125
483.865234375
569.58984375
615.69140625
577.369140625
454.513671875
290.6875
126.68359375
-25.716796875
-166.177734375
-285.953125
-374.244140625
-429.78125
-457.74609375
-464.95703125
-463.076171875
-466.880859375
-482.30078125
-499.30078125
-496.896484375
-453.744140625
-364.73828125
-258.876953125
-187.642578125
-172.47265625
-171.251953125
-127.345703125
-50.798828125
-12.0078125
-40.87890625
-71.75390625
-21.115234375
104.8359375
217.72265625
248.669921875
204.669921875
129.158203125
49.36328125
-24.421875
-80.55078125
-111.896484375
-128.3828125
-150.67578125
-200.78125
-300.982421875
-456.763671875
-622.171875
-702.5859375
-624.3515625
-403.06640625
-123.41015625
147.82421875
406.78515625
669.16796875
912.93359375
1090.689453125
1189.896484375
1254.8984375
1340.904296875
1455.392578125
1547.044921875
1544.08984375
1405.93359375
1155.35546875
870.462890625
633.1484375
469.96484375
344.693359375
215.970703125
95.783203125
40.369140625
88.68359375
223.80078125
393.587890625
555.189453125
697.23046875
830.767578125
961.962890625
1064.875
1084.126953125
983.185546875
796.07421875
615.111328125
517.111328125
510.224609375
552.53125
598.087890625
612.42578125
572.75
488.439453125
413.369140625
403.244140625
451.78125
488.021484375
441.9375
297.57421875
82.755859375
-168.16796875
-428.9921875
-677.806640625
-897.296875
-1075.287109375
-1198.498046875
-1253.580078125
-1240.18359375
-1173.94140625
-1070.373046875
-936.583984375
-786.75390625
-654.02734375
-573.580078125
-558.3828125
-597.39453125
-663.966796875
-712.51171875
-685.232421875
-557.25
-380.470703125
-251.40625
-213.1015625
-204.951171875
-134.345703125
10.4140625
148.703125
213.3046875
235.60546875
299.943359375
427.548828125
535.66015625
514.41796875
325.482421875
25.953125
-278.447265625
-494.841796875
-587.078125
-586.701171875
-553.4765625
-508.306640625
-413.861328125
-236.880859375
-15.732421875
160.220703125
235.7109375
233.4375
218.955078125
247.380859375
340.57421875
481.296875
617.72265625
701.033203125
735.3359375
771.689453125
842.55859375
926.505859375
990.271484375
1032.39453125
1055.78125
1026.787109375
910.873046875
743.431640625
616.185546875
576.46875
573.939453125
531.4609375
446.64453125
392.353515625
421.224609375
497.353515625
533.767578125
482.578125
371.208984375
254.6015625
156.43359375
72.744140625
13.50390625
2.55859375
28.943359375
33.599609375
-26.29296875
-116.279296875
-158.56640625
-122.369140625
-53.126953125
-10.826171875
-5.693359375
-3.1875
29.796875
99.13671875
190.8359375
287.375
376.888671875
452.43359375
504.150390625
516.078125
475.7109375
383.037109375
246.40234375
81.029296875
-76.7578125
-169.916015625
-163.5390625
-87.259765625
-11.203125
22.38671875
20.95703125
-4.005859375
-69.287109375
-188.88671875
-335.974609375
-459.017578125
-522.798828125
-519.962890625
-463.259765625
-388.23046875
-343.16015625
-342.1328125
-332.455078125
-238.19140625
-39.3359375
213.16015625
458.24609375
668.6953125
823.392578125
870.427734375
760.8203125
525.759765625
292.158203125
192.09765625
250.66796875
375.52734375
462.130859375
492.5625
515.484375
549.658203125
550.01171875
476.818359375
356.154296875
238.20703125
117.921875
-61.583984375
-325.7265625
-617.52734375
-838.03125
-921.58984375
-870.15234375
-732.6875
-560.94140625
-378.7578125
-190.365234375
-14.6796875
107.6171875
157.888671875
176.69140625
231.564453125
350.2734375
505.462890625
656.83203125
778.671875
847.486328125
840.1640625
762.544921875
659.564453125
582.759765625
559.7734375
596.232421875
681.421875
782.111328125
854.732421875
875.498046875
837.046875
711.546875
458.716796875
98.650390625
-255.134765625
-474.310546875
-515.34375
-419.5546875
-247.267578125
-58.041015625
68.294921875
62.634765625
-61.96484375
-212.837890625
-310.166015625
-345.10546875
-339.279296875
-297.4453125
-230.904296875
-183.34765625
-181.740234375
-181.125
-109.103515625
40.09765625
204.36328125
351.44921875
525.52734375
765.76953125
1015.0625
1158.21484375
1146.408203125
1044.646484375
945.833984375
869.8203125
771.900390625
631.61328125
493.51171875
409.853515625
370.818359375
318.9140625
226.646484375
135.291015625
110.373046875
175.59765625
300.3515625
437.451171875
556.154296875
645.208984375
705.06640625
745.470703125
781.650390625
825.470703125
881.712890625
951.376953125
1030.623046875
1105.63671875
1158.873046875
1185.47265625
1194.3515625
1186.453125
1144.220703125
1058.73046875
960.912109375
901.73046875
891.763671875
877.359375
793.396484375
632.630859375
448.666015625
298.662109375
207.0078125
186.939453125
264.91015625
451.6796875
695.521484375
898.0
997.001953125
1024.8515625
1066.810546875
1162.740234375
1264.359375
1293.548828125
1227.37890625
1112.048828125
1004.08984375
923.23046875
867.76171875
849.50390625
887.166015625
971.181640625
1059.10546875
1112.490234375
1125.890625
1115.482421875
1089.326171875
1031.0234375
903.724609375
674.05078125
349.599609375
-7.51953125
-326.298828125
-589.025390625
-820.28125
-1006.822265625
-1072.9375
-975.560546875
-797.478515625
-689.28515625
-711.7734375
-773.60546875
-733.796875
-535.177734375
-235.6875
43.900390625
180.46484375
105.3515625
-142.73828125
-426.013671875
-605.025390625
-636.720703125
-569.9765625
-468.4140625
-370.017578125
-307.03125
-313.310546875
-390.359375
-488.251953125
-534.62109375
-471.048828125
-264.916015625
78.71875
494.79296875
868.734375
1097.7421875
1143.2109375
1021.478515625
769.0703125
442.3671875
131.7578125
-71.55859375
-142.29296875
-136.15625
-124.599609375
-125.701171875
-108.08984375
-46.083984375
48.5625
142.849609375
210.08203125
239.73046875
237.130859375
222.013671875
217.9140625
235.095703125
268.90625
317.578125
391.154296875
495.923828125
622.5390625
764.52734375
941.443359375
1183.671875
1489.71484375
1807.65234375
2057.1484375
2160.533203125
2068.09375
1790.9296875
1420.380859375
1080.802734375
833.017578125
639.52734375
447.96484375
286.87890625
239.435546875
331.193359375
491.84765625
639.859375
763.708984375
895.255859375
1036.44921875
1150.0625
1208.04296875
1212.33984375
1168.8046875
1070.103515625
911.92578125
707.919921875
483.3671875
267.603515625
93.009765625
-17.677734375
-72.0625
-105.2421875
-149.671875
-213.658203125
-287.5546875
-356.91015625
-408.673828125
-443.060546875
-485.673828125
-566.69140625
-672.2265625
-733.828125
-691.732421875
-564.328125
-434.01171875
-365.654296875
-359.603515625
-383.021484375
-415.1328125
-444.5859375
-448.837890625
-409.56640625
-341.197265625
-272.1484375
-194.20703125
-61.70703125
143.568359375
372.134765625
555.828125
679.787109375
776.408203125
860.38671875
911.0859375
923.0546875
927.103515625
931.80859375
877.990234375
698.578125
416.0859375
136.61328125
-62.30078125
-202.994140625
-348.880859375
-500.216796875
-573.779296875
-477.10546875
-189.404296875
215.19140625
604.443359375
864.23828125
975.23828125
1023.96484375
1117.029296875
1271.302734375
1396.79296875
1389.505859375
1225.36328125
959.013671875
658.109375
368.314453125
133.431640625
7.966796875
19.220703125
123.380859375
224.5859375
251.232421875
208.662109375
151.578125
114.23046875
82.380859375
31.546875
-28.720703125
-62.576171875
-46.732421875
19.38671875
138.92578125
327.42578125
583.5859375
862.021484375
1087.203125
1187.9921875
1115.72265625
854.18359375
443.658203125
-11.705078125
-400.267578125
-686.404296875
-917.505859375
-1132.466796875
-1289.2265625
-1313.7890625
-1201.8203125
-1023.283203125
-822.314453125
-562.693359375
-202.70703125
210.24609375
561.037109375
766.640625
816.943359375
732.984375
542.046875
305.62890625
119.01171875
45.0234375
70.4609375
151.111328125
270.1171875
419.353515625
553.265625
615.19140625
605.77734375
579.580078125
570.43359375
565.1953125
563.392578125
616.033203125
772.49609375
1013.017578125
1258.544921875
1427.626953125
1467.9296875
1369.912109375
1193.98046875
1065.875
1090.541015625
1252.787109375
1423.4765625
1469.85546875
1351.474609375
1127.43359375
906.466796875
786.0234375
794.79296875
871.142578125
917.3515625
891.326171875
836.78515625
826.087890625
896.078125
1036.65625
1202.916015625
1322.873046875
1330.72265625
1225.5078125
1078.5703125
956.373046875
851.416015625
714.2890625
536.453125
368.53125
263.79296875
233.484375
256.375
305.859375
364.482421875
429.263671875
502.130859375
564.439453125
576.884765625
529.109375
474.74609375
483.60546875
566.548828125
682.306640625
807.98828125
952.556640625
1097.40625
1182.763671875
1180.552734375
1134.9609375
1097.34375
1062.216796875
1009.197265625
969.24609375
988.501953125
1043.419921875
1055.654296875
995.09375
911.564453125
846.92578125
767.0390625
618.935546875
428.435546875
299.330078125
313.482421875
449.02734375
596.84765625
647.673828125
565.46875
387.50390625
166.919921875
-66.93359375
-286.80078125
-435.64453125
-455.552734375
-347.666015625
-169.3515625
35.193359375
267.015625
521.50390625
745.068359375
879.224609375
928.185546875
944.787109375
955.91015625
938.447265625
875.654296875
807.75390625
807.01953125
908.21484375
1068.6484375
1192.7734375
1201.48046875
1092.875
940.966796875
829.404296875
784.46875
769.599609375
728.3203125
619.806640625
431.75390625
191.08984375
-36.931640625
-190.095703125
-264.369140625
-314.005859375
-390.505859375
-498.095703125
-615.607421875
-737.900390625
-873.669921875
-1012.5703125
-1115.818359375
-1139.974609375
-1060.025390625
-873.5625
-596.287109375
-258.041015625
99.138671875
420.2578125
645.021484375
740.646484375
739.462890625
725.83203125
762.998046875
837.869140625
893.966796875
909.6875
920.634765625
969.26171875
1062.234375
1185.326171875
1332.68359375
1501.26953125
1671.287109375
1811.701171875
1898.57421875
1916.10546875
1853.154296875
1721.26171875
1570.857421875
1462.255859375
1408.537109375
1360.251953125
1256.927734375
1085.9921875
883.349609375
684.337890625
486.74609375
261.83203125
-5.857421875
-289.427734375
-521.81640625
-625.232421875
-550.900390625
-307.962890625
37.556640625
398.15234375
713.36328125
973.13671875
1195.37109375
1382.708984375
1508.31640625
1546.8359375
1510.47265625
1443.599609375
1381.97265625
1324.1796875
1244.021484375
1126.361328125
991.845703125
890.244140625
865.76171875
922.421875
1027.1875
1150.455078125
1286.158203125
1410.974609375
1443.1484375
1297.375
1005.185546875
738.28125
659.998046875
759.876953125
873.525390625
861.6328125
727.517578125
559.287109375
417.712890625
316.55078125
266.515625
275.138671875
307.875
298.0078125
207.74609375
54.337890625
-124.51171875
-299.740234375
-443.744140625
-535.013671875
-587.875
-641.08984375
-686.1484375
-633.900390625
-394.5703125
14.375
470.455078125
849.6484375
1097.931640625
1212.935546875
1210.84765625
1133.890625
1045.6953125
973.169921875
867.35546875
662.1796875
370.63671875
88.099609375
-105.447265625
-213.78125
-281.541015625
-316.73828125
-291.318359375
-208.23046875
-129.791015625
-121.7421875
-178.82421875
-212.82421875
-110.810546875
184.333984375
620.623046875
1046.029296875
1292.642578125
1292.60546875
1130.5078125
974.265625
944.9375
1050.01171875
1226.294921875
1415.677734375
1587.28125
1716.546875
1783.455078125
1794.109375
1776.580078125
1746.521484375
1697.78515625
1635.501953125
1592.6328125
1594.130859375
1626.03515625
1668.55859375
1745.697265625
1905.1875
2149.45703125
2421.525390625
2666.830078125
2873.26171875
3033.037109375
3103.443359375
3045.283203125
2884.544921875
2696.71484375
2531.2734375
2383.65625
2244.49609375
2143.6484375
2127.8984375
2209.796875
2348.7578125
2473.125
2521.728515625
2485.9296875
2421.017578125
2399.357421875
2438.60546875
2484.041015625
2466.115234375
2362.0859375
2197.69921875
2009.94921875
1823.26171875
1648.580078125
1490.361328125
1360.14453125
1285.212890625
1284.640625
1329.29296875
1350.99609375
1308.64453125
1221.640625
1118.55078125
984.943359375
801.509765625
612.158203125
501.9609375
507.689453125
593.921875
720.693359375
886.193359375
1085.63671875
1272.701171875
1393.458984375
1431.583984375
1393.796875
1278.66015625
1095.1640625
894.384765625
741.076171875
649.21484375
568.615234375
439.576171875
249.76953125
43.833984375
-107.22265625
-150.96484375
-85.44140625
51.2265625
225.8515625
431.51171875
653.96484375
837.220703125
910.91015625
849.955078125
690.029296875
490.466796875
300.81640625
154.53125
65.607421875
23.982421875
11.28125
25.853515625
81.498046875
185.19921875
330.830078125
507.490234375
692.015625
838.47265625
906.861328125
912.6328125
924.349609375
994.6875
1099.603515625
1149.685546875
1056.861328125
802.755859375
466.701171875
184.3984375
49.712890625
47.890625
100.990234375
168.986328125
268.6484375
398.1796875
509.296875
590.5078125
726.04296875
1007.29296875
1400.6171875
1759.255859375
1967.81640625
2030.326171875
2014.720703125
1965.041015625
1893.552734375
1815.74609375
1746.796875
1673.017578125
1561.22265625
1401.701171875
1225.521484375
1077.828125
986.9609375
959.177734375
985.015625
1037.517578125
1071.650390625
1043.720703125
941.005859375
786.857421875
609.09375
409.08984375
174.173828125
-82.78515625
-314.912109375
-478.740234375
-565.365234375
-587.482421875
-555.044921875
-480.07421875
-389.814453125
-311.080078125
-245.10546875
-172.62109375
-73.53125
76.966796875
313.935546875
643.431640625
992.212890625
1234.1328125
1292.658203125
1207.439453125
1091.630859375
1038.65625
1073.931640625
1166.892578125
1263.87109375
1321.30859375
1329.7265625
1303.09375
1236.95703125
1094.94140625
858.34765625
576.744140625
339.1640625
192.490234375
110.634765625
47.271484375
-7.228515625
-36.240234375
-42.615234375
-53.615234375
-76.14453125
-67.52734375
29.234375
216.806640625
416.95703125
520.927734375
470.802734375
294.13671875
65.4453125
-157.75
-362.310546875
-557.94140625
-741.30859375
-880.767578125
-931.482421875
-869.87890625
-723.080078125
-564.79296875
-470.03515625
-460.369140625
-487.55859375
-472.35546875
-365.419921875
-180.345703125
21.841796875
175.2890625
245.73046875
246.380859375
232.90625
270.861328125
379.556640625
499.255859375
537.33203125
465.453125
354.294921875
290.87890625
280.966796875
269.197265625
244.90234375
275.30859375
416.515625
634.7734375
849.1640625
1022.759765625
1170.521484375
1292.455078125
1346.92578125
1301.58984375
1184.109375
1069.8671875
1030.576171875
1092.8125
1225.029296875
1357.083984375
1428.904296875
1435.4921875
1426.59375
1462.173828125
1563.521484375
1690.57421875
1756.8515625
1686.224609375
1480.763671875
1226.513671875
1011.73046875
849.29296875
705.728515625
592.24609375
576.908203125
690.75
860.587890625
967.501953125
960.759765625
900.130859375
902.75390625
1059.74609375
1374.669921875
1745.990234375
2013.6328125
2057.708984375
1878.576171875
1592.046875
1349.970703125
1248.447265625
1276.19921875
1332.931640625
1316.583984375
1213.88671875
1100.607421875
1050.62890625
1068.068359375
1117.802734375
1183.80078125
1259.685546875
1305.6484375
1266.279296875
1135.8671875
972.177734375
840.533203125
770.869140625
767.525390625
823.138671875
909.724609375
985.224609375
1025.626953125
1032.5546875
1004.4375
929.833984375
821.82421875
726.11328125
668.74609375
617.5859375
522.78125
379.87109375
226.37109375
89.23828125
-33.9609375
-147.7265625
-243.34765625
-315.365234375
-371.677734375
-422.03515625
-471.380859375
-525.03125
-585.05078125
-643.015625
-695.162109375
-764.73046875
-886.40234375
-1059.97265625
-1236.501953125
-1359.90234375
-1409.830078125
-1399.146484375
-1348.267578125
-1274.556640625
-1190.69921875
-1095.02734375
-970.4453125
-807.25
-622.248046875
-445.732421875
-299.40234375
-199.57421875
-165.8359375
-195.544921875
-229.072265625
-174.541015625
7.685546875
255.359375
459.041015625
565.62890625
613.693359375
665.361328125
718.173828125
694.6015625
512.767578125
156.26171875
-323.833984375
-855.306640625
-1370.818359375
-1790.115234375
-2010.26171875
-1951.947265625
-1625.0625
-1132.3515625
-599.91015625
-114.4921875
272.595703125
515.08984375
581.095703125
485.65234375
279.06640625
-5.84765625
-366.49609375
-773.751953125
-1128.544921875
-1311.193359375
-1278.55859375
-1097.345703125
-882.169921875
-712.48046875
-600.205078125
-510.279296875
-405.009765625
-290.060546875
-229.736328125
-299.8984375
-509.91796875
-783.64453125
-1032.810546875
-1234.47265625
-1413.822265625
-1566.23828125
-1638.826171875
-1600.76171875
-1497.689453125
-1407.98046875
-1359.98828125
-1318.48046875
-1244.662109375
-1140.791015625
-1032.21875
-930.8359375
-831.228515625
-732.248046875
-652.548828125
-630.275390625
-706.859375
-892.39453125
-1136.56640625
-1352.123046875
-1489.412109375
-1581.6796875
-1695.67578125
-1837.076171875
-1924.4140625
-1864.658203125
-1644.94921875
-1347.453125
-1086.166015625
-932.087890625
-883.5078125
-893.306640625
-923.3359375
-971.8984375
-1045.587890625
-1117.796875
-1142.71484375
-1116.091796875
-1093.1171875
-1123.830078125
-1187.84375
-1216.697265625
-1167.5078125
-1046.583984375
-870.33203125
-641.833984375
-375.810546875
-116.046875
92.306640625
234.365234375
319.7734375
362.86328125
379.984375
387.2578125
381.8203125
338.302734375
243.896484375
128.01953125
35.21484375
-28.650390625
-103.55859375
-227.646484375
-398.564453125
-583.328125
-747.912109375
-868.462890625
-927.029296875
-911.291015625
-819.021484375
-660.330078125
-461.357421875
-270.87109375
-154.0546875
-158.767578125
-270.271484375
-399.310546875
-433.677734375
-321.705078125
-107.66015625
122.6640625
325.048828125
510.31640625
684.69921875
816.185546875
881.2421875
916.650390625
987.88671875
1112.671875
1246.1015625
1338.83984375
1377.607421875
1361.548828125
1270.16015625
1077.85546875
792.0625
467.716796875
189.88671875
35.44140625
23.93359375
92.724609375
139.02734375
102.958984375
2.3828125
-114.13671875
-223.525390625
-325.880859375
-416.833984375
-494.681640625
-582.34765625
-708.50390625
-862.83984375
-990.6328125
-1038.14453125
-998.33984375
-923.755859375
-908.77734375
-1038.29296875
-1311.533203125
-1608.0234375
-1761.162109375
-1689.60546875
-1451.875
-1174.0234375
-947.8046875
-805.416015625
-754.802734375
-795.400390625
-899.298828125
-1009.001953125
-1071.572265625
-1068.6484375
-1008.96484375
-902.705078125
-753.66796875
-573.630859375
-394.892578125
-262.74609375
-211.103515625
-237.462890625
-294.982421875
-315.5078125
-259.84765625
-157.75
-86.427734375
-89.55078125
-122.4453125
-103.88671875
-25.705078125
23.267578125
-36.037109375
-173.21484375
-295.103515625
-375.3515625
-484.388671875
-681.25
-923.15234375
-1113.421875
-1212.205078125
-1267.2734375
-1348.630859375
-1481.98046875
-1640.875
-1776.14453125
-1847.44921875
-1845.169921875
-1794.556640625
-1736.337890625
-1696.9453125
-1668.251953125
-1606.39453125
-1458.046875
-1212.82421875
-937.333984375
-733.75
-648.150390625
-635.5390625
-626.15625
-601.0859375
-583.72265625
-590.015625
-628.044921875
-726.49609375
-909.626953125
-1139.560546875
-1325.69921875
-1402.818359375
-1370.61328125
-1258.44921875
-1099.2421875
-951.025390625
-887.990234375
-925.552734375
-981.294921875
-950.275390625
-806.697265625
-608.515625
-431.92578125
-341.25390625
-393.9296875
-605.482421875
-897.306640625
-1131.087890625
-1224.3828125
-1207.978515625
-1155.63671875
-1090.25390625
-983.91796875
-821.400390625
-624.48828125
-421.11328125
-223.841796875
-42.8515625
104.96875
209.69140625
274.458984375
296.7890625
255.009765625
127.275390625
-77.919921875
-318.5625
-544.921875
-721.306640625
-825.1875
-840.900390625
-767.03125
-625.81640625
-452.681640625
-273.451171875
-98.548828125
61.095703125
183.255859375
241.341796875
210.41796875
65.720703125
-200.173828125
-538.259765625
-836.94921875
-989.7109375
-980.939453125
-891.330078125
-812.69921875
-768.70703125
-720.470703125
-630.357421875
-506.658203125
-397.076171875
-355.443359375
-413.197265625
-566.73046875
-777.61328125
-980.51171875
-1101.349609375
-1093.990234375
-981.79296875
-856.91015625
-811.94921875
-861.380859375
-943.822265625
-1007.294921875
-1072.23828125
-1193.416015625
-1372.90234375
-1536.025390625
-1600.119140625
-1558.001953125
-1488.8203125
-1486.3984375
-1571.955078125
-1672.16796875
-1684.857421875
-1568.01953125
-1362.775390625
-1137.3359375
-928.55078125
-745.21875
-607.779296875
-560.07421875
-638.974609375
-839.044921875
-1102.923828125
-1340.775390625
-1469.359375
-1448.91796875
-1292.083984375
-1048.630859375
-795.84765625
-630.455078125
-620.580078125
-731.701171875
-825.375
-777.884765625
-604.224609375
-438.087890625
-391.841796875
-466.443359375
-596.205078125
-736.314453125
-882.162109375
-1032.8671875
-1170.31640625
-1268.044921875
-1300.6484375
-1250.85546875
-1127.046875
-976.173828125
-868.732421875
-862.4765625
-967.23828125
-1125.47265625
-1229.298828125
-1191.123046875
-1026.546875
-859.501953125
-822.197265625
-943.8515625
-1136.849609375
-1275.810546875
-1280.966796875
-1151.904296875
-959.462890625
-806.67578125
-763.927734375
-818.607421875
-890.49609375
-900.697265625
-823.38671875
-681.46484375
-516.107421875
-367.6328125
-265.34375
-216.384765625
-207.623046875
-227.275390625
-277.88671875
-357.5546875
-437.720703125
-482.46484375
-496.46484375
-533.9765625
-639.244140625
-782.177734375
-872.892578125
-844.806640625
-710.6953125
-538.345703125
-396.8515625
-334.7421875
-369.94921875
-457.072265625
-483.5625
-359.859375
-131.927734375
38.4140625
33.328125
-108.51171875
-262.431640625
-368.158203125
-470.1953125
-626.634765625
-825.55859375
-1000.3671875
-1099.724609375
-1130.666015625
-1143.62109375
-1177.037109375
-1213.341796875
-1202.228515625
-1133.796875
-1061.474609375
-1030.51171875
-1013.994140625
-958.6796875
-869.33203125
-793.02734375
-731.3984375
-636.685546875
-511.138671875
-449.873046875
-546.3984375
-788.439453125
-1076.396484375
-1315.759765625
-1464.572265625
-1521.220703125
-1505.80078125
-1445.884765625
-1360.583984375
-1269.751953125
-1223.658203125
-1285.5
-1456.45703125
-1649.498046875
-1774.826171875
-1830.5078125
-1873.0859375
-1919.689453125
-1923.392578125
-1837.08203125
-1661.576171875
-1433.4765625
-1201.72265625
-1018.205078125
-920.56640625
-915.525390625
-987.16015625
-1103.736328125
-1198.79296875
-1183.52734375
-1031.6953125
-837.275390625
-730.103515625
-734.783203125
-765.25390625
-757.578125
-743.986328125
-780.490234375
-865.203125
-959.552734375
-1035.55078125
-1062.677734375
-997.462890625
-840.34375
-674.400390625
-596.083984375
-618.474609375
-675.625
-700.845703125
-662.984375
-548.24609375
-357.291015625
-120.318359375
117.373046875
320.318359375
452.84765625
473.029296875
384.6171875
280.48828125
277.10546875
396.572265625
551.498046875
646.314453125
650.064453125
569.953125
412.09765625
193.16015625
-52.72265625
-306.236328125
-567.443359375
-805.7734375
-948.646484375
-959.40625
-894.451171875
-835.892578125
-787.2109375
-686.158203125
-514.30859375
-341.201171875
-247.458984375
-245.78125
-299.677734375
-386.171875
-502.314453125
-619.390625
-667.94140625
-587.107421875
-380.998046875
-113.861328125
151.765625
405.119140625
672.650390625
962.080078125
1233.505859375
1427.0859375
1508.94921875
1487.05859375
1394.283203125
1264.12109375
1114.43359375
945.21484375
755.408203125
562.78515625
393.390625
242.53125
61.341796875
-200.03125
-541.689453125
-918.408203125
-1281.25390625
-1591.46875
-1802.291015625
-1865.8671875
-1777.169921875
-1591.736328125
-1379.572265625
-1169.697265625
-955.52734375
-748.056640625
-603.48828125
-588.77734375
-720.3671875
-934.234375
-1114.357421875
-1161.14453125
-1049.666015625
-832.296875
-588.365234375
-371.39453125
-195.9921875
-54.619140625
68.373046875
190.4765625
317.212890625
428.125
487.638671875
474.853515625
391.466796875
233.322265625
-29.234375
-415.193359375
-867.259765625
-1239.810546875
-1381.427734375
-1251.005859375
-958.9609375
-689.2734375
-570.251953125
-607.26171875
-724.208984375
-854.111328125
-983.400390625
-1120.1015625
-1241.51171875
-1289.224609375
-1218.30859375
-1049.447265625
-871.83203125
-788.396484375
-843.326171875
-992.80078125
-1149.296875
-1258.703125
-1329.375
-1386.830078125
-1421.10546875
-1398.544921875
-1312.95703125
-1194.548828125
-1064.9296875
-910.974609375
-716.11328125
-496.662109375
-292.61328125
-140.447265625
-67.931640625
-89.119140625
-175.03125
-247.6328125
-243.998046875
-189.630859375
-178.48046875
-274.234375
-453.693359375
-646.671875
-798.8828125
-886.3046875
-903.0078125
-862.701171875
-798.2109375
-740.841796875
-709.201171875
-722.669921875
-799.28125
-922.21875
-1033.759765625
-1090.900390625
-1112.44921875
-1146.091796875
-1204.98828125
-1266.296875
-1315.78125
-1352.529296875
-1353.142578125
-1275.619140625
-1112.203125
-907.501953125
-710.939453125
-537.2734375
-384.9140625
-264.05078125
-190.05859375
-176.224609375
-251.669921875
-454.662109375
-773.296875
-1111.498046875
-1353.26953125
-1457.083984375
-1456.587890625
-1378.1015625
-1206.3828125
-947.32421875
-679.203125
-496.583984375
-412.60546875
-352.435546875
-248.26171875
-114.23046875
-18.14453125
-5.921875
-78.1015625
-221.5390625
-420.03515625
-622.234375
-739.97265625
-723.11328125
-632.806640625
-604.498046875
-723.025390625
-949.298828125
-1173.951171875
-1319.845703125
-1381.568359375
-1394.607421875
-1399.833984375
-1431.37109375
-1507.927734375
-1624.333984375
-1759.353515625
-1888.568359375
-1979.615234375
-1989.763671875
-1901.138671875
-1764.50390625
-1677.849609375
-1698.322265625
-1786.478515625
-1854.53125
-1860.71875
-1837.646484375
-1832.01953125
-1838.2734375
-1800.708984375
-1671.71484375
-1460.55078125
-1227.7265625
-1032.705078125
-881.7578125
-726.353515625
-520.80859375
-284.685546875
-98.60546875
-28.626953125
-59.482421875
-112.546875
-124.994140625
-95.728515625
-55.08984375
-17.310546875
16.779296875
30.568359375
5.748046875
-27.658203125
6.98828125
148.712890625
328.341796875
414.474609375
337.123046875
148.744140625
-40.609375
-168.701171875
-252.125
-333.017578125
-420.939453125
-488.20703125
-504.431640625
-466.35546875
-401.46484375
-350.2421875
-340.3828125
-368.666015625
-405.71875
-423.59375
-421.470703125
-421.927734375
-441.548828125
-470.22265625
-480.78515625
-450.6484375
-367.9921875
-228.396484375
-44.2578125
143.375
283.7265625
358.513671875
392.46484375
409.21875
385.96875
265.810546875
11.23828125
-360.1640625
-776.13671875
-1125.74609375
-1292.404296875
-1217.783203125
-957.94921875
-659.361328125
-454.76953125
-377.8203125
-377.759765625
-399.271484375
-431.59375
-490.228515625
-577.025390625
-670.916015625
-751.205078125
-820.689453125
-902.455078125
-1013.927734375
-1145.71875
-1266.9609375
-1345.70703125
-1356.068359375
-1270.8671875
-1068.1328125
-758.544921875
-398.916015625
-65.80859375
184.18359375
326.59375
356.27734375
281.89453125
133.359375
-42.08203125
-202.763671875
-332.330078125
-440.521484375
-554.119140625
-707.580078125
-927.08984375
-1206.025390625
-1490.80859375
-1698.76171875
-1764.517578125
-1685.220703125
-1530.275390625
-1403.005859375
-1376.755859375
-1451.11328125
-1560.857421875
-1626.90625
-1606.38671875
-1506.900390625
-1365.392578125
-1219.150390625
-1094.197265625
-1010.693359375
-982.6875
-999.439453125
-1012.00390625
-960.97265625
-835.71875
-700.8203125
-644.333984375
-691.548828125
-778.283203125
-816.177734375
-776.619140625
-700.44140625
-631.32421875
-558.908203125
-436.9296875
-245.90234375
-22.958984375
166.451171875
271.76953125
275.78515625
195.326171875
76.4765625
-31.00390625
-118.59375
-230.693359375
-409.021484375
-628.8671875
-813.80859375
-912.173828125
-931.669921875
-895.71484375
-802.578125
-651.51171875
-484.6015625
-368.8828125
-337.5234375
-361.060546875
-366.263671875
-274.951171875
-53.8046875
237.85546875
461.59375
504.9296875
388.296875
249.56640625
217.20703125
311.359375
459.802734375
578.205078125
627.994140625
624.078125
601.962890625
565.625
469.423828125
276.84765625
37.11328125
-135.35546875
-175.287109375
-127.619140625
-72.2265625
-22.8515625
60.18359375
180.126953125
277.392578125
294.48046875
229.447265625
117.5703125
-7.271484375
-118.150390625
-187.974609375
-202.287109375
-177.400390625
-156.67578125
-186.884765625
-290.82421875
-448.76171875
-603.91015625
-695.900390625
-693.86328125
-599.740234375
-434.95703125
-237.865234375
-58.62890625
72.056640625
168.345703125
258.49609375
326.029296875
306.080078125
148.185546875
-135.302734375
-483.634765625
-823.990234375
-1092.40625
-1260.421875
-1363.818359375
-1469.857421875
-1582.134765625
-1607.548828125
-1465.92578125
-1218.091796875
-1027.591796875
-984.748046875
-1016.56640625
-992.791015625
-877.90234375
-740.052734375
-641.07421875
-574.2421875
-511.720703125
-463.966796875
-466.169921875
-531.337890625
-644.27734375
-789.330078125
-954.140625
-1103.150390625
-1173.07421875
-1116.109375
-947.330078125
-739.642578125
-567.333984375
-453.650390625
-370.396484375
-283.3515625
-195.029296875
-144.478515625
-170.201171875
-276.203125
-428.587890625
-575.123046875
-669.634765625
-696.88671875
-688.689453125
-703.005859375
-762.404296875
-813.763671875
-774.609375
-628.970703125
-455.345703125
-344.515625
-307.705078125
-284.24609375
-222.484375
-128.03125
-45.015625
-19.931640625
-76.5859375
-190.408203125
-284.275390625
-287.3046875
-214.515625
-160.537109375
-197.087890625
-302.62109375
-412.703125
-508.95703125
-620.494140625
-752.552734375
-857.27734375
-884.4609375
-838.2734375
-777.05078125
-769.421875
-843.953125
-958.60546875
-1019.65234375
-955.27734375
-779.26171875
-569.884765625
-391.041015625
-257.826171875
-174.724609375
-163.146484375
-225.24609375
-308.421875
-343.361328125
-313.51953125
-261.60546875
-226.5234375
-193.2734375
-109.0703125
62.396484375
300.431640625
524.958984375
635.4375
577.578125
394.740234375
214.626953125
171.107421875
321.01953125
619.224609375
962.548828125
1259.69140625
1470.9375
1593.482421875
1621.3359375
1532.697265625
1318.8046875
1008.46875
646.279296875
252.28515625
-175.099609375
-611.689453125
-984.87109375
-1217.451171875
-1288.658203125
-1239.939453125
-1129.734375
-1003.966796875
-910.462890625
-910.962890625
-1047.111328125
-1290.474609375
-1541.4609375
-1690.2421875
-1687.349609375
-1570.619140625
-1438.984375
-1392.8828125
-1470.470703125
-1619.94921875
-1739.228515625
-1757.509765625
-1682.83203125
-1573.837890625
-1481.240234375
-1426.701171875
-1417.572265625
-1447.759765625
-1478.853515625
-1448.560546875
-1320.060546875
-1118.82421875
-911.94140625
-756.150390625
-669.353515625
-638.771484375
-639.908203125
-647.912109375
-643.763671875
-621.076171875
-593.677734375
-596.6015625
-666.5390625
-803.669921875
-953.794921875
-1047.640625
-1066.408203125
-1056.3203125
-1074.443359375
-1137.951171875
-1233.39453125
-1347.314453125
-1459.23828125
-1518.15234375
-1462.009765625
-1272.375
-999.021484375
-730.56640625
-546.869140625
-482.220703125
-504.9609375
-535.23828125
-516.2734375
-482.6015625
-536.46484375
-737.904296875
-1026.55078125
-1263.1640625
-1344.44140625
-1278.330078125
-1163.626953125
-1103.314453125
-1122.58203125
-1158.5234375
-1133.529296875
-1037.015625
-921.73046875
-826.880859375
-738.701171875
-636.9765625
-541.59375
-481.18359375
-442.517578125
-392.775390625
-338.251953125
-315.048828125
-322.7265625
-315.921875
-277.599609375
-258.666015625
-316.013671875
-439.892578125
-573.1328125
-677.7734375
-743.427734375
-746.501953125
-657.353515625
-505.728515625
-400.064453125
-446.666015625
-656.33203125
-945.173828125
-1212.146484375
-1396.0234375
-1474.564453125
-1450.564453125
-1352.849609375
-1224.67578125
-1089.720703125
-941.958984375
-785.1015625
-663.923828125
-624.2109375
-642.544921875
-629.185546875
-517.84375
-334.416015625
-161.439453125
-51.81640625
1.2265625
22.5703125
14.59765625
-39.69921875
-157.1875
-344.599609375
-586.5625
-832.404296875
-1014.341796875
-1098.501953125
-1112.146484375
-1111.0546875
-1132.875
-1195.154296875
-1316.115234375
-1497.701171875
-1686.806640625
-1795.298828125
-1786.52734375
-1720.7109375
-1684.484375
-1687.017578125
-1659.849609375
-1557.69921875
-1421.181640625
-1325.369140625
-1300.15625
-1328.03515625
-1392.13671875
-1481.427734375
-1552.302734375
-1529.1953125
-1364.7421875
-1086.208984375
-778.990234375
-539.66015625
-434.8359375
-462.455078125
-536.224609375
-543.94921875
-452.001953125
-334.140625
-277.73046875
-289.03515625
-318.03515625
-342.740234375
-381.654296875
-445.044921875
-531.888671875
-666.123046875
-869.158203125
-1085.626953125
-1203.615234375
-1181.640625
-1102.263671875
-1060.544921875
-1049.6875
-1011.9921875
-962.732421875
-987.607421875
-1122.287109375
-1296.189453125
-1403.59765625
-1384.111328125
-1233.13671875
-994.3515625
-764.412109375
-650.466796875
-678.19140625
-765.5078125
-818.33203125
-830.544921875
-861.392578125
-940.130859375
-1034.689453125
-1103.380859375
-1134.345703125
-1129.71484375
-1087.708984375
-1017.83984375
-953.40625
-931.583984375
-967.0078125
-1047.419921875
-1141.03125
-1202.93359375
-1193.1875
-1107.47265625
-986.865234375
-885.81640625
-830.95703125
-817.81640625
-841.662109375
-912.177734375
-1025.24609375
-1129.240234375
-1144.005859375
-1032.96875
-855.490234375
-731.59765625
-742.673828125
-865.4453125
-999.517578125
-1047.625
-968.73046875
-780.17578125
-540.828125
-332.625
-226.435546875
-239.9296875
-332.658203125
-456.7578125
-609.912109375
-824.078125
-1099.689453125
-1365.783203125
-1520.0546875
-1511.904296875
-1385.2109375
-1241.5546875
-1161.205078125
-1149.6171875
-1147.623046875
-1091.494140625
-972.94921875
-847.916015625
-782.490234375
-783.158203125
-779.76953125
-679.73828125
-439.177734375
-86.43359375
306.255859375
658.509765625
898.51953125
974.728515625
876.22265625
645.640625
362.05078125
98.1484375
-118.015625
-305.86328125
-493.658203125
-671.32421875
-785.041015625
-784.736328125
-671.9609375
-493.634765625
-298.28515625
-115.125
30.32421875
106.921875
94.3515625
-6.39453125
-185.005859375
-426.58203125
-696.23046875
-938.69921875
-1107.630859375
-1180.6015625
-1135.822265625
-941.4375
-597.40234375
-174.537109375
220.04296875
517.037109375
708.060546875
810.443359375
845.142578125
848.642578125
867.216796875
919.615234375
983.798828125
1030.474609375
1051.056640625
1045.9765625
1010.802734375
949.15625
878.154296875
802.341796875
697.8984375
540.9765625
339.421875
122.052734375
-87.498046875
-268.51171875
-392.572265625
-441.095703125
-423.1953125
-353.09375
-224.904296875
-45.90234375
111.193359375
137.361328125
-7.517578125
-242.943359375
-441.04296875
-532.966796875
-527.396484375
-454.97265625
-339.29296875
-220.26171875
-158.447265625
-183.85546875
-253.826171875
-288.6328125
-250.24609375
-170.28515625
-101.923828125
-68.322265625
-71.26171875
-128.267578125
-266.791015625
-476.56640625
-693.884765625
-852.490234375
-941.384765625
-998.07421875
-1050.53515625
-1080.650390625
-1045.404296875
-925.314453125
-752.244140625
-595.388671875
-515.333984375
-522.7734375
-584.02734375
-670.53515625
-788.763671875
-943.859375
-1086.376953125
-1131.607421875
-1046.685546875
-895.439453125
-775.26953125
-722.494140625
-702.564453125
-684.486328125
-691.15234375
-762.05859375
-886.0546875
-993.18359375
-1011.0234375
-917.546875
-744.48828125
-548.98046875
-388.9453125
-310.001953125
-337.509765625
-477.509765625
-724.52734375
-1054.71484375
-1400.84375
-1654.583984375
-1733.546875
-1661.685546875
-1561.16796875
-1541.759765625
-1602.248046875
-1650.29296875
-1607.490234375
-1479.73046875
-1335.05078125
-1235.3828125
-1191.751953125
-1169.41796875
-1128.994140625
-1066.6640625
-1013.078125
-991.75390625
-992.24609375
-997.13671875
-1020.822265625
-1094.916015625
-1214.0546875
-1317.1796875
-1331.294921875
-1228.865234375
-1049.2734375
-875.568359375
-776.05859375
-744.46875
-707.9609375
-625.408203125
-569.13671875
-664.08203125
-937.04296875
-1268.974609375
-1514.294921875
-1627.021484375
-1647.033203125
-1612.681640625
-1540.0390625
-1463.498046875
-1437.712890625
-1491.630859375
-1607.0078125
-1733.81640625
-1800.50390625
-1732.439453125
-1513.46484375
-1230.572265625
-1010.779296875
-900.830078125
-842.166015625
-768.583984375
-686.4296875
-645.72265625
-676.873046875
-783.375
-962.1015625
-1194.908203125
-1437.22265625
-1641.66015625
-1781.28515625
-1837.43359375
-1794.57421875
-1675.412109375
-1553.83203125
-1490.96875
-1468.91796875
-1425.244140625
-1346.25390625
-1285.546875
-1290.23046875
-1354.732421875
-1464.49609375
-1642.1328125
-1907.609375
-2205.09375
-2410.814453125
-2432.880859375
-2296.224609375
-2121.40234375
-2019.55078125
-2003.8828125
-1992.72265625
-1889.921875
-1664.41015625
-1364.46875
-1069.314453125
-831.3203125
-659.078125
-548.580078125
-521.90625
-618.435546875
-832.46875
-1068.82421875
-1191.0546875
-1131.748046875
-947.224609375
-759.009765625
-655.08203125
-646.17578125
-681.041015625
-677.45703125
-565.59375
-344.115234375
-91.400390625
107.203125
237.5
334.068359375
394.947265625
370.380859375
246.923828125
93.626953125
-7.607421875
-49.578125
-87.1328125
-156.16796875
-234.7421875
-275.26953125
-253.376953125
-194.314453125
-168.265625
-242.783203125
-413.357421875
-591.83984375
-692.25390625
-723.96875
-774.455078125
-904.71484375
-1091.037109375
-1268.439453125
-1394.978515625
-1459.580078125
-1459.095703125
-1398.78125
-1307.517578125
-1229.85546875
-1197.548828125
-1212.52734375
-1253.431640625
-1295.255859375
-1328.64453125
-1364.0234375
-1413.44140625
-1471.31640625
-1522.78125
-1566.36328125
-1609.486328125
-1640.169921875
-1627.474609375
-1562.708984375
-1479.015625
-1408.701171875
-1334.755859375
-1211.033203125
-1029.693359375
-847.853515625
-741.703125
-743.58203125
-820.302734375
-895.455078125
-890.73828125
-767.828125
-551.765625
-317.2890625
-145.75390625
-87.40234375
-152.04296875
-318.7734375
-545.67578125
-776.931640625
-957.43359375
-1059.21875
-1104.501953125
-1155.1328125
-1259.2109375
-1400.5
-1513.55078125
-1553.56640625
-1530.09375
-1459.353515625
-1315.935546875
-1075.068359375
-794.322265625
-604.26171875
-598.541015625
-757.482421875
-985.880859375
-1189.30859375
-1297.921875
-1264.54296875
-1093.9921875
-865.818359375
-686.341796875
-609.75390625
-618.681640625
-661.6953125
-675.107421875
-585.6953125
-354.033203125
-40.3125
208.8984375
274.037109375
160.1328125
-20.138671875
-139.66796875
-131.892578125
-12.841796875
141.38671875
256.119140625
320.837890625
380.3828125
452.533203125
481.56640625
400.81640625
217.91015625
-0.60546875
-214.1640625
-428.490234375
-629.095703125
-748.4765625
-733.80078125
-622.455078125
-516.48046875
-486.71875
-522.87109375
-573.275390625
-610.046875
-644.580078125
-690.755859375
-730.9765625
-727.712890625
-663.333984375
-555.6328125
-432.98046875
-311.69140625
-209.037109375
-160.697265625
-200.697265625
-327.271484375
-505.349609375
-695.572265625
-861.599609375
-962.8125
-978.27734375
-942.181640625
-918.859375
-926.525390625
-913.0859375
-823.767578125
-666.869140625
-495.13671875
-349.9453125
-248.884765625
-203.2265625
-213.052734375
-256.220703125
-310.09765625
-375.50390625
-457.974609375
-544.01953125
-628.564453125
-751.0703125
-961.82421875
-1251.078125
-1544.439453125
-1767.51953125
-1881.787109375
-1862.369140625
-1692.375
-1399.55859375
-1061.23828125
-747.287109375
-479.98046875
-260.8984375
-102.236328125
-11.2265625
19.181640625
-26.701171875
-198.181640625
-506.685546875
-864.96875
-1148.2578125
-1310.8515625
-1399.177734375
-1454.0703125
-1451.818359375
-1354.21875
-1169.916015625
-938.9921875
-690.16796875
-444.330078125
-236.30859375
-96.416015625
-18.7109375
22.58984375
29.80859375
-12.537109375
-80.1796875
-84.64453125
66.626953125
382.900390625
770.43359375
1101.0
1298.546875
1365.361328125
1340.349609375
1249.380859375
1099.259765625
902.5859375
687.806640625
484.974609375
317.849609375
211.42578125
183.603515625
212.046875
226.5078125
167.3828125
60.630859375
11.951171875
103.6953125
298.328125
457.59765625
462.05078125
306.5703125
80.421875
-128.828125
-295.671875
-431.439453125
-530.025390625
-559.052734375
-497.568359375
-368.873046875
-240.701171875
-201.904296875
-321.81640625
-598.609375
-939.013671875
-1214.525390625
-1357.904296875
-1396.876953125
-1388.130859375
-1341.369140625
-1229.236328125
-1052.8984375
-861.328125
-700.38671875
-566.76171875
-422.65625
-243.61328125
-48.078125
107.26953125
160.068359375
88.15234375
-69.080078125
-247.56640625
-420.8828125
-610.74609375
-833.84765625
-1064.556640625
-1265.08203125
-1427.40234375
-1559.015625
-1646.02734375
-1668.408203125
-1651.236328125
-1665.50390625
-1761.48046875
-1915.7109375
-2049.978515625
-2087.994140625
-1993.533203125
-1782.05078125
-1516.232421875
-1278.318359375
-1125.36328125
-1063.609375
-1058.423828125
-1054.5625
-993.96484375
-851.751953125
-678.798828125
-585.326171875
-648.263671875
-836.599609375
-1046.783203125
-1202.9140625
-1300.39453125
-1364.0078125
-1401.466796875
-1406.525390625
-1378.01953125
-1318.3046875
-1229.708984375
-1129.455078125
-1062.884765625
-1094.04296875
-1279.634765625
-1631.609375
-2074.880859375
-2446.0390625
-2577.482421875
-2412.953125
-2033.63671875
-1571.6015625
-1126.56640625
-768.365234375
-559.06640625
-515.7109375
-572.74609375
-637.51171875
-683.49609375
-745.66015625
-824.787109375
-853.4765625
-786.259765625
-686.951171875
-685.251953125
-851.056640625
-1129.1484375
-1387.931640625
-1516.701171875
-1488.05859375
-1352.4453125
-1181.7265625
-1013.1796875
-842.25
-658.310546875
-471.7265625
-309.2890625
-206.78515625
-211.96484375
-365.51953125
-652.677734375
-984.224609375
-1250.0625
-1397.08984375
-1453.775390625
-1493.4609375
-1583.27734375
-1745.74609375
-1939.375
-2079.28515625
-2100.802734375
-2008.513671875
-1854.666015625
-1680.576171875
-1500.939453125
-1338.4140625
-1241.1640625
-1252.96484375
-1378.560546875
-1579.78515625
-1788.5546875
-1926.796875
-1947.1796875
-1874.427734375
-1788.267578125
-1743.63671875
-1713.544921875
-1622.998046875
-1431.2421875
-1170.638671875
-917.00390625
-736.27734375
-647.302734375
-612.279296875
-563.255859375
-457.765625
-316.001953125
-195.28515625
-129.173828125
-104.251953125
-93.990234375
-91.208984375
-92.16796875
-65.830078125
31.55078125
203.2265625
390.021484375
515.96484375
549.341796875
505.578125
399.40625
226.533203125
8.09765625
-178.1328125
-258.6015625
-261.13671875
-309.708984375
-492.53125
-753.984375
-945.095703125
-969.85546875
-855.791015625
-694.732421875
-558.2734375
-477.91796875
-460.005859375
-480.759765625
-484.162109375
-423.529296875
-309.734375
-197.0546875
-118.755859375
-54.705078125
34.68359375
162.330078125
310.640625
455.88671875
580.89453125
673.4921875
730.427734375
762.556640625
782.037109375
779.173828125
721.36328125
585.732421875
395.21875
217.275390625
116.947265625
101.7734375
113.255859375
82.68359375
0.013671875
-80.96484375
-111.173828125
-106.89453125
-127.29296875
-199.947265625
-290.748046875
-348.080078125
-352.0703125
-308.3828125
-215.75390625
-65.474609375
131.521484375
337.94921875
514.03125
636.58203125
694.109375
675.4921875
568.654296875
366.3203125
76.375
-264.62109375
-591.50390625
-838.060546875
-970.630859375
-994.505859375
-937.13671875
-835.310546875
-723.720703125
-609.021484375
-458.60546875
-247.203125
-21.82421875
113.26171875
96.541015625
-31.2421875
-189.84765625
-354.486328125
-552.693359375
-785.4375
-999.501953125
-1142.228515625
-1204.16015625
-1195.474609375
-1116.291015625
-974.63671875
-812.234375
-687.78515625
-643.9765625
-702.6796875
-870.48828125
-1119.46875
-1369.158203125
-1520.236328125
-1524.2109375
-1417.787109375
-1287.25390625
-1200.09765625
-1160.4453125
-1113.16015625
-986.3671875
-741.51953125
-397.796875
-20.357421875
310.740234375
532.431640625
625.435546875
624.357421875
594.19921875
586.6953125
619.525390625
692.1171875
800.05859375
923.103515625
1018.041015625
1044.654296875
992.28515625
867.23828125
666.189453125
383.248046875
37.771484375
-323.46875
-647.27734375
-884.244140625
-998.4609375
-1003.52734375
-982.58203125
-1026.1171875
-1132.408203125
-1202.109375
-1153.279296875
-1016.302734375
-892.072265625
-840.298828125
-840.4921875
-849.013671875
-857.615234375
-889.36328125
-956.322265625
-1027.08984375
-1029.556640625
-895.9765625
-625.8359375
-306.833984375
-63.212890625
19.26953125
-75.08203125
-302.2421875
-572.685546875
-776.68359375
-844.708984375
-800.806640625
-736.6328125
-720.50390625
-739.251953125
-724.568359375
-617.611328125
-412.181640625
-164.05859375
32.1171875
98.359375
23.984375
-141.111328125
-337.35546875
-522.833984375
-662.751953125
-733.47265625
-748.9921875
-748.5234375
-738.83203125
-680.248046875
-553.484375
-409.556640625
-319.55859375
-295.654296875
-296.453125
-294.2734375
-298.6484375
-320.111328125
-346.1953125
-352.625
-311.9765625
-200.666015625
-32.390625
120.46875
179.353515625
139.849609375
68.662109375
20.4140625
-4.53515625
-17.833984375
-9.935546875
18.123046875
30.412109375
-6.89453125
-92.533203125
-214.78125
-370.271484375
-525.451171875
-599.9375
-544.361328125
-419.30078125
-343.712890625
-364.71484375
-419.84765625
-426.8359375
-366.216796875
-269.517578125
-173.693359375
-110.048828125
-100.8125
-132.767578125
-151.529296875
-110.64453125
-21.076171875
64.310546875
106.83984375
105.974609375
75.107421875
16.060546875
-73.46875
-175.26171875
-245.568359375
-246.0625
-185.576171875
-123.060546875
-116.259765625
-169.923828125
-246.404296875
-320.685546875
-401.642578125
-494.794921875
-568.525390625
-574.759765625
-493.123046875
-343.39453125
-163.98828125
11.03125
163.794921875
296.916015625
424.01953125
545.265625
630.71875
632.78125
518.69921875
298.978515625
34.39453125
-188.88671875
-309.5703125
-325.59765625
-273.0546875
-176.32421875
-38.986328125
116.875
235.9765625
276.953125
256.66015625
225.767578125
212.69140625
212.34765625
215.771484375
218.0546875
195.103515625
101.392578125
-91.392578125
-359.1796875
-634.1875
-846.533203125
-962.64453125
-994.458984375
-975.15234375
-926.306640625
-855.47265625
-784.25
-755.947265625
-796.849609375
-882.421875
-963.189453125
-1016.92578125
-1055.8828125
-1092.72265625
-1128.076171875
-1169.58984375
-1229.41015625
-1288.36328125
-1284.759765625
-1160.47265625
-919.3671875
-642.755859375
-456.42578125
-470.35546875
-714.46875
-1110.572265625
-1514.197265625
-1796.4140625
-1893.185546875
-1800.951171875
-1560.39453125
-1247.8671875
-948.609375
-718.033203125
-579.0546875
-549.34765625
-628.748046875
-745.9609375
-770.01953125
-628.82421875
-403.90625
-264.1875
-302.7265625
-462.23046875
-610.232421875
-651.806640625
-574.81640625
-434.9375
-320.083984375
-297.232421875
-359.09375
-428.09765625
-433.228515625
-383.876953125
-359.56640625
-430.3671875
-594.654296875
-790.12109375
-953.056640625
-1059.009765625
-1109.0859375
-1095.943359375
-1011.40625
-894.89453125
-842.306640625
-928.22265625
-1121.546875
-1311.447265625
-1425.052734375
-1490.4765625
-1568.640625
-1651.87890625
-1662.013671875
-1540.208984375
-1310.83203125
-1054.466796875
-840.234375
-695.4765625
-628.1328125
-657.556640625
-808.50390625
-1069.4140625
-1364.03125
-1582.0
-1650.443359375
-1576.560546875
-1423.361328125
-1257.109375
-1121.685546875
-1040.88671875
-1018.208984375
-1034.6953125
-1067.134765625
-1114.228515625
-1191.96484375
-1299.09375
-1401.59375
-1460.5703125
-1465.927734375
-1434.1015625
-1383.775390625
-1328.322265625
-1284.283203125
-1264.173828125
-1253.345703125
-1209.9609375
-1102.548828125
-942.841796875
-773.68359375
-633.88671875
-547.29296875
-531.87890625
-585.86328125
-657.287109375
-662.390625
-567.25
-438.390625
-377.017578125
-400.275390625
-419.794921875
-351.58984375
-219.611328125
-124.033203125
-120.744140625
-161.927734375
-155.548828125
-57.48828125
104.419921875
274.994140625
416.455078125
512.759765625
553.421875
531.64453125
459.25
371.81640625
307.1875
274.5234375
245.431640625
175.74609375
37.01171875
-164.13671875
-383.626953125
-555.017578125
-622.591796875
-575.806640625
-452.75
-305.056640625
-161.42578125
-26.751953125
94.912109375
192.09765625
258.1640625
294.919921875
296.509765625
240.427734375
106.07421875
-99.66015625
-341.84375
-580.70703125
-789.994140625
-956.822265625
-1077.15625
-1159.185546875
-1222.572265625
-1278.8671875
-1307.935546875
-1263.486328125
-1112.0234375
-866.361328125
-578.34375
-304.009765625
-80.02734375
77.32421875
167.859375
202.125
183.634765625
92.044921875
-99.123046875
-377.259765625
-675.806640625
-918.755859375
-1074.384765625
-1157.107421875
-1189.5625
-1180.005859375
-1127.71875
-1027.37890625
-869.3515625
-660.84375
-456.0625
-344.638671875
-389.064453125
-572.22265625
-808.833984375
-1002.662109375
-1096.609375
-1091.75390625
-1039.03125
-1006.724609375
-1035.435546875
-1113.544921875
-1194.603515625
-1234.837890625
-1213.767578125
-1131.27734375
-999.0
-835.79296875
-666.279296875
-523.046875
-444.22265625
-448.810546875
-501.8984375
-522.1953125
-451.109375
-311.328125
-171.77734375
-53.6640625
98.263671875
337.580078125
636.806640625
908.71875
1083.916015625
1134.443359375
1038.083984375
774.072265625
374.732421875
-54.486328125
-401.662109375
-628.353515625
-768.30078125
-864.462890625
-932.927734375
-975.265625
-988.228515625
-955.55859375
-863.857421875
-746.658203125
-691.47265625
-775.81640625
-997.017578125
-1276.357421875
-1526.544921875
-1704.47265625
-1808.060546875
-1845.740234375
-1821.755859375
-1747.982421875
-1661.921875
-1619.765625
-1652.810546875
-1723.193359375
-1737.466796875
-1620.423828125
-1372.689453125
-1049.916015625
-701.15625
-347.916015625
-14.005859375
254.509765625
409.80859375
430.80859375
333.091796875
171.357421875
34.060546875
3.638671875
93.775390625
232.458984375
328.58984375
361.22265625
398.158203125
528.392578125
779.92578125
1096.78125
1384.427734375
1572.923828125
1639.27734375
1580.86328125
1391.05078125
1079.1328125
700.578125
334.171875
21.9453125
-241.041015625
-446.380859375
-536.162109375
-461.455078125
-263.869140625
-65.244140625
26.5859375
-15.15625
-152.025390625
-330.22265625
-509.90625
-672.6796875
-815.423828125
-927.138671875
-974.1328125
-932.630859375
-842.78515625
-802.205078125
-882.486328125
-1060.28515625
-1241.15625
-1337.54296875
-1314.828125
-1188.921875
-1012.068359375
-851.162109375
-741.125
-647.689453125
-500.64453125
-279.19921875
-48.66796875
101.80859375
144.04296875
116.68359375
61.685546875
-12.255859375
-98.349609375
-159.044921875
-158.166015625
-117.244140625
[truncated: 68,574 more chars]
