# Supplementary material for: Widespread extracellular electron transfer pathways for charging microbial cytochrome OmcS nanowires via periplasmic cytochromes PpcABCDE
Source: Nat Commun. 2024 Mar 20;15:2434. doi: 10.1038/s41467-024-46192-0 (PMC10954620; doi:10.1038/s41467-024-46192-0)
Supplement: Supplementary file 4 — Source Data [file 41467_2024_46192_MOESM4_ESM.zip › 9. Malvankar_Source_Data/9. Malvankar_Source_Data_NMR/Fig_6_PpcA reoxidation/Fig6_PpcA_Gs_Reoxidation_6.txt]

# File created = Friday, November 24, 2023 at 11:16:00 PM Western European Standard Time
# Data set = PpcA_Gs_Reoxidation_Experiments_NMR  10  1  /Users/pilarcportela/Topspin_examdata
# Spectral Region:
# LEFT = 24.728479385375977 ppm. RIGHT = -15.326944503550585 ppm.
#
# SIZE = 32768 ( = number of points)
#
# In the following ordering is from the 'left' to the 'right' limits!
# Lines beginning with '#' must be considered as comment lines.
#
-2139.70703125
-2219.857421875
-2306.544921875
-2359.013671875
-2365.0390625
-2366.205078125
-2417.408203125
-2524.9765625
-2638.666015625
-2701.29296875
-2691.232421875
-2616.1171875
-2484.072265625
-2297.40234375
-2073.546875
-1860.859375
-1722.046875
-1693.955078125
-1761.71484375
-1876.373046875
-1998.25390625
-2116.013671875
-2224.11328125
-2301.830078125
-2333.88671875
-2341.46875
-2363.9453125
-2403.107421875
-2408.890625
-2335.98046875
-2198.6328125
-2050.02734375
-1916.537109375
-1774.6953125
-1594.80078125
-1390.93359375
-1221.345703125
-1144.900390625
-1174.232421875
-1260.677734375
-1327.244140625
-1332.076171875
-1305.001953125
-1311.576171875
-1378.52734375
-1468.283203125
-1533.326171875
-1578.517578125
-1649.787109375
-1765.052734375
-1877.19140625
-1916.40234375
-1861.5
-1758.1640625
-1668.09765625
-1612.6015625
-1573.751953125
-1539.87890625
-1527.37109375
-1550.84375
-1591.888671875
-1617.880859375
-1622.90234375
-1626.607421875
-1633.970703125
-1623.380859375
-1585.681640625
-1553.1171875
-1569.609375
-1642.71875
-1742.29296875
-1839.712890625
-1931.3359375
-2026.1953125
-2127.080078125
-2224.9765625
-2299.1015625
-2321.01171875
-2273.359375
-2173.466796875
-2072.119140625
-2020.478515625
-2034.076171875
-2084.32421875
-2121.27734375
-2110.58203125
-2060.04296875
-2014.8359375
-2024.37890625
-2112.470703125
-2274.404296875
-2486.13671875
-2702.6484375
-2859.408203125
-2903.51171875
-2834.755859375
-2705.271484375
-2572.73828125
-2463.111328125
-2380.208984375
-2330.904296875
-2322.17578125
-2340.998046875
-2356.7734375
-2347.3828125
-2311.626953125
-2252.701171875
-2160.337890625
-2018.005859375
-1823.796875
-1597.28515625
-1369.08984375
-1173.80078125
-1054.01953125
-1055.416015625
-1197.279296875
-1442.1796875
-1705.330078125
-1905.94921875
-2014.974609375
-2059.744140625
-2093.416015625
-2159.15234375
-2264.271484375
-2372.451171875
-2428.501953125
-2408.43359375
-2346.796875
-2305.169921875
-2315.15625
-2360.72265625
-2409.673828125
-2444.998046875
-2464.98828125
-2469.921875
-2454.833984375
-2404.755859375
-2295.97265625
-2118.01171875
-1900.69140625
-1704.529296875
-1573.978515625
-1507.66796875
-1477.17578125
-1458.91796875
-1439.236328125
-1406.87109375
-1360.7734375
-1319.1796875
-1304.880859375
-1322.3984375
-1358.9375
-1403.189453125
-1453.361328125
-1510.755859375
-1574.470703125
-1638.6484375
-1688.97265625
-1710.990234375
-1712.84765625
-1732.072265625
-1805.259765625
-1931.41015625
-2070.849609375
-2173.37109375
-2203.34375
-2156.0390625
-2067.576171875
-1993.203125
-1947.9375
-1876.193359375
-1713.349609375
-1482.150390625
-1298.005859375
-1263.822265625
-1376.66015625
-1543.865234375
-1664.55859375
-1681.2109375
-1583.66796875
-1404.064453125
-1207.953125
-1061.380859375
-992.265625
-988.73046875
-1032.203125
-1118.994140625
-1248.005859375
-1400.34375
-1540.0390625
-1633.3203125
-1666.80859375
-1650.94921875
-1607.580078125
-1552.74609375
-1491.703125
-1429.544921875
-1381.52734375
-1369.677734375
-1411.767578125
-1513.255859375
-1661.66015625
-1822.72265625
-1947.671875
-1993.66796875
-1942.728515625
-1808.1484375
-1633.51953125
-1484.234375
-1420.279296875
-1460.259765625
-1574.744140625
-1720.4140625
-1870.197265625
-2001.296875
-2073.9453125
-2054.6171875
-1963.751953125
-1874.109375
-1846.38671875
-1877.310546875
-1918.076171875
-1926.5859375
-1887.890625
-1802.626953125
-1686.56640625
-1582.921875
-1546.994140625
-1599.869140625
-1705.140625
-1801.732421875
-1853.1484375
-1858.15625
-1828.5390625
-1778.373046875
-1731.796875
-1715.03515625
-1726.53125
-1727.34375
-1674.568359375
-1559.7734375
-1411.109375
-1273.720703125
-1200.201171875
-1236.40234375
-1376.673828125
-1529.08984375
-1562.939453125
-1421.759765625
-1183.47265625
-993.1015625
-940.044921875
-1007.349609375
-1121.28515625
-1221.53515625
-1284.7890625
-1312.94921875
-1322.169921875
-1334.48828125
-1359.513671875
-1382.001953125
-1380.98046875
-1364.76953125
-1370.765625
-1416.134765625
-1461.056640625
-1448.302734375
-1382.74609375
-1342.35546875
-1390.400390625
-1497.287109375
-1575.21875
-1574.81640625
-1516.86328125
-1445.169921875
-1397.71875
-1424.693359375
-1572.693359375
-1815.240234375
-2038.869140625
-2141.408203125
-2123.296875
-2050.8515625
-1963.486328125
-1868.349609375
-1800.296875
-1811.66015625
-1891.732421875
-1959.2890625
-1964.30078125
-1952.234375
-1995.109375
-2094.833984375
-2192.76953125
-2249.69140625
-2275.36328125
-2290.7734375
-2299.23828125
-2295.328125
-2275.2421875
-2236.009765625
-2183.4375
-2139.853515625
-2126.015625
-2136.580078125
-2149.84765625
-2157.224609375
-2160.873046875
-2141.712890625
-2057.517578125
-1892.107421875
-1697.626953125
-1569.73828125
-1571.740234375
-1680.4296875
-1805.36328125
-1862.84375
-1834.181640625
-1757.44140625
-1677.552734375
-1620.88671875
-1609.44140625
-1663.73046875
-1770.23046875
-1866.3828125
-1887.314453125
-1825.138671875
-1724.93359375
-1629.5625
-1549.37109375
-1480.361328125
-1423.703125
-1379.21875
-1339.380859375
-1302.615234375
-1285.150390625
-1313.693359375
-1407.560546875
-1559.4140625
-1722.19140625
-1827.634765625
-1844.060546875
-1815.244140625
-1815.251953125
-1859.029296875
-1885.6953125
-1844.720703125
-1774.083984375
-1769.962890625
-1892.8125
-2123.75390625
-2399.826171875
-2661.826171875
-2864.486328125
-2965.208984375
-2925.228515625
-2730.16015625
-2413.572265625
-2057.0078125
-1747.79296875
-1518.779296875
-1334.669921875
-1153.845703125
-1001.15234375
-960.013671875
-1085.15234375
-1336.001953125
-1605.708984375
-1807.494140625
-1924.123046875
-1984.40625
-2014.8828125
-2024.7421875
-2023.98828125
-2032.9375
-2062.34765625
-2090.169921875
-2070.361328125
-1973.2734375
-1821.9921875
-1689.876953125
-1654.146484375
-1736.931640625
-1885.0078125
-2014.30859375
-2078.849609375
-2089.35546875
-2067.537109375
-2009.330078125
-1912.716796875
-1818.73046875
-1785.017578125
-1818.376953125
-1867.73828125
-1893.2109375
-1911.458984375
-1957.453125
-2029.921875
-2098.0703125
-2140.7578125
-2152.6953125
-2129.751953125
-2080.490234375
-2042.607421875
-2050.63671875
-2081.916015625
-2064.052734375
-1948.40625
-1756.033203125
-1539.283203125
-1318.591796875
-1079.587890625
-825.57421875
-607.486328125
-486.4765625
-470.447265625
-501.57421875
-517.40625
-521.79296875
-584.64453125
-771.259765625
-1082.6875
-1462.107421875
-1834.6484375
-2129.7578125
-2291.904296875
-2300.787109375
-2176.48828125
-1946.693359375
-1620.30859375
-1216.716796875
-808.794921875
-502.138671875
-366.591796875
-407.857421875
-597.33203125
-893.431640625
-1231.724609375
-1537.400390625
-1771.943359375
-1945.70703125
-2069.322265625
-2115.3984375
-2044.296875
-1848.23046875
-1559.15625
-1239.482421875
-977.55078125
-854.11328125
-877.580078125
-972.041015625
-1060.73046875
-1146.34375
-1282.69140625
-1489.9921875
-1736.19140625
-1985.12890625
-2217.798828125
-2412.125
-2547.4453125
-2631.423828125
-2680.220703125
-2667.982421875
-2543.908203125
-2315.580078125
-2069.927734375
-1882.7109375
-1740.529296875
-1582.033203125
-1386.7421875
-1187.275390625
-1014.373046875
-869.6640625
-748.107421875
-657.798828125
-617.78125
-653.150390625
-781.779296875
-983.509765625
-1191.72265625
-1338.869140625
-1404.48046875
-1400.921875
-1330.650390625
-1191.439453125
-1012.677734375
-843.544921875
-700.904296875
-566.005859375
-440.611328125
-368.080078125
-381.927734375
-465.587890625
-581.939453125
-710.28125
-828.84765625
-892.748046875
-868.935546875
-778.044921875
-666.431640625
-548.0234375
-411.6015625
-279.984375
-216.74609375
-257.548828125
-362.181640625
-452.150390625
-480.25390625
-454.078125
-410.400390625
-382.31640625
-381.732421875
-402.01171875
-439.654296875
-510.50390625
-632.1171875
-794.830078125
-973.177734375
-1166.392578125
-1396.189453125
-1650.6640625
-1859.841796875
-1952.197265625
-1917.986328125
-1798.37890625
-1639.57421875
-1492.107421875
-1431.78515625
-1522.052734375
-1737.859375
-1958.5078125
-2056.220703125
-1983.15234375
-1778.97265625
-1528.05859375
-1319.521484375
-1212.7265625
-1208.859375
-1264.279296875
-1350.626953125
-1497.072265625
-1762.29296875
-2166.130859375
-2642.568359375
-3041.283203125
-3185.16015625
-2979.3359375
-2503.22265625
-1976.01953125
-1593.576171875
-1393.939453125
-1286.287109375
-1180.0
-1053.326171875
-922.2578125
-797.640625
-678.013671875
-545.244140625
-362.546875
-119.751953125
104.38671875
167.13671875
-15.1015625
-380.97265625
-778.044921875
-1086.10546875
-1275.98828125
-1377.873046875
-1430.28515625
-1459.5625
-1484.8359375
-1530.08203125
-1622.453125
-1760.298828125
-1881.744140625
-1897.802734375
-1781.8125
-1607.6640625
-1475.09765625
-1413.333984375
-1384.4296875
-1362.431640625
-1366.912109375
-1416.9296875
-1487.38671875
-1524.82421875
-1491.623046875
-1395.494140625
-1292.904296875
-1253.685546875
-1289.51953125
-1317.09765625
-1226.98828125
-998.6640625
-718.88671875
-481.123046875
-306.125
-178.34375
-115.8359375
-161.671875
-325.99609375
-574.107421875
-860.466796875
-1141.16796875
-1363.412109375
-1483.453125
-1502.169921875
-1456.423828125
-1370.37109375
-1239.783203125
-1069.876953125
-903.669921875
-798.93359375
-789.46484375
-874.255859375
-1029.94140625
-1227.4296875
-1448.38671875
-1689.09765625
-1937.125
-2147.41015625
-2263.2265625
-2266.0859375
-2186.23046875
-2060.501953125
-1904.599609375
-1734.796875
-1583.25390625
-1462.390625
-1331.45703125
-1130.46875
-844.87890625
-516.771484375
-201.505859375
57.71875
214.810546875
218.58984375
51.5546875
-238.02734375
-557.814453125
-825.86328125
-1006.951171875
-1115.134765625
-1199.060546875
-1319.587890625
-1519.228515625
-1794.87109375
-2095.90234375
-2354.0859375
-2521.4921875
-2582.478515625
-2534.580078125
-2373.845703125
-2115.087890625
-1819.55859375
-1574.53125
-1430.697265625
-1373.3359375
-1363.208984375
-1381.544921875
-1413.84375
-1417.5078125
-1353.5078125
-1250.380859375
-1192.263671875
-1224.5625
-1300.345703125
-1338.07421875
-1306.64453125
-1233.880859375
-1159.130859375
-1107.615234375
-1089.21484375
-1081.451171875
-1021.716796875
-861.837890625
-643.576171875
-487.927734375
-488.203125
-628.61328125
-819.734375
-994.65234375
-1151.79296875
-1319.416015625
-1506.470703125
-1689.958984375
-1829.572265625
-1885.712890625
-1838.77734375
-1709.62890625
-1562.2109375
-1470.13671875
-1464.015625
-1507.029296875
-1528.6484375
-1488.130859375
-1405.37109375
-1332.41796875
-1303.48828125
-1314.80078125
-1340.447265625
-1355.08984375
-1344.26171875
-1302.8359375
-1224.87890625
-1094.83984375
-900.3203125
-664.564453125
-456.09765625
-345.65625
-348.982421875
-418.681640625
-486.95703125
-507.5234375
-472.53125
-420.693359375
-430.537109375
-569.75
-824.830078125
-1090.90234375
-1249.783203125
-1261.158203125
-1181.06640625
-1107.28125
-1108.73046875
-1182.908203125
-1262.28125
-1272.91015625
-1201.830078125
-1100.75
-1020.07421875
-961.68359375
-913.1640625
-903.61328125
-987.880859375
-1174.708984375
-1396.46484375
-1557.96875
-1604.64453125
-1546.912109375
-1437.365234375
-1328.986328125
-1243.24609375
-1171.794921875
-1105.83203125
-1050.220703125
-1002.658203125
-942.1640625
-862.53125
-802.5390625
-813.76953125
-906.361328125
-1055.515625
-1252.12109375
-1507.90234375
-1810.39453125
-2113.708984375
-2381.11328125
-2594.654296875
-2711.400390625
-2664.826171875
-2450.681640625
-2177.95703125
-1986.861328125
-1926.29296875
-1941.232421875
-1959.26953125
-1948.244140625
-1903.564453125
-1831.552734375
-1755.0703125
-1698.673828125
-1655.654296875
-1596.044921875
-1513.759765625
-1436.869140625
-1382.17578125
-1330.169921875
-1260.5078125
-1184.37890625
-1119.009765625
-1050.24609375
-944.916015625
-787.771484375
-585.18359375
-346.439453125
-90.6171875
131.587890625
254.15625
248.720703125
150.0234375
21.580078125
-94.310546875
-188.0859375
-260.201171875
-306.61328125
-330.986328125
-360.466796875
-435.548828125
-575.5078125
-752.048828125
-900.57421875
-962.26171875
-919.59765625
-798.22265625
-645.259765625
-512.623046875
-452.982421875
-509.5859375
-687.9765625
-932.78125
-1146.943359375
-1253.384765625
-1246.228515625
-1178.98046875
-1102.5078125
-1020.2109375
-903.689453125
-741.630859375
-567.12890625
-447.478515625
-391.37109375
-366.109375
-297.505859375
-136.744140625
79.775390625
250.673828125
303.984375
264.6640625
218.490234375
221.779296875
262.724609375
297.451171875
295.048828125
247.927734375
166.80859375
78.5
13.423828125
-16.13671875
-22.4375
-32.005859375
-79.552734375
-197.125
-377.380859375
-547.96875
-619.240234375
-572.869140625
-476.28515625
-395.453125
-325.251953125
-229.8203125
-120.140625
-52.52734375
-66.234375
-161.7734375
-332.44140625
-574.5234375
-861.19921875
-1143.783203125
-1392.564453125
-1607.767578125
-1778.2734375
-1866.599609375
-1869.583984375
-1873.203125
-1995.3046875
-2251.310546875
-2498.267578125
-2543.091796875
-2316.072265625
-1930.62109375
-1572.072265625
-1343.73828125
-1230.814453125
-1188.271484375
-1216.904296875
-1339.044921875
-1535.79296875
-1743.583984375
-1903.083984375
-1988.0703125
-1999.130859375
-1960.623046875
-1920.69921875
-1921.634765625
-1959.462890625
-1988.71484375
-1965.248046875
-1864.125
-1665.611328125
-1367.66015625
-1026.763671875
-746.37890625
-590.81640625
-529.1796875
-494.50390625
-484.81640625
-570.0703125
-796.099609375
-1109.72265625
-1393.869140625
-1566.154296875
-1632.15234375
-1646.162109375
-1631.8359375
-1552.08203125
-1358.69140625
-1058.22265625
-714.5703125
-396.58203125
-148.5546875
-9.099609375
-16.943359375
-168.73828125
-391.09765625
-586.625
-706.095703125
-759.8046875
-771.16015625
-745.94140625
-682.8671875
-587.02734375
-468.16015625
-344.15234375
-246.4140625
-199.990234375
-194.86328125
-200.171875
-216.787109375
-295.24609375
-483.880859375
-766.76953125
-1062.73828125
-1278.142578125
-1355.3359375
-1285.958984375
-1099.193359375
-842.630859375
-566.90234375
-318.705078125
-132.658203125
-11.365234375
86.287109375
213.234375
373.28125
503.416015625
535.783203125
472.609375
381.119140625
315.458984375
265.82421875
193.126953125
92.4765625
-1.03125
-63.525390625
-115.166015625
-194.65625
-317.396484375
-469.869140625
-631.4375
-782.775390625
-896.958984375
-943.1953125
-908.96484375
-813.064453125
-696.07421875
-602.962890625
-564.935546875
-576.271484375
-586.857421875
-541.625
-440.62890625
-344.986328125
-312.734375
-345.33203125
-407.7890625
-477.01171875
-546.380859375
-602.052734375
-627.857421875
-627.279296875
-611.46875
-570.708984375
-490.2890625
-395.830078125
-348.33984375
-380.783203125
-461.09375
-524.78515625
-520.384765625
-418.04296875
-209.13671875
77.193359375
375.78125
626.8046875
807.7265625
916.552734375
946.400390625
897.27734375
796.056640625
679.767578125
564.962890625
448.099609375
323.708984375
184.962890625
21.611328125
-156.701171875
-302.568359375
-363.60546875
-337.083984375
-276.990234375
-248.05859375
-284.21484375
-380.94140625
-503.029296875
-598.20703125
-624.5234375
-574.2421875
-466.951171875
-326.99609375
-180.88671875
-66.48828125
-20.068359375
-51.796875
-148.404296875
-292.560546875
-454.77734375
-570.23046875
-561.9375
-410.125
-184.14453125
11.8984375
120.41796875
153.8203125
153.92578125
145.515625
127.31640625
94.7421875
59.34375
37.208984375
19.669921875
-26.87109375
-119.369140625
-230.91796875
-323.126953125
-390.23828125
-443.60546875
-466.8046875
-430.466796875
-355.6953125
-316.814453125
-357.25
-433.283203125
-465.62890625
-422.740234375
-331.09765625
-230.6015625
-151.138671875
-111.20703125
-98.998046875
-61.736328125
47.3671875
204.544921875
322.845703125
330.48046875
224.296875
47.0078125
-159.923828125
-364.974609375
-525.796875
-586.857421875
-513.078125
-329.587890625
-120.142578125
30.21484375
97.6875
117.416015625
123.38671875
116.29296875
97.29296875
95.509765625
128.89453125
161.04296875
138.111328125
59.42578125
-27.841796875
-99.169921875
-172.818359375
-251.2421875
-284.41796875
-213.94921875
-28.958984375
235.470703125
526.98046875
785.005859375
950.35546875
995.818359375
935.9765625
790.107421875
554.80859375
237.154296875
-103.12890625
-381.349609375
-563.798828125
-698.4453125
-865.265625
-1102.291015625
-1372.74609375
-1589.560546875
-1673.60546875
-1602.455078125
-1413.115234375
-1168.11328125
-931.28515625
-765.708984375
-715.162109375
-763.658203125
-836.96484375
-874.263671875
-885.97265625
-914.00390625
-950.5625
-937.73828125
-850.796875
-745.833984375
-710.353515625
-789.416015625
-969.501953125
-1206.916015625
-1451.978515625
-1666.404296875
-1845.94921875
-2022.3125
-2221.298828125
-2414.529296875
-2524.033203125
-2480.021484375
-2271.861328125
-1944.689453125
-1554.47265625
-1133.0390625
-697.919921875
-289.07421875
19.478515625
156.58984375
102.775390625
-98.189453125
-364.8359375
-609.23046875
-766.20703125
-824.6875
-829.5078125
-822.69140625
-775.50390625
-606.884765625
-284.74609375
114.265625
464.48828125
690.01171875
784.052734375
759.357421875
627.447265625
427.791015625
232.349609375
92.943359375
-1.552734375
-97.724609375
-214.564453125
-319.31640625
-361.478515625
-325.470703125
-257.080078125
-241.400390625
-340.73828125
-541.9765625
-772.990234375
-981.44921875
-1185.771484375
-1427.689453125
-1678.685546875
-1822.54296875
-1749.1953125
-1454.9921875
-1034.62890625
-583.390625
-131.37890625
324.9375
760.546875
1125.775390625
1408.09765625
1654.482421875
1908.720703125
2138.76171875
2250.185546875
2173.923828125
1925.80859375
1579.576171875
1203.607421875
838.228515625
517.1796875
279.419921875
147.77734375
107.51171875
118.244140625
148.037109375
194.64453125
275.22265625
393.267578125
509.841796875
550.732421875
456.9609375
238.69921875
-23.00390625
-230.267578125
-321.0859375
-278.14453125
-114.73828125
129.080078125
394.15234375
634.7421875
842.015625
1015.919921875
1123.50390625
1121.029296875
1024.8671875
924.703125
901.490234375
950.587890625
1004.0625
1007.794921875
954.1015625
862.81640625
769.740234375
726.310546875
769.142578125
876.654296875
976.51953125
1002.91015625
934.720703125
788.431640625
603.771484375
434.154296875
315.185546875
232.994140625
153.3515625
88.580078125
97.4375
200.90625
335.70703125
420.703125
441.271484375
438.501953125
443.916015625
463.349609375
500.869140625
548.263671875
558.87890625
482.041015625
331.724609375
184.58984375
102.052734375
84.994140625
107.541015625
154.70703125
210.21875
239.732421875
207.99609375
94.505859375
-113.150390625
-406.06640625
-715.08203125
-920.88671875
-941.28125
-799.515625
-589.083984375
-393.466796875
-264.21875
-245.25
-359.6953125
-560.74609375
-729.56640625
-744.587890625
-553.748046875
-194.26171875
230.8203125
600.37109375
840.41796875
967.642578125
1056.052734375
1146.83984375
1202.51953125
1163.3203125
1036.517578125
905.91015625
845.390625
835.98828125
784.296875
626.728515625
405.888671875
235.23828125
196.6484375
287.7265625
458.94921875
664.650390625
862.794921875
1003.771484375
1064.337890625
1082.923828125
1121.08984375
1188.69140625
1242.580078125
1262.685546875
1287.650390625
1356.8203125
1453.30078125
1531.60546875
1571.46875
1569.884765625
1505.712890625
1360.537109375
1166.171875
980.091796875
804.271484375
576.73828125
270.82421875
-34.421875
-222.666015625
-259.083984375
-199.51953125
-93.498046875
66.392578125
281.6015625
483.087890625
576.56640625
539.853515625
437.7734375
340.779296875
259.376953125
163.15625
34.59765625
-108.24609375
-216.888671875
-224.76171875
-82.6875
185.6796875
473.8828125
667.876953125
734.564453125
721.912109375
682.0234375
620.6640625
519.630859375
377.0078125
213.62109375
60.328125
-51.302734375
-105.37109375
-121.51171875
-142.609375
-188.939453125
-233.88671875
-231.427734375
-154.609375
-5.837890625
181.529296875
334.30859375
362.169921875
230.21875
9.05859375
-172.8359375
-230.81640625
-167.67578125
-30.671875
142.87890625
335.291015625
536.69921875
745.291015625
969.15234375
1213.3046875
1464.083984375
1685.49609375
1825.869140625
1836.95703125
1707.86328125
1486.626953125
1254.326171875
1068.884765625
937.037109375
833.42578125
727.97265625
597.828125
442.306640625
297.986328125
212.4375
181.9921875
136.59765625
14.634765625
-158.869140625
-298.208984375
-356.0625
-366.259765625
-386.578125
-433.162109375
-486.474609375
-532.4453125
-568.265625
-580.71875
-549.6328125
-475.142578125
-381.142578125
-288.83984375
-206.134765625
-148.171875
-144.552734375
-206.6953125
-301.083984375
-380.22265625
-440.87109375
-529.990234375
-683.69921875
-876.060546875
-1043.447265625
-1152.181640625
-1225.208984375
-1299.76171875
-1371.14453125
-1388.515625
-1307.595703125
-1146.96484375
-991.02734375
-930.837890625
-992.427734375
-1118.4765625
-1220.70703125
-1251.916015625
-1231.751953125
-1212.873046875
-1229.625
-1275.4453125
-1319.591796875
-1339.373046875
-1332.427734375
-1294.09375
-1191.177734375
-982.935546875
-684.150390625
-388.306640625
-193.880859375
-103.873046875
-27.740234375
102.759765625
244.904296875
296.775390625
222.279296875
91.42578125
-5.595703125
-53.67578125
-104.703125
-193.03125
-285.337890625
-315.794921875
-253.97265625
-131.240234375
-10.78515625
61.322265625
87.37109375
117.708984375
217.66015625
415.81640625
673.927734375
915.021484375
1089.240234375
1208.009765625
1311.546875
1415.4296875
1498.177734375
1528.330078125
1487.876953125
1379.8671875
1236.31640625
1115.873046875
1066.23046875
1076.759765625
1083.634765625
1034.099609375
939.357421875
860.01171875
847.1328125
896.884765625
948.87890625
927.265625
799.79296875
603.390625
402.916015625
229.529296875
78.455078125
-42.55078125
-104.453125
-108.939453125
-108.66796875
-147.552734375
-211.341796875
-269.66015625
-339.19921875
-462.30859375
-637.921875
-815.41015625
-947.736328125
-1010.615234375
-979.728515625
-841.009765625
-629.68359375
-412.28515625
-216.15625
-16.66015625
192.90625
363.853515625
450.224609375
469.185546875
476.001953125
507.662109375
574.470703125
671.4375
761.810546875
779.2265625
693.54296875
562.953125
480.853515625
476.8125
503.900390625
516.0546875
520.052734375
551.03125
630.310546875
749.111328125
862.4921875
899.0546875
815.455078125
655.880859375
530.11328125
518.693359375
619.1640625
787.447265625
994.494140625
1221.625
1432.52734375
1587.4765625
1678.171875
1724.37109375
1741.0625
1728.609375
1690.494140625
1638.49609375
1574.982421875
1482.6953125
1338.771484375
1136.337890625
894.560546875
653.5234375
457.125
331.041015625
268.328125
230.810546875
165.115234375
29.349609375
-180.857421875
-431.345703125
-682.4921875
-920.267578125
-1142.48828125
-1320.03515625
-1396.41796875
-1337.291015625
-1168.462890625
-959.11328125
-779.625
-674.828125
-650.064453125
-664.162109375
-653.08984375
-583.17578125
-477.212890625
-380.57421875
-316.72265625
-285.775390625
-280.716796875
-278.78515625
-237.638671875
-136.58984375
-12.40234375
81.935546875
146.634765625
219.232421875
289.88671875
291.125
200.0625
101.24609375
97.6953125
186.314453125
275.892578125
316.65625
350.431640625
421.697265625
498.869140625
522.9375
496.3125
472.798828125
474.919921875
474.421875
461.49609375
485.36328125
596.376953125
772.697265625
934.240234375
1016.564453125
1005.3984375
911.46875
749.6328125
549.333984375
352.986328125
184.392578125
37.134765625
-88.802734375
-157.83984375
-134.052734375
-41.73828125
34.55078125
20.328125
-86.19921875
-221.029296875
-312.8515625
-335.642578125
-317.068359375
-300.689453125
-296.6171875
-276.580078125
-230.7421875
-218.0
-323.291015625
-545.955078125
-754.0859375
-783.013671875
-581.810546875
-248.880859375
66.927734375
272.109375
339.587890625
265.529296875
62.478515625
-211.037109375
-458.74609375
-612.0703125
-680.107421875
-724.33203125
-792.919921875
-887.875
-979.212890625
-1027.388671875
-996.03125
-870.705078125
-679.599609375
-484.4375
-339.34765625
-261.609375
-242.544921875
-272.220703125
-342.333984375
-431.890625
-500.685546875
-497.59765625
-379.158203125
-136.845703125
181.919921875
487.380859375
695.173828125
768.751953125
730.37109375
651.87109375
627.470703125
711.63671875
855.494140625
928.291015625
833.017578125
589.744140625
286.765625
-20.29296875
-320.556640625
-585.412109375
-757.15625
-802.984375
-727.228515625
-525.876953125
-195.232421875
186.806640625
453.09765625
479.677734375
297.875
32.796875
-234.865234375
-491.751953125
-708.1015625
-811.626953125
-759.009765625
-581.09375
-340.052734375
-82.228515625
152.810546875
321.060546875
404.39453125
432.33984375
453.548828125
500.609375
590.19921875
728.060546875
890.806640625
1023.42578125
1083.04296875
1081.15234375
1066.39453125
1066.4609375
1051.421875
949.095703125
702.873046875
337.453125
-29.55078125
-270.0625
-356.787109375
-377.021484375
-429.833984375
-535.0625
-651.1015625
-740.12109375
-783.458984375
-766.68359375
-698.625
-632.486328125
-620.154296875
-642.255859375
-619.361328125
-497.46484375
-294.51171875
-66.8828125
129.65234375
241.603515625
232.52734375
130.935546875
36.91796875
44.431640625
162.09765625
329.16015625
496.25
664.47265625
848.9609375
1031.095703125
1159.861328125
1193.73828125
1134.646484375
1020.509765625
885.751953125
733.755859375
552.98046875
351.14453125
155.8046875
-17.490234375
-173.96875
-305.962890625
-370.3359375
-319.513671875
-150.86328125
81.529296875
292.947265625
401.349609375
360.94921875
191.517578125
-29.828125
-224.791015625
-359.9296875
-429.517578125
-416.55078125
-307.650390625
-144.3984375
-18.892578125
7.6640625
-28.17578125
-18.3984375
128.26171875
419.609375
775.478515625
1076.349609375
1237.5078125
1263.126953125
1231.97265625
1223.029296875
1256.94140625
1308.669921875
1355.544921875
1390.306640625
1394.029296875
1324.49609375
1147.8671875
879.291015625
590.4140625
380.1796875
327.90625
445.3515625
651.392578125
803.298828125
788.078125
610.291015625
387.69921875
242.875
194.193359375
163.5703125
89.306640625
4.9609375
-11.43359375
55.8515625
142.587890625
195.224609375
241.806640625
349.984375
536.732421875
747.525390625
913.908203125
1000.48828125
994.681640625
885.599609375
680.341796875
431.685546875
222.162109375
105.9375
70.046875
59.978515625
40.6953125
21.322265625
16.1875
-2.564453125
-90.951171875
-267.728515625
-477.951171875
-630.591796875
-666.529296875
-591.658203125
-463.873046875
-358.70703125
-328.8046875
-374.259765625
-455.2734375
-542.49609375
-641.861328125
-758.59765625
-861.0390625
-910.4375
-910.685546875
-889.15625
-836.34765625
-716.0546875
-546.677734375
-419.525390625
-400.919921875
-450.736328125
-477.97265625
-452.712890625
-419.37890625
-416.37890625
-435.9140625
-464.2109375
-508.662109375
-563.595703125
-587.548828125
-544.806640625
-448.3046875
-336.921875
-229.6484375
-130.697265625
-64.82421875
-68.234375
-137.673828125
-218.298828125
-260.58984375
-274.7578125
-310.072265625
-386.041015625
-462.158203125
-477.583984375
-403.65625
-247.32421875
-20.14453125
267.322265625
575.453125
825.416015625
940.65234375
891.31640625
686.087890625
339.376953125
-119.818359375
-608.99609375
-1004.052734375
-1219.111328125
-1263.203125
-1202.66015625
-1084.345703125
-920.5390625
-738.712890625
-607.95703125
-593.541015625
-690.87890625
-813.935546875
-850.375
-735.9140625
-494.43359375
-220.62890625
-19.015625
59.2890625
39.078125
-10.884765625
-38.02734375
-45.263671875
-73.28515625
-139.291015625
-196.03125
-164.21875
-11.125
210.546875
404.46484375
500.34375
481.578125
369.326171875
204.640625
39.09375
-83.8828125
-148.33203125
-157.85546875
-108.779296875
15.36328125
217.66015625
462.650390625
677.818359375
778.8828125
712.390625
502.318359375
257.16015625
104.359375
100.708984375
212.8125
379.15625
562.21875
733.640625
851.384765625
891.791015625
886.615234375
886.931640625
895.4140625
876.49609375
837.7265625
850.802734375
960.017578125
1102.744140625
1165.572265625
1109.822265625
1000.728515625
910.9375
837.685546875
736.576171875
606.181640625
502.984375
478.322265625
526.107421875
592.78515625
618.26953125
564.970703125
427.2265625
223.1171875
-30.97265625
-338.3984375
-701.046875
-1079.91015625
-1399.55859375
-1604.291015625
-1693.5859375
-1691.099609375
-1602.287109375
-1427.947265625
-1203.021484375
-985.8828125
-807.884765625
-660.177734375
-530.681640625
-422.349609375
-326.47265625
-212.400390625
-68.7734375
65.4375
138.296875
144.62890625
126.8984375
121.91796875
125.7109375
107.326171875
39.21484375
-84.328125
-241.275390625
-393.724609375
-522.490234375
-652.181640625
-823.49609375
-1030.365234375
-1196.482421875
-1229.673828125
-1103.5078125
-884.48046875
-680.42578125
-561.458984375
-525.671875
-533.396484375
-562.150390625
-615.24609375
-680.83984375
-708.619140625
-647.314453125
-496.79296875
-305.642578125
-122.921875
30.63671875
150.802734375
236.212890625
293.453125
336.7265625
373.78515625
405.681640625
444.083984375
507.314453125
585.861328125
631.814453125
609.0234375
551.287109375
548.10546875
661.4921875
862.80859375
1057.658203125
1171.408203125
1206.650390625
1216.474609375
1228.232421875
1208.4921875
1112.966796875
959.412109375
827.861328125
783.4921875
815.986328125
862.697265625
875.16796875
850.099609375
811.658203125
789.333984375
813.810546875
910.8984375
1079.951171875
1277.765625
1436.169921875
1510.32421875
1516.38671875
1513.404296875
1537.736328125
1563.986328125
1549.310546875
1510.06640625
1521.357421875
1625.6953125
1767.68359375
1843.939453125
1802.919921875
1670.443359375
1488.669921875
1264.220703125
983.123046875
653.98828125
324.99609375
66.716796875
-65.041015625
-70.85546875
-21.126953125
-11.26953125
-85.24609375
-199.265625
-260.7890625
-204.970703125
-47.91015625
114.900390625
164.80078125
40.58203125
-216.060546875
-493.294921875
-689.958984375
-769.18359375
-752.521484375
-685.0390625
-602.189453125
-503.64453125
-351.232421875
-113.771484375
174.728515625
420.677734375
551.451171875
580.380859375
580.357421875
606.095703125
657.27734375
705.146484375
730.802734375
734.734375
724.78515625
704.609375
673.990234375
639.9453125
622.314453125
636.1875
667.63671875
683.5390625
673.779296875
666.05859375
683.314453125
701.1875
669.34765625
566.947265625
415.1015625
241.14453125
59.71875
-106.119140625
-215.3828125
-243.1953125
-212.755859375
-173.95703125
-153.9140625
-145.732421875
-146.79296875
-186.3203125
-294.11328125
-443.900390625
-548.78125
-528.03125
-373.67578125
-143.814453125
96.642578125
309.666015625
470.654296875
558.359375
572.5546875
540.19140625
490.7890625
441.9921875
412.96875
418.787109375
434.603515625
405.029296875
326.138671875
285.08984375
363.705078125
518.021484375
613.72265625
582.09765625
481.521484375
392.126953125
312.296875
192.921875
21.80078125
-176.142578125
-392.158203125
-637.611328125
-907.83984375
-1177.818359375
-1418.01171875
-1581.912109375
-1604.337890625
-1467.603515625
-1264.5703125
-1141.017578125
-1159.7890625
-1256.2109375
-1332.10546875
-1348.662109375
-1310.541015625
-1209.3359375
-1031.001953125
-803.37890625
-595.5234375
-464.044921875
-416.966796875
-427.1875
-461.140625
-487.189453125
-466.94921875
-355.48828125
-130.5703125
164.625
424.16796875
563.005859375
611.029296875
693.693359375
892.560546875
1141.9921875
1292.154296875
1264.171875
1112.115234375
935.158203125
768.009765625
579.025390625
351.796875
132.515625
-10.39453125
-54.33984375
-34.78515625
6.0078125
66.72265625
175.259765625
338.1015625
514.982421875
644.150390625
682.158203125
618.724609375
466.4609375
242.841796875
-45.5234375
-401.015625
-801.70703125
-1166.857421875
-1382.2890625
-1384.921875
-1214.408203125
-965.544921875
-703.798828125
-451.873046875
-245.884765625
-160.9296875
-260.404296875
-534.25
-895.390625
-1224.365234375
-1421.046875
-1448.3828125
-1352.875
-1229.73828125
-1143.607421875
-1082.91796875
-999.68359375
-879.22265625
-748.857421875
-626.03125
-489.61328125
-316.41015625
-128.46484375
15.50390625
73.904296875
55.51171875
-1.984375
-74.919921875
-164.66796875
-268.63671875
-355.748046875
-385.982421875
-354.60546875
-304.533203125
-286.25
-309.703125
-342.392578125
-352.525390625
-346.20703125
-356.890625
-397.337890625
-427.73046875
-386.421875
-264.96875
-144.279296875
-133.6796875
-267.66015625
-478.3046875
-673.228515625
-817.158203125
-923.4609375
-993.47265625
-999.580078125
-921.53125
-767.583984375
-556.990234375
-308.681640625
-54.462890625
160.462890625
303.216796875
367.458984375
361.412109375
304.287109375
238.650390625
214.65234375
240.73828125
270.1015625
256.255859375
203.904296875
145.74609375
93.953125
46.853515625
22.15625
35.26953125
47.52734375
-13.498046875
-165.333984375
-341.0
-470.046875
-554.701171875
-634.11328125
-700.482421875
-695.646484375
-588.33203125
-420.859375
-273.353515625
-203.65234375
-223.494140625
-305.724609375
-398.6484375
-447.0625
-418.19140625
-315.044921875
-171.169921875
-37.37890625
37.763671875
34.185546875
-29.525390625
-120.67578125
-220.73046875
-314.396484375
-363.673828125
-329.787109375
-230.91015625
-145.48828125
-133.513671875
-173.15625
-200.16015625
-196.603515625
-212.951171875
-306.74609375
-483.982421875
-699.259765625
-887.71875
-990.767578125
-975.490234375
-850.25
-660.15625
-460.29296875
-288.421875
-149.7890625
-12.470703125
174.23828125
428.826171875
693.53125
856.642578125
832.234375
618.490234375
288.892578125
-49.224609375
-288.056640625
-351.65234375
-230.19921875
19.931640625
319.427734375
597.58203125
780.9453125
794.240234375
615.94921875
318.8359375
11.80859375
-259.890625
-522.3671875
-783.146484375
-981.50390625
-1051.27734375
-1000.99609375
-904.0
-828.205078125
-797.044921875
-798.078125
-801.271484375
-782.556640625
-757.55078125
-780.708984375
-879.17578125
-992.921875
-1016.564453125
-908.892578125
-735.08984375
-592.634765625
-519.91015625
-487.427734375
-452.421875
-402.283203125
-360.55078125
-367.8515625
-442.357421875
-539.095703125
-559.669921875
-427.091796875
-153.9140625
172.255859375
462.513671875
675.111328125
810.27734375
891.341796875
952.76171875
1015.3046875
1057.16796875
1029.294921875
916.8515625
772.40625
668.8046875
623.3984375
581.79296875
470.302734375
250.568359375
-67.611328125
-435.5703125
-769.80078125
-963.427734375
-929.32421875
-661.26171875
-261.919921875
102.685546875
303.919921875
326.828125
248.1171875
135.099609375
-21.83203125
-262.27734375
-556.08203125
-787.48046875
-854.783203125
-764.513671875
-607.84375
-463.3515625
-351.748046875
-273.822265625
-249.650390625
-305.818359375
-453.9453125
-703.0546875
-1069.17578125
-1539.625
-2034.091796875
-2432.373046875
-2651.68359375
-2686.994140625
-2581.71484375
-2383.75
-2135.0625
-1875.115234375
-1627.96875
-1390.63671875
-1150.8203125
-917.21875
-724.48046875
-607.30859375
-568.689453125
-564.4453125
-519.896484375
-385.48046875
-195.8046875
-59.08203125
-58.263671875
-159.966796875
-242.951171875
-221.3671875
-119.95703125
-23.064453125
22.21484375
29.87109375
19.533203125
-30.697265625
-167.666015625
-408.109375
-698.326171875
-921.880859375
-961.470703125
-783.205078125
-474.939453125
-192.791015625
-54.41796875
-69.24609375
-152.0859375
-192.447265625
-129.599609375
4.591796875
108.869140625
104.275390625
18.35546875
-38.74609375
6.48046875
116.078125
199.416015625
217.396484375
193.572265625
143.8828125
52.73828125
-70.833984375
-165.421875
-181.255859375
-143.1171875
-110.845703125
-93.326171875
-44.248046875
57.201171875
161.373046875
198.509765625
146.9765625
35.017578125
-100.8671875
-232.16015625
-324.19921875
-336.73046875
-248.77734375
-73.111328125
155.34765625
393.61328125
591.65234375
699.46484375
695.822265625
613.72265625
521.970703125
465.302734375
420.9140625
324.330078125
144.849609375
-70.169921875
-231.986328125
-285.52734375
-240.419921875
-136.380859375
1.998046875
171.013671875
365.701171875
566.814453125
745.599609375
872.48828125
925.744140625
902.232421875
821.283203125
713.744140625
607.587890625
525.341796875
488.728515625
516.021484375
611.005859375
754.1328125
904.666015625
1018.80859375
1078.759765625
1106.189453125
1135.095703125
1167.16015625
1167.78125
1114.1015625
1031.31640625
967.0234375
941.78125
941.916015625
950.51171875
962.6796875
971.419921875
955.69921875
884.072265625
725.06640625
472.78125
184.908203125
-25.435546875
-83.28125
-44.150390625
-53.984375
-200.67578125
-434.267578125
-644.044921875
-772.75
-829.19140625
-832.494140625
-796.271484375
-748.40234375
-711.259765625
-659.619140625
-540.919921875
-346.03515625
-125.39453125
73.109375
245.255859375
392.70703125
479.943359375
463.80078125
355.462890625
227.85546875
162.5703125
199.76953125
327.759765625
498.51953125
650.9140625
736.09375
736.568359375
669.17578125
573.365234375
491.822265625
451.833984375
462.630859375
534.55078125
692.412109375
950.658203125
1270.853515625
1559.953125
1721.35546875
1703.890625
1507.328125
1166.07421875
741.0859375
308.94140625
-64.126953125
-339.623046875
-499.46875
-540.763671875
-489.841796875
-402.783203125
-329.705078125
-285.482421875
-270.08203125
-302.875
-409.28515625
-575.1171875
-736.51953125
-819.517578125
-778.98828125
-609.8125
-348.33203125
-67.00390625
158.95703125
297.470703125
367.462890625
402.412109375
422.2421875
441.77734375
481.673828125
553.859375
646.41796875
734.5625
800.55078125
840.138671875
863.498046875
895.912109375
960.30078125
1046.46875
1110.24609375
1114.412109375
1057.875
956.84375
823.0
686.048828125
618.3828125
696.1015625
930.30859375
1262.224609375
1624.470703125
1972.822265625
2253.25390625
2388.349609375
2339.291015625
2161.59765625
1957.16796875
1775.025390625
1597.7265625
1427.306640625
1334.296875
1385.150390625
1543.099609375
1681.564453125
1698.560546875
1594.51171875
1438.6328125
1289.177734375
1158.490234375
1028.439453125
871.87109375
668.9453125
431.671875
218.15234375
101.99609375
112.330078125
207.736328125
315.419921875
393.78515625
455.216796875
532.904296875
628.8359375
692.552734375
653.126953125
480.380859375
218.775390625
-40.34375
-215.421875
-257.861328125
-134.935546875
169.796875
611.517578125
1057.107421875
1345.302734375
1395.873046875
1253.486328125
1023.431640625
784.939453125
577.51953125
439.11328125
404.326171875
448.53125
470.48828125
373.3046875
165.62109375
-39.17578125
-125.02734375
-54.052734375
148.228515625
442.720703125
782.126953125
1098.875
1344.1640625
1549.5859375
1812.916015625
2197.705078125
2656.625
3059.4375
3278.0078125
3240.576171875
2942.41015625
2447.771484375
1882.23828125
1391.49609375
1082.78515625
992.44140625
1091.33203125
1310.041015625
1574.591796875
1841.8046875
2100.947265625
2332.666015625
2483.392578125
2508.265625
2433.17578125
2339.009765625
2274.1015625
2211.02734375
2107.1875
1982.62109375
1907.958984375
1922.5234375
1988.046875
2022.72265625
1964.0625
1802.28515625
1578.7578125
1366.544921875
1238.5703125
1230.8125
1323.400390625
1456.740234375
1570.515625
1633.71875
1643.169921875
1599.439453125
1494.77734375
1335.662109375
1173.720703125
1091.767578125
1138.52734375
1280.25
1434.0390625
1552.78125
1664.92578125
1827.265625
2054.609375
2306.37890625
2525.81640625
2669.591796875
2708.099609375
2635.892578125
2504.796875
2423.796875
2485.96875
2683.02734375
2906.537109375
3038.20703125
3027.109375
2884.6015625
2641.892578125
2340.80859375
2045.888671875
1824.677734375
1706.94921875
1682.677734375
1742.220703125
1895.333984375
2142.263671875
2447.638671875
2758.345703125
3033.6328125
3243.90625
3353.876953125
3329.640625
3165.373046875
2896.021484375
2587.06640625
2314.662109375
2137.732421875
2064.1875
2039.689453125
1983.490234375
1846.28125
1639.16796875
1418.4140625
1251.416015625
1186.9609375
1236.755859375
1376.109375
1565.25390625
1769.953125
1963.513671875
2126.455078125
2262.03125
2402.751953125
2577.1328125
2768.21875
2925.677734375
3022.46484375
3076.1953125
3104.72265625
3086.67578125
2992.591796875
2845.173828125
2720.8125
2684.853515625
2739.85546875
2843.166015625
2962.361328125
3099.875
3264.423828125
3433.23046875
3561.6875
3638.283203125
3713.236328125
3844.79296875
4012.728515625
4112.998046875
4060.384765625
3884.3515625
3704.0625
3619.63671875
3649.388671875
3758.244140625
3903.634765625
4041.50390625
4126.0703125
4140.2578125
4118.998046875
4119.513671875
4170.22265625
4261.771484375
4379.97265625
4528.111328125
4717.84765625
4951.75
5209.37109375
5433.212890625
5537.16015625
5465.251953125
5262.4765625
5069.8046875
5022.06640625
5140.845703125
5325.6328125
5443.919921875
5435.76171875
5356.59375
5337.123046875
5487.373046875
5809.96484375
6193.904296875
6497.91796875
6647.01953125
6660.251953125
6609.150390625
6565.541015625
6573.791015625
6642.771484375
6753.724609375
6883.796875
7021.72265625
7154.474609375
7251.51171875
7286.400390625
7274.9609375
7271.482421875
7323.43359375
7448.328125
7654.802734375
7952.841796875
8320.080078125
8677.154296875
8929.072265625
9039.548828125
9057.564453125
9070.44921875
9130.708984375
9218.615234375
9270.65625
9250.59375
9189.8984375
9143.41015625
9112.794921875
9050.630859375
8951.537109375
8894.18359375
8951.373046875
9084.248046875
9179.138671875
9188.361328125
9187.875
9282.9609375
9492.779296875
9744.599609375
9950.68359375
10066.666015625
10095.798828125
10067.765625
10017.123046875
9973.322265625
9969.326171875
10048.087890625
10233.65625
10486.59765625
10711.271484375
10828.384765625
10834.1875
10779.720703125
10705.70703125
10612.72265625
10486.158203125
10332.62109375
10186.6875
10081.27734375
10007.41015625
9911.314453125
9751.38671875
9559.552734375
9423.861328125
9403.0546875
9479.05078125
9597.01953125
9716.009765625
9798.400390625
9787.46484375
9646.123046875
9414.326171875
9189.302734375
9038.8203125
8953.33984375
8884.62109375
8809.734375
8752.759765625
8761.263671875
8866.9375
9056.33984375
9274.451171875
9461.4375
9583.1015625
9625.0390625
9578.458984375
9451.283203125
9275.3984375
9072.52734375
8820.9453125
8487.900390625
8091.689453125
7696.05859375
7338.2421875
6998.220703125
6651.453125
6315.4453125
6017.490234375
5741.740234375
5444.021484375
5115.349609375
4805.80078125
4579.431640625
4454.0703125
4385.630859375
4308.083984375
4193.548828125
4075.884765625
4009.240234375
4003.701171875
4012.015625
3978.9921875
3889.109375
3763.787109375
3630.203125
3499.826171875
3362.150390625
3193.775390625
2992.005859375
2807.11328125
2719.28515625
2767.01953125
2912.4921875
3089.63671875
3265.98828125
3435.626953125
3567.80078125
3596.2421875
3468.73046875
3198.41015625
2866.671875
2578.400390625
2401.6484375
2336.748046875
2346.052734375
2413.912109375
2561.97265625
2802.58984375
3103.765625
3414.90234375
3697.8828125
3905.232421875
3958.74609375
3805.4609375
3498.861328125
3180.998046875
2964.84375
2857.419921875
2808.150390625
2799.76171875
2859.86328125
2993.181640625
3135.072265625
3190.71875
3119.11328125
2969.76953125
2830.7890625
2746.6953125
2700.078125
2667.443359375
2659.70703125
2688.625
2721.533203125
2708.283203125
2647.546875
2592.96875
2589.48828125
2626.7734375
2655.421875
2623.837890625
2500.076171875
2291.1953125
2054.849609375
1867.275390625
1761.310546875
1704.19140625
1638.533203125
1529.5078125
1374.25390625
1191.783203125
1010.5234375
843.259765625
672.556640625
492.181640625
367.955078125
412.69921875
671.75
1062.9140625
1459.2890625
1803.564453125
2103.728515625
2341.630859375
2444.9375
2362.32421875
2132.666015625
1862.326171875
1646.818359375
1517.205078125
1444.029296875
1381.294921875
1308.447265625
1230.029296875
1140.76953125
1015.525390625
848.955078125
683.439453125
570.91015625
520.474609375
511.748046875
545.26171875
638.728515625
774.369140625
893.486328125
957.7109375
980.8359375
980.904296875
933.228515625
802.380859375
603.390625
400.1171875
247.892578125
159.841796875
123.41796875
123.2421875
143.0
166.296875
188.833984375
221.216796875
270.9140625
325.896484375
361.7265625
360.89453125
320.75390625
248.0859375
155.705078125
63.98828125
-5.5859375
-45.10546875
-60.560546875
-49.578125
9.4609375
124.162109375
243.71484375
274.7578125
161.919921875
-55.84375
-281.958984375
-445.42578125
-534.806640625
-564.546875
-536.630859375
-441.513671875
-280.4140625
-78.19921875
120.697265625
271.57421875
355.408203125
386.51953125
389.4609375
374.92578125
345.302734375
307.984375
262.064453125
182.767578125
47.748046875
-123.5546875
-287.09375
-434.423828125
-603.90625
-819.115234375
-1044.140625
-1218.2421875
-1311.16015625
-1323.482421875
-1256.287109375
-1113.384765625
-925.814453125
-745.197265625
-609.7578125
-531.1328125
-507.23828125
-525.814453125
-556.779296875
-565.88671875
-546.53125
-525.7734375
-531.759765625
-563.978515625
-600.923828125
-629.7421875
-663.279296875
-732.564453125
-864.03515625
-1054.76953125
-1259.919921875
-1404.99609375
-1423.287109375
-1300.029296875
-1093.162109375
-906.71484375
-824.828125
-855.091796875
-932.486328125
-981.853515625
-981.216796875
-972.22265625
-1015.6640625
-1134.107421875
-1293.7578125
-1449.83984375
-1615.083984375
-1863.41796875
-2238.08984375
-2663.880859375
-2987.96484375
-3120.419921875
-3107.568359375
-3053.98046875
-3003.658203125
-2925.09375
-2791.548828125
-2638.24609375
-2535.62890625
-2520.220703125
-2550.814453125
-2530.3203125
-2387.880859375
-2149.166015625
-1906.06640625
-1707.15625
-1508.37109375
-1252.04296875
-957.076171875
-691.044921875
-484.966796875
-334.28125
-269.060546875
-349.921875
-572.376953125
-826.685546875
-985.609375
-1005.759765625
-925.6015625
-798.826171875
-659.7578125
-532.017578125
-438.775390625
-406.1953125
-464.716796875
-629.931640625
-869.158203125
-1103.26171875
-1256.85546875
-1299.046875
-1236.634765625
-1096.51953125
-928.2734375
-794.14453125
-726.654296875
-704.671875
-687.978515625
-667.265625
-672.919921875
-751.091796875
-936.609375
-1220.091796875
-1522.015625
-1724.08203125
-1754.96484375
-1638.349609375
-1450.052734375
-1255.28125
-1102.681640625
-1038.1953125
-1079.376953125
-1190.97265625
-1320.88671875
-1446.853515625
-1558.2578125
-1617.158203125
-1586.228515625
-1485.75390625
-1375.138671875
-1280.0
-1182.8671875
-1084.458984375
-1019.3671875
-995.599609375
-967.40234375
-896.650390625
-808.69140625
-760.091796875
-773.16796875
-822.6328125
-867.16796875
-879.00390625
-863.6875
-864.216796875
-922.439453125
-1024.0859375
-1109.12890625
-1150.314453125
-1187.87890625
-1263.7421875
-1355.37890625
-1408.8984375
-1411.3515625
-1391.642578125
-1369.474609375
-1347.73828125
-1348.16015625
-1411.88671875
-1559.013671875
-1775.130859375
-2035.98828125
-2315.4609375
-2571.646484375
-2762.310546875
-2884.68359375
-2973.1015625
-3050.43359375
-3109.888671875
-3150.681640625
-3193.787109375
-3239.048828125
-3235.62890625
-3128.6171875
-2925.181640625
-2691.033203125
-2490.53125
-2350.921875
-2270.890625
-2227.125
-2165.55859375
-2016.564453125
-1742.091796875
-1364.775390625
-949.828125
-575.830078125
-328.185546875
-286.8125
-475.384765625
-815.8671875
-1162.4921875
-1401.603515625
-1513.755859375
-1540.771484375
-1520.302734375
-1469.396484375
-1403.05859375
-1329.267578125
-1232.38671875
-1099.37109375
-964.93359375
-890.783203125
-883.052734375
-863.650390625
-751.171875
-552.7265625
-356.73046875
-256.05859375
-297.447265625
-473.8125
-722.45703125
-944.01953125
-1069.84375
-1117.1875
-1149.857421875
-1190.04296875
-1207.388671875
-1192.76171875
-1190.15625
-1232.7265625
-1287.189453125
-1293.234375
-1232.078125
-1128.453125
-1012.328125
-917.318359375
-899.39453125
-1007.72265625
-1225.927734375
-1470.322265625
-1659.115234375
-1769.974609375
-1827.802734375
-1856.18359375
-1850.82421875
-1787.435546875
-1642.64453125
-1410.1796875
-1106.8984375
-773.17578125
-474.345703125
-290.84765625
-274.119140625
-388.888671875
-515.158203125
-539.990234375
-453.14453125
-335.67578125
-256.78515625
-206.3203125
-133.53125
-24.330078125
80.330078125
128.697265625
98.880859375
-0.8203125
-151.9375
-336.212890625
-531.138671875
-704.61328125
-824.3359375
-882.166015625
-910.43359375
-964.701171875
-1079.76953125
-1237.115234375
-1372.478515625
-1417.283203125
-1345.275390625
-1193.916015625
-1040.875
-946.72265625
-912.216796875
-892.322265625
-848.57421875
-780.28125
-709.671875
-654.0859375
-620.162109375
-614.224609375
-647.302734375
-728.708984375
-851.125
-974.763671875
-1034.9453125
-990.607421875
-875.0625
-779.52734375
-768.712890625
-820.841796875
-862.59765625
-852.689453125
-818.646484375
-826.068359375
-933.62890625
-1167.80859375
-1506.888671875
-1874.65625
-2167.154296875
-2307.37890625
-2285.111328125
-2155.953125
-2013.654296875
-1952.84765625
-2025.927734375
-2212.4609375
-2433.35546875
-2607.470703125
-2702.357421875
-2739.0859375
-2758.93359375
-2783.8828125
-2794.486328125
-2738.705078125
-2570.7578125
-2290.21484375
-1945.212890625
-1604.369140625
-1333.25
-1183.51171875
-1171.310546875
-1253.31640625
-1346.294921875
-1391.544921875
-1392.880859375
-1382.5859375
-1366.822265625
-1321.134765625
-1225.271484375
-1082.626953125
-918.5859375
-782.900390625
-739.142578125
-814.5234375
-956.51953125
-1068.6953125
-1096.724609375
-1055.95703125
-976.65234375
-866.451171875
-749.6640625
-705.216796875
-819.78515625
-1107.341796875
-1497.826171875
-1892.083984375
-2203.501953125
-2371.458984375
-2392.744140625
-2351.888671875
-2371.00390625
-2492.205078125
-2629.173828125
-2663.36328125
-2573.87109375
-2444.26953125
-2354.333984375
-2305.962890625
-2263.421875
-2227.337890625
-2234.6953125
-2296.3828125
-2367.201171875
-2388.0078125
-2341.787109375
-2257.19921875
-2167.689453125
-2082.708984375
-1997.35546875
-1914.84375
-1851.1640625
-1822.513671875
-1831.84765625
-1862.955078125
-1887.189453125
-1887.845703125
-1885.248046875
-1923.42578125
-2010.892578125
-2075.9765625
-2004.267578125
-1738.462890625
-1342.02734375
-962.216796875
-731.439453125
-693.365234375
-797.994140625
-950.58203125
-1074.705078125
-1149.236328125
-1196.0078125
-1237.79296875
-1276.615234375
-1310.23046875
-1346.68359375
-1385.1796875
-1397.41796875
-1353.748046875
-1264.400390625
-1168.833984375
-1081.8203125
-979.275390625
-852.44140625
-751.287109375
-746.990234375
-858.9375
-1037.236328125
-1206.59375
-1304.412109375
-1289.541015625
-1159.15234375
-975.28515625
-843.0546875
-830.62890625
-919.53515625
-1052.685546875
-1213.466796875
-1423.017578125
-1665.69140625
-1863.498046875
-1949.375
-1943.083984375
-1929.748046875
-1974.701171875
-2076.6796875
-2186.11328125
-2238.361328125
-2179.548828125
-2005.0703125
-1791.072265625
-1657.7109375
-1669.943359375
-1779.31640625
-1878.201171875
-1901.65625
-1861.994140625
-1801.84765625
-1748.671875
-1717.56640625
-1721.216796875
-1748.140625
-1744.240234375
-1647.140625
-1450.166015625
-1222.04296875
-1054.767578125
-993.421875
-1015.890625
-1070.58984375
-1124.525390625
-1178.046875
-1246.14453125
-1335.337890625
-1438.52734375
-1546.41796875
-1658.201171875
-1776.265625
-1887.421875
-1953.892578125
-1935.6953125
-1831.96875
-1697.400390625
-1609.90234375
-1620.90234375
-1737.541015625
-1941.109375
-2205.35546875
-2497.34765625
-2779.765625
-3023.31640625
-3209.68359375
-3320.32421875
-3339.197265625
-3278.05859375
-3183.751953125
-3099.720703125
-3023.09375
-2915.83203125
-2758.708984375
-2582.50390625
-2446.38671875
-2395.951171875
-2438.80078125
-2543.927734375
-2658.708984375
-2737.224609375
-2761.111328125
-2734.830078125
-2668.390625
-2574.90625
-2477.84375
-2400.5390625
-2343.404296875
-2285.96875
-2217.70703125
-2153.91796875
-2112.455078125
-2084.150390625
-2034.119140625
-1925.41796875
-1738.939453125
-1486.345703125
-1218.3984375
-1011.287109375
-922.326171875
-948.4453125
-1031.6640625
-1109.41796875
-1160.85546875
-1207.326171875
-1273.423828125
-1353.193359375
-1417.33984375
-1447.537109375
-1449.064453125
-1425.38671875
-1359.716796875
-1241.55859375
-1100.529296875
-987.5703125
-923.19140625
-887.76171875
-862.884765625
-854.294921875
-868.16796875
-895.1640625
-931.6171875
-988.740234375
-1062.830078125
-1122.263671875
-1144.564453125
-1140.15234375
-1115.654296875
-1045.275390625
-918.73046875
-796.6171875
-769.056640625
-859.154296875
-999.7109375
-1097.01953125
-1083.658203125
-931.1171875
-679.986328125
-468.697265625
-459.197265625
-679.30078125
-965.705078125
-1104.873046875
-1020.990234375
-808.7578125
-614.037109375
-519.998046875
-526.6953125
-586.74609375
-648.40625
-693.111328125
-746.404296875
-844.943359375
-996.1484375
-1180.439453125
-1378.779296875
-1572.1328125
-1720.57421875
-1777.984375
-1741.296875
-1663.365234375
-1598.43359375
-1544.060546875
-1453.416015625
-1304.486328125
-1144.623046875
-1058.921875
-1096.697265625
-1235.2265625
-1414.423828125
-1593.0
-1761.470703125
-1918.611328125
-2065.1015625
-2217.44921875
-2392.828125
-2568.572265625
-2689.498046875
-2736.244140625
-2756.748046875
-2802.85546875
-2865.763671875
-2914.400390625
-2972.126953125
-3093.80859375
-3263.263671875
-3372.333984375
-3333.40625
-3181.23828125
-3032.86328125
-2963.171875
-2943.42578125
-2890.0859375
-2749.3515625
-2532.642578125
-2283.61328125
-2021.81640625
-1730.5234375
-1407.37109375
-1109.2890625
-917.3828125
-858.224609375
-888.966796875
-960.419921875
-1053.59375
-1138.59375
-1146.12890625
-1028.79296875
-833.076171875
-663.404296875
-573.708984375
-531.013671875
-490.603515625
-468.26171875
-515.416015625
-645.84765625
-814.828125
-963.83203125
-1061.673828125
-1099.0234375
-1066.82421875
-963.447265625
-820.890625
-701.365234375
-653.0859375
-678.16015625
-756.4296875
-888.724609375
-1091.36328125
-1348.67578125
-1599.69921875
-1785.708984375
-1893.09375
-1937.98828125
-1930.185546875
-1873.904296875
-1791.333984375
-1720.2578125
-1687.162109375
-1693.623046875
-1722.30078125
-1741.548828125
-1708.890625
-1587.712890625
-1368.197265625
-1073.537109375
-752.869140625
-466.1328125
-255.099609375
-117.173828125
-21.103515625
46.302734375
74.421875
81.16015625
131.744140625
265.732421875
427.78125
516.75390625
493.53125
395.5859375
255.068359375
64.880859375
-158.369140625
-337.287109375
-405.29296875
-392.408203125
-406.10546875
-535.921875
-790.501953125
-1104.576171875
-1382.556640625
-1552.20703125
-1605.642578125
-1589.8828125
-1550.83984375
-1499.119140625
-1435.052734375
-1380.103515625
-1363.130859375
-1395.28125
-1478.345703125
-1617.1171875
-1798.505859375
-1976.23046875
-2105.974609375
-2187.69140625
-2252.607421875
-2321.095703125
-2391.005859375
-2442.845703125
-2427.60546875
-2279.9296875
-1995.708984375
-1684.703125
-1488.87890625
-1442.580078125
-1461.572265625
-1475.30078125
-1511.021484375
-1623.642578125
-1798.48828125
-1966.892578125
-2079.626953125
-2118.376953125
-2066.4453125
-1929.376953125
-1778.599609375
-1717.447265625
-1785.373046875
-1926.31640625
-2063.03515625
-2175.484375
-2293.9296875
-2441.283203125
-2603.923828125
-2747.126953125
-2840.8125
-2871.59765625
-2837.666015625
-2732.6328125
-2539.8125
-2255.1640625
-1915.3203125
-1584.85546875
-1307.38671875
-1082.583984375
-899.435546875
-774.732421875
-739.439453125
-794.65234375
-901.58984375
-1016.48046875
-1121.16015625
-1219.484375
-1321.490234375
-1436.2578125
-1560.28125
-1656.755859375
-1660.763671875
-1530.197265625
-1291.40234375
-1013.5703125
-734.373046875
-433.669921875
-92.259765625
246.650390625
500.76171875
625.7734375
646.9609375
618.955078125
579.076171875
540.541015625
501.626953125
446.27734375
354.904296875
230.486328125
99.5625
-26.23828125
-171.638671875
-358.423828125
-557.13671875
-706.341796875
-779.5546875
-808.419921875
-834.896484375
-863.87109375
-875.51953125
-865.888671875
-853.73828125
-850.677734375
-841.767578125
-802.05078125
-724.396484375
-622.484375
-507.931640625
-376.75
-230.5078125
-106.125
-63.546875
-129.982421875
-264.978515625
-392.6171875
-461.6484375
-464.1640625
-409.923828125
-309.642578125
-187.828125
-91.8125
-74.220703125
-165.064453125
-351.28515625
-570.08203125
-734.162109375
-796.025390625
-798.724609375
-844.23046875
-998.921875
-1236.37890625
-1466.181640625
-1595.30859375
-1569.009765625
-1402.212890625
-1197.712890625
-1093.111328125
-1140.287109375
-1247.025390625
-1274.255859375
-1184.072265625
-1059.83984375
-993.908203125
-1004.095703125
-1062.025390625
-1145.455078125
-1229.673828125
-1265.158203125
-1212.0390625
-1094.599609375
-996.11328125
-997.283203125
-1124.87890625
-1341.736328125
-1565.015625
-1707.1640625
-1731.365234375
-1675.775390625
-1608.681640625
-1554.048828125
-1469.5234375
-1298.58203125
-1035.734375
-740.62890625
-497.2890625
-360.68359375
-333.818359375
-389.0625
-507.7890625
-695.22265625
-957.978515625
-1275.115234375
-1591.6640625
-1830.361328125
-1913.0234375
-1799.177734375
-1527.921875
-1212.892578125
-973.666015625
-865.412109375
-870.609375
-933.076171875
-980.505859375
-942.4375
-797.47265625
-612.986328125
-505.7578125
-544.58984375
-700.837890625
-890.1640625
-1038.03125
-1108.001953125
-1107.638671875
-1087.216796875
-1104.73046875
-1169.521484375
-1238.478515625
-1280.55859375
-1317.5234375
-1384.017578125
-1484.05078125
-1618.62890625
-1817.357421875
-2085.234375
-2334.537109375
-2435.146484375
-2346.796875
-2158.9609375
-1990.396484375
-1891.490234375
-1853.55078125
-1855.349609375
-1861.6875
-1817.390625
-1696.482421875
-1546.63671875
-1446.654296875
-1423.529296875
-1436.751953125
-1432.58203125
-1382.76171875
-1278.205078125
-1121.03515625
-928.423828125
-720.791015625
-505.595703125
-293.78515625
-123.14453125
-29.2265625
9.2109375
56.7890625
139.474609375
210.431640625
218.36328125
177.916015625
141.5
125.0703125
99.712890625
45.416015625
-25.55859375
-98.01953125
-169.68359375
-228.48828125
-246.595703125
-217.498046875
-178.796875
-174.345703125
-201.076171875
-211.484375
-168.423828125
-88.193359375
-31.259765625
-53.955078125
-158.48046875
-279.28515625
-327.5390625
-266.2109375
-141.986328125
-32.65625
34.185546875
97.96484375
205.5390625
354.6484375
499.939453125
594.486328125
614.57421875
563.947265625
477.671875
417.02734375
439.6484375
568.583984375
794.58984375
1097.51171875
1446.72265625
1787.244140625
2055.484375
2222.494140625
2305.72265625
2324.2265625
2252.47265625
2033.03125
1636.6875
1112.95703125
592.248046875
232.806640625
134.01171875
277.0078125
553.419921875
854.845703125
1119.529296875
1301.33984375
1353.75390625
1291.373046875
1230.103515625
1292.2734375
1463.0703125
1591.716796875
1545.74609375
1318.58984375
980.90625
598.115234375
238.046875
-2.70703125
-56.947265625
46.27734375
230.400390625
469.841796875
777.375
1106.099609375
1348.53515625
1460.29296875
1518.603515625
1616.26171875
1747.474609375
1845.951171875
1891.88671875
1917.462890625
1931.310546875
1911.66015625
1878.703125
1906.23828125
2031.9375
2202.21875
2342.8125
2451.8203125
2578.71484375
2725.740234375
2818.302734375
2786.404296875
2649.744140625
2508.515625
2465.455078125
2565.2578125
2787.771484375
3071.615234375
3343.3828125
3546.99609375
3662.16796875
3694.3125
3645.921875
3508.9296875
3292.634765625
3046.232421875
2835.275390625
2698.6171875
2644.564453125
2681.87109375
2819.68359375
3022.06640625
3195.48046875
3259.611328125
3223.533203125
3161.171875
3117.66796875
3078.88671875
3037.5625
3038.65625
3121.083984375
3242.5546875
3312.24609375
3298.216796875
3262.2265625
3275.3359375
3329.962890625
3356.1796875
3302.455078125
3171.39453125
2984.734375
2745.9921875
2451.5078125
2123.833984375
1817.4140625
1588.09375
1459.806640625
1422.408203125
1462.896484375
1595.3828125
1846.947265625
2199.84375
2552.50390625
2761.90625
2744.453125
2535.810546875
2247.8046875
1975.052734375
1750.35546875
1570.927734375
1430.44921875
1312.765625
1182.7734375
1016.443359375
836.533203125
691.078125
587.189453125
464.845703125
251.40234375
-64.705078125
-422.79296875
-742.037109375
-972.294921875
-1101.771484375
-1135.9609375
-1079.0546875
-932.794921875
-713.208984375
-470.224609375
-279.560546875
-194.607421875
-199.017578125
-216.892578125
-177.203125
-66.9296875
71.015625
173.70703125
193.38671875
128.33984375
40.115234375
19.513671875
103.91015625
231.888671875
302.734375
274.404296875
175.1484375
27.990234375
-185.734375
-468.849609375
-761.46484375
-997.404296875
-1185.732421875
-1386.35546875
-1606.84375
-1770.3046875
-1799.94140625
-1699.974609375
-1533.130859375
-1347.556640625
-1151.83984375
-939.251953125
-703.74609375
-443.349609375
-182.1796875
10.537109375
56.466796875
-60.060546875
-269.62890625
-477.1328125
-636.09765625
-764.21875
-904.294921875
-1079.84765625
-1271.6015625
-1416.87109375
-1438.462890625
-1299.48828125
-1043.814453125
-776.5546875
-593.3828125
-522.587890625
-530.951171875
-577.150390625
-650.83203125
-760.26171875
-895.546875
-1022.107421875
-1116.474609375
-1196.76953125
-1303.662109375
-1452.189453125
-1613.0546875
-1742.072265625
-1817.318359375
-1844.53125
-1839.205078125
-1815.666015625
-1790.298828125
-1782.876953125
-1804.521484375
-1837.42578125
-1825.8359375
-1702.392578125
-1449.078125
-1141.478515625
-913.87890625
-857.58984375
-950.34765625
-1089.541015625
-1184.16015625
-1203.1875
-1151.62109375
-1035.78515625
-866.515625
-677.658203125
-521.736328125
-445.693359375
-467.46484375
-558.66015625
-643.796875
-641.0
-531.560546875
-385.33984375
-294.267578125
-278.400390625
-277.861328125
-242.576171875
-205.748046875
-248.271484375
-401.078125
-604.595703125
-766.259765625
-843.955078125
-870.9296875
-914.19140625
-1017.658203125
-1174.748046875
-1337.9296875
-1449.025390625
-1469.072265625
-1392.109375
-1239.783203125
-1047.166015625
-852.330078125
-692.109375
-596.052734375
-572.685546875
-597.294921875
-621.8828125
-613.458984375
-589.587890625
-605.5
-692.296875
-810.298828125
-877.419921875
-847.01953125
-747.736328125
-644.984375
-578.919921875
-549.076171875
-542.001953125
-549.685546875
-565.1953125
-589.333984375
-656.673828125
-836.546875
-1179.802734375
-1655.873046875
-2152.68359375
-2548.068359375
-2783.0859375
-2870.775390625
-2850.712890625
-2753.095703125
-2604.859375
-2444.357421875
-2304.80078125
-2186.08984375
-2063.869140625
-1929.931640625
-1804.306640625
-1701.900390625
-1613.943359375
-1541.412109375
-1519.943359375
-1573.98046875
-1659.0
-1697.58984375
-1681.890625
-1694.654296875
-1800.134765625
-1944.494140625
-1998.544921875
-1883.208984375
-1626.193359375
-1318.685546875
-1059.607421875
-929.73828125
-959.375
-1093.66796875
-1220.69140625
-1261.6484375
-1222.54296875
-1150.994140625
-1073.34765625
-998.013671875
-951.662109375
-966.1640625
-1028.98828125
-1082.3515625
-1086.919921875
-1068.34375
-1088.490234375
-1182.27734375
-1330.884765625
-1482.1953125
-1580.955078125
-1586.353515625
-1483.228515625
-1289.181640625
-1046.33203125
-798.162109375
-573.9375
-397.076171875
-299.57421875
-310.337890625
-420.568359375
-572.6484375
-701.45703125
-787.990234375
-859.314453125
-934.5234375
-989.267578125
-985.84375
-923.740234375
-837.408203125
-743.26953125
-609.83203125
-396.03125
-114.82421875
154.44921875
322.828125
357.5546875
290.220703125
171.3984375
36.875
-78.021484375
-119.005859375
-43.638671875
124.166015625
295.736328125
387.712890625
379.330078125
296.94921875
165.8046875
-6.24609375
-215.876953125
-457.41796875
-716.265625
-948.06640625
-1080.462890625
-1068.6640625
-946.279296875
-792.09375
-650.40234375
-520.625
-426.771484375
-444.240234375
-620.33203125
-893.015625
-1127.00390625
-1225.962890625
-1188.48046875
-1069.37890625
-921.93359375
-778.73828125
-653.615234375
-539.26171875
-411.1015625
-247.189453125
-49.8359375
146.318359375
286.59765625
334.982421875
320.7734375
336.96484375
462.88671875
679.888671875
879.10546875
956.125
883.818359375
697.185546875
441.162109375
154.318359375
-115.828125
-310.978515625
-382.1484375
-312.158203125
-133.240234375
70.6640625
203.443359375
226.791015625
187.25
157.70703125
163.314453125
187.84765625
238.279296875
357.3359375
557.107421875
774.732421875
924.3359375
980.740234375
990.923828125
1015.314453125
1083.005859375
1197.857421875
1355.458984375
1538.7578125
1711.8125
1834.3984375
1885.87109375
1878.22265625
1854.369140625
1870.32421875
1959.634765625
2101.7734375
2230.82421875
2285.673828125
2254.625
2174.533203125
2096.484375
2054.48828125
2052.6953125
2067.810546875
2066.994140625
2036.484375
1997.4296875
1990.443359375
2043.828125
2155.76171875
2298.1640625
2429.142578125
2507.681640625
2512.16796875
2453.8203125
2371.298828125
2310.5234375
2307.134765625
2379.220703125
2524.923828125
2721.638671875
2927.98046875
3089.60546875
3154.685546875
3103.375
2970.4140625
2826.8359375
2730.302734375
2704.25
2768.64453125
2958.068359375
3273.1875
3627.931640625
3890.46875
3988.953125
3952.71875
3852.2578125
3740.8515625
3662.875
3659.078125
3714.31640625
3731.583984375
3615.763671875
3381.341796875
3140.125
2990.259765625
2957.548828125
3034.7578125
3215.6640625
3469.70703125
3735.0
3975.5
4214.326171875
4471.48046875
4689.865234375
4768.60546875
4670.62109375
4467.658203125
4277.41015625
4179.568359375
4190.64453125
4285.72265625
4424.33984375
4570.8984375
4712.974609375
4865.154296875
5049.884765625
5269.650390625
5492.5546875
5663.544921875
5738.416015625
5716.16015625
5635.650390625
5536.548828125
5430.693359375
5316.06640625
5201.529296875
5097.919921875
4994.771484375
4873.470703125
4746.75
4661.287109375
4650.875
4704.455078125
4790.728515625
4895.341796875
5014.208984375
5121.091796875
5168.703125
5132.3203125
5043.8125
4973.197265625
4973.33984375
5040.880859375
5129.318359375
5195.8984375
5226.59375
5213.466796875
5128.591796875
4946.64453125
4687.046875
4400.064453125
4103.99609375
3774.798828125
3423.6015625
3148.9375
3062.486328125
3171.8828125
3381.951171875
3608.728515625
3838.56640625
4060.611328125
4202.072265625
4182.337890625
4004.501953125
3743.78515625
3458.078125
3158.6640625
2866.703125
2644.33203125
2546.294921875
2571.521484375
2681.541015625
2840.666015625
3019.5390625
3184.322265625
3306.88671875
3371.291015625
3357.568359375
3246.341796875
3062.3515625
2883.703125
2770.89453125
2707.818359375
2655.333984375
2643.3984375
2746.947265625
2962.306640625
3166.873046875
3234.22265625
3155.107421875
3018.392578125
2904.267578125
2826.474609375
2751.52734375
2637.30859375
2468.298828125
2286.2421875
2175.310546875
2186.51953125
2284.71484375
2395.8671875
2494.37109375
2614.384765625
2788.775390625
3013.888671875
3265.294921875
3503.724609375
3664.22265625
3689.07421875
3595.7734375
3486.025390625
3468.447265625
3583.212890625
3792.736328125
4004.099609375
4094.25390625
3969.9296875
3649.837890625
3273.482421875
3002.83203125
2923.236328125
3037.068359375
3299.6015625
3620.294921875
3871.3828125
3967.646484375
3945.6484375
3923.3359375
3974.5234375
4071.119140625
4143.73828125
4158.43359375
4125.353515625
4067.8828125
4002.888671875
3932.296875
3843.427734375
3733.64453125
3637.7109375
3607.919921875
3658.748046875
3748.939453125
3822.7109375
3850.046875
3827.7578125
3771.421875
3715.876953125
3695.02734375
3705.072265625
3708.9375
3688.123046875
3664.798828125
3660.802734375
3668.240234375
3684.283203125
3742.2578125
3869.984375
4035.98828125
4177.22265625
4272.607421875
4353.724609375
4447.42578125
4545.103515625
4631.466796875
4707.6015625
4774.044921875
4820.974609375
4851.900390625
4893.8359375
4963.12109375
5033.55078125
5057.064453125
5014.37109375
4938.873046875
4895.294921875
4934.982421875
5059.642578125
5221.728515625
5365.32421875
5466.5078125
5528.64453125
5552.4140625
5537.80078125
5514.400390625
5534.908203125
5620.52734375
5735.318359375
5832.255859375
5902.732421875
5959.134765625
5993.8359375
5994.54296875
5991.96875
6048.58984375
6185.470703125
6346.4765625
6451.783203125
6472.001953125
6440.783203125
6415.947265625
6447.767578125
6569.20703125
6784.822265625
7059.265625
7331.45703125
7553.298828125
7716.556640625
7844.42578125
7964.56640625
8092.193359375
8228.021484375
8356.98046875
8444.830078125
8449.7109375
8356.765625
8207.99609375
8086.435546875
8057.9765625
8128.853515625
8262.9765625
8429.037109375
8615.5078125
8808.48828125
8983.44140625
9128.828125
9256.97265625
9376.583984375
9473.201171875
9538.572265625
9603.248046875
9705.318359375
9826.65625
9895.427734375
9867.87109375
9782.794921875
9715.34375
9696.623046875
9701.986328125
9699.140625
9672.4921875
9608.240234375
9499.939453125
9383.8515625
9335.15625
9402.041015625
9558.841796875
9742.470703125
9915.45703125
10068.1953125
10179.7109375
10222.01171875
10210.6328125
10213.720703125
10284.931640625
10399.6484375
10475.041015625
10449.275390625
10335.916015625
10213.53515625
10173.05078125
10262.80859375
10463.943359375
10712.044921875
10944.90234375
11130.544921875
11259.564453125
11333.23046875
11369.470703125
11403.19140625
11462.689453125
11552.091796875
11667.06640625
11814.537109375
12000.169921875
12206.8125
12402.990234375
12561.638671875
12652.0546875
12636.111328125
12517.892578125
12395.5625
12410.068359375
12611.34765625
12902.4921875
13142.4765625
13281.158203125
13367.302734375
13451.603515625
13528.599609375
13571.1875
13581.685546875
13595.453125
13654.181640625
13779.3515625
13953.0390625
14126.384765625
14271.490234375
14423.26953125
14636.880859375
14896.04296875
15099.091796875
15155.302734375
15064.841796875
14880.12890625
14622.69140625
14284.173828125
13896.419921875
13549.5078125
13325.587890625
13240.244140625
13252.3671875
13297.498046875
13296.79296875
13169.599609375
12879.35546875
12467.65234375
12020.318359375
11595.490234375
11197.15234375
10816.806640625
10478.37109375
10224.94140625
10068.2265625
9970.478515625
9884.1953125
9796.822265625
9720.892578125
9647.650390625
9536.056640625
9354.203125
9105.296875
8794.875
8401.087890625
7918.525390625
7422.1171875
7036.66015625
6820.947265625
6709.03515625
6584.46875
6390.662109375
6153.95703125
5928.361328125
5747.203125
5609.740234375
5483.048828125
5328.353515625
5154.8828125
5035.431640625
5032.2265625
5111.6796875
5170.43359375
5147.6953125
5072.69921875
4994.384765625
4912.09375
4803.421875
4680.6328125
4572.6875
4465.669921875
4302.787109375
4042.603515625
3685.91015625
3249.37890625
2757.2421875
2278.89453125
1938.39453125
1839.193359375
1968.55859375
2191.794921875
2348.9140625
2357.2734375
2235.791015625
2061.390625
1916.783203125
1853.365234375
1859.984375
1854.90234375
1738.689453125
1485.22265625
1175.669921875
926.640625
794.814453125
769.1484375
834.75
996.79296875
1232.626953125
1461.533203125
1591.9609375
1587.65625
1481.5
1352.67578125
1301.376953125
1400.73046875
1627.453125
1857.8046875
1975.916015625
1980.26171875
1946.88671875
1899.95703125
1775.439453125
1527.71484375
1222.634765625
986.90234375
883.865234375
865.021484375
831.58203125
724.80859375
569.12890625
447.376953125
426.83203125
492.458984375
555.140625
534.06640625
425.083984375
286.560546875
178.783203125
131.00390625
144.6015625
195.703125
236.837890625
223.791015625
151.931640625
57.40625
-16.697265625
-43.1328125
-4.9140625
107.255859375
277.087890625
455.138671875
590.66015625
677.46484375
759.41015625
880.802734375
1032.220703125
1154.509765625
1199.689453125
1177.595703125
1133.87890625
1094.423828125
1050.216796875
988.658203125
910.0625
806.658203125
653.982421875
443.51171875
209.4140625
6.83984375
-125.4921875
-171.955078125
-130.59375
-18.248046875
129.41796875
286.17578125
454.236328125
634.34375
787.6796875
854.490234375
810.546875
688.77734375
551.802734375
459.13671875
444.935546875
495.603515625
552.40625
563.9375
533.4296875
489.685546875
424.7421875
304.736328125
142.78125
8.890625
-55.169921875
-92.6875
-177.150390625
-329.744140625
-514.921875
-686.86328125
-808.66015625
-851.5859375
-816.3125
-746.087890625
-686.806640625
-638.205078125
-567.447265625
-460.916015625
-336.87890625
-216.701171875
-111.96875
-34.5390625
6.966796875
14.103515625
-25.849609375
-162.265625
-439.48046875
-826.263671875
-1220.244140625
-1534.0859375
-1748.552734375
-1867.5390625
-1855.08203125
-1653.828125
-1263.220703125
-778.3203125
-343.087890625
-61.80859375
56.70703125
79.201171875
74.021484375
57.87890625
14.98828125
-49.703125
-101.33984375
-116.095703125
-104.61328125
-88.986328125
-80.68359375
-90.701171875
-134.9140625
-207.775390625
-267.2265625
-271.3984375
-228.58984375
-194.83984375
-219.673828125
-299.1875
-378.861328125
-399.484375
-347.517578125
-263.3203125
-192.841796875
-136.880859375
-70.927734375
-19.048828125
-74.865234375
-318.7421875
-721.810546875
-1152.4921875
-1474.677734375
-1630.630859375
-1647.068359375
-1589.8515625
-1511.123046875
-1415.65625
-1271.53515625
-1065.9921875
-848.955078125
-702.908203125
-665.794921875
-700.39453125
-747.736328125
-797.46484375
-893.35546875
-1074.36328125
-1321.05859375
-1563.48046875
-1737.912109375
-1829.9453125
-1861.54296875
-1851.005859375
-1806.896484375
-1758.126953125
-1757.5
-1834.03125
-1958.669921875
-2078.1328125
-2168.533203125
-2231.2421875
-2248.271484375
-2176.955078125
-1996.939453125
-1745.115234375
-1502.6875
-1358.90625
-1371.59375
-1528.76953125
-1747.21875
-1938.4921875
-2082.025390625
-2208.86328125
-2317.94140625
-2353.681640625
-2283.97265625
-2160.572265625
-2070.765625
-2052.61328125
-2082.16796875
-2115.5078125
-2107.859375
-2014.0234375
-1818.009765625
-1563.8046875
-1325.359375
-1144.591796875
-1019.482421875
-938.255859375
-886.45703125
-826.658203125
-720.671875
-585.677734375
-486.296875
-448.587890625
-418.693359375
-338.71484375
-235.40625
-192.03125
-241.9765625
-325.001953125
-346.251953125
-249.84375
-40.154296875
229.28515625
473.5
613.880859375
627.66796875
557.626953125
466.345703125
390.337890625
336.5546875
292.15625
216.158203125
47.333984375
-239.197265625
-583.8984375
-882.6875
-1081.458984375
-1206.62890625
-1298.845703125
-1351.98828125
-1339.7578125
-1275.72265625
-1214.07421875
-1201.02734375
-1251.447265625
-1361.494140625
-1510.203125
-1650.103515625
-1731.478515625
-1746.525390625
-1724.625
-1678.55078125
-1588.984375
-1459.7734375
-1355.7421875
-1350.2578125
-1445.44921875
-1570.267578125
-1651.001953125
-1663.984375
-1630.92578125
-1593.224609375
-1591.669921875
-1642.818359375
-1719.962890625
-1766.111328125
-1733.232421875
-1611.48046875
-1434.3203125
-1268.578125
-1183.265625
-1196.40625
-1247.365234375
-1242.13671875
-1132.625
-941.017578125
-715.154296875
-489.8515625
-296.767578125
-178.166015625
-162.7109375
-234.322265625
-338.724609375
-416.51171875
-427.7265625
-361.759765625
-238.849609375
-94.916015625
48.193359375
198.10546875
375.01171875
581.173828125
783.068359375
918.119140625
933.41796875
843.201171875
745.7265625
752.552734375
888.005859375
1075.208984375
1223.013671875
1299.546875
1317.0078125
1287.47265625
1222.494140625
1146.365234375
1075.169921875
1001.0078125
926.546875
893.607421875
937.1875
1019.552734375
1046.845703125
952.01953125
740.650390625
472.79296875
236.83984375
126.33984375
186.861328125
370.974609375
579.865234375
759.26953125
926.90234375
1109.623046875
1300.1875
1485.8046875
1669.474609375
1837.236328125
1945.310546875
1972.8828125
1957.986328125
1948.880859375
1942.53125
1898.83203125
1794.462890625
1640.91796875
1478.96484375
1380.640625
1414.78125
1561.25
1687.78125
1671.28125
1532.984375
1403.21484375
1365.3515625
1395.97265625
1453.58984375
1546.189453125
1679.52734375
1801.35546875
1847.287109375
1809.029296875
1718.30078125
1593.447265625
1442.859375
1295.78515625
1182.689453125
1096.572265625
1014.96484375
951.357421875
940.923828125
975.728515625
999.279296875
979.8671875
955.841796875
990.869140625
1111.2421875
1305.779296875
1560.783203125
1862.349609375
2170.630859375
2420.267578125
2558.08984375
2576.64453125
2513.001953125
2422.087890625
2349.318359375
2319.642578125
2343.97265625
2424.953125
2544.8359375
2652.03515625
2683.802734375
2621.080078125
2514.42578125
2440.056640625
2430.93359375
2461.87890625
2499.13671875
2547.380859375
2641.76953125
2805.75390625
3026.55859375
3266.689453125
3490.71484375
3683.44140625
3852.33203125
4019.84765625
4214.6953125
4463.130859375
4769.8203125
5088.140625
5313.427734375
5336.658203125
5134.955078125
4812.78125
4540.638671875
4444.060546875
4543.537109375
4778.234375
5061.193359375
5313.626953125
5478.13671875
5527.1875
5464.212890625
5315.830078125
5128.2734375
4967.005859375
4897.060546875
4945.068359375
5082.568359375
5252.36328125
5405.439453125
5512.595703125
5562.580078125
5569.40625
5572.625
5610.52734375
5695.19921875
5826.48046875
6019.078125
6288.2265625
6604.212890625
6884.701171875
7049.0
7077.822265625
7020.1171875
6950.41015625
6916.201171875
6909.08984375
6879.2578125
6786.0234375
6637.91015625
6480.81640625
6355.9609375
6280.033203125
6249.822265625
6237.919921875
6192.19921875
6078.390625
5930.03515625
5820.759765625
5775.138671875
5743.033203125
5677.328125
5592.12109375
5512.794921875
5416.33203125
5280.740234375
5168.392578125
5187.4921875
5361.3125
5590.08203125
5759.875
5844.4296875
5880.0703125
5888.693359375
5867.568359375
5828.8671875
5802.712890625
5801.37890625
5808.73828125
5808.119140625
5802.08984375
5800.578125
5799.39453125
5772.794921875
5686.8984375
5531.22265625
5344.072265625
5193.716796875
5119.392578125
5096.48046875
5070.525390625
5015.689453125
4941.76171875
4850.48828125
4714.958984375
4519.56640625
4305.330078125
4147.025390625
4074.802734375
4035.37109375
3952.6171875
3824.751953125
3740.482421875
3795.5703125
4015.130859375
4359.29296875
4760.19140625
5121.81640625
5329.677734375
5335.548828125
5233.0
5183.15625
5244.51953125
5326.935546875
5333.763671875
5290.302734375
5291.388671875
5374.529296875
5502.908203125
5638.638671875
5767.298828125
5868.294921875
5929.130859375
5990.87890625
6121.880859375
6334.16796875
6568.326171875
6766.88671875
6920.384765625
7037.333984375
7119.083984375
7180.697265625
7254.994140625
7360.275390625
7501.916015625
7711.99609375
8029.2578125
8411.296875
8719.02734375
8832.275390625
8748.21484375
8535.8984375
8245.3984375
7919.41796875
7654.552734375
7566.951171875
7688.384765625
7946.591796875
8252.26171875
8561.478515625
8854.37890625
9110.572265625
9329.517578125
9536.041015625
9739.255859375
9911.525390625
10030.162109375
10120.39453125
10235.541015625
10402.517578125
10596.20703125
10758.96875
10845.203125
10863.763671875
10880.734375
10968.05078125
11153.41015625
11434.904296875
11822.388671875
12315.697265625
12841.85546875
13273.6875
13544.431640625
13708.83203125
13860.740234375
14025.716796875
14173.95703125
14304.791015625
14456.3046875
14634.818359375
14790.525390625
14881.005859375
14924.3125
14970.513671875
15045.267578125
15140.521484375
15245.35546875
15367.779296875
15529.669921875
15746.7109375
16008.455078125
16276.625
16507.916015625
16674.076171875
16753.3984375
16720.212890625
16571.6484375
16360.962890625
16169.0625
16028.326171875
15896.197265625
15714.369140625
15469.640625
15184.814453125
14885.0390625
14605.654296875
14405.03125
14314.0546875
14267.6015625
14132.58984375
13831.322265625
13416.330078125
13003.568359375
12651.61328125
12333.146484375
12011.87890625
11707.673828125
11468.576171875
11296.462890625
11122.330078125
10858.275390625
10468.044921875
9988.3359375
9491.3203125
9035.52734375
8650.794921875
8352.73046875
8148.734375
8026.19921875
7957.619140625
7937.07421875
7996.8828125
8155.6953125
8347.822265625
8439.99609375
8344.58984375
8101.681640625
7826.84375
7590.0625
7372.322265625
7131.9453125
6874.11328125
6641.013671875
6460.609375
6327.357421875
6220.224609375
6121.76953125
6027.177734375
5947.59765625
5895.76171875
5856.435546875
5784.294921875
5652.40234375
5499.44921875
5410.1953125
5445.4296875
5597.337890625
5803.25390625
5985.52734375
6087.8984375
6105.8359375
6094.22265625
6125.958984375
6226.474609375
6354.998046875
6454.3203125
6503.5
6510.859375
6472.90625
6367.68359375
6193.5625
5996.279296875
5839.876953125
5747.8359375
5680.80859375
5580.31640625
5431.134765625
5267.25
5113.45703125
4942.052734375
4707.962890625
4415.345703125
4121.3984375
3875.015625
3680.798828125
3530.833984375
3439.623046875
3423.6015625
3464.015625
3515.26953125
3543.607421875
3542.583984375
3522.806640625
3507.38671875
3529.09375
3608.400390625
3733.2265625
3872.86328125
4004.31640625
4109.333984375
4160.751953125
4146.431640625
4110.16015625
4136.55078125
4274.23828125
4482.111328125
4658.71484375
4719.646484375
4655.130859375
4536.580078125
4469.689453125
4513.556640625
4630.8125
4734.27734375
4792.0
4862.658203125
5009.361328125
5199.78515625
5318.19921875
5265.927734375
5028.353515625
4658.220703125
4231.876953125
3829.630859375
3526.306640625
3369.75390625
3362.5234375
3468.5625
3640.197265625
3846.04296875
4081.337890625
4348.2265625
4620.57421875
4839.796875
4964.203125
5019.982421875
5082.92578125
5203.013671875
5359.357421875
5491.4765625
5557.37890625
5553.716796875
5500.369140625
5429.490234375
5387.341796875
5425.75390625
5575.994140625
5825.400390625
6117.59765625
6379.775390625
6562.640625
6663.85546875
6711.978515625
6725.890625
6697.361328125
6620.19921875
6529.46875
6496.525390625
6576.408203125
6760.482421875
6982.54296875
7170.822265625
7294.748046875
7367.24609375
7415.0625
7460.583984375
7529.78515625
7651.849609375
7825.396484375
7991.197265625
8068.6328125
8033.2890625
7942.142578125
7869.85546875
7838.642578125
7832.3828125
7864.357421875
7992.7734375
8256.982421875
8620.806640625
8995.775390625
9308.75390625
9535.40625
9685.3359375
9783.1015625
9864.095703125
9961.171875
10077.859375
10186.861328125
10271.552734375
10361.623046875
10507.08203125
10714.232421875
10924.75
11068.21484375
11125.74609375
11134.6328125
11142.22265625
11167.525390625
11197.875
11206.47265625
11179.26171875
11143.982421875
11169.171875
11307.36328125
11528.36328125
11728.24609375
11820.5859375
11809.724609375
11765.75
11743.57421875
11742.798828125
11734.0234375
11701.1484375
11658.4453125
11640.673828125
11673.4609375
11738.5703125
11770.94921875
11705.482421875
11526.861328125
11264.1015625
10946.28125
10584.1484375
10186.23046875
9758.873046875
9282.662109375
8721.314453125
8077.576171875
7425.197265625
6866.51953125
6465.701171875
6228.31640625
6118.22265625
6065.517578125
5975.146484375
5772.787109375
5460.59765625
5111.833984375
4799.216796875
4536.623046875
4294.798828125
4062.30859375
3880.98828125
3822.490234375
3930.283203125
4179.71484375
4493.814453125
4799.595703125
5064.923828125
5281.052734375
5428.970703125
5485.400390625
5456.16015625
5376.396484375
5267.421875
5109.9453125
4874.283203125
4571.66796875
4265.701171875
4028.572265625
3877.11328125
3743.71484375
3524.0234375
3179.873046875
2795.240234375
2501.447265625
2336.994140625
2208.365234375
2003.625
1713.65234375
1415.455078125
1168.98046875
979.810546875
849.84765625
801.736328125
830.8125
877.189453125
884.52734375
870.43359375
908.607421875
1046.048828125
1256.517578125
1469.390625
1626.78125
1715.70703125
1758.626953125
1771.607421875
1727.595703125
1575.94140625
1313.6015625
1022.408203125
810.37109375
720.279296875
717.544921875
758.619140625
833.40234375
929.767578125
991.59375
944.474609375
759.115234375
478.220703125
191.107421875
-10.81640625
-77.203125
-28.169921875
58.59375
108.33984375
102.48828125
69.810546875
37.521484375
6.46875
-34.482421875
-90.935546875
-158.650390625
-217.857421875
-231.392578125
-169.046875
-42.626953125
94.546875
188.396484375
217.365234375
189.458984375
124.224609375
40.880859375
-51.744140625
-157.76953125
-271.861328125
-354.240234375
-354.599609375
-276.158203125
-198.419921875
-218.80078125
-378.931640625
-650.298828125
-964.923828125
-1241.501953125
-1409.9375
-1450.82421875
-1409.375
-1345.53515625
-1275.794921875
-1188.798828125
-1106.203125
-1084.8359375
-1149.22265625
-1259.24609375
-1364.990234375
-1465.244140625
-1585.484375
-1719.248046875
-1826.41796875
-1886.904296875
-1926.17578125
-1976.025390625
-2024.658203125
-2019.224609375
-1916.806640625
-1728.15625
-1511.078125
-1325.30078125
-1199.12890625
-1136.580078125
-1137.89453125
-1194.443359375
-1270.1953125
-1313.505859375
-1299.412109375
-1253.9765625
-1237.521484375
-1314.251953125
-1529.404296875
-1884.548828125
-2319.736328125
-2736.771484375
-3055.37890625
-3240.943359375
-3281.974609375
-3172.716796875
-2936.7109375
-2642.625
-2367.0625
-2147.982421875
-1988.33984375
-1886.310546875
-1837.3828125
-1822.755859375
-1827.619140625
-1865.4140625
-1955.6640625
-2078.42578125
-2172.392578125
-2175.26171875
-2052.63671875
-1812.31640625
-1530.751953125
-1348.373046875
-1373.0703125
-1563.953125
-1751.400390625
-1798.904296875
-1719.908203125
-1623.619140625
-1589.650390625
-1627.0390625
-1714.845703125
-1827.4609375
-1931.193359375
-2003.76171875
-2061.0546875
-2131.732421875
-2202.822265625
-2219.7109375
-2143.626953125
-1982.640625
-1764.44921875
-1512.580078125
-1264.470703125
-1084.478515625
-1029.51171875
-1103.427734375
-1254.478515625
-1410.53515625
-1512.744140625
-1534.048828125
-1489.3671875
-1431.642578125
-1425.537109375
-1512.546875
-1690.310546875
-1913.271484375
-2110.994140625
-2221.5546875
-2229.947265625
-2187.11328125
-2189.11328125
-2321.060546875
-2596.1953125
-2931.609375
-3188.900390625
-3263.044921875
-3153.36328125
-2954.177734375
-2773.689453125
-2657.15234375
-2579.556640625
-2499.404296875
-2410.58203125
-2343.771484375
-2326.83984375
-2353.466796875
-2392.525390625
-2420.4765625
-2436.5234375
-2451.484375
-2475.98828125
-2520.66796875
-2591.173828125
-2672.685546875
-2730.44140625
-2738.755859375
-2706.0390625
-2665.306640625
-2648.294921875
-2673.83203125
-2744.140625
-2834.341796875
-2897.580078125
-2906.763671875
-2893.208984375
-2924.962890625
-3041.4375
-3220.517578125
-3407.845703125
-3560.29296875
-3657.3203125
-3690.6328125
-3660.833984375
-3582.533203125
-3482.576171875
-3383.65625
-3280.18359375
-3132.00390625
-2902.76953125
-2618.970703125
-2372.3125
-2238.453125
-2205.13671875
-2209.552734375
-2235.818359375
-2332.75390625
-2529.142578125
-2774.05859375
-2985.15625
-3130.31640625
-3240.404296875
-3361.1953125
-3509.4296875
-3653.71484375
-3719.158203125
-3634.5234375
-3404.03125
-3124.1640625
-2913.25
-2835.9140625
-2898.853515625
-3075.76171875
-3298.58203125
-3460.7109375
-3495.14453125
-3451.591796875
-3444.30078125
-3509.966796875
-3558.294921875
-3480.099609375
-3266.896484375
-3000.00390625
-2755.41796875
-2556.48046875
-2403.1015625
-2305.6640625
-2282.888671875
-2350.181640625
-2519.3203125
-2791.12890625
-3131.033203125
-3457.001953125
-3671.5546875
-3721.224609375
-3627.15234375
-3455.451171875
-3263.61328125
-3082.525390625
-2935.73828125
-2844.044921875
-2800.908203125
-2769.287109375
-2722.416015625
-2670.923828125
-2633.490234375
-2604.955078125
-2581.41015625
-2595.21875
-2684.97265625
-2839.083984375
-3007.93359375
-3166.798828125
-3324.435546875
-3470.396484375
-3564.6796875
-3594.111328125
-3591.9921875
-3578.44140625
-3524.369140625
-3407.0703125
-3265.345703125
-3161.447265625
-3116.66796875
-3123.76953125
-3194.107421875
-3338.322265625
-3512.21484375
-3638.6640625
-3691.296875
-3712.169921875
-3735.013671875
-3733.54296875
-3668.80078125
-3554.25
-3441.69921875
-3360.1015625
-3299.33203125
-3247.865234375
-3215.0390625
-3206.509765625
-3199.994140625
-3169.28125
-3131.361328125
-3147.5703125
-3260.1484375
-3434.814453125
-3586.36328125
-3662.60546875
-3683.373046875
-3692.37109375
-3696.328125
-3668.15625
-3587.615234375
-3453.390625
-3270.1875
-3054.162109375
-2845.349609375
-2684.955078125
-2576.779296875
-2491.7421875
-2411.560546875
-2349.640625
-2332.693359375
-2385.525390625
-2531.17578125
-2774.029296875
-3072.00390625
-3349.40234375
-3550.41796875
-3665.146484375
-3702.2421875
-3667.873046875
-3589.146484375
-3530.046875
-3550.8515625
-3656.216796875
-3802.103515625
-3946.4921875
-4073.501953125
-4173.623046875
-4226.9453125
-4216.873046875
-4148.06640625
-4040.93359375
-3916.140625
-3795.54296875
-3713.63671875
-3706.962890625
-3775.65625
-3864.169921875
-3904.775390625
-3886.515625
-3860.8359375
-3871.072265625
-3903.58203125
-3927.8984375
-3953.376953125
-4004.158203125
-4053.451171875
-4032.41015625
-3907.908203125
-3710.330078125
-3479.36328125
-3228.060546875
-2975.0234375
-2764.185546875
-2620.828125
-2521.51171875
-2440.154296875
-2397.12890625
-2429.08984375
-2530.810546875
-2659.953125
-2785.244140625
-2904.619140625
-3035.15234375
-3211.435546875
-3467.50390625
-3781.01953125
-4055.82421875
-4208.2421875
-4264.974609375
-4332.861328125
-4475.552734375
-4665.142578125
-4857.044921875
-5060.19140625
-5308.087890625
-5591.998046875
-5848.84765625
-6002.56640625
-6008.26171875
-5873.888671875
-5651.095703125
-5397.23046875
-5145.1171875
-4912.953125
-4720.19921875
-4564.072265625
-4397.591796875
-4174.66015625
-3915.447265625
-3690.466796875
-3548.640625
-3508.501953125
-3607.236328125
-3876.869140625
-4245.810546875
-4540.509765625
-4644.275390625
-4612.927734375
-4585.193359375
-4621.541015625
-4686.119140625
-4741.126953125
-4774.185546875
-4746.81640625
-4604.6640625
-4362.033203125
-4116.7421875
-3954.41015625
-3879.2578125
-3855.357421875
-3866.134765625
-3900.66796875
-3921.046875
-3889.6015625
-3816.73046875
-3749.705078125
-3718.083984375
-3709.802734375
-3694.162109375
-3650.0078125
-3576.5234375
-3495.078125
-3443.240234375
-3455.484375
-3541.962890625
-3682.87890625
-3842.109375
-3992.419921875
-4135.41796875
-4290.1484375
-4449.57421875
-4556.9609375
-4548.37109375
-4420.228515625
-4235.85546875
-4066.12890625
-3947.693359375
-3898.10546875
-3931.1015625
-4031.955078125
-4144.94140625
-4219.783203125
-4263.580078125
-4321.11328125
-4404.056640625
-4456.072265625
-4390.279296875
-4161.4375
-3821.08984375
-3515.203125
-3400.51171875
-3522.576171875
-3772.787109375
-3989.13671875
-4100.572265625
-4152.943359375
-4203.986328125
-4237.8125
-4201.931640625
-4092.9296875
-3966.75
-3874.337890625
-3821.455078125
-3794.478515625
-3793.640625
-3822.068359375
-3861.49609375
-3886.9609375
-3905.38671875
-3955.6484375
-4055.56640625
-4157.9296875
-4174.97265625
-4050.771484375
-3808.94140625
-3536.23828125
-3325.982421875
-3225.103515625
-3212.134765625
-3218.81640625
-3188.98046875
-3131.546875
-3113.189453125
-3191.291015625
-3354.939453125
-3532.31640625
-3648.11328125
-3671.0859375
-3619.2578125
-3533.87109375
-3446.90625
-3363.37109375
-3270.70703125
-3165.958984375
-3071.943359375
-3026.98828125
-3060.447265625
-3169.6171875
-3306.001953125
-3390.796875
-3374.955078125
-3299.755859375
-3276.115234375
-3380.71484375
-3583.388671875
-3792.4140625
-3950.072265625
-4053.95703125
-4103.97265625
-4080.033203125
-3982.5234375
-3854.150390625
-3739.44140625
-3649.822265625
-3590.08203125
-3591.46875
-3682.337890625
-3833.03515625
-3960.884765625
-3998.376953125
-3947.595703125
-3873.537109375
-3858.376953125
-3954.154296875
-4153.65625
-4395.384765625
-4606.775390625
-4752.353515625
-4840.380859375
-4885.58203125
-4874.3828125
-4772.10546875
-4564.48046875
-4291.1953125
-4032.91796875
-3853.91796875
-3753.595703125
-3682.66796875
-3608.611328125
-3551.2734375
-3548.96875
-3608.900390625
-3705.115234375
-3805.66015625
-3878.505859375
-3888.56640625
-3827.9140625
-3750.275390625
-3738.763671875
-3822.10546875
-3943.265625
-4021.484375
-4022.263671875
-3954.689453125
-3833.08984375
-3677.958984375
-3543.564453125
-3504.748046875
-3598.07421875
-3781.544921875
-3951.79296875
-3997.794921875
-3857.68359375
-3555.8984375
-3193.498046875
-2883.861328125
-2683.73828125
-2584.830078125
-2561.45703125
-2608.3984375
-2735.53515625
-2948.212890625
-3236.873046875
-3562.654296875
-3843.2578125
-3978.205078125
-3915.9140625
-3696.841796875
-3424.408203125
-3200.83203125
-3088.041015625
-3095.572265625
-3174.57421875
-3239.875
-3238.248046875
-3201.400390625
-3206.345703125
-3279.880859375
-3368.572265625
-3408.810546875
-3395.4453125
-3365.55078125
-3345.33203125
-3343.802734375
-3380.1640625
-3478.181640625
-3630.408203125
-3794.51953125
-3931.900390625
-4031.712890625
-4092.79296875
-4101.2265625
-4035.390625
-3881.65625
-3641.970703125
-3342.912109375
-3044.05859375
-2816.810546875
-2695.095703125
-2651.837890625
-2633.4375
-2607.23046875
-2564.556640625
-2494.876953125
-2387.138671875
-2260.4296875
-2170.033203125
-2167.361328125
-2258.6484375
-2407.189453125
-2567.939453125
-2715.9296875
-2851.58984375
-2987.556640625
-3123.21484375
-3221.515625
-3216.6015625
-3063.677734375
-2794.6875
-2521.40234375
-2368.427734375
-2385.791015625
-2515.6640625
-2643.443359375
-2687.66796875
-2647.08203125
-2567.73046875
-2478.9375
-2377.314453125
-2269.904296875
-2204.1171875
-2229.236328125
-2337.0703125
-2472.166015625
-2610.279296875
-2797.90234375
-3085.599609375
-3434.60546875
-3725.60546875
-3868.85546875
-3878.830078125
-3825.1484375
-3737.861328125
-3595.298828125
-3394.0703125
-3186.8359375
-3033.857421875
-2945.486328125
-2897.849609375
-2888.08203125
-2940.60546875
-3057.291015625
-3190.560546875
-3283.787109375
-3326.486328125
-3351.349609375
-3376.134765625
-3361.6484375
-3238.201171875
-2977.6796875
-2639.896484375
-2346.025390625
-2201.75390625
-2237.458984375
-2408.62890625
-2638.779296875
-2858.8671875
-3021.47265625
-3099.966796875
-3086.58203125
-2993.267578125
-2855.091796875
-2730.888671875
-2688.3515625
-2771.7578125
-2975.259765625
-3246.33984375
-3514.970703125
-3725.50390625
-3858.40234375
-3934.82421875
-3991.71875
-4036.986328125
-4034.451171875
-3949.544921875
-3804.48046875
-3666.3515625
-3582.083984375
-3549.705078125
-3551.75
-3576.40625
-3588.15625
-3521.736328125
-3353.7421875
-3164.828125
-3082.0234375
-3154.53125
-3322.0078125
-3507.994140625
-3700.162109375
-3917.27734375
-4134.685546875
-4281.216796875
-4297.962890625
-4172.96875
-3929.494140625
-3613.009765625
-3293.388671875
-3053.70703125
-2957.615234375
-3020.126953125
-3195.08203125
-3378.91015625
-3447.259765625
-3329.740234375
-3067.3125
-2783.060546875
-2586.12890625
-2509.310546875
-2532.265625
-2632.4453125
-2790.8359375
-2965.1328125
-3090.837890625
-3121.01171875
-3058.296875
-2948.33203125
-2851.916015625
-2823.5546875
-2899.33984375
-3084.759765625
-3345.5
-3616.6171875
-3835.55859375
-3977.8046875
-4060.9765625
-4111.171875
-4130.994140625
-4108.408203125
-4048.95703125
-3980.376953125
-3924.578125
-3886.57421875
-3878.70703125
-3929.57421875
-4043.01171875
-4160.83203125
-4197.642578125
-4118.453125
-3966.4375
-3816.44921875
-3721.140625
-3698.421875
-3736.7890625
-3794.791015625
-3818.66015625
-3786.853515625
-3731.556640625
-3702.658203125
-3720.25
-3773.15625
-3841.34765625
-3887.998046875
-3839.3671875
-3616.982421875
-3212.68359375
-2716.978515625
-2260.083984375
-1933.59375
-1768.6796875
-1759.32421875
-1878.322265625
-2080.7578125
-2321.859375
-2581.86328125
-2864.283203125
-3168.423828125
-3472.58203125
-3743.4375
-3951.251953125
-4076.34375
-4115.4765625
-4090.626953125
-4044.8671875
-4022.19921875
-4051.17578125
-4143.583984375
-4293.5859375
-4467.146484375
-4601.015625
-4632.390625
-4542.916015625
-4374.166015625
-4194.970703125
-4048.5078125
-3926.650390625
-3792.599609375
-3627.5
-3455.853515625
-3327.6328125
-3278.462890625
-3307.24609375
-3386.802734375
-3489.20703125
-3599.822265625
-3710.841796875
-3804.177734375
-3844.146484375
-3796.416015625
-3663.103515625
-3493.21875
-3342.251953125
-3218.09375
-3081.779296875
-2909.869140625
-2742.24609375
-2655.857421875
-2703.880859375
-2896.0703125
-3219.59765625
-3638.79296875
-4068.498046875
-4390.8203125
-4538.45703125
-4555.650390625
-4549.6015625
-4577.36328125
-4593.53515625
-4504.41015625
-4253.818359375
-3858.607421875
-3390.67578125
-2943.767578125
-2602.767578125
-2419.279296875
-2405.6015625
-2547.03125
-2808.990234375
-3130.876953125
-3434.708984375
-3662.15234375
-3800.525390625
-3859.73828125
-3832.26953125
-3698.544921875
-3473.552734375
-3224.71875
-3027.638671875
-2909.986328125
-2843.091796875
-2775.431640625
-2666.232421875
-2504.9765625
-2324.8671875
-2198.998046875
-2200.392578125
-2347.712890625
-2590.0546875
-2848.876953125
-3071.947265625
-3246.271484375
-3371.15234375
-3434.357421875
-3416.37890625
-3306.26953125
-3106.435546875
-2830.611328125
-2509.310546875
-2194.357421875
-1941.884765625
-1781.373046875
-1706.27734375
-1697.955078125
-1747.94140625
-1847.662109375
-1969.6015625
-2082.615234375
-2190.8671875
-2340.126953125
-2570.7109375
-2865.109375
-3145.759765625
-3323.248046875
-3353.29296875
-3265.267578125
-3146.794921875
-3090.650390625
-3136.7421875
-3252.40234375
-3363.12890625
-3403.708984375
-3355.693359375
-3259.48046875
-3194.869140625
-3226.8359375
-3347.85546875
-3475.06640625
-3514.291015625
-3426.82421875
-3237.0703125
-2997.71484375
-2766.19140625
-2600.890625
-2549.01953125
-2624.861328125
-2802.861328125
-3028.353515625
-3233.193359375
-3362.564453125
-3413.44140625
-3443.384765625
-3518.6796875
-3650.73046875
-3794.091796875
-3894.03515625
-3911.787109375
-3818.671875
-3612.185546875
-3345.951171875
-3101.421875
-2911.474609375
-2749.615234375
-2616.3046875
-2587.951171875
-2728.48046875
-2975.13671875
-3168.841796875
-3200.552734375
-3090.27734375
-2928.5390625
-2792.458984375
-2729.779296875
-2766.0859375
-2879.44140625
-2989.806640625
-3018.4609375
-2961.86328125
-2886.109375
-2851.15625
-2859.8359375
-2877.353515625
-2874.6484375
-2842.66796875
-2782.736328125
-2703.50390625
-2629.119140625
-2600.662109375
-2659.54296875
-2818.58984375
-3038.712890625
-3234.587890625
-3320.7890625
-3271.880859375
-3139.07421875
-2994.798828125
-2857.443359375
-2686.537109375
-2461.078125
-2238.552734375
-2102.734375
-2057.619140625
-2014.39453125
-1903.6875
-1771.921875
-1735.22265625
-1850.24609375
-2057.896484375
-2246.765625
-2344.25390625
-2350.15234375
-2316.080078125
-2305.75390625
-2352.998046875
-2438.119140625
-2507.1328125
-2518.201171875
-2467.59765625
-2379.28125
-2284.125
-2205.61328125
-2149.689453125
-2110.171875
-2094.974609375
-2133.49609375
-2234.248046875
-2347.34765625
-2404.44921875
-2393.755859375
-2359.34375
-2327.25390625
-2277.876953125
-2200.580078125
-2123.947265625
-2067.017578125
-2009.134765625
-1944.57421875
-1922.162109375
-1979.6953125
-2071.3125
-2117.90625
-2111.197265625
-2109.5078125
-2141.05859375
-2174.853515625
-2191.537109375
-2220.837890625
-2288.33984375
-2376.96875
-2470.857421875
-2596.12109375
-2779.66015625
-2986.71484375
-3126.654296875
-3110.6484375
-2896.8515625
-2510.37890625
-2044.517578125
-1622.263671875
-1327.58984375
-1174.576171875
-1141.998046875
-1206.298828125
-1323.21484375
-1412.998046875
-1406.748046875
-1299.185546875
-1124.6953125
-888.779296875
-559.74609375
-138.560546875
286.6640625
576.333984375
635.478515625
482.4140625
229.892578125
-5.787109375
-185.20703125
-340.56640625
-504.103515625
-663.751953125
-789.51171875
-874.779296875
-936.416015625
-993.958984375
-1061.470703125
-1136.21875
-1180.109375
-1143.16015625
-1035.060546875
-947.255859375
-962.875
-1057.447265625
-1131.3984375
-1138.412109375
-1140.322265625
-1225.6171875
-1404.62890625
-1596.6875
-1698.6171875
-1659.7890625
-1513.86328125
-1348.595703125
-1231.296875
-1161.326171875
-1106.2578125
-1070.673828125
-1096.755859375
-1199.34375
-1337.72265625
-1460.828125
-1548.283203125
-1598.001953125
-1613.390625
-1627.4453125
-1705.849609375
-1886.6953125
-2126.73046875
-2335.31640625
-2458.255859375
-2511.814453125
-2544.7421875
-2588.837890625
-2643.255859375
-2687.23828125
-2703.134765625
-2693.55078125
-2675.28515625
-2655.48828125
-2622.466796875
-2562.17578125
-2471.5390625
-2354.185546875
-2223.66796875
-2119.330078125
-2093.97265625
-2161.392578125
-2265.142578125
-2318.77734375
-2277.134765625
-2164.046875
-2042.177734375
-1962.478515625
-1926.14453125
-1883.19921875
-1781.646484375
-1626.626953125
-1472.521484375
-1348.544921875
-1221.998046875
-1055.181640625
-865.9921875
-695.93359375
-541.56640625
-364.544921875
-163.720703125
5.26953125
87.095703125
72.69140625
-10.96875
-122.59375
-215.208984375
-261.505859375
-287.29296875
-354.5390625
-493.658203125
-662.9765625
-775.66015625
-751.580078125
-557.123046875
-237.93359375
77.51953125
248.373046875
226.009765625
78.03125
-93.40625
-224.724609375
-276.556640625
-203.8203125
4.27734375
268.916015625
457.337890625
491.103515625
405.37890625
301.83984375
257.412109375
274.7734375
301.416015625
287.654296875
230.37890625
165.53125
127.142578125
124.84765625
151.859375
186.748046875
183.439453125
93.849609375
-76.291015625
-252.765625
-352.3828125
-340.708984375
-220.16796875
4.05078125
311.75390625
644.08203125
934.640625
1160.330078125
1333.97265625
1462.0
1549.15234375
1634.689453125
1771.296875
1955.630859375
2121.5546875
2221.990234375
2283.87109375
2357.822265625
2439.953125
2474.0234375
2421.345703125
2308.095703125
2209.919921875
2202.115234375
2313.474609375
2512.125
2739.787109375
2966.99609375
3204.615234375
3452.0
3649.263671875
3706.015625
3587.41015625
3368.60546875
3198.341796875
3195.958984375
3365.708984375
3605.81640625
3810.048828125
3962.501953125
4125.08203125
4339.474609375
4568.076171875
4742.470703125
4848.548828125
4940.611328125
5074.27734375
5238.314453125
5354.275390625
5343.490234375
5203.115234375
5018.18359375
4887.060546875
4829.9140625
4778.08984375
4649.56640625
4418.078125
4116.76953125
3814.505859375
3604.150390625
3571.0390625
3724.607421875
3966.994140625
4162.423828125
4240.31640625
4214.888671875
4120.796875
3968.017578125
3762.54296875
3536.5078125
3340.6640625
3221.1640625
3205.3203125
3284.845703125
3401.59375
3471.78125
3445.826171875
3343.15625
3227.62890625
3162.470703125
3188.845703125
3318.90234375
3525.10546875
3746.275390625
3926.45703125
4051.0078125
4137.8203125
4199.421875
4224.408203125
4190.978515625
4086.955078125
3919.212890625
3716.0546875
3523.54296875
3392.865234375
3364.59375
3454.4921875
3635.947265625
3829.25390625
3930.306640625
3880.455078125
3713.72265625
3522.234375
3377.181640625
3298.96484375
3293.2109375
3370.201171875
3501.884765625
3591.126953125
3535.140625
3330.318359375
3089.8828125
2951.232421875
2983.53515625
3178.296875
3483.00390625
3817.251953125
4092.4296875
4266.265625
4377.9765625
4500.490234375
4662.279296875
4843.859375
5038.65625
5268.03515625
5524.400390625
5742.52734375
5853.048828125
5837.08203125
5709.787109375
5486.30078125
5198.912109375
4921.72265625
4732.56640625
4651.337890625
4639.384765625
4647.79296875
4641.212890625
4594.509765625
4508.701171875
4427.849609375
4404.955078125
4450.11328125
4537.03515625
4646.0625
4761.052734375
4840.634765625
4856.140625
4863.7109375
4969.025390625
5187.833984375
5397.294921875
5469.03125
5405.75
5297.935546875
5189.453125
5057.705078125
4909.388671875
4817.373046875
4841.1328125
4956.697265625
5084.201171875
5149.779296875
5105.990234375
4931.24609375
4644.70703125
4310.962890625
4007.2265625
3782.44921875
3644.69140625
3570.388671875
3519.4140625
3457.205078125
3373.9296875
3279.244140625
3184.82421875
3109.146484375
3093.091796875
3178.232421875
3354.537109375
3547.716796875
3670.703125
3675.6015625
3556.72265625
3339.251953125
3090.4921875
2914.947265625
2892.44140625
3012.044921875
3185.56640625
3327.296875
3405.4296875
3423.341796875
3384.15625
3289.451171875
3151.419921875
2982.009765625
2775.5546875
2522.6484375
2243.619140625
1991.796875
1815.296875
1725.962890625
1712.98828125
1771.146484375
1893.80859375
2044.154296875
2164.669921875
2231.00390625
2277.140625
2346.181640625
2429.27734375
2480.44140625
2488.046875
2498.021484375
2549.751953125
2610.63671875
2601.6640625
2487.41796875
2320.880859375
2188.7265625
2121.787109375
2073.8984375
1988.671875
1868.380859375
1762.58984375
1703.763671875
1683.18359375
1687.70703125
1721.001953125
1772.341796875
1805.423828125
1817.1484375
1878.91796875
2064.396484375
2342.384765625
2596.611328125
2762.162109375
2892.517578125
3070.041015625
3294.2421875
3489.44140625
3586.814453125
3561.357421875
3416.7109375
3181.4921875
2913.638671875
2671.224609375
2478.35546875
2341.87109375
2287.669921875
2342.453125
2477.53125
2604.88671875
2645.8359375
2593.953125
2510.751953125
2473.083984375
2521.603515625
2644.10546875
2807.365234375
3007.99609375
3273.587890625
3599.515625
3914.400390625
4148.890625
4326.17578125
4537.984375
4828.0703125
5139.916015625
5384.681640625
5516.83203125
5530.646484375
5434.837890625
5269.380859375
5115.40625
5041.732421875
5045.892578125
5072.01171875
5076.2265625
5053.203125
5015.017578125
4975.6953125
4950.4296875
4940.97265625
4923.228515625
4876.47265625
4827.1015625
4835.119140625
4923.091796875
5034.55859375
5078.408203125
5011.587890625
4875.189453125
4758.9375
4737.26171875
4828.869140625
4995.71484375
5165.015625
5257.7265625
5222.787109375
5069.611328125
4866.203125
4685.548828125
4547.783203125
4424.578125
4293.923828125
4166.263671875
4058.494140625
3979.591796875
3956.853515625
4035.248046875
4211.24609375
4389.59765625
4452.796875
4375.052734375
4239.0703125
4146.79296875
4147.9140625
4248.966796875
4438.740234375
4678.142578125
4897.3359375
5037.513671875
5089.439453125
5077.666015625
5022.556640625
4937.27734375
4851.1796875
4810.48046875
4845.86328125
4942.28515625
5043.89453125
5097.9453125
5106.595703125
5130.984375
5225.978515625
5373.861328125
5508.310546875
5605.162109375
5711.396484375
5864.2421875
6018.51171875
6095.255859375
6083.814453125
6048.8203125
6037.78125
6028.908203125
5988.291015625
5943.287109375
5968.16015625
6109.57421875
6346.482421875
6612.025390625
6833.978515625
6962.333984375
6985.79296875
6932.96875
6848.388671875
6762.498046875
6688.705078125
6640.6953125
6629.26171875
6634.662109375
6606.3359375
6517.22265625
6413.0546875
6379.8515625
6453.087890625
6578.416015625
6673.4375
6707.0
6697.76953125
6659.1015625
6592.47265625
6539.888671875
6592.705078125
6806.2734375
7118.466796875
7388.318359375
7521.69140625
7542.591796875
7542.65625
7582.130859375
7645.20703125
7672.4921875
7624.63671875
7524.4921875
7445.708984375
7449.537109375
7520.65625
7569.515625
7507.189453125
7317.291015625
7054.10546875
6784.111328125
6543.888671875
6347.7109375
6212.3828125
6161.767578125
6213.806640625
6370.169921875
6611.98828125
6897.912109375
7174.48828125
7406.94921875
7607.58984375
7824.365234375
8089.640625
8379.02734375
8624.810546875
8767.90234375
8792.609375
8717.3984375
8567.822265625
8365.873046875
8134.94921875
7899.564453125
7676.072265625
7469.890625
7285.3671875
7133.54296875
7022.205078125
6935.3203125
6830.841796875
6676.408203125
6497.955078125
6382.53515625
6411.951171875
6586.7890625
6824.451171875
7030.78515625
7158.47265625
7197.353515625
7140.91796875
6988.478515625
6765.322265625
6514.005859375
6271.328125
6072.455078125
5959.51953125
5945.3046875
5969.572265625
5938.908203125
5833.1328125
5741.216796875
5767.185546875
5926.19140625
6158.5
6414.234375
6679.73828125
6936.94921875
7150.6328125
7302.1171875
7392.58203125
7402.83984375
7296.5703125
7091.810546875
6893.751953125
6814.880859375
6872.142578125
6988.462890625
7081.171875
7120.01171875
7113.421875
7082.19140625
7055.306640625
7059.39453125
7095.07421875
7140.296875
7185.08203125
7243.640625
7323.0
7401.740234375
7457.232421875
7497.26953125
7541.45703125
7576.919921875
7555.15625
7442.685546875
7273.123046875
7150.650390625
7198.1171875
7479.533203125
7948.421875
8465.99609375
8879.462890625
9097.974609375
9119.634765625
9018.826171875
8913.076171875
8903.7890625
9009.658203125
9160.404296875
9275.357421875
9339.515625
9385.158203125
9423.173828125
9438.01953125
9446.09375
9504.4609375
9637.486328125
9790.92578125
9887.927734375
9906.763671875
9878.857421875
9837.283203125
9801.986328125
9794.365234375
9819.265625
9831.91015625
9759.896484375
9566.654296875
9270.171875
8904.375
8503.19140625
8134.046875
7901.734375
7876.154296875
8022.8359375
8227.7421875
8385.69921875
8452.8515625
8433.755859375
8352.78125
8239.17578125
8107.4765625
7934.7578125
7674.376953125
7312.578125
6905.591796875
6542.08203125
6266.228515625
6051.40625
5853.8125
5674.107421875
5548.248046875
5488.41796875
5463.74609375
5448.00390625
5456.884765625
5511.470703125
5582.9921875
5613.134765625
5591.357421875
5574.015625
5607.0078125
5656.603515625
5645.99609375
5546.435546875
5401.099609375
5261.51171875
5130.947265625
4980.66015625
4799.140625
4606.84375
4431.52734375
4283.60546875
4151.294921875
4008.576171875
3833.224609375
3633.8671875
3462.0703125
3380.51171875
3404.103515625
3476.638671875
3516.533203125
3483.0234375
3388.3046875
3254.986328125
3091.015625
2917.7109375
2795.189453125
2786.919921875
2898.259765625
3066.7578125
3208.509765625
3257.12890625
3171.681640625
2949.712890625
2648.185546875
2358.5546875
2129.80078125
1925.140625
1672.7734375
1348.078125
989.994140625
654.517578125
380.3203125
189.744140625
85.767578125
35.48828125
-22.431640625
-139.693359375
-331.73828125
-582.470703125
-854.41796875
-1093.828125
-1254.2421875
-1332.240234375
-1363.15625
-1363.7109375
-1293.888671875
-1103.759765625
-820.056640625
-560.712890625
-441.552734375
-467.751953125
-528.619140625
-506.49609375
-388.455078125
-267.326171875
-240.11328125
-319.626953125
-445.7109375
-559.857421875
-648.291015625
-723.126953125
-789.38671875
-837.435546875
-850.39453125
-810.9609375
-714.90625
-589.10546875
-489.76171875
-473.98046875
-571.208984375
-774.5078125
-1043.669921875
-1314.19921875
-1519.806640625
-1619.857421875
-1606.853515625
-1495.732421875
-1321.59765625
-1141.728515625
-1008.94921875
-928.89453125
-863.193359375
-786.45703125
-717.001953125
-675.962890625
-647.576171875
-615.466796875
-617.666015625
-716.20703125
-908.7265625
-1111.0546875
-1239.583984375
-1277.27734375
-1247.18359375
-1166.720703125
-1065.751953125
-1017.52734375
-1091.91796875
-1270.94921875
-1451.546875
-1549.44921875
-1574.900390625
-1592.865234375
-1639.876953125
-1708.9765625
-1794.162109375
-1905.001953125
-2032.75
-2137.75
-2188.572265625
-2192.10546875
-2166.98046875
-2106.35546875
-1991.755859375
-1833.6015625
-1671.66796875
-1536.19140625
-1429.267578125
-1343.36328125
-1274.720703125
-1215.98828125
-1161.423828125
-1130.484375
-1164.9375
-1287.314453125
-1475.958984375
-1691.177734375
-1908.71875
-2117.23828125
-2307.939453125
-2489.330078125
-2689.494140625
-2908.25390625
-3076.775390625
-3105.595703125
-2983.765625
-2803.48828125
-2671.150390625
-2608.0
-2547.921875
-2420.123046875
-2222.904296875
-2021.755859375
-1882.546875
-1810.0078125
-1759.181640625
-1706.34375
-1683.27734375
-1720.705078125
-1782.47265625
-1797.669921875
-1750.009765625
-1686.96875
-1635.111328125
-1561.6484375
-1448.04296875
-1353.80859375
-1359.427734375
-1470.609375
-1624.076171875
-1771.16015625
-1908.54296875
-2035.181640625
-2131.8828125
-2194.701171875
-2248.92578125
-2315.0703125
-2391.638671875
-2483.537109375
-2615.435546875
-2799.80859375
-3018.712890625
-3251.62109375
-3486.744140625
-3677.822265625
-3722.796875
-3532.056640625
-3113.099609375
-2558.541015625
-1963.390625
-1392.69140625
-920.609375
-637.984375
-581.23828125
-675.7109375
-784.888671875
-820.162109375
-796.728515625
-796.234375
-889.810546875
-1084.6796875
-1321.28125
-1518.419921875
-1634.091796875
-1689.271484375
-1735.080078125
-1806.53125
-1911.140625
-2041.60546875
-2176.767578125
-2279.208984375
-2319.341796875
-2304.685546875
-2263.396484375
-2195.845703125
-2069.830078125
-1878.001953125
-1676.044921875
-1537.890625
-1482.091796875
-1464.912109375
-1441.751953125
-1411.603515625
-1396.033203125
-1393.951171875
-1373.34375
-1307.06640625
-1210.767578125
-1139.73828125
-1139.537109375
-1195.48828125
-1239.150390625
-1211.681640625
-1113.755859375
-990.029296875
-884.109375
-824.826171875
-833.318359375
-903.67578125
-976.767578125
-971.646484375
-859.880859375
-687.482421875
-514.837890625
-363.193359375
-235.115234375
-153.080078125
-141.212890625
-183.4296875
-235.51953125
-277.060546875
-324.1796875
-392.259765625
-474.08203125
-558.931640625
-645.142578125
-719.8203125
-746.33203125
-692.845703125
-570.75390625
-436.0078125
-351.896484375
-345.919921875
-390.7890625
-426.41015625
-414.64453125
-380.142578125
-390.4609375
-493.78125
-683.30859375
-915.4375
-1137.57421875
-1291.85546875
-1324.396484375
-1224.416015625
-1046.111328125
-861.171875
-685.9921875
-480.330078125
-224.541015625
30.369140625
212.24609375
309.439453125
372.080078125
435.853515625
478.904296875
465.734375
401.0
310.826171875
192.30078125
23.45703125
-179.451171875
-358.82421875
-484.65625
-587.9453125
-697.017578125
-771.837890625
-745.40625
-619.626953125
-477.685546875
-397.578125
-386.548828125
-405.333984375
-420.84375
-419.587890625
-401.900390625
-389.94140625
-422.1171875
-510.314453125
-607.306640625
-635.212890625
-544.337890625
-338.1171875
-60.142578125
217.927734375
405.546875
427.296875
269.40234375
-9.90234375
-317.806640625
-570.375
-710.462890625
-712.669921875
-593.046875
-411.216796875
-244.98046875
-146.775390625
-117.66796875
-124.373046875
-144.166015625
-190.02734375
-287.109375
-431.875
-591.484375
-745.328125
-904.82421875
-1074.4375
-1207.427734375
-1228.47265625
-1105.6328125
-883.595703125
-640.998046875
-431.609375
-275.953125
-188.09765625
-178.029296875
-223.5703125
-269.3046875
-279.681640625
-285.68359375
-353.12890625
-500.982421875
-674.224609375
-806.47265625
-883.01953125
-920.763671875
-911.513671875
-825.921875
-669.72265625
-498.857421875
-371.6484375
-312.6953125
-322.658203125
-383.541015625
-444.392578125
-447.765625
-398.42578125
-369.513671875
-407.89453125
-469.11328125
-490.255859375
-495.41015625
-564.21875
-702.439453125
-809.724609375
-795.39453125
-678.763671875
-549.2421875
-462.6875
-404.109375
-323.0546875
-172.1640625
71.935546875
388.734375
709.021484375
948.126953125
1054.87890625
1034.068359375
932.416015625
804.638671875
679.66015625
553.025390625
418.365234375
299.01953125
225.43359375
180.791015625
101.62890625
-49.576171875
-236.64453125
-397.697265625
-521.6875
-644.525390625
-772.076171875
-837.6484375
-752.734375
-495.56640625
-146.400390625
161.3515625
328.130859375
340.322265625
253.830078125
141.9296875
60.908203125
42.9453125
92.34765625
185.626953125
294.30078125
410.916015625
539.408203125
668.560546875
784.482421875
907.876953125
1080.443359375
1302.0625
1518.4609375
1691.208984375
1843.0625
2003.572265625
2143.90234375
2210.802734375
2207.78125
2197.294921875
2227.3515625
2295.189453125
2383.130859375
2492.2109375
2631.341796875
2802.470703125
3009.193359375
3262.974609375
3573.326171875
3938.93359375
4337.578125
4705.37890625
4941.54296875
4972.90625
4821.685546875
4585.63671875
4348.25390625
4128.87890625
3912.3671875
3686.6171875
3439.48046875
3155.1953125
2840.8828125
2542.2265625
2316.7734375
2199.3515625
2194.130859375
2277.81640625
2399.857421875
2497.8359375
2527.48046875
2474.107421875
2342.041015625
2154.904296875
1962.6015625
1814.01171875
1710.298828125
1609.8203125
1491.048828125
1388.416015625
1356.4140625
1422.556640625
1584.982421875
1824.984375
2098.935546875
2335.623046875
2460.228515625
2415.76171875
2173.9453125
1769.263671875
1331.88671875
1031.330078125
942.3515625
987.392578125
1037.603515625
1041.14453125
1024.486328125
1008.931640625
977.896484375
903.55859375
754.505859375
494.078125
126.876953125
-259.3125
-552.005859375
-717.630859375
-802.05078125
-831.93359375
-774.802734375
-610.498046875
-385.142578125
-163.6328125
28.95703125
184.904296875
267.671875
232.62109375
85.591796875
-106.005859375
-257.47265625
-312.21484375
-259.658203125
-127.56640625
45.83984375
234.423828125
409.28515625
513.3203125
489.8984375
350.935546875
184.0703125
69.642578125
13.84765625
-17.01953125
-25.66015625
20.984375
145.0234375
340.369140625
591.283203125
873.294921875
1136.482421875
1319.673828125
1394.826171875
1386.396484375
1343.6484375
1302.373046875
1272.154296875
1250.326171875
1244.240234375
1278.107421875
1371.181640625
1511.30078125
1663.451171875
1801.4140625
1907.73828125
1942.689453125
1853.04296875
1636.96875
1375.83984375
1175.59765625
1091.826171875
1123.5234375
1240.5
1379.892578125
1450.8359375
1402.271484375
1280.5546875
1175.021484375
1113.951171875
1059.841796875
995.138671875
948.11328125
927.396484375
900.173828125
865.248046875
887.28515625
1008.607421875
1163.955078125
1235.044921875
1174.736328125
1041.603515625
929.763671875
899.83984375
959.44140625
1066.150390625
1153.15625
1188.67578125
1211.58984375
1282.830078125
1409.73046875
1549.408203125
1676.072265625
1801.0546875
1925.34375
2021.455078125
2082.7890625
2152.056640625
2268.5703125
2406.4765625
2491.6171875
2470.26953125
2347.3515625
2173.98046875
2015.81640625
1917.17578125
1872.275390625
1840.099609375
1805.181640625
1808.439453125
1889.701171875
2008.876953125
2061.478515625
1982.998046875
1814.1875
1654.099609375
1573.55078125
1590.345703125
1701.9375
1902.203125
2159.60546875
2404.494140625
2560.71875
2594.91015625
2533.544921875
2432.935546875
2334.076171875
2246.90234375
2174.494140625
2139.150390625
2169.220703125
2263.021484375
2387.623046875
2523.318359375
2687.93359375
2893.97265625
3095.9140625
3217.41796875
3240.31640625
3238.0703125
3299.298828125
3431.939453125
3562.376953125
3620.060546875
3602.466796875
3562.181640625
3555.833984375
3612.390625
3727.62890625
3866.03515625
3971.556640625
3997.98046875
3943.041015625
3849.865234375
3765.08203125
3694.3203125
3609.33203125
3504.41015625
3429.083984375
3439.21875
3515.181640625
3558.1171875
3486.947265625
3322.904296875
3158.716796875
3061.26171875
3034.224609375
3065.71875
3168.357421875
3356.5625
3614.201171875
3906.2578125
4202.2421875
4467.072265625
4650.251953125
4719.693359375
4706.31640625
4688.4921875
4725.0078125
4819.607421875
4955.15625
5142.3515625
5418.677734375
5803.4453125
6261.04296875
6706.775390625
7050.955078125
7250.767578125
7330.48828125
7351.126953125
7358.419921875
7361.53125
7354.6640625
7339.9375
7319.232421875
7280.025390625
7213.9609375
7152.1953125
7162.119140625
7292.662109375
7525.724609375
7791.048828125
8028.8203125
8233.56640625
8443.271484375
8699.865234375
9024.234375
9418.17578125
9878.87890625
10410.11328125
11019.193359375
11696.21875
12393.69140625
13037.322265625
13568.443359375
13975.234375
14281.76171875
14520.041015625
14722.634765625
14924.830078125
15147.890625
15384.037109375
15622.37109375
15887.66015625
16222.283203125
16621.43359375
17017.8046875
17350.1015625
17621.8671875
17869.666015625
18099.060546875
18290.08203125
18455.48046875
18652.236328125
18926.388671875
19271.044921875
19642.43359375
19990.396484375
20265.16015625
20423.4140625
20450.744140625
20368.37890625
20206.88671875
19987.021484375
19739.03125
19524.64453125
19412.822265625
19424.47265625
19504.51171875
19549.2734375
19465.294921875
19216.01953125
18825.65234375
18344.06640625
17815.64453125
17289.068359375
16842.10546875
16560.8125
16475.634765625
16534.8828125
16660.86328125
16823.9375
17045.470703125
17336.1953125
17651.49609375
17908.361328125
18036.125
18017.876953125
17902.134765625
17776.5390625
17712.337890625
17722.08203125
17773.279296875
17842.65625
17947.8984375
18122.376953125
18364.447265625
18615.3671875
18786.28125
18812.1953125
18692.27734375
18485.322265625
18264.29296875
18069.365234375
17896.224609375
17716.6875
17502.564453125
17237.826171875
16925.046875
16588.998046875
16269.6171875
16000.994140625
15784.2421875
15569.626953125
15269.853515625
14815.37890625
14218.4609375
13579.35546875
13013.01171875
12564.96875
12201.6640625
11869.935546875
11543.853515625
11214.58203125
10864.537109375
10477.189453125
10070.390625
9703.84375
9442.021484375
9300.86328125
9221.162109375
9092.958984375
8818.66015625
8369.6953125
7795.51953125
7188.263671875
6640.103515625
6215.447265625
5930.87109375
5742.880859375
5566.482421875
5331.712890625
5038.546875
4756.298828125
4559.361328125
4454.109375
4368.8203125
4224.427734375
4019.158203125
3833.9296875
3746.29296875
3748.021484375
3758.58203125
3710.298828125
3603.509765625
3486.111328125
3404.796875
3378.98828125
3395.12890625
3409.453125
3370.673828125
3256.078125
3080.552734375
2865.7109375
2613.517578125
2317.072265625
1979.70703125
1610.552734375
1220.578125
845.91796875
561.4375
436.64453125
466.787109375
561.958984375
612.337890625
560.248046875
415.119140625
219.1953125
12.875
-168.798828125
-277.83203125
-254.40625
-76.67578125
180.779296875
368.9453125
383.484375
262.3671875
139.623046875
101.599609375
114.13671875
90.4453125
-8.955078125
-164.115234375
-347.09375
-539.8359375
-704.0078125
-774.123046875
-707.025390625
-532.162109375
-337.626953125
-199.880859375
-126.0390625
-64.19921875
32.072265625
153.96484375
249.982421875
273.162109375
202.50390625
33.578125
-214.041015625
-467.130859375
-612.53125
-586.412109375
-458.4140625
-403.888671875
-572.689453125
-975.650390625
-1486.537109375
-1943.595703125
-2258.5390625
-2450.09765625
-2586.650390625
-2701.859375
-2773.9921875
-2785.201171875
-2770.189453125
-2772.37890625
-2761.7421875
-2643.734375
-2375.189453125
-2046.701171875
-1819.017578125
-1784.0
-1909.529296875
-2110.93359375
-2340.328125
-2591.5859375
-2843.603515625
-3031.765625
-3084.216796875
-2978.404296875
-2758.9375
-2503.51171875
-2270.177734375
-2069.0234375
-1875.52734375
-1665.75
-1438.68359375
-1212.72265625
-1012.884765625
-865.423828125
-793.05859375
-800.791015625
-867.466796875
-964.392578125
-1084.0703125
-1234.912109375
-1399.939453125
-1520.134765625
-1544.298828125
-1494.361328125
-1460.4140625
-1524.66015625
-1701.373046875
-1946.6484375
-2198.251953125
-2396.1875
-2499.5390625
-2520.302734375
-2528.267578125
-2583.3203125
-2659.44140625
-2669.703125
-2579.544921875
-2467.064453125
-2450.69921875
-2575.994140625
-2791.626953125
-3013.296875
-3178.236328125
-3251.08984375
-3226.666015625
-3150.287109375
-3109.068359375
-3168.318359375
-3310.037109375
-3445.302734375
-3493.353515625
-3450.984375
-3391.1875
-3397.2890625
-3490.359375
-3610.8671875
-3672.345703125
-3641.83203125
-3572.806640625
-3557.7890625
-3643.880859375
-3787.994140625
-3889.10546875
-3866.77734375
-3719.734375
-3518.240234375
-3341.984375
-3223.66796875
-3149.212890625
-3100.90234375
-3082.990234375
-3101.236328125
-3135.431640625
-3150.703125
-3132.0859375
-3093.23046875
-3054.17578125
-3028.76171875
-3034.25
-3087.3984375
-3173.916015625
-3238.69140625
-3232.14453125
-3165.775390625
-3104.310546875
-3101.142578125
-3152.857421875
-3212.1875
-3225.98828125
-3162.421875
-3029.22265625
-2878.03125
-2767.78515625
-2703.427734375
-2624.291015625
-2471.158203125
-2254.181640625
-2041.4609375
-1902.224609375
-1886.837890625
-2038.279296875
-2371.123046875
-2832.318359375
-3322.83203125
-3773.357421875
-4171.126953125
-4509.892578125
-4762.923828125
-4930.828125
-5067.6484375
-5209.841796875
-5306.341796875
-5273.158203125
-5106.759765625
-4892.935546875
-4708.0078125
-4564.703125
-4458.869140625
-4405.470703125
-4396.826171875
-4374.9765625
-4293.66796875
-4183.365234375
-4111.435546875
-4091.3125
-4071.9375
-4012.619140625
-3928.5
-3852.837890625
-3785.216796875
-3697.75390625
-3582.4140625
-3476.83203125
-3437.28125
-3480.83203125
-3554.193359375
-3572.80078125
-3497.849609375
-3359.6796875
-3197.263671875
-3004.728515625
-2771.046875
-2553.0859375
-2456.04296875
-2526.671875
-2701.455078125
-2881.0625
-3029.009765625
-3171.087890625
-3319.396484375
-3437.90234375
-3490.703125
-3498.16796875
-3523.326171875
-3603.400390625
-3707.58984375
-3771.4453125
-3769.31640625
-3740.732421875
-3743.400390625
-3796.458984375
-3878.82421875
-3960.474609375
-4008.5234375
-3977.93359375
-3838.908203125
-3622.396484375
-3406.328125
-3243.103515625
-3127.626953125
-3048.798828125
-3035.337890625
-3117.314453125
-3265.40625
-3409.681640625
-3515.375
-3606.94921875
-3712.826171875
-3814.7890625
-3868.220703125
-3861.869140625
-3845.07421875
-3890.599609375
-4024.697265625
-4195.771484375
-4327.943359375
-4407.921875
-4491.357421875
-4608.068359375
-4696.982421875
-4676.5234375
-4557.62109375
-4429.53515625
-4332.07421875
-4201.75
-3971.9609375
-3679.47265625
-3425.412109375
-3252.5859375
-3108.0703125
-2925.2578125
-2703.603515625
-2493.642578125
-2328.724609375
-2194.87890625
-2063.029296875
-1931.27734375
-1823.056640625
-1749.18359375
-1692.404296875
-1643.375
-1636.453125
-1720.408203125
-1892.0078125
-2087.90234375
-2255.529296875
-2407.548828125
-2586.4609375
-2795.59765625
-2993.029296875
-3145.3046875
-3261.017578125
-3371.083984375
-3494.095703125
-3620.126953125
-3712.900390625
-3732.849609375
-3680.83984375
-3621.48828125
-3639.9296875
-3762.90625
-3934.669921875
-4079.150390625
-4173.103515625
-4247.142578125
-4328.486328125
-4406.369140625
-4459.03515625
-4496.97265625
-4558.744140625
-4660.955078125
-4767.8125
-4824.60546875
-4814.46484375
-4762.77734375
-4684.939453125
-4555.4296875
-4347.158203125
-4088.037109375
-3855.134765625
-3710.97265625
-3657.0703125
-3648.359375
-3640.826171875
-3623.11328125
-3609.81640625
-3608.9296875
-3601.400390625
-3563.470703125
-3506.939453125
-3473.2890625
-3474.734375
-3464.43359375
-3391.423828125
-3271.26953125
-3172.3671875
-3137.53125
-3145.49609375
-3144.859375
-3098.759765625
-3004.81640625
-2910.55078125
-2910.29296875
-3079.22265625
-3386.28515625
-3701.546875
-3910.373046875
-3997.466796875
-4008.619140625
-3972.9765625
-3897.908203125
-3807.982421875
-3739.6796875
-3705.595703125
-3699.671875
-3726.521484375
-3782.01953125
-3804.4609375
-3691.2109375
-3388.53125
-2948.712890625
-2489.91015625
-2116.44921875
-1879.232421875
-1781.576171875
-1797.8671875
-1893.212890625
-2040.37890625
-2222.296875
-2426.638671875
-2652.857421875
-2920.560546875
-3246.125
-3600.6484375
-3908.0703125
-4097.66015625
-4149.896484375
-4087.60546875
-3941.83984375
-3741.587890625
-3522.806640625
-3323.91015625
-3166.48828125
-3044.685546875
-2930.71484375
-2788.810546875
-2594.419921875
-2351.783203125
-2094.34375
-1867.697265625
-1715.068359375
-1670.22265625
-1740.0546875
-1883.193359375
-2025.826171875
-2122.1171875
-2195.083984375
-2300.89453125
-2455.12890625
-2611.322265625
-2714.412109375
-2759.998046875
-2793.56640625
-2861.248046875
-2969.67578125
-3087.8984375
-3177.931640625
-3221.62890625
-3223.81640625
-3195.212890625
-3135.1171875
-3032.369140625
-2886.9921875
-2735.08984375
-2648.87890625
-2696.3828125
-2885.2109375
-3145.720703125
-3379.50390625
-3526.9453125
-3585.525390625
-3576.814453125
-3521.73046875
-3449.7578125
-3399.662109375
-3385.775390625
-3378.244140625
-3343.294921875
-3297.6015625
-3294.85546875
-3351.609375
-3406.302734375
-3363.962890625
-3173.80078125
-2862.00390625
-2507.203125
-2195.556640625
-1982.6171875
-1871.9453125
-1824.529296875
-1800.91796875
-1800.212890625
-1852.498046875
-1972.76953125
-2133.060546875
-2286.3046875
-2409.0625
-2510.642578125
-2606.8515625
-2701.68359375
-2797.126953125
-2903.248046875
-3026.056640625
-3156.482421875
-3286.873046875
-3429.85546875
-3597.115234375
-3755.328125
-3824.46875
-3736.455078125
-3490.94921875
-3149.26953125
-2786.8984375
-2463.2265625
-2221.998046875
-2090.66796875
-2065.150390625
-2104.021484375
-2151.0546875
-2168.75390625
-2150.064453125
-2097.724609375
-1997.615234375
-1826.275390625
-1597.017578125
-1389.80078125
-1306.40625
-1377.263671875
-1524.28125
-1636.462890625
-1680.6875
-1719.95703125
-1819.81640625
-1958.966796875
-2054.94140625
-2076.009765625
-2102.96875
-2257.23828125
-2569.7578125
-2941.62890625
-3239.529296875
-3404.86328125
-3453.912109375
-3408.732421875
-3283.458984375
-3131.603515625
-3038.861328125
-3034.041015625
-3046.318359375
-2987.6875
-2852.1640625
-2704.56640625
-2604.603515625
-2580.728515625
-2641.1640625
-2748.96875
-2807.447265625
-2744.251953125
-2613.27734375
-2545.291015625
-2582.58203125
-2626.3046875
-2569.919921875
-2420.1484375
-2253.0078125
-2119.494140625
-2051.4296875
-2098.849609375
-2273.462890625
-2477.81640625
-2577.56640625
-2555.39453125
-2532.298828125
-2622.30078125
-2815.283203125
-3015.56640625
-3146.1328125
-3192.9453125
-3189.43359375
-3187.765625
-3218.7890625
-3257.1953125
-3249.421875
-3193.822265625
-3164.837890625
-3231.619140625
-3372.931640625
-3497.796875
-3535.38671875
-3484.2890625
-3393.408203125
-3324.119140625
-3321.02734375
-3389.626953125
-3499.318359375
-3620.404296875
-3749.083984375
-3883.53125
-3996.029296875
-4057.63671875
-4076.212890625
-4072.78515625
-4026.4609375
-3890.888671875
-3681.154296875
-3501.0546875
-3445.046875
-3489.439453125
-3515.728515625
-3439.564453125
-3289.98046875
-3160.955078125
-3114.740234375
-3148.697265625
-3235.81640625
-3364.212890625
-3523.76953125
-3665.9609375
-3699.248046875
-3542.900390625
-3192.951171875
-2732.89453125
-2279.029296875
-1920.376953125
-1705.251953125
-1652.56640625
-1738.853515625
-1876.548828125
-1947.93359375
-1893.853515625
-1763.330078125
-1662.126953125
-1662.365234375
-1768.955078125
-1941.189453125
-2108.087890625
-2180.677734375
-2108.98046875
-1946.310546875
-1818.369140625
-1805.810546875
-1886.798828125
-2010.173828125
-2174.779296875
-2389.34765625
-2591.220703125
-2678.765625
-2629.548828125
-2529.60546875
-2466.17578125
-2431.55078125
-2351.318359375
-2169.79296875
-1883.625
-1526.41015625
-1156.556640625
-841.02734375
-614.798828125
-459.23828125
-341.3828125
-266.515625
-271.216796875
-372.3125
-544.888671875
-747.171875
-946.150390625
-1117.998046875
-1242.46875
-1308.025390625
-1323.283203125
-1325.6796875
-1371.193359375
-1489.990234375
-1639.74609375
-1727.97265625
-1709.30859375
-1650.6015625
-1672.296875
-1826.82421875
-2052.654296875
-2238.423828125
-2306.57421875
-2243.150390625
-2086.443359375
-1902.923828125
-1751.001953125
-1648.65234375
-1580.552734375
-1535.67578125
-1520.849609375
-1536.236328125
-1560.498046875
-1571.001953125
-1563.603515625
-1546.373046875
-1533.11328125
-1551.7265625
-1633.626953125
-1769.744140625
-1886.234375
-1888.853515625
-1741.361328125
-1502.166015625
-1293.77734375
-1236.712890625
-1383.986328125
-1682.65625
-1992.044921875
-2164.7265625
-2138.69921875
-1966.123046875
-1757.013671875
-1591.96875
-1478.830078125
-1381.59375
-1283.103515625
-1214.947265625
-1226.6328125
-1334.103515625
-1507.625
-1706.462890625
-1912.4453125
-2125.484375
-2335.078125
-2505.353515625
-2593.330078125
-2589.833984375
-2547.001953125
-2553.53515625
-2664.6171875
-2853.39453125
-3038.943359375
-3157.11328125
-3193.751953125
-3159.84375
-3059.853515625
-2890.400390625
-2657.08984375
-2393.33203125
-2171.291015625
-2072.466796875
-2107.279296875
-2166.60546875
-2102.51953125
-1880.189453125
-1616.74609375
-1447.048828125
-1382.431640625
-1329.197265625
-1213.150390625
-1042.37109375
-864.923828125
-714.5390625
-606.080078125
-555.138671875
-589.572265625
-744.85546875
-1031.234375
-1387.130859375
-1687.466796875
-1835.884765625
-1847.013671875
-1813.736328125
-1803.185546875
-1811.435546875
-1802.44921875
-1746.84765625
-1626.30859375
-1447.953125
-1264.828125
-1141.62890625
-1084.36328125
-1035.41015625
-948.81640625
-836.583984375
-730.01953125
-636.923828125
-559.3671875
-515.75
-513.86328125
-530.193359375
-546.6484375
-581.9296875
-652.1484375
-720.939453125
-727.001953125
-652.09765625
-532.853515625
-419.3046875
-355.916015625
-391.259765625
-560.33984375
-845.013671875
-1175.693359375
-1477.294921875
-1696.82421875
-1796.748046875
-1761.03125
-1620.677734375
-1446.0
-1294.794921875
-1177.9765625
-1077.943359375
-977.955078125
-863.28125
-717.912109375
-545.51171875
-387.490234375
-299.02734375
-299.251953125
-349.671875
-386.498046875
-378.76171875
-360.109375
-402.603515625
-551.595703125
-780.203125
-1005.55078125
-1149.541015625
-1191.396484375
-1176.251953125
-1177.87890625
-1239.28515625
-1337.56640625
-1412.982421875
-1435.986328125
-1428.091796875
-1405.759765625
-1329.15234375
-1139.17578125
-838.685546875
-506.98828125
-231.666015625
-48.87890625
49.298828125
77.0234375
37.150390625
-71.63671875
-234.18359375
-395.095703125
-466.533203125
-390.6328125
-200.353515625
6.248046875
159.43359375
264.095703125
352.453125
426.904296875
470.177734375
486.73046875
508.703125
571.548828125
694.9296875
867.865234375
1038.4609375
1143.51171875
1174.369140625
1198.482421875
1292.30078125
1466.626953125
1679.7578125
1902.30859375
2129.451171875
2335.560546875
2462.154296875
2470.34765625
2383.447265625
2262.044921875
2151.5234375
2069.720703125
2038.49609375
2106.384765625
2321.48046875
2671.21484375
3055.3515625
3343.08984375
3476.21875
3514.267578125
3575.197265625
3744.447265625
4042.98828125
4449.3515625
4916.431640625
5374.66796875
5753.111328125
6011.044921875
6147.7890625
6198.556640625
6237.48828125
6359.646484375
6615.021484375
6954.142578125
7263.8828125
7457.203125
7508.748046875
7423.25390625
7222.85546875
6972.62890625
6764.197265625
6641.21875
6571.71875
6522.23828125
6532.01171875
6678.875
6983.646484375
7373.462890625
7731.302734375
7967.921875
8066.98828125
8087.5234375
8112.1875
8171.34375
8226.3359375
8240.10546875
8239.51953125
8278.18359375
8356.4765625
8418.716796875
8427.14453125
8405.533203125
8407.916015625
8471.587890625
8600.900390625
8769.216796875
8935.783203125
9087.978515625
9264.515625
9500.26953125
9743.42578125
9871.388671875
9812.828125
9623.908203125
9421.115234375
9270.05078125
9171.08984375
9121.1328125
9130.826171875
9177.94140625
9193.375
9123.837890625
8992.77734375
8876.841796875
8821.111328125
8783.810546875
8666.05859375
8402.076171875
8030.779296875
7678.31640625
7458.794921875
7386.33203125
7384.28515625
7370.3515625
7317.119140625
7235.740234375
7131.640625
6997.8984375
6839.2734375
6675.8671875
6516.28515625
6341.833984375
6128.1875
5877.67578125
5622.8671875
5402.69921875
5244.228515625
5164.162109375
5169.32421875
5240.80859375
5325.439453125
5364.998046875
5343.8984375
5296.2265625
5252.244140625
5183.861328125
5020.408203125
4723.6484375
4336.73828125
3951.560546875
3632.697265625
3376.87109375
3136.9140625
2873.947265625
2592.65234375
2343.625
2194.845703125
2182.568359375
2274.259765625
2385.51953125
2446.3046875
2449.06640625
2426.912109375
2401.552734375
2379.2734375
2391.890625
2498.830078125
2721.57421875
2995.880859375
3216.521484375
3319.486328125
3299.455078125
3169.0625
2950.5625
2712.296875
2560.16796875
2552.119140625
2637.009765625
2707.009765625
2702.396484375
2644.67578125
2581.806640625
2535.033203125
2501.009765625
2476.04296875
2464.30078125
2477.30859375
2534.388671875
2648.98828125
2801.876953125
2934.2890625
2977.220703125
2887.939453125
2662.240234375
2327.30078125
1933.607421875
1546.169921875
1227.10546875
1014.07421875
906.857421875
871.453125
865.228515625
868.044921875
884.0
903.220703125
876.115234375
756.1015625
571.34375
420.173828125
372.677734375
397.591796875
410.955078125
377.2890625
326.599609375
280.947265625
213.25
99.109375
-23.177734375
-77.162109375
-25.73046875
94.025390625
206.373046875
254.263671875
235.212890625
203.99609375
234.794921875
354.130859375
504.75390625
595.07421875
593.36328125
559.98046875
582.349609375
697.146484375
884.25
1109.072265625
1342.033203125
1552.041015625
1720.3125
1865.41796875
2019.994140625
2166.857421875
2229.8203125
2159.9765625
2016.25390625
1925.11328125
1960.21875
2090.02734375
2243.404296875
2385.771484375
2508.255859375
2578.283203125
2552.904296875
2444.2578125
2333.673828125
2299.81640625
2347.26171875
2416.9140625
2450.5859375
2432.1171875
2383.134765625
2343.66015625
2351.529296875
2416.015625
2507.041015625
2587.642578125
2660.609375
2764.580078125
2918.001953125
3089.03125
3237.537109375
3371.369140625
3539.890625
3778.28515625
4074.28125
4380.052734375
4636.3828125
4796.35546875
4859.263671875
4884.482421875
4938.109375
5011.50390625
5021.7421875
4913.025390625
4730.1015625
4561.380859375
4431.849609375
4295.177734375
4127.4609375
3986.568359375
3966.8203125
4121.916015625
4437.16796875
4839.78125
5216.130859375
5455.7109375
5524.650390625
5495.982421875
5480.03515625
5520.115234375
5571.943359375
5582.44140625
5564.61328125
5583.326171875
5680.91015625
5833.8125
5985.666015625
6114.4921875
6256.455078125
6461.388671875
6739.78125
7068.208984375
7430.859375
7818.1796875
8181.818359375
8440.69140625
8569.1484375
8649.296875
8787.138671875
8988.009765625
9164.62890625
9267.0078125
9346.439453125
9469.3515625
9620.642578125
9737.310546875
9806.85546875
9879.548828125
9991.46875
10124.365234375
10250.966796875
10380.169921875
10534.728515625
10710.51953125
10889.8203125
11088.6328125
11359.330078125
11728.96875
12146.5625
12514.16796875
12777.34765625
12969.716796875
13156.291015625
13352.125
13527.03515625
13680.07421875
13856.794921875
14066.560546875
14220.595703125
14197.662109375
13961.783203125
13584.390625
13167.595703125
12789.931640625
12516.3046875
12392.595703125
12395.01171875
12421.330078125
12371.251953125
12222.033203125
12005.09765625
11736.779296875
11413.30859375
11064.306640625
10766.4296875
10587.716796875
10536.27734375
10569.044921875
10631.267578125
10678.59765625
10678.837890625
10611.470703125
10466.66796875
10240.462890625
9933.927734375
9561.361328125
9159.5234375
8788.021484375
8516.1328125
8394.576171875
8422.98828125
8539.505859375
8648.724609375
8670.38671875
8574.771484375
8385.841796875
8152.716796875
7906.037109375
7637.076171875
7330.91015625
7020.6328125
6780.486328125
6642.3671875
6537.84765625
6356.369140625
6058.412109375
5705.28125
5382.484375
5128.8984375
4946.302734375
4837.634765625
4806.87109375
4839.240234375
4905.5546875
4978.689453125
5036.109375
5065.80078125
5086.962890625
5142.330078125
5239.8359375
5314.845703125
5285.822265625
5145.4375
4959.380859375
4765.14453125
4510.482421875
4124.716796875
3634.2578125
3170.40625
2856.525390625
2710.90234375
2670.322265625
2684.6796875
2759.716796875
2912.84765625
3122.431640625
3340.548828125
3535.1953125
3691.2890625
3779.53515625
3762.896484375
3647.556640625
3498.58203125
3377.984375
3277.23046875
3133.431640625
2910.1796875
2646.353515625
2423.75
2293.626953125
2229.69140625
2145.3984375
1967.673828125
1708.32421875
1457.919921875
1297.4609375
1222.166015625
1161.42578125
1057.8515625
903.900390625
710.662109375
472.240234375
169.919921875
-201.83203125
-611.50390625
-978.3984375
-1198.41796875
-1216.873046875
-1079.951171875
-886.3125
-685.58984375
-456.64453125
-187.412109375
72.064453125
259.322265625
359.037109375
377.744140625
300.744140625
134.693359375
-21.763671875
-18.92578125
205.837890625
561.693359375
890.580078125
1091.625
1147.064453125
1063.025390625
829.716796875
444.478515625
-48.197265625
-553.783203125
-969.828125
-1241.2890625
-1384.97265625
-1461.76953125
-1523.35546875
-1583.029296875
-1626.158203125
-1631.537109375
-1579.96875
-1459.830078125
-1282.6015625
-1095.169921875
-966.232421875
-945.744140625
-1024.34375
-1130.611328125
-1181.716796875
-1149.55078125
-1073.267578125
-999.88671875
-924.548828125
-807.51953125
-643.458984375
-486.162109375
-392.703125
-358.302734375
-322.34765625
-236.41015625
-117.052734375
-27.470703125
-7.033203125
-24.763671875
-15.400390625
35.82421875
65.66796875
8.9453125
-113.68359375
-212.951171875
-229.416015625
-182.427734375
-121.396484375
-68.064453125
-22.248046875
12.62890625
41.6640625
93.7734375
188.314453125
292.1484375
340.76171875
307.146484375
231.541015625
180.125
189.35546875
252.63671875
343.375
436.25390625
507.958984375
530.83984375
484.193359375
382.365234375
279.779296875
225.65625
215.09375
208.53515625
198.634765625
220.4921875
279.3046875
306.837890625
228.564453125
55.736328125
-124.80859375
-238.65625
-264.06640625
-196.51171875
-24.91015625
242.240234375
562.255859375
889.009765625
1197.283203125
1465.728515625
1661.458984375
1763.248046875
1790.53125
1797.927734375
1846.943359375
1980.525390625
2203.193359375
2475.095703125
2739.10546875
2962.8984375
3147.779296875
3300.923828125
3418.322265625
3493.498046875
3518.720703125
3477.1875
3364.20703125
3221.259765625
3112.294921875
3049.365234375
2976.57421875
2852.966796875
2721.1484375
2663.37890625
2716.20703125
2863.05078125
3084.068359375
3362.318359375
3648.36328125
3869.560546875
3985.62109375
4003.15234375
3934.71484375
3787.255859375
3607.021484375
3493.708984375
3529.416015625
3700.083984375
3907.27734375
4052.291015625
4097.828125
4061.1171875
3972.287109375
3849.18359375
3705.05859375
3565.4609375
3458.515625
3380.7578125
3291.404296875
3164.771484375
3038.216796875
2973.25
2965.455078125
2932.208984375
2813.169921875
2654.310546875
2558.08203125
2563.599609375
2613.140625
2639.876953125
2656.56640625
2737.775390625
2925.654296875
3168.01953125
3349.232421875
3379.119140625
3258.51171875
3068.044921875
2897.369140625
2782.3984375
2702.01953125
2622.599609375
2537.87890625
2469.080078125
2434.16015625
2420.763671875
2390.654296875
2313.953125
2200.158203125
2090.431640625
2014.341796875
1955.6640625
1864.83203125
1705.330078125
1485.373046875
1243.466796875
1006.587890625
770.111328125
524.21875
292.576171875
126.67578125
55.32421875
56.869140625
96.1953125
171.52734375
294.31640625
427.29296875
481.236328125
394.029296875
195.03515625
-24.69921875
-190.337890625
-277.47265625
-291.54296875
-245.251953125
-154.96875
-36.853515625
96.91796875
226.265625
315.373046875
341.59765625
336.015625
371.982421875
498.8671875
697.935546875
913.037109375
1112.1796875
1303.98828125
1500.18359375
1679.740234375
1794.65625
1802.283203125
1690.240234375
1483.4609375
1240.806640625
1039.638671875
940.4765625
947.4296875
1004.505859375
1042.318359375
1029.115234375
969.080078125
859.720703125
678.302734375
424.55078125
159.97265625
-19.2578125
-54.216796875
34.28125
166.4140625
259.791015625
280.529296875
261.0859375
268.638671875
338.224609375
427.744140625
444.38671875
320.763671875
68.771484375
-229.310546875
-470.083984375
-576.17578125
-519.064453125
-316.68359375
-18.830078125
302.349609375
559.28125
675.75
631.234375
476.9140625
295.2421875
144.85546875
47.396484375
7.955078125
23.55078125
77.310546875
147.041015625
218.181640625
270.818359375
263.720703125
162.720703125
-12.126953125
-195.12890625
-335.5703125
-424.2265625
-458.85546875
-422.412109375
-312.158203125
-154.515625
36.580078125
287.123046875
613.63671875
963.15234375
1237.654296875
1372.94140625
1370.416015625
1267.130859375
1110.6796875
956.564453125
847.314453125
780.45703125
723.220703125
669.771484375
661.00390625
733.873046875
866.935546875
989.064453125
1033.88671875
981.015625
856.076171875
698.93359375
529.341796875
347.123046875
172.166015625
68.810546875
103.71875
279.6953125
532.935546875
791.470703125
1004.529296875
1115.3046875
1058.166015625
822.51171875
496.728515625
210.08984375
35.166015625
-31.80078125
-14.9453125
71.6875
197.263671875
303.7734375
354.2265625
375.5859375
427.984375
534.1796875
658.037109375
755.615234375
832.423828125
938.169921875
1107.859375
1318.37109375
1505.955078125
1617.8671875
1640.595703125
1589.986328125
1495.318359375
1395.494140625
1329.587890625
1316.30078125
1350.41796875
1424.732421875
1539.50390625
1680.326171875
1808.578125
1898.412109375
1970.46484375
2061.9609375
2174.29296875
2285.27734375
2407.875
2585.83984375
2810.02734375
2983.16796875
3010.958984375
2908.107421875
2773.9375
2677.9375
2617.501953125
2583.5390625
2601.712890625
2673.333984375
2719.0625
2635.484375
2399.935546875
2085.115234375
1783.625
1562.43359375
1483.03515625
1594.888671875
1864.107421875
2145.111328125
2282.109375
2247.1875
2154.9765625
2145.13671875
2272.740234375
2500.79296875
2755.810546875
2977.484375
3147.53125
3295.392578125
3463.12109375
3653.080078125
3827.591796875
3969.83984375
4117.6875
4312.396484375
4534.5234375
4724.404296875
4858.5
4971.892578125
5101.826171875
5236.1796875
5325.98828125
5329.29296875
5237.013671875
5075.96875
4894.65234375
4726.603515625
4555.77734375
4333.025390625
4038.34375
3714.125
3427.5859375
3216.091796875
3081.306640625
3015.88671875
3008.783203125
3033.11328125
3060.509765625
3094.744140625
3167.48828125
3285.88671875
3400.380859375
3447.025390625
3420.130859375
3381.396484375
3385.19921875
3410.33984375
3391.37109375
3317.501953125
3266.64453125
3315.73828125
3440.541015625
3548.615234375
3607.53515625
3683.6796875
3826.650390625
3965.99609375
3983.30859375
3870.701171875
3754.265625
3748.083984375
3833.96875
3905.798828125
3885.791015625
3762.634765625
3559.365234375
3328.490234375
3169.771484375
3184.013671875
3374.228515625
3620.828125
3784.279296875
3822.25
3792.345703125
3760.111328125
3729.33984375
3649.998046875
3463.69921875
3142.474609375
2714.806640625
2266.86328125
1895.134765625
1636.556640625
1453.8203125
1301.294921875
1188.626953125
1155.251953125
1193.494140625
1234.59375
1221.681640625
1165.60546875
1106.291015625
1044.62890625
950.818359375
833.16015625
755.00390625
765.98828125
844.841796875
933.25390625
1004.947265625
1069.853515625
1121.673828125
1123.921875
1062.76953125
984.953125
955.96875
987.99609375
1026.990234375
1006.015625
895.94140625
710.45703125
486.107421875
266.271484375
88.6640625
-25.455078125
-66.91015625
-22.958984375
118.61328125
337.751953125
564.94921875
713.734375
734.15625
634.9140625
470.330078125
322.296875
274.58203125
358.400390625
505.849609375
587.958984375
530.884765625
388.248046875
280.787109375
275.537109375
345.619140625
434.607421875
519.888671875
601.7890625
663.802734375
674.4765625
624.09375
543.744140625
488.30859375
501.830078125
582.34375
664.462890625
646.888671875
461.5859375
126.849609375
-267.888671875
-624.4140625
-882.798828125
-1030.57421875
-1095.517578125
-1129.759765625
-1173.93359375
-1221.470703125
-1229.71875
-1178.166015625
-1108.498046875
-1095.22265625
-1175.79296875
-1312.42578125
-1421.568359375
-1444.28515625
-1396.55078125
-1349.90234375
-1353.17578125
-1377.388671875
-1356.890625
-1284.44921875
-1232.546875
-1259.296875
-1322.12109375
-1326.3671875
-1251.0234375
-1180.0859375
-1200.58203125
-1317.392578125
-1500.83984375
-1777.8828125
-2211.734375
-2786.875
-3367.978515625
-3806.57421875
-4065.861328125
-4212.306640625
-4304.029296875
-4331.01171875
-4269.076171875
-4147.33203125
-4024.783203125
-3914.48828125
-3771.55859375
-3568.8203125
-3358.40234375
-3234.287109375
-3239.931640625
-3327.943359375
-3403.693359375
-3390.40234375
-3260.009765625
-3036.125
-2784.841796875
-2577.611328125
-2431.45703125
-2291.365234375
-2099.111328125
-1880.896484375
-1739.798828125
-1751.099609375
-1886.1328125
-2050.96484375
-2175.912109375
-2244.056640625
-2252.138671875
-2183.58984375
-2027.017578125
-1796.314453125
-1522.201171875
-1238.7265625
-981.283203125
-777.88671875
-633.890625
-541.158203125
-505.525390625
-539.533203125
-618.75
-681.23828125
-700.4375
-729.892578125
-830.41015625
-968.09375
-1040.697265625
-1010.65234375
-956.291015625
-968.408203125
-1049.0859375
-1155.419921875
-1297.927734375
-1523.322265625
-1806.080078125
-2025.662109375
-2078.251953125
-1972.876953125
-1795.24609375
-1613.34765625
-1450.67578125
-1321.48046875
-1238.9296875
-1182.7890625
-1096.56640625
-940.06640625
-734.46875
-541.888671875
-405.34765625
-319.771484375
-260.3515625
-224.837890625
-235.330078125
-304.02734375
-418.69921875
-571.435546875
-778.3515625
-1041.17578125
-1299.048828125
-1458.95703125
-1486.693359375
-1436.76953125
-1375.080078125
-1302.640625
-1181.388671875
-1004.513671875
-800.24609375
-586.626953125
-374.689453125
-209.58984375
-143.28515625
-139.841796875
-59.970703125
205.884765625
598.5546875
918.36328125
991.8125
794.560546875
427.8125
13.3828125
-379.09765625
-732.45703125
-1042.515625
-1288.8515625
-1442.294921875
-1492.55859375
-1453.904296875
-1338.068359375
-1136.78515625
-847.11328125
-507.328125
-190.53515625
39.748046875
163.3671875
204.3515625
213.73046875
242.943359375
309.62109375
381.919921875
407.83984375
362.85546875
261.845703125
133.3203125
3.49609375
-96.078125
-135.822265625
-120.251953125
-94.291015625
-95.57421875
-106.98046875
-74.00390625
33.630859375
193.775390625
365.564453125
533.328125
703.404296875
862.921875
960.826171875
948.236328125
841.716796875
732.46875
715.40625
807.583984375
946.17578125
1064.357421875
1152.755859375
1242.10546875
1345.677734375
1439.064453125
1493.767578125
1514.185546875
1531.978515625
1563.869140625
1579.927734375
1525.51171875
1387.255859375
1232.6484375
1163.5625
1222.064453125
1355.982421875
1485.572265625
1587.919921875
1702.142578125
1867.87109375
2081.580078125
2306.72265625
2503.134765625
2645.6328125
2735.0234375
2798.328125
2864.08984375
2930.6328125
2970.294921875
2973.08984375
2978.142578125
3052.650390625
3237.685546875
3510.248046875
3791.515625
3997.5234375
4098.130859375
4132.896484375
4161.951171875
4200.810546875
4215.888671875
4187.927734375
4163.78125
4229.501953125
4433.134765625
4740.23828125
5062.525390625
5325.732421875
5515.72265625
5670.201171875
5831.939453125
6010.970703125
6189.884765625
6357.35546875
6525.884765625
6716.373046875
6936.322265625
7180.548828125
7449.5703125
7760.681640625
8137.36328125
8583.494140625
9066.08984375
9530.99609375
9943.375
10305.162109375
10622.302734375
10868.611328125
11009.7265625
11062.966796875
11103.59375
11200.3046875
11369.5390625
11605.482421875
11919.2421875
12311.36328125
12724.708984375
13072.205078125
13319.806640625
13513.337890625
13716.658203125
13949.43359375
14191.91015625
14417.806640625
14600.025390625
14706.66796875
14723.583984375
14680.375
14636.763671875
14641.34765625
14707.05859375
14810.955078125
14898.708984375
14901.15625
14780.69921875
14575.39453125
14378.763671875
14257.85546875
14196.78515625
14132.763671875
14040.826171875
13963.73828125
13951.724609375
13984.28515625
13962.931640625
13780.505859375
13397.814453125
12868.0859375
12305.798828125
11825.521484375
11477.36328125
11216.33984375
10943.783203125
10600.447265625
10219.126953125
9873.7421875
9586.078125
9305.52734375
8973.91015625
8575.640625
8119.658203125
7617.24609375
7107.1875
6663.931640625
6327.47265625
6039.76171875
5709.5234375
5345.55859375
5064.40625
4935.45703125
4872.19921875
4735.576171875
4522.474609375
4389.46875
4483.986328125
4797.259765625
5191.544921875
5523.08984375
5714.171875
5751.984375
5672.28125
5536.607421875
5382.150390625
5182.34765625
4878.4140625
4457.783203125
3989.017578125
3577.806640625
3298.240234375
3158.064453125
3104.580078125
3056.2890625
2946.978515625
2755.703125
2499.44921875
2209.1171875
1925.6015625
1701.951171875
1570.859375
1502.0390625
1424.87109375
1313.716796875
1229.60546875
1257.451171875
1418.408203125
1661.083984375
1917.802734375
2143.34765625
2315.234375
2431.236328125
2506.45703125
2549.08203125
2541.65625
2468.58203125
2355.625
2252.99609375
2179.912109375
2115.6796875
2048.603515625
2001.1796875
1995.775390625
2024.607421875
2069.26953125
2123.65625
2177.767578125
2201.87109375
2172.73046875
2104.037109375
2031.53515625
1979.39453125
1958.46875
1982.15625
2057.162109375
2160.806640625
2246.048828125
2269.37109375
2207.71484375
2064.412109375
1879.490234375
1723.712890625
1655.783203125
1681.701171875
1767.88671875
1885.908203125
2025.287109375
2170.66015625
2294.263671875
2375.908203125
2413.0078125
2412.357421875
2395.009765625
2412.421875
2530.56640625
2777.1640625
3107.544921875
3427.580078125
3649.908203125
3741.095703125
3736.486328125
3710.361328125
3712.8828125
3732.13671875
3729.494140625
3703.375
3690.052734375
3701.251953125
3696.6015625
3637.0
3544.55078125
3492.03125
3544.212890625
3712.537109375
3940.109375
4116.9609375
4140.720703125
3995.294921875
3761.865234375
3533.619140625
3330.044921875
3107.54296875
2832.021484375
2518.86328125
2225.7421875
2039.1640625
2044.587890625
2254.9375
2563.361328125
2813.00390625
2935.6171875
2996.3125
3089.791015625
3222.978515625
3320.865234375
3321.5546875
3233.861328125
3112.126953125
3004.66015625
2928.73046875
2871.40625
2799.939453125
2678.3125
2486.978515625
2235.9375
1964.90625
1731.119140625
1587.74609375
1558.98046875
1622.0546875
1708.640625
1736.271484375
1662.53515625
1520.34765625
1389.00390625
1319.1484375
1292.59765625
1256.9453125
1174.685546875
1021.5234375
768.67578125
413.55078125
21.08984375
-313.29296875
-551.611328125
-724.552734375
-845.0546875
-863.435546875
-748.083984375
-575.822265625
-487.466796875
-557.23828125
-743.611328125
-963.837890625
-1169.365234375
-1330.6640625
-1391.046875
-1290.396484375
-1049.466796875
-805.875
-731.13671875
-889.98828125
-1181.677734375
-1430.306640625
-1534.0
-1523.59375
-1496.103515625
-1523.830078125
-1624.041015625
-1766.865234375
-1878.953125
-1864.751953125
-1666.087890625
-1308.728515625
-886.619140625
-518.267578125
-322.482421875
-386.51171875
-701.400390625
-1135.80859375
-1518.5390625
-1757.732421875
-1865.888671875
-1893.458984375
-1884.658203125
-1889.25390625
-1958.09375
-2102.88671875
-2288.078125
-2470.62109375
-2620.4765625
-2707.82421875
-2720.666015625
-2707.52734375
-2750.27734375
-2862.103515625
-2946.603515625
-2888.626953125
-2663.916015625
-2347.078125
-2051.740234375
-1882.091796875
-1886.794921875
-2007.86328125
-2106.94921875
-2095.48046875
-2024.048828125
-2007.228515625
-2089.390625
-2229.98828125
-2383.826171875
-2522.44921875
-2591.908203125
-2535.775390625
-2381.685546875
-2244.107421875
-2215.755859375
-2300.513671875
-2464.140625
-2686.490234375
-2926.13671875
-3086.783203125
-3079.521484375
-2908.5546875
-2664.353515625
-2443.21875
-2289.064453125
-2187.12109375
-2087.2578125
-1952.54296875
-1810.37109375
-1741.201171875
-1799.869140625
-1967.708984375
-2193.802734375
-2446.720703125
-2697.537109375
-2889.794921875
-2975.24609375
-2964.689453125
-2904.51953125
-2817.0703125
-2701.267578125
-2573.876953125
-2461.17578125
-2357.12109375
-2239.49609375
-2126.748046875
-2064.94140625
-2046.5625
-1996.154296875
-1868.28515625
-1723.201171875
-1667.78515625
-1738.73046875
-1873.53125
-1985.3359375
-2038.962890625
-2056.4453125
-2073.6484375
-2105.380859375
-2148.970703125
-2209.765625
-2305.470703125
-2434.796875
-2554.330078125
-2607.111328125
-2573.625
-2484.375
-2395.759765625
-2373.9609375
-2480.935546875
-2727.09375
-3030.0703125
-3261.625
-3355.37109375
-3344.03515625
-3285.4765625
-3195.115234375
-3074.60546875
-2965.287109375
-2927.208984375
-2977.720703125
-3081.158203125
-3187.45703125
-3256.7265625
-3264.728515625
-3219.33984375
-3163.66796875
-3129.9609375
-3091.587890625
-2988.24609375
-2800.55078125
-2579.208984375
-2402.236328125
-2323.1015625
-2356.04296875
-2485.537109375
-2681.744140625
-2917.380859375
-3169.158203125
-3398.884765625
-3553.822265625
-3609.068359375
-3595.666015625
-3558.568359375
-3497.3828125
-3381.732421875
-3219.88671875
-3075.548828125
-3011.6953125
-3046.046875
-3161.1015625
-3321.1953125
-3470.2734375
-3546.78515625
-3519.55078125
-3392.99609375
-3179.318359375
-2898.39453125
-2606.189453125
-2375.66796875
-2227.548828125
-2116.806640625
-2009.107421875
-1928.828125
-1898.720703125
-1874.5703125
-1793.96875
-1670.056640625
-1583.1875
-1582.77734375
-1641.517578125
-1708.5859375
-1769.486328125
-1848.67578125
-1988.171875
-2228.978515625
-2575.1484375
-2958.568359375
-3267.5703125
-3432.71484375
-3471.779296875
-3442.28515625
-3371.73046875
-3251.294921875
-3081.912109375
-2903.84765625
-2778.1015625
-2741.166015625
-2771.650390625
-2800.93359375
-2766.779296875
-2657.490234375
-2495.75
-2291.21484375
-2037.60546875
-1758.423828125
-1521.974609375
-1390.59765625
-1372.609375
-1439.43359375
-1569.716796875
-1754.083984375
-1970.572265625
-2182.845703125
-2363.1953125
-2503.466796875
-2609.0
-2696.259765625
-2787.138671875
-2882.826171875
-2943.5546875
-2916.091796875
-2791.923828125
-2631.2109375
-2526.634765625
-2546.259765625
-2698.7265625
-2928.8828125
-3140.060546875
-3241.396484375
-3198.150390625
-3046.388671875
-2861.697265625
-2713.828125
-2640.509765625
-2643.990234375
-2699.75390625
-2771.943359375
-2829.49609375
-2855.197265625
-2849.0234375
-2830.46875
-2830.951171875
-2867.880859375
-2921.5390625
-2947.27734375
-2915.599609375
-2833.978515625
-2728.908203125
-2617.9609375
-2501.78125
-2367.46484375
-2191.08203125
-1956.36328125
-1694.306640625
-1495.90234375
-1455.0625
-1585.994140625
-1809.7578125
-2029.439453125
-2205.37109375
-2350.427734375
-2473.662109375
-2554.78125
-2570.310546875
-2521.51171875
-2430.5234375
-2325.2734375
-2234.80078125
-2180.958984375
-2155.748046875
-2112.009765625
-1995.140625
-1792.853515625
-1551.19140625
-1339.123046875
-1194.2265625
-1093.498046875
-970.634765625
-770.71484375
-503.173828125
-243.486328125
-73.576171875
-16.939453125
-35.1953125
-82.45703125
-149.23046875
-251.7890625
-394.841796875
-555.876953125
-698.369140625
-789.830078125
-811.65625
-763.328125
-661.478515625
-534.572265625
-420.24609375
-362.68359375
-393.189453125
-497.052734375
-608.0625
-660.025390625
-654.306640625
-664.546875
-760.4609375
-926.326171875
-1059.9296875
-1051.513671875
-862.783203125
-539.01953125
-163.9140625
186.072265625
455.80078125
611.505859375
652.587890625
626.734375
619.275390625
710.50390625
929.580078125
1239.357421875
1563.978515625
1842.318359375
2068.1171875
2279.45703125
2504.642578125
2724.455078125
2896.54296875
3005.21484375
3062.349609375
3060.80078125
2964.20703125
2769.033203125
2554.3203125
2429.22265625
2424.029296875
2457.3125
2423.16796875
2299.00390625
2161.5234375
2111.435546875
2192.904296875
2371.830078125
2568.396484375
2704.685546875
2738.40234375
2677.439453125
2580.078125
2539.419921875
2646.6484375
2944.583984375
3402.955078125
3935.06640625
4439.642578125
4837.6328125
5091.939453125
5210.830078125
5231.32421875
5188.890625
5101.3984375
4982.078125
4852.87109375
4728.52734375
4596.818359375
4441.14453125
4290.279296875
4224.2265625
4308.90625
4523.369140625
4761.7109375
4917.263671875
4974.826171875
5022.90234375
5165.515625
5414.708984375
5679.8984375
5869.6953125
5981.46484375
6066.8203125
6133.185546875
6131.255859375
6043.63671875
5933.76953125
5880.412109375
5902.27734375
5979.51171875
6110.3671875
6289.8828125
6446.76953125
6468.607421875
6319.701171875
6105.13671875
5990.3203125
6061.560546875
6269.63671875
6492.759765625
6642.41015625
6719.5078125
6785.728515625
6888.75390625
7018.94921875
7134.72265625
7211.544921875
7253.126953125
7272.72265625
7290.6171875
7340.154296875
7439.24609375
7548.6015625
7590.486328125
7527.08984375
7401.28125
7287.73046875
7225.75390625
7214.6796875
7248.236328125
7322.88671875
7422.546875
7520.447265625
7590.978515625
7601.7265625
7508.759765625
7295.32421875
7019.08203125
6789.744140625
6680.650390625
6673.083984375
6695.83203125
6704.31640625
6705.8203125
6716.8515625
6720.4296875
6680.62890625
6594.0703125
6505.541015625
6451.537109375
6391.97265625
6228.8671875
5916.423828125
5539.2734375
5254.318359375
5154.521484375
5207.009765625
5316.2421875
5415.046875
5488.279296875
5543.84375
5586.91015625
5603.798828125
5545.93359375
5343.18359375
4962.296875
4450.822265625
3901.392578125
3374.5703125
2881.109375
2441.57421875
2129.5390625
2026.955078125
2141.1484375
2383.890625
2637.23828125
2836.18359375
2990.208984375
3134.189453125
3266.857421875
3343.064453125
3327.9140625
3250.0078125
3185.927734375
3184.943359375
3215.751953125
3196.822265625
3081.203125
2909.794921875
2780.71875
2764.822265625
2849.28125
2965.33984375
3069.318359375
3183.328125
3347.2734375
3547.98046875
3724.3515625
3841.076171875
3924.392578125
4012.064453125
4098.345703125
4152.74609375
4168.548828125
4158.572265625
4118.59375
4036.578125
3935.81640625
3866.16796875
3841.015625
3818.24609375
3760.421875
3683.451171875
3627.587890625
3611.814453125
3641.357421875
3726.017578125
3849.525390625
3941.578125
3930.794921875
3825.259765625
3699.2734375
3594.71875
3474.46484375
3287.21484375
3046.259765625
2826.373046875
2707.990234375
2738.380859375
2916.001953125
3183.72265625
3454.853515625
3673.845703125
3844.453125
3984.37890625
4074.974609375
4085.982421875
4034.03515625
3974.8984375
3933.630859375
3875.23046875
3754.703125
3570.919921875
3360.8203125
3166.005859375
3020.076171875
2942.845703125
2918.203125
2888.34375
2798.001953125
2647.9140625
2491.0390625
2380.43359375
2337.810546875
2365.814453125
2458.8984375
2590.146484375
2714.962890625
2813.787109375
2915.72265625
3048.283203125
3168.689453125
3184.31640625
3058.87109375
2869.955078125
2732.826171875
2681.5625
2654.8203125
2589.916015625
2494.087890625
2418.0390625
2397.642578125
2446.2109375
2578.869140625
2806.9296875
3103.9765625
3395.046875
3588.09375
3623.64453125
3515.646484375
3357.65625
3269.837890625
3312.564453125
3452.494140625
3622.20703125
3792.396484375
3960.662109375
4095.40625
4147.3125
4121.408203125
4081.447265625
4053.8671875
3975.431640625
3789.3359375
3570.15625
3488.728515625
3637.7265625
3932.4296875
4204.517578125
4363.345703125
4438.796875
4491.763671875
4529.494140625
4518.169921875
4447.482421875
4356.591796875
4300.697265625
4307.576171875
4366.865234375
4447.44921875
4516.6171875
4549.09765625
4530.203125
4456.744140625
4336.859375
4193.173828125
4068.416015625
4018.208984375
4079.974609375
4238.8125
4430.1015625
4587.974609375
4698.693359375
4809.05859375
4982.49609375
5240.837890625
5537.826171875
5782.708984375
5893.59765625
5838.15625
5635.650390625
5336.357421875
5010.5390625
4745.71484375
4619.72265625
4646.896484375
4752.388671875
4822.81640625
4798.7578125
4717.546875
4663.51171875
4683.64453125
4758.447265625
4846.056640625
4933.84765625
5036.130859375
5153.830078125
5257.68359375
5315.23828125
5320.544921875
5291.236328125
5250.115234375
5221.01953125
5230.048828125
5289.455078125
5377.556640625
5446.224609375
5452.42578125
5383.279296875
5265.033203125
5163.5
5163.00390625
5312.1484375
5577.072265625
5861.162109375
6078.865234375
6206.7109375
6273.18359375
6321.646484375
6380.0
6438.357421875
6452.8984375
6399.43359375
6324.009765625
6298.705078125
6313.3046875
6259.04296875
6053.39453125
5739.22265625
5415.720703125
5112.7734375
4803.1328125
4516.421875
4349.525390625
4338.7890625
4388.2265625
4363.9296875
4217.15625
3983.07421875
3706.58203125
3420.896484375
3169.17578125
2985.751953125
2854.3828125
2724.896484375
2576.31640625
2437.755859375
2349.720703125
2332.009765625
2384.978515625
2486.525390625
2580.01171875
2598.400390625
2523.314453125
2407.779296875
2326.056640625
2307.3125
2323.60546875
2330.224609375
2306.501953125
2263.310546875
2221.048828125
2182.392578125
2126.904296875
2034.673828125
1912.716796875
1794.453125
1718.42578125
1711.373046875
1775.8515625
1871.890625
1917.712890625
1843.31640625
1662.6171875
1475.921875
1379.9140625
1378.77734375
1395.638671875
1364.0390625
1291.2578125
1232.90625
1223.33203125
1240.35546875
1230.373046875
1159.171875
1041.369140625
928.22265625
867.240234375
867.04296875
896.8828125
922.015625
941.201171875
985.365234375
1074.138671875
1177.01171875
1227.32421875
1178.7109375
1043.630859375
876.916015625
732.4296875
641.318359375
618.318359375
666.55078125
767.203125
873.71875
931.73046875
917.9140625
865.1875
842.091796875
891.63671875
985.322265625
1047.54296875
1028.703125
940.26953125
812.44921875
641.240234375
401.30078125
98.263671875
-222.28515625
-517.7109375
-772.025390625
-969.857421875
-1074.2578125
-1052.005859375
-912.69140625
-709.455078125
-503.095703125
-325.94921875
-168.65234375
2.03515625
198.4609375
378.138671875
469.322265625
441.0859375
335.8828125
222.9296875
134.068359375
59.0390625
-12.345703125
-66.099609375
-75.701171875
-20.65625
96.107421875
225.818359375
278.451171875
187.94140625
-13.369140625
-210.49609375
-313.869140625
-335.80078125
-345.689453125
-372.84375
-385.658203125
-357.8515625
-313.896484375
-291.416015625
-285.646484375
-259.51953125
-197.67578125
-121.08984375
-48.970703125
21.919921875
87.56640625
117.4140625
96.697265625
73.154296875
121.583984375
255.298828125
404.38671875
496.5625
533.00390625
561.673828125
596.5625
596.759765625
522.79296875
385.9609375
233.3515625
98.880859375
-23.025390625
-160.18359375
-317.908203125
-446.525390625
-464.12109375
-327.72265625
-77.29296875
204.75390625
467.189453125
700.8359375
890.0390625
1000.087890625
1029.521484375
1037.986328125
1088.376953125
1175.341796875
1235.6171875
1215.9140625
1106.07421875
920.146484375
681.0703125
424.330078125
183.43359375
-38.314453125
-257.05859375
-460.439453125
-596.90234375
-629.466796875
-577.7890625
-485.10546875
-362.953125
-199.740234375
-14.69921875
135.4140625
216.603515625
261.330078125
335.611328125
474.224609375
658.4296875
842.58984375
987.30859375
1079.2734375
1142.3359375
1228.375
1376.40234375
1573.115234375
1765.3046875
1913.828125
2020.859375
2100.53515625
2145.892578125
2145.986328125
2125.611328125
2142.240234375
2236.341796875
2396.4453125
2578.171875
2750.353515625
2920.599609375
3122.119140625
3373.845703125
3644.76171875
3863.173828125
3981.763671875
4038.63671875
4133.779296875
4331.357421875
4599.076171875
4855.671875
5056.837890625
5207.609375
5306.494140625
5324.45703125
5256.25
5163.845703125
5143.201171875
5254.5390625
5490.7109375
5790.263671875
6063.755859375
6234.87890625
6297.708984375
6331.833984375
6426.298828125
6581.130859375
6710.5078125
6747.125
6708.8515625
6650.154296875
6592.732421875
6545.52734375
6564.564453125
6729.505859375
7045.30859375
7403.259765625
7660.69140625
7745.8359375
7686.1640625
7570.5625
7503.228515625
7560.669921875
7748.82421875
7997.384765625
8214.83984375
8350.56640625
8397.103515625
8352.296875
8212.865234375
8007.119140625
7801.955078125
7654.552734375
7563.138671875
7477.494140625
7356.470703125
7209.318359375
7082.638671875
7013.4453125
6998.859375
7009.650390625
7023.259765625
7033.298828125
7034.314453125
7019.96875
7000.251953125
6992.080078125
6972.7890625
6868.080078125
6623.73828125
6284.0
5964.591796875
5743.689453125
5606.298828125
5496.5703125
5388.21875
5289.310546875
5211.69921875
5162.896484375
5148.94921875
5162.26171875
5182.19140625
5208.328125
5276.462890625
5418.015625
5618.046875
5836.607421875
6051.24609375
6241.34765625
6344.37890625
6282.189453125
6048.763671875
5735.775390625
5445.63671875
5198.791015625
4945.296875
4647.96484375
4331.16796875
4061.587890625
3904.150390625
3884.783203125
3964.7890625
4049.298828125
4050.17578125
3959.595703125
3852.154296875
3802.779296875
3809.77734375
3809.603515625
3760.380859375
3693.248046875
3678.130859375
3754.40625
3905.8984375
4089.783203125
4265.08203125
4391.48046875
4430.3359375
4374.34375
4268.96875
4176.23046875
4107.23828125
4007.4609375
3823.88671875
3580.330078125
3373.474609375
3295.154296875
3365.521484375
3536.755859375
3743.578125
3939.55078125
4095.6328125
4187.501953125
4199.2109375
4136.3125
4026.47265625
3905.841796875
3805.81640625
3743.953125
3714.935546875
3692.62109375
3656.712890625
3621.8359375
3626.513671875
3685.544921875
3764.796875
3812.87109375
3810.701171875
3786.4921875
3796.939453125
3900.33203125
4122.12890625
4419.611328125
4692.44921875
4858.9140625
4922.453125
4942.34765625
4945.984375
4903.15234375
4790.423828125
4644.791015625
4534.650390625
4502.802734375
4558.408203125
4701.5234375
4923.263671875
5187.88671875
5443.48828125
5659.146484375
5841.763671875
6016.7578125
6203.544921875
6411.45703125
6649.45703125
6931.201171875
7265.787109375
7639.796875
8012.07421875
8335.8828125
8587.595703125
8767.41015625
8879.525390625
8932.70703125
8962.18359375
9024.703125
9154.009765625
9333.05078125
9521.515625
9697.541015625
9862.294921875
10021.11328125
10176.859375
10328.591796875
10461.76953125
10555.646484375
10619.369140625
10705.73828125
10866.287109375
11103.341796875
11386.810546875
11702.58984375
12055.705078125
12438.49609375
12833.1015625
13244.51171875
13695.466796875
14180.82421875
14654.94921875
15072.919921875
15421.689453125
15706.9453125
15936.3359375
16123.451171875
16283.275390625
16417.01171875
16528.498046875
16661.9296875
16887.591796875
17230.646484375
17643.025390625
18067.8046875
18503.861328125
18979.970703125
19490.626953125
19993.244140625
20453.115234375
20853.2109375
21166.96875
21363.478515625
21452.251953125
21497.16015625
21569.501953125
21694.044921875
21841.681640625
21962.23828125
22023.181640625
22030.244140625
22017.796875
22016.951171875
22034.751953125
22063.890625
22098.564453125
22131.31640625
22148.31640625
22141.435546875
22110.13671875
22034.935546875
21870.248046875
21596.76171875
21271.68359375
20989.107421875
20786.6015625
20622.0
20444.232421875
20244.611328125
20018.943359375
19721.087890625
19302.427734375
18791.8828125
18300.462890625
17934.109375
17715.107421875
17591.5546875
17506.833984375
17446.3203125
17419.9453125
17414.392578125
17378.216796875
17259.626953125
17049.646484375
16778.96484375
16482.71875
16186.478515625
15920.5234375
15719.376953125
15595.333984375
15527.625
15484.28125
15438.0703125
15358.1796875
15217.705078125
15032.17578125
14866.56640625
14768.525390625
14699.94140625
14564.82421875
14307.544921875
13961.607421875
13604.7890625
13300.392578125
13094.431640625
13032.666015625
13133.84375
13339.708984375
13519.798828125
13552.51953125
13410.37890625
13165.3984375
12912.8046875
12694.134765625
12494.2734375
12298.716796875
12130.962890625
12026.111328125
11984.716796875
11968.837890625
11934.07421875
11848.234375
11690.271484375
11465.15625
11230.173828125
11077.048828125
11058.185546875
11134.4609375
11214.166015625
11243.607421875
11247.958984375
11287.529296875
11390.96875
11532.109375
11652.537109375
11695.798828125
11635.458984375
11494.853515625
11347.033203125
11282.423828125
11358.15234375
11565.564453125
11840.0
12102.462890625
12300.943359375
12426.384765625
12502.88671875
12569.9609375
12669.935546875
12834.591796875
13062.2734375
13302.044921875
13477.744140625
13549.68359375
13555.390625
13576.3046875
13658.732421875
13776.017578125
13869.470703125
13910.490234375
13912.853515625
13900.3046875
13883.11328125
13860.435546875
13823.337890625
13754.091796875
13644.2265625
13521.365234375
13438.86328125
13424.21875
13450.076171875
13471.462890625
13483.220703125
13525.24609375
13637.84375
13831.080078125
14097.984375
14435.33203125
14832.453125
15239.521484375
15560.576171875
15700.0546875
15640.8046875
15485.126953125
15401.95703125
15509.72265625
15800.859375
16173.708984375
16518.23828125
16762.66015625
16872.474609375
16857.80859375
16791.50390625
16780.2578125
16886.494140625
17083.181640625
17289.3359375
17430.6640625
17461.38671875
17363.607421875
17160.103515625
16916.474609375
16705.080078125
16574.64453125
16570.287109375
16751.46875
17136.62109375
17631.333984375
18067.056640625
18339.732421875
18482.447265625
18584.580078125
18678.265625
18739.4375
18768.1953125
18810.7421875
18900.33203125
19018.6640625
19124.267578125
19185.4609375
19179.357421875
19102.935546875
19011.921875
19010.259765625
19150.134765625
19348.529296875
19446.310546875
19363.28515625
19171.046875
19005.794921875
18937.57421875
18941.998046875
18970.83203125
19006.025390625
19036.5625
19013.978515625
18864.7109375
18556.88671875
18146.56640625
17745.046875
17431.703125
17196.677734375
16968.078125
16688.458984375
16358.109375
16013.048828125
15683.37890625
15381.64453125
15113.310546875
14879.388671875
14676.30859375
14510.564453125
14406.220703125
14374.37109375
14376.12890625
14344.861328125
14256.017578125
14147.716796875
14051.603515625
13930.630859375
13726.732421875
13464.083984375
13257.8203125
13196.81640625
13240.875
13254.771484375
13127.26171875
12838.43359375
12434.34375
11977.9375
11528.568359375
11133.0625
10809.443359375
10542.53125
10301.79296875
10058.72265625
9793.595703125
9510.8359375
9258.392578125
9107.578125
9086.798828125
9139.123046875
9163.5078125
9098.845703125
8959.0859375
8794.306640625
8634.505859375
8471.591796875
8284.640625
8082.0078125
7920.490234375
7865.921875
7916.10546875
7977.318359375
7949.482421875
7834.5390625
7729.84765625
7708.435546875
7736.708984375
7721.91796875
7606.99609375
7395.814453125
7117.53125
6808.095703125
6517.037109375
6293.658203125
6160.12109375
6119.134765625
6185.2109375
6380.533203125
6694.205078125
7067.18359375
7423.873046875
7702.2421875
7855.9375
7862.0703125
7749.28515625
7599.36328125
7492.515625
7446.583984375
7416.580078125
7348.7890625
7229.96484375
7095.59375
7006.44140625
7014.265625
7131.435546875
7318.734375
7501.201171875
7605.841796875
7600.013671875
7503.794921875
7361.837890625
7196.5625
6994.85546875
6750.041015625
6507.55859375
6346.5859375
6308.650390625
6355.3046875
6403.544921875
6401.291015625
6373.419921875
6401.888671875
6550.017578125
6786.828125
6991.830078125
7059.482421875
7000.65234375
6919.904296875
6897.720703125
6928.537109375
6972.236328125
7011.224609375
7027.126953125
6967.904296875
6792.462890625
6532.66015625
6268.3203125
6052.376953125
5903.02734375
5856.552734375
5964.265625
6212.998046875
6489.326171875
6657.935546875
6666.05859375
6559.189453125
6411.892578125
6256.712890625
6064.560546875
5777.494140625
5366.720703125
4865.900390625
4341.845703125
3836.923828125
3360.1796875
2933.84375
2613.431640625
2438.458984375
2382.58203125
2379.091796875
2389.2265625
2424.54296875
2504.4140625
2611.0703125
2694.716796875
2718.6640625
2696.591796875
2681.48046875
2710.0390625
2760.955078125
2783.462890625
2767.6953125
2762.78125
2811.857421875
2891.193359375
2939.1171875
2935.03515625
2921.353515625
2944.630859375
2998.724609375
3039.708984375
3045.833984375
3046.07421875
3083.55859375
3155.591796875
3199.92578125
3146.8515625
2978.3359375
2727.083984375
2431.2421875
2119.01171875
1838.009765625
1658.576171875
1616.126953125
1666.736328125
1729.23046875
1763.236328125
1778.44140625
1772.6796875
1696.48046875
1494.498046875
1167.369140625
784.568359375
447.935546875
243.837890625
206.271484375
300.25
437.0234375
519.974609375
496.619140625
385.181640625
256.568359375
179.33203125
171.3125
206.78125
267.5546875
365.26953125
501.48046875
631.1796875
697.376953125
692.306640625
652.05078125
592.53515625
486.681640625
316.56640625
119.2421875
-39.533203125
-122.869140625
-142.705078125
-140.0859375
-160.05859375
-229.359375
-337.642578125
-447.1484375
-537.837890625
-639.458984375
-802.541015625
-1033.740234375
-1268.26953125
-1411.66796875
-1411.044921875
-1291.2109375
-1126.552734375
-978.271484375
-856.677734375
-736.71484375
-594.498046875
-423.037109375
-232.693359375
-58.25
48.75
68.33203125
51.642578125
75.634765625
144.55078125
165.044921875
38.251953125
-241.841796875
-591.484375
-909.31640625
-1126.16015625
-1215.228515625
-1193.42578125
-1107.28515625
-993.208984375
-857.4453125
-708.51953125
-583.91796875
-509.984375
-452.275390625
-351.66015625
-211.02734375
-105.41796875
-97.12109375
-177.640625
-307.935546875
-477.40234375
-692.052734375
-928.251953125
-1136.72265625
-1290.978515625
-1404.67578125
-1494.81640625
-1547.5703125
-1536.87109375
-1475.419921875
-1435.0546875
-1501.94921875
-1701.521484375
-1967.83203125
-2191.275390625
-2294.87109375
-2266.310546875
-2136.611328125
-1951.6328125
-1759.23828125
-1593.5625
-1453.841796875
-1307.607421875
-1126.458984375
-919.5390625
-735.08203125
-635.994140625
-666.626953125
-825.337890625
-1066.423828125
-1340.46484375
-1631.09375
-1940.259765625
-2248.71875
-2521.541015625
-2753.052734375
-2969.525390625
-3170.73046875
-3300.904296875
-3306.69921875
-3205.6796875
-3069.693359375
-2953.58984375
-2869.603515625
-2822.61328125
-2832.046875
-2905.369140625
-3012.130859375
-3104.353515625
-3161.416015625
-3208.330078125
-3287.5859375
-3410.609375
-3537.560546875
-3611.638671875
-3613.396484375
-3569.767578125
-3509.6640625
-3431.98828125
-3327.521484375
-3207.359375
-3084.447265625
-2942.21875
-2753.841796875
-2533.943359375
-2348.7578125
-2269.3046875
-2323.513671875
-2485.310546875
-2690.458984375
-2866.869140625
-2972.408203125
-3010.390625
-3003.60546875
-2965.49609375
-2909.056640625
-2857.765625
-2809.931640625
-2707.369140625
-2492.62890625
-2205.095703125
-1970.099609375
-1868.173828125
-1852.326171875
-1820.650390625
-1734.603515625
-1630.244140625
-1543.90625
-1478.0234375
-1434.44921875
-1438.189453125
-1516.337890625
-1672.390625
-1882.837890625
-2106.609375
-2307.74609375
-2485.7109375
-2667.55859375
-2845.7734375
-2943.970703125
-2887.376953125
-2705.26953125
-2522.845703125
-2444.435546875
-2477.63671875
-2574.00390625
-2696.802734375
-2827.947265625
-2951.103515625
-3063.90625
-3179.771484375
-3282.607421875
-3303.212890625
-3185.12890625
-2967.73828125
-2765.060546875
-2658.6484375
-2640.109375
-2658.326171875
-2686.29296875
-2726.89453125
-2781.3359375
-2836.939453125
-2878.541015625
-2900.001953125
-2910.052734375
-2928.71875
-2964.201171875
-2990.576171875
-2969.6171875
-2908.234375
-2876.810546875
-2949.212890625
-3129.072265625
-3349.3984375
-3540.92578125
-3689.609375
-3832.92578125
-4012.431640625
-4223.986328125
-4398.65625
-4436.591796875
-4282.599609375
-3980.302734375
-3643.08984375
-3361.26953125
-3136.17578125
-2902.794921875
-2609.142578125
-2270.544921875
-1951.16015625
-1698.1796875
-1500.255859375
-1318.365234375
-1154.638671875
-1069.544921875
-1114.919921875
-1264.640625
-1435.9453125
-1571.78125
-1672.15234375
-1745.669921875
-1771.630859375
-1732.986328125
-1659.251953125
-1606.484375
-1607.83984375
-1668.240234375
-1793.05078125
-1989.7578125
-2244.9453125
-2526.880859375
-2807.02734375
-3049.03515625
-3181.388671875
-3128.814453125
-2895.939453125
-2590.42578125
-2331.701171875
-2148.892578125
-1991.220703125
-1822.59375
-1670.091796875
-1574.900390625
-1523.240234375
-1445.046875
-1277.966796875
-1027.828125
-768.138671875
-580.4609375
-492.767578125
-473.107421875
-470.71484375
-444.43359375
-358.16796875
-192.556640625
8.23828125
130.306640625
82.333984375
-100.037109375
-275.359375
-326.236328125
-236.96875
-45.375
222.1171875
530.1328125
797.169921875
951.447265625
1027.50390625
1152.982421875
1413.44921875
1757.31640625
2054.21484375
2224.41015625
2287.75390625
2305.1875
2309.705078125
2301.12890625
2281.8125
2273.310546875
2295.64453125
2339.455078125
2365.912109375
2336.568359375
2242.990234375
2109.02734375
1972.12890625
1869.09375
1831.951171875
1878.611328125
1998.65625
2155.98828125
2310.3828125
2429.478515625
2481.91796875
2444.67578125
2340.66796875
2257.705078125
2297.626953125
2493.248046875
2787.63671875
3101.07421875
3402.77734375
3704.62890625
3996.953125
4214.626953125
4280.0546875
4181.947265625
4010.193359375
3904.470703125
3953.443359375
4137.017578125
4371.4453125
4608.240234375
4871.517578125
5191.404296875
5524.013671875
5766.923828125
5855.400390625
5824.560546875
5772.38671875
5776.66015625
5852.41796875
5970.626953125
6096.544921875
6208.73828125
6295.861328125
6352.2578125
6389.08984375
6449.265625
6593.3671875
6850.578125
7183.037109375
7510.78125
7770.96875
7942.74609375
8027.349609375
8038.4296875
8019.826171875
8035.52734375
8109.78125
8192.44140625
8211.79296875
8150.216796875
8037.158203125
7877.662109375
7634.18359375
7295.5625
6930.626953125
6645.255859375
6499.029296875
6479.912109375
6540.404296875
6629.8515625
6701.5625
6725.552734375
6710.177734375
6696.626953125
6720.63671875
6785.400390625
6874.599609375
6980.205078125
7108.818359375
7265.791015625
7439.03515625
7596.732421875
7703.537109375
7751.37109375
7779.31640625
7850.7265625
7998.796875
8199.654296875
8406.205078125
8598.09375
8785.52734375
8976.69140625
9166.64453125
9353.5078125
9530.91796875
9654.83984375
9659.97265625
9549.109375
9444.51171875
9493.5
9705.626953125
9917.671875
9945.69921875
9760.42578125
9506.166015625
9373.98828125
9472.81640625
9788.298828125
10214.4375
10619.830078125
10922.51171875
11131.265625
11317.318359375
11545.08984375
11830.90234375
12152.931640625
12478.66796875
12784.681640625
13069.072265625
13344.0703125
13598.080078125
13771.041015625
13800.796875
13705.875
13595.03515625
13572.974609375
13649.8203125
13758.359375
13843.232421875
13909.431640625
13988.931640625
14082.794921875
14145.904296875
14127.0546875
14025.6640625
13905.34375
13837.12890625
13825.712890625
13807.92578125
13729.69921875
13604.166015625
13483.169921875
13397.16015625
13346.953125
13335.349609375
13374.01171875
13462.640625
13585.34765625
13724.361328125
13857.228515625
13948.3984375
13970.365234375
13932.876953125
13869.443359375
13797.716796875
13714.53515625
13620.61328125
13515.703125
13370.00390625
13140.4609375
12828.181640625
12485.6953125
12152.2578125
11819.5390625
11488.974609375
11227.0078125
11111.490234375
11125.5859375
11146.087890625
11055.2265625
10851.4140625
10642.65234375
10538.08203125
10545.6171875
10566.0390625
10484.783203125
10274.6796875
10012.455078125
9800.365234375
9680.580078125
9620.166015625
9555.287109375
9437.55859375
9253.8671875
9019.4609375
8748.53515625
8428.638671875
8040.6015625
7611.453125
7222.81640625
6944.544921875
6775.9453125
6674.59375
6623.740234375
6635.373046875
6693.052734375
6731.259765625
6685.8671875
6547.67578125
6361.935546875
6191.298828125
6077.03125
6012.90625
5952.265625
5858.66796875
5749.41015625
5668.146484375
5619.205078125
5563.15625
5483.13671875
5413.716796875
5375.44921875
5307.556640625
5104.3515625
4719.5
4218.90234375
3737.09375
3391.869140625
3222.84375
3183.65234375
3190.0078125
3189.23828125
3187.646484375
3213.36328125
3271.138671875
3345.05078125
3424.341796875
3501.294921875
3555.203125
3567.099609375
3547.244140625
3520.978515625
3485.693359375
3407.734375
3268.787109375
3093.759765625
2925.552734375
2792.53515625
2705.0625
2652.71875
2585.64453125
2429.322265625
2159.263671875
1855.44921875
1643.244140625
1565.82421875
1538.005859375
1441.109375
1244.98828125
1017.81640625
832.93359375
701.44140625
602.62890625
546.388671875
568.5546875
662.13671875
741.037109375
698.322265625
505.623046875
246.21875
43.91015625
-38.71484375
-31.859375
-2.19921875
15.57421875
27.33984375
41.08984375
44.828125
21.8203125
-33.912109375
-124.36328125
-249.109375
-384.732421875
-479.474609375
-494.712890625
-452.228515625
-423.73828125
-470.41796875
-596.7578125
-748.537109375
-835.3515625
-770.1171875
-529.33203125
-191.54296875
104.689453125
254.248046875
228.150390625
37.82421875
-292.03125
-691.078125
-1027.9921875
-1182.669921875
-1135.509765625
-963.755859375
-765.373046875
-616.376953125
-580.724609375
-700.939453125
-955.400390625
-1253.6640625
-1495.107421875
-1623.615234375
-1630.609375
-1540.287109375
-1409.720703125
-1317.798828125
-1324.83203125
-1440.96484375
-1634.658203125
-1857.4765625
-2059.775390625
-2209.88671875
-2316.87890625
-2419.193359375
-2534.439453125
-2632.984375
-2675.759765625
-2664.12109375
-2633.302734375
-2605.55078125
-2569.357421875
-2502.0859375
-2397.37890625
-2269.96875
-2144.78515625
-2044.720703125
-1987.048828125
-1990.89453125
-2076.13671875
-2234.791015625
-2408.203125
-2526.814453125
-2585.783203125
-2649.09765625
-2757.169921875
-2865.013671875
-2908.279296875
-2897.431640625
-2886.431640625
-2859.1875
-2719.712890625
-2421.2578125
-2054.185546875
-1768.6484375
-1643.015625
-1661.484375
-1782.66015625
-1969.794921875
-2161.50390625
-2277.205078125
-2285.716796875
-2246.978515625
-2264.259765625
-2404.66796875
-2671.6796875
-3027.4921875
-3412.708984375
-3754.189453125
-3989.609375
-4101.03125
-4112.89453125
-4050.626953125
-3916.857421875
-3718.25390625
-3493.9609375
-3288.080078125
-3100.138671875
-2896.509765625
-2678.5234375
-2503.962890625
-2415.1875
-2371.2265625
-2290.052734375
-2152.064453125
-2025.826171875
-1987.998046875
-2050.67578125
-2175.9140625
-2323.8671875
-2459.447265625
-2538.119140625
-2525.841796875
-2433.171875
-2303.65234375
-2166.240234375
-2021.833984375
-1882.7265625
-1801.533203125
-1838.57421875
-2001.994140625
-2232.44921875
-2450.216796875
-2611.23046875
-2713.65234375
-2759.376953125
-2730.623046875
-2620.6640625
-2479.869140625
-2404.548828125
-2462.23828125
-2631.541015625
-2822.935546875
-2953.513671875
-2998.033203125
-2982.390625
-2947.572265625
-2919.33203125
-2895.2578125
-2852.044921875
-2771.294921875
-2662.998046875
-2559.19921875
-2480.474609375
-2412.15625
-2320.146484375
-2193.837890625
-2071.931640625
-2018.22265625
-2062.37109375
-2162.03515625
-2228.1796875
-2190.134765625
-2037.611328125
-1814.189453125
-1593.6171875
-1463.796875
-1500.52734375
-1722.380859375
-2068.439453125
-2434.517578125
-2734.10546875
-2925.4140625
-3002.310546875
-2986.0625
-2920.345703125
-2844.974609375
-2764.302734375
-2655.416015625
-2510.15234375
-2354.55859375
-2228.087890625
-2163.076171875
-2180.689453125
-2270.669921875
-2359.462890625
-2335.099609375
-2144.193359375
-1855.22265625
-1593.69140625
-1417.673828125
-1285.806640625
-1142.609375
-991.634765625
-867.130859375
-772.921875
-689.4765625
-624.384765625
-609.54296875
-641.982421875
-666.708984375
-641.060546875
-590.216796875
-568.986328125
-583.88671875
-589.92578125
-563.4296875
-537.71484375
-547.556640625
-568.966796875
-547.333984375
-473.173828125
-396.322265625
-363.15625
-367.7109375
-375.9765625
-378.21875
-399.857421875
-466.96484375
-571.4609375
-667.54296875
-699.314453125
-640.9453125
-518.3671875
-388.015625
-287.087890625
-203.521484375
-95.61328125
58.65625
228.1171875
342.634765625
352.15625
283.201171875
226.994140625
253.07421875
340.828125
419.41015625
469.865234375
550.8125
711.099609375
913.943359375
1078.80078125
1177.962890625
1258.1171875
1374.513671875
1533.25
1694.875
1806.748046875
1830.802734375
1767.5390625
1663.98046875
1581.6328125
1546.9765625
1539.9140625
1527.107421875
1492.287109375
1440.17578125
1395.998046875
1404.17578125
1499.947265625
1665.421875
1826.958984375
1908.72265625
1883.810546875
1776.54296875
1638.546875
1531.609375
1507.625
1578.931640625
1714.2265625
1878.478515625
2068.958984375
2297.51953125
2545.8125
2757.634765625
2878.654296875
2896.455078125
2843.61328125
2766.677734375
2687.646484375
2593.421875
2473.2265625
2366.970703125
2351.9765625
2461.07421875
2627.232421875
2733.37109375
2714.47265625
2597.46875
2455.861328125
2354.189453125
2330.392578125
2391.3125
2503.0390625
2603.25
2645.0703125
2630.71484375
2602.05859375
2606.822265625
2671.322265625
2787.30078125
2917.2578125
3024.748046875
3104.818359375
3173.12890625
3225.154296875
3228.267578125
3164.001953125
3057.583984375
2951.357421875
2869.205078125
2827.85546875
2863.7109375
3013.408203125
3266.560546875
3562.15625
3836.076171875
4055.1171875
4205.916015625
4276.859375
4262.16015625
4166.232421875
3993.26953125
3748.828125
3464.37109375
3203.806640625
3024.658203125
2937.44140625
2917.875
2950.19921875
3033.873046875
3144.587890625
3215.794921875
3185.40234375
3063.740234375
2943.994140625
2936.462890625
3086.1015625
3345.072265625
3616.208984375
3820.841796875
3932.84765625
3965.16796875
3943.50390625
3897.822265625
3858.1953125
3830.216796875
3772.734375
3629.26171875
3403.25
3186.68359375
3085.271484375
3117.439453125
3214.333984375
3320.97265625
3458.943359375
3664.892578125
3900.40625
4073.1171875
4145.162109375
4173.35546875
4223.083984375
4279.13671875
4273.822265625
4180.01171875
4035.939453125
3883.6171875
3722.353515625
3533.75390625
3323.71484375
3123.029296875
2964.951171875
2874.705078125
2859.896484375
2891.236328125
2909.439453125
2877.19921875
2816.009765625
2765.5390625
2711.42578125
2585.748046875
2348.541015625
2043.28125
1756.490234375
1541.720703125
1399.224609375
1308.208984375
1248.0234375
1193.8125
1124.265625
1046.42578125
996.52734375
1004.234375
1062.447265625
1136.751953125
1198.087890625
1246.9765625
1317.9140625
1459.5625
1690.50390625
1962.80078125
2182.591796875
2281.37890625
2263.49609375
2181.41796875
2081.81640625
1987.265625
1910.3046875
1859.630859375
1839.048828125
1859.52734375
1939.3359375
2063.05078125
2150.6875
2113.091796875
1953.193359375
1779.283203125
1696.962890625
1711.40234375
1751.599609375
1758.1484375
1717.701171875
1642.359375
1564.634765625
1544.25390625
1630.3046875
1804.087890625
1988.880859375
2122.140625
2190.119140625
2193.505859375
2127.115234375
2015.587890625
1927.427734375
1913.25390625
1949.6796875
1979.716796875
1994.30859375
2035.056640625
2120.328125
2208.384765625
2245.837890625
2226.607421875
2189.08203125
2172.599609375
2189.6484375
2228.380859375
2268.64453125
2299.09765625
2325.5546875
2362.005859375
2414.658203125
2478.83984375
2547.388671875
2615.994140625
2687.595703125
2779.634765625
2912.380859375
3071.51171875
3197.982421875
3248.447265625
3259.82421875
3311.240234375
3413.7109375
3484.52734375
3458.3359375
3382.115234375
3355.068359375
3401.421875
3458.24609375
3479.865234375
3492.001953125
3526.056640625
3554.38671875
3531.759765625
3473.2421875
3448.9921875
3508.955078125
3642.53125
3805.234375
3949.373046875
4022.921875
3975.97265625
3801.0
3559.033203125
3340.30859375
3193.787109375
3110.708984375
3081.123046875
3143.5
3354.09375
3711.9375
4136.0546875
4518.0625
4776.091796875
4859.521484375
4746.875
4476.2109375
4153.091796875
3878.634765625
3667.8125
3476.59375
3309.462890625
3248.30078125
3351.4140625
3568.908203125
3800.169921875
4009.39453125
4238.1796875
4514.841796875
4796.6796875
5004.576171875
5076.369140625
4978.849609375
4708.318359375
4308.8828125
3875.029296875
3511.76953125
3286.50390625
3212.06640625
3254.974609375
3351.92578125
3436.771484375
3469.5546875
3442.5859375
3367.86328125
3276.994140625
3225.458984375
3257.87890625
3349.921875
3411.640625
3376.08984375
3272.888671875
3194.625
3203.69140625
3290.28125
3401.2109375
3475.45703125
3459.748046875
3332.984375
3136.43359375
2964.513671875
2911.076171875
3021.962890625
3284.060546875
3633.736328125
3976.0703125
4227.830078125
4364.390625
4419.6640625
4435.390625
4421.515625
4368.7578125
4282.69921875
4193.955078125
4141.81640625
4150.283203125
4207.58984375
4265.7109375
4273.572265625
4215.1953125
4105.921875
3961.701171875
3804.072265625
3693.939453125
3706.76953125
3835.787109375
3949.263671875
3890.501953125
3614.5859375
3199.341796875
2745.884765625
2320.35546875
1980.935546875
1784.73828125
1730.78515625
1743.96484375
1761.919921875
1810.626953125
1947.81640625
2148.66796875
2301.392578125
2322.8671875
2238.048828125
2131.783203125
2058.921875
2026.935546875
2037.09375
2097.91796875
2195.322265625
2284.416015625
2336.7890625
2390.052734375
2529.384765625
2805.77734375
3172.232421875
3509.009765625
3720.1015625
3808.015625
3854.42578125
3931.37109375
4037.466796875
4121.14453125
4156.140625
4178.525390625
4240.73046875
4336.990234375
4394.29296875
4347.326171875
4207.494140625
4039.140625
3881.40625
3730.955078125
3606.19921875
3578.294921875
3693.802734375
3888.017578125
4029.177734375
4058.09765625
4047.34375
4109.46875
4279.109375
4501.8828125
4706.04296875
4856.28125
4961.62109375
5067.869140625
5234.177734375
5484.71875
5782.107421875
6068.482421875
6326.02734375
6572.69140625
6806.93359375
6992.810546875
7106.255859375
7166.11328125
7208.083984375
7251.92578125
7302.814453125
7354.779296875
7374.3359375
7309.2734375
7146.62890625
6952.576171875
6828.033203125
6824.8671875
6918.755859375
7053.384765625
7188.00390625
7305.193359375
7398.029296875
7463.16796875
7501.55859375
7523.224609375
7550.56640625
7605.310546875
7681.5390625
7740.40625
7743.619140625
7684.94140625
7580.123046875
7442.67578125
7289.109375
7152.158203125
7059.021484375
7003.689453125
6971.8359375
6987.908203125
7096.41015625
7286.544921875
7475.318359375
7590.830078125
7646.046875
7703.396484375
7787.474609375
7864.716796875
7897.68359375
7883.466796875
7833.439453125
7742.3359375
7594.740234375
7394.0859375
7170.5
6950.3984375
6715.4921875
6402.923828125
5966.43359375
5441.2578125
4930.54296875
4521.103515625
4231.90625
4050.2578125
3981.216796875
4026.818359375
4137.55859375
4232.171875
4274.8671875
4305.904296875
4385.0859375
4520.185546875
4654.068359375
4707.353515625
4634.048828125
4454.53515625
4239.818359375
4052.330078125
3901.3828125
3761.208984375
3612.310546875
3436.49609375
3186.3515625
2810.525390625
2327.013671875
1838.24609375
1452.056640625
1209.353515625
1101.43359375
1120.6328125
1256.12890625
1457.91796875
1649.34765625
1786.5859375
1890.01171875
2014.5
2195.25
2409.818359375
2575.83984375
2598.46484375
2449.478515625
2205.1328125
1988.849609375
1870.552734375
1828.18359375
1796.6875
1730.11328125
1614.765625
1452.201171875
1254.669921875
1051.7734375
881.228515625
762.982421875
685.962890625
626.412109375
577.40625
550.220703125
543.26171875
528.58203125
492.166015625
476.583984375
543.234375
678.46875
773.408203125
728.138671875
555.619140625
352.408203125
187.556640625
63.853515625
-19.796875
-22.234375
100.572265625
338.05078125
626.43359375
890.87890625
1077.939453125
1172.525390625
1203.9921875
1222.044921875
1250.140625
1271.447265625
1269.123046875
1262.0078125
1280.96875
1320.078125
1334.3125
1290.8359375
1214.142578125
1176.46484375
1241.423828125
1410.810546875
1625.517578125
1823.1875
1990.14453125
2147.916015625
2301.732421875
2430.369140625
2527.85546875
2624.126953125
2748.56640625
2891.8203125
3014.62109375
3076.603515625
3053.5703125
2960.900390625
2876.310546875
2898.369140625
3042.169921875
3200.1328125
3250.98046875
3195.435546875
3139.9375
3154.044921875
3198.08984375
3204.43359375
3181.017578125
3200.189453125
3306.90625
3464.830078125
3584.0
3591.09375
3492.53515625
3386.361328125
3393.68359375
3550.8828125
3769.71875
3917.876953125
3937.81640625
3881.859375
3845.0859375
3881.763671875
3978.798828125
4081.76953125
4129.26953125
4069.185546875
3863.802734375
3504.28125
3036.08984375
2564.083984375
2208.14453125
2033.548828125
2019.65625
2094.41796875
2192.73046875
2282.8515625
2352.095703125
2382.478515625
2344.611328125
2215.6875
2002.55078125
1738.779296875
1452.85546875
1154.65234375
875.9609375
712.986328125
781.427734375
1099.029296875
1529.92578125
1876.2421875
2031.92578125
2045.7265625
2050.525390625
2146.111328125
2333.3203125
2530.466796875
2647.037109375
2657.654296875
2614.146484375
2587.419921875
2607.73046875
2667.732421875
2762.068359375
2892.626953125
3036.8046875
3143.927734375
3182.408203125
3176.181640625
3175.541015625
3193.6640625
3183.810546875
3083.064453125
2875.951171875
2614.939453125
2382.119140625
2234.5703125
2183.951171875
2210.83203125
2274.298828125
2305.84765625
2224.767578125
1989.921875
1636.208984375
1247.4921875
898.47265625
630.03125
458.810546875
376.533203125
340.498046875
297.4453125
232.904296875
184.970703125
205.869140625
324.5625
543.181640625
838.1328125
1149.55859375
1394.69921875
1516.46484375
1511.478515625
1402.279296875
1206.193359375
955.833984375
728.9296875
611.884765625
619.146484375
670.056640625
659.81640625
545.42578125
358.404296875
148.64453125
-68.83984375
-312.83984375
-592.177734375
-872.884765625
-1097.75390625
-1239.96484375
-1325.470703125
-1393.61328125
-1450.916015625
-1487.05859375
-1528.54296875
-1637.474609375
-1835.40625
-2051.3125
-2177.611328125
-2177.640625
-2119.568359375
-2109.34375
-2212.611328125
-2434.4921875
-2729.640625
-3005.73828125
-3152.404296875
-3122.01953125
-2989.982421875
-2901.08203125
-2941.0625
-3078.189453125
-3229.94921875
-3349.005859375
-3425.916015625
-3449.00390625
-3408.40234375
-3326.419921875
-3242.087890625
-3168.177734375
-3099.52734375
-3060.873046875
-3100.58984375
-3222.4921875
-3361.822265625
-3452.037109375
-3489.248046875
-3512.951171875
-3554.626953125
-3631.03125
-3754.06640625
-3900.5234375
-3984.376953125
-3908.66015625
-3661.107421875
-3338.861328125
-3072.8203125
-2938.708984375
-2931.564453125
-2997.978515625
-3087.03515625
-3186.8515625
-3313.185546875
-3449.310546875
-3508.53515625
-3389.923828125
-3082.693359375
-2697.275390625
-2384.39453125
-2232.392578125
-2234.76171875
-2325.48046875
-2431.779296875
-2512.203125
-2561.083984375
-2575.607421875
-2528.35546875
-2397.90625
-2227.986328125
-2122.90234375
-2162.697265625
-2336.927734375
-2572.599609375
-2806.869140625
-3017.53125
-3204.861328125
-3370.84375
-3509.416015625
-3597.80078125
-3601.435546875
-3502.208984375
-3322.255859375
-3118.49609375
-2963.3046875
-2924.5078125
-3028.9296875
-3223.701171875
-3397.85546875
-3472.69921875
-3462.81640625
-3430.951171875
-3402.423828125
-3350.892578125
-3250.47265625
-3105.71875
-2938.53125
-2781.326171875
-2678.072265625
-2650.56640625
-2655.853515625
-2612.8515625
-2487.01171875
-2327.03125
-2213.263671875
-2197.77734375
-2296.421875
-2492.921875
-2722.318359375
-2884.552734375
-2917.283203125
-2848.8984375
-2755.69921875
-2679.365234375
-2614.181640625
-2563.271484375
-2565.052734375
-2646.77734375
-2771.759765625
-2853.0859375
-2822.595703125
-2686.83984375
-2520.7578125
-2408.19921875
-2383.447265625
-2422.302734375
-2476.453125
-2503.986328125
-2474.6640625
-2374.419921875
-2221.8125
-2066.033203125
-1949.541015625
-1876.07421875
-1826.658203125
-1799.955078125
-1820.083984375
-1901.7265625
-2016.40625
-2100.26953125
-2102.830078125
-2036.8046875
-1973.779296875
-1971.44140625
-2004.76171875
-1994.609375
-1912.3984375
-1825.013671875
-1814.005859375
-1877.849609375
-1945.923828125
-1965.8984375
-1932.96484375
-1845.03515625
-1687.84375
-1485.85546875
-1329.27734375
-1316.115234375
-1473.205078125
-1741.998046875
-2024.861328125
-2236.46484375
-2333.283203125
-2318.599609375
-2220.9375
-2064.947265625
-1869.30859375
-1666.57421875
-1502.30078125
-1409.21875
-1400.39453125
-1487.21875
-1672.025390625
-1911.41796875
-2122.876953125
-2258.275390625
-2350.365234375
-2457.361328125
-2579.025390625
-2662.345703125
-2680.2734375
-2665.935546875
-2665.509765625
-2689.96875
-2722.447265625
-2743.90234375
-2735.20703125
-2676.91015625
-2572.244140625
-2466.1015625
-2426.498046875
-2505.3046875
-2715.748046875
-3031.1484375
-3386.935546875
-3686.58984375
-3830.080078125
-3766.953125
-3543.4921875
-3298.962890625
-3191.73046875
-3296.009765625
-3552.111328125
-3817.126953125
-3970.140625
-3977.5859375
-3874.556640625
-3701.751953125
-3465.814453125
-3154.884765625
-2787.9921875
-2443.8125
-2227.462890625
-2198.103515625
-2332.880859375
-2564.189453125
-2834.00390625
-3095.61328125
-3285.23828125
-3338.740234375
-3251.408203125
-3093.275390625
-2942.083984375
-2810.2890625
-2650.28125
-2420.208984375
-2131.00390625
-1836.578125
-1589.17578125
-1396.11328125
-1207.677734375
-954.8125
-615.771484375
-249.0390625
45.794921875
200.970703125
218.841796875
157.025390625
93.35546875
95.96875
197.482421875
378.0546875
576.837890625
734.359375
834.771484375
910.27734375
1002.443359375
1118.435546875
1230.697265625
1321.947265625
1415.111328125
1536.78515625
1654.3671875
1681.392578125
1566.6328125
1363.263671875
1186.802734375
1108.90625
1110.41796875
1133.869140625
1155.89453125
1197.0546875
1277.541015625
1383.59375
1478.16796875
1530.68359375
1526.15234375
1452.564453125
1304.337890625
1119.3515625
1002.7890625
1077.548828125
1384.26171875
1832.65234375
2260.23046875
2536.12890625
2616.14453125
2533.6640625
2368.787109375
2213.7421875
2132.822265625
2143.30078125
2239.7578125
2421.615234375
2671.58203125
2916.5078125
3050.90234375
3021.84375
2878.875
2728.158203125
2640.806640625
2601.392578125
2529.69140625
2352.98046875
2075.279296875
1778.0625
1537.54296875
1345.689453125
1136.513671875
883.48046875
628.373046875
401.623046875
160.873046875
-152.5703125
-520.763671875
-852.375
-1068.92578125
-1156.44921875
-1144.001953125
-1073.806640625
-998.962890625
-974.130859375
-1024.470703125
-1132.26953125
-1261.486328125
-1388.431640625
-1511.31640625
-1645.142578125
-1807.24609375
-1991.685546875
-2156.958984375
-2257.078125
-2290.814453125
-2308.12890625
-2364.6640625
-2479.73046875
-2634.306640625
-2790.06640625
-2908.41796875
-2974.2421875
-3014.166015625
-3080.896484375
-3212.99609375
-3417.291015625
-3682.25390625
-3979.650390625
-4246.861328125
-4402.341796875
-4408.748046875
-4312.11328125
-4203.26171875
-4152.724609375
-4194.015625
-4341.587890625
-4585.767578125
-4873.431640625
-5127.77734375
-5298.85546875
-5380.416015625
-5379.787109375
-5297.7421875
-5147.947265625
-4976.203125
-4844.173828125
-4797.74609375
-4848.8046875
-4967.779296875
-5087.431640625
-5139.33984375
-5111.3828125
-5060.779296875
-5049.439453125
-5069.7734375
-5054.744140625
-4961.951171875
-4824.97265625
-4709.041015625
-4631.869140625
-4549.556640625
-4419.75
-4259.3984375
-4127.64453125
-4058.810546875
-4029.271484375
-3999.919921875
-3985.521484375
-4066.73046875
-4321.04296875
-4739.96484375
-5219.1171875
-5631.9140625
-5910.26953125
-6057.212890625
-6100.501953125
-6057.513671875
-5946.90234375
-5809.083984375
-5690.578125
-5610.283203125
-5556.380859375
-5513.91796875
-5477.021484375
-5434.16015625
-5369.453125
-5296.650390625
-5271.21484375
-5338.166015625
-5471.6953125
-5595.6640625
-5671.177734375
-5739.234375
-5861.83984375
-6040.296875
-6213.095703125
-6321.837890625
-6351.595703125
-6307.552734375
-6184.44140625
-5981.376953125
-5734.576171875
-5509.681640625
-5353.109375
-5260.2421875
-5199.314453125
-5161.767578125
-5178.337890625
-5281.33203125
-5458.900390625
-5658.498046875
-5836.833984375
-5993.251953125
-6143.435546875
-6269.439453125
-6314.458984375
-6231.130859375
-6025.255859375
-5752.611328125
-5487.734375
-5295.435546875
-5204.478515625
-5186.83984375
-5178.078125
-5145.4296875
-5131.56640625
-5205.880859375
-5372.8828125
-5555.462890625
-5674.640625
-5719.9453125
-5732.087890625
-5748.009765625
-5788.673828125
-5879.212890625
-6044.912109375
-6285.939453125
-6573.103515625
-6861.759765625
-7093.158203125
-7198.62890625
-7138.91015625
-6944.08984375
-6689.931640625
-6432.7265625
-6193.412109375
-6005.658203125
-5937.025390625
-6032.0234375
-6248.87109375
-6473.7109375
-6592.41796875
-6547.52734375
-6355.98828125
-6099.728515625
-5884.279296875
-5772.296875
-5747.279296875
-5749.068359375
-5738.404296875
-5716.97265625
-5697.021484375
-5672.380859375
-5619.49609375
-5518.345703125
-5381.1953125
-5270.78125
-5271.474609375
-5414.06640625
-5630.5
-5804.03125
-5865.755859375
-5829.515625
-5742.671875
-5630.677734375
-5493.16015625
-5330.06640625
-5159.021484375
-5014.287109375
-4926.7890625
-4892.6875
-4868.2421875
-4816.759765625
-4758.8671875
-4754.490234375
-4834.76171875
-4972.416015625
-5115.19921875
-5218.11328125
-5241.634765625
-5158.623046875
-4985.8671875
-4785.298828125
-4613.76171875
-4486.6171875
-4398.345703125
-4349.080078125
-4331.123046875
-4318.80078125
-4303.935546875
-4325.201171875
-4432.568359375
-4632.107421875
-4888.443359375
-5165.61328125
-5434.515625
-5650.36328125
-5759.90625
-5739.029296875
-5605.796875
-5399.064453125
-5160.9765625
-4929.78515625
-4723.63671875
-4536.357421875
-4372.9453125
-4278.34765625
-4295.546875
-4396.1484375
-4488.96875
-4503.7421875
-4433.86328125
-4292.869140625
-4074.98046875
-3785.90234375
-3480.240234375
-3230.33984375
-3064.86328125
-2956.609375
-2858.755859375
-2736.6015625
-2580.009765625
-2408.8984375
-2259.96875
-2148.380859375
-2044.427734375
-1898.673828125
-1683.650390625
-1405.005859375
-1091.169921875
-792.35546875
-576.060546875
-493.59765625
-543.4375
-675.861328125
-831.314453125
-970.353515625
-1083.013671875
-1187.8828125
-1313.9140625
-1466.484375
-1619.0546875
-1751.810546875
-1880.6640625
-2020.669921875
-2133.482421875
-2150.34765625
-2053.388671875
-1905.23828125
-1791.423828125
-1759.8046875
-1819.125
-1954.529296875
-2115.876953125
-2218.736328125
-2197.30078125
-2055.669921875
-1846.654296875
-1607.1015625
-1335.4765625
-1025.08984375
-689.837890625
-353.30078125
-38.416015625
221.763671875
387.8671875
451.857421875
460.365234375
475.193359375
507.255859375
509.083984375
443.759765625
346.693359375
298.822265625
340.6171875
433.650390625
515.056640625
570.322265625
636.75
757.302734375
967.783203125
1321.802734375
1870.205078125
2574.88671875
3268.517578125
3751.78515625
3944.5
3924.705078125
3828.6328125
3746.45703125
3711.5859375
3731.283203125
3782.125
3801.888671875
3739.87109375
3620.375
3521.015625
3480.154296875
3458.013671875
3403.33984375
3326.56640625
3278.5859375
3276.517578125
3285.935546875
3274.806640625
3255.89453125
3269.7265625
3350.068359375
3517.9296875
3786.46875
4144.40234375
4535.78515625
4877.27734375
5109.1171875
5230.845703125
5289.69921875
5341.3828125
5424.02734375
5560.330078125
5769.064453125
6063.193359375
6434.8671875
6846.9921875
7246.55859375
7596.662109375
7908.55859375
8245.982421875
8679.40234375
9207.76171875
9718.154296875
10044.53125
10089.162109375
9892.6640625
9592.521484375
9332.416015625
9209.19921875
9258.41015625
9439.623046875
9643.546875
9762.578125
9775.0
9743.26171875
9733.013671875
9767.255859375
9860.515625
10044.37109375
10322.189453125
10627.58203125
10868.2109375
11002.287109375
11049.544921875
11049.248046875
11045.10546875
11097.640625
11262.759765625
11546.08203125
11905.73828125
12305.623046875
12740.123046875
13205.267578125
13682.611328125
14170.25
14701.990234375
15306.2265625
15950.98828125
16545.849609375
16997.7421875
17263.189453125
17359.001953125
17335.3125
17239.783203125
17108.818359375
16992.33984375
16965.212890625
17081.458984375
17311.103515625
17545.25390625
17675.943359375
17662.494140625
17525.8515625
17307.6484375
17044.345703125
16754.041015625
16430.3984375
16068.1484375
15708.806640625
15437.71484375
15310.3203125
15290.57421875
15277.142578125
15178.869140625
14958.099609375
14634.380859375
14282.107421875
14007.716796875
13881.896484375
13877.7734375
13889.62890625
13813.5703125
13603.65625
13274.265625
12889.568359375
12552.333984375
12360.0
12339.298828125
12425.5859375
12510.908203125
12506.515625
12369.978515625
12106.048828125
11762.1640625
11410.708984375
11114.271484375
10897.55859375
10744.279296875
10613.736328125
10471.068359375
10323.876953125
10231.181640625
10254.53515625
10389.791015625
10562.232421875
10702.263671875
10818.31640625
10984.55859375
11257.80078125
11609.15234375
11936.5859375
12151.46875
12262.298828125
12366.689453125
12545.4140625
12768.888671875
12927.125
12949.12890625
12868.65625
12771.24609375
12708.021484375
12676.841796875
12661.560546875
12663.9296875
12709.044921875
12839.78515625
13095.09375
13470.29296875
13900.517578125
14299.5234375
14615.21484375
14840.060546875
14980.439453125
15039.298828125
15029.923828125
14986.029296875
14945.44921875
14926.181640625
14919.041015625
14899.216796875
14847.529296875
14768.8984375
14691.1328125
14639.216796875
14608.84375
14568.958984375
14491.294921875
14373.99609375
14233.96875
14079.52734375
13901.986328125
13708.005859375
13556.5
13532.2578125
13654.166015625
13821.6484375
13888.404296875
13793.86328125
13590.7890625
13337.65234375
13008.298828125
12540.7578125
11947.515625
11335.0625
10819.94140625
10454.6015625
10226.693359375
10092.5546875
10002.2265625
9918.875
9831.65234375
9746.03125
9666.26953125
9601.1171875
9578.517578125
9628.37109375
9744.220703125
9876.296875
9963.724609375
9962.77734375
9855.9609375
9663.939453125
9450.1015625
9281.595703125
9171.453125
9077.615234375
8964.607421875
8840.35546875
8721.8671875
8596.544921875
8444.951171875
8285.501953125
8170.921875
8148.021484375
8235.142578125
8417.953125
8635.6484375
8783.66796875
8777.4375
8636.310546875
8485.50390625
8454.224609375
8572.75
8769.775390625
8954.494140625
9092.796875
9223.04296875
9421.46484375
9743.208984375
10161.43359375
10544.798828125
10714.146484375
10553.578125
10079.60546875
9403.33203125
8637.5546875
7851.091796875
7088.66796875
6388.681640625
5771.638671875
5248.96875
4862.103515625
4673.447265625
4681.75
4775.013671875
4815.365234375
4758.73046875
4648.267578125
4507.85546875
4307.205078125
4037.3515625
3752.283203125
3505.6640625
3298.75
3123.296875
3001.583984375
2934.6015625
2855.630859375
2699.8984375
2496.59375
2330.671875
2231.849609375
2168.837890625
2141.998046875
2195.103515625
2309.966796875
2363.267578125
2240.30859375
1952.359375
1599.619140625
1255.2734375
937.1171875
667.318359375
492.92578125
433.224609375
445.8125
465.525390625
462.55078125
454.115234375
468.921875
501.86328125
497.818359375
390.169921875
172.828125
-70.18359375
-224.138671875
-232.146484375
-116.146484375
72.388671875
291.224609375
502.328125
672.49609375
804.392578125
945.5859375
1139.171875
1369.623046875
1571.814453125
1686.46484375
1694.232421875
1607.431640625
1452.5546875
1264.71875
1085.2421875
957.658203125
923.943359375
1007.70703125
1181.728515625
1360.697265625
1453.630859375
1429.560546875
1316.658203125
1145.794921875
933.28125
726.99609375
618.083984375
660.0859375
796.953125
919.49609375
991.0390625
1075.90234375
1240.232421875
1467.48828125
1686.48828125
1843.333984375
1920.40625
1918.029296875
1856.111328125
1781.451171875
1743.8828125
1771.66015625
1887.94140625
2129.953125
2513.232421875
2978.771484375
3408.673828125
3705.048828125
3842.189453125
3852.6328125
3793.46875
3727.47265625
3702.5703125
3730.2265625
3797.669921875
3907.205078125
4081.376953125
4315.939453125
4547.935546875
4696.73828125
4739.435546875
4735.033203125
4769.650390625
4878.5
5023.18359375
5146.44140625
5239.265625
5333.529296875
5430.013671875
5475.38671875
5443.40625
5409.912109375
5494.9765625
5734.416015625
6052.72265625
6358.435546875
6610.099609375
6780.951171875
6830.58203125
6759.6953125
6650.751953125
6601.025390625
6631.484375
6694.73828125
6747.541015625
6777.591796875
6786.634765625
6798.46875
6869.224609375
7035.865234375
7254.814453125
7436.025390625
7537.40234375
7582.3671875
7588.375
7536.357421875
7425.44921875
7299.26171875
7180.400390625
7018.98828125
6753.244140625
6406.0703125
6085.8515625
5896.181640625
5864.205078125
5941.888671875
6047.771484375
6114.59375
6129.662109375
6141.423828125
6213.923828125
6366.71484375
6559.74609375
6728.755859375
6826.08203125
6838.767578125
6792.8359375
6750.20703125
6786.419921875
6948.25390625
7218.064453125
7516.3203125
7746.564453125
7851.62109375
7839.0234375
7762.595703125
7687.064453125
7664.998046875
7725.673828125
7866.798828125
8059.048828125
8267.41015625
8463.193359375
8613.29296875
8681.3515625
8662.2578125
8599.044921875
8536.263671875
8468.48046875
8369.333984375
8260.638671875
8204.34765625
8221.853515625
8270.837890625
8315.884765625
8368.265625
8426.6328125
8432.6640625
8339.80078125
8194.515625
8091.61328125
8062.46484375
8058.478515625
8035.798828125
8001.76171875
7974.984375
7952.7890625
7935.111328125
7939.166015625
7969.8125
8008.505859375
8052.72265625
8136.958984375
8288.0703125
8476.6484375
8631.51953125
8687.716796875
8610.828125
8407.142578125
8145.283203125
7952.759765625
7944.822265625
8133.111328125
8411.5390625
8641.76171875
8757.140625
8793.044921875
8825.916015625
8882.201171875
8902.185546875
8794.8203125
8530.662109375
8178.611328125
7852.16015625
7624.44921875
7489.927734375
7390.0703125
7266.6640625
7099.23046875
6900.72265625
6678.06640625
6404.50390625
6048.33984375
5632.16796875
5243.107421875
4967.21875
4818.8046875
4742.73046875
4680.439453125
4628.30078125
4638.185546875
4761.888671875
4981.611328125
5194.501953125
5290.673828125
5260.8515625
5205.677734375
5219.453125
5287.099609375
5324.431640625
5297.8046875
5254.169921875
5232.134765625
5198.728515625
5107.7890625
4989.76953125
4939.455078125
5016.255859375
5183.361328125
5345.0234375
5420.2109375
5380.017578125
5246.623046875
5079.48828125
4946.291015625
4876.2578125
4835.162109375
4761.984375
4637.40234375
4505.208984375
4420.12109375
4386.900390625
4362.10546875
4305.662109375
4214.185546875
4108.552734375
4010.0390625
3934.20703125
3889.09765625
3861.478515625
3808.4453125
3677.2734375
3444.3203125
3141.77734375
2850.009765625
2654.1015625
2587.5390625
2607.751953125
2633.6328125
2614.3125
2559.017578125
2501.873046875
2451.005859375
2378.515625
2249.37109375
2052.115234375
1811.33203125
1580.755859375
1417.3515625
1351.205078125
1381.189453125
1498.763671875
1700.322265625
1967.306640625
2251.826171875
2505.357421875
2721.197265625
2934.458984375
3177.787109375
3441.1484375
3669.33203125
3796.015625
3796.73828125
3721.96875
3662.734375
3664.232421875
3686.072265625
3670.26953125
3633.52734375
3657.236328125
3790.173828125
3999.8984375
4227.357421875
4450.634765625
4675.41796875
4896.763671875
5103.318359375
5302.55859375
5511.77734375
5731.349609375
5951.009765625
6176.54296875
6424.328125
6686.3984375
6920.21484375
7081.95703125
7164.84375
7206.412109375
7264.1015625
7375.33984375
7526.478515625
7661.052734375
7728.453125
7725.28515625
7689.30859375
7669.966796875
7718.076171875
7880.236328125
8160.3125
8479.080078125
8707.4453125
8767.240234375
8692.810546875
8586.244140625
8530.294921875
8557.181640625
8673.212890625
8870.6015625
9111.62109375
9337.083984375
9514.68359375
9667.63671875
9840.53515625
10046.791015625
10265.26171875
10478.42578125
10687.947265625
10888.490234375
11049.720703125
11140.505859375
11158.755859375
11121.341796875
11034.08984375
10893.283203125
10716.02734375
10545.841796875
10415.396484375
10313.41015625
10196.81640625
10028.435546875
9799.8671875
9535.11328125
9289.03125
9131.517578125
9104.908203125
9183.78125
9286.1953125
9334.759765625
9305.322265625
9215.986328125
9081.470703125
8893.501953125
8645.662109375
8363.0234375
8097.263671875
7897.091796875
7789.333984375
7777.923828125
7839.8515625
7919.025390625
7950.37109375
7915.419921875
7868.41796875
7885.451171875
7985.884765625
8120.384765625
8235.318359375
8324.787109375
8410.42578125
8494.912109375
8559.830078125
8600.970703125
8643.689453125
8721.048828125
8849.37109375
9027.49609375
9249.4140625
9508.24609375
9783.89453125
10029.134765625
10184.017578125
10225.54296875
10202.958984375
10201.7890625
10267.265625
10386.919921875
10555.931640625
10820.990234375
11223.666015625
11721.5234375
12210.14453125
12624.388671875
12985.603515625
13347.564453125
13728.953125
14107.7109375
14454.4140625
14762.953125
15076.451171875
15493.66015625
16115.109375
16948.49609375
17869.7265625
18689.626953125
19258.326171875
19519.900390625
19512.02734375
19343.19921875
19146.501953125
19014.220703125
18966.046875
18980.947265625
19036.619140625
19097.763671875
19092.94140625
18951.81640625
18676.326171875
18351.447265625
18079.130859375
17918.626953125
17887.423828125
17983.134765625
18178.01171875
18407.865234375
18599.525390625
18723.58203125
18813.732421875
18925.84765625
19077.228515625
19229.052734375
19324.56640625
19328.984375
19223.271484375
18982.68359375
18604.115234375
18162.318359375
17794.81640625
17590.896484375
17507.029296875
17420.88671875
17260.1796875
17052.978515625
16866.380859375
16736.328125
16657.01171875
16596.49609375
16507.875
16357.69140625
16162.8359375
15976.984375
15828.58984375
15700.955078125
15589.912109375
15544.140625
15608.97265625
15748.396484375
15866.005859375
15904.63671875
15893.21484375
15888.888671875
15899.734375
15878.232421875
15776.26171875
15594.66015625
15383.736328125
15199.0
15053.9765625
14922.142578125
14792.404296875
14710.28515625
14743.8359375
14912.068359375
15168.150390625
15452.33203125
15735.49609375
16003.978515625
16232.45703125
16398.138671875
16507.955078125
16583.103515625
16615.552734375
16561.962890625
16393.10546875
16142.83203125
15899.3828125
15745.193359375
15702.208984375
15732.154296875
15787.103515625
15853.92578125
15943.517578125
16045.033203125
16114.125
16118.7109375
16081.169921875
16055.892578125
16071.162109375
16111.46875
16151.095703125
16176.884765625
16169.640625
16091.302734375
15919.19140625
15689.296875
15486.47265625
15388.49609375
15425.455078125
15581.1796875
15807.275390625
16029.775390625
16170.30078125
16193.93359375
16143.3828125
16110.501953125
16157.125
16255.5703125
16305.0703125
16210.916015625
15957.453125
15612.88671875
15266.080078125
14957.484375
14666.755859375
14355.822265625
14010.708984375
13641.74609375
13260.787109375
12874.23828125
12494.1640625
12139.064453125
11814.34765625
11496.69140625
11147.31640625
10747.94921875
10326.94921875
9946.396484375
9653.990234375
9441.169921875
9249.59765625
9019.685546875
8730.05078125
8394.125
8034.125
7667.17578125
7304.7421875
6950.0078125
6598.68359375
6253.55859375
5936.224609375
5677.361328125
5502.376953125
5433.388671875
5485.09765625
5628.8203125
5765.41015625
5770.466796875
5586.123046875
5257.4609375
4878.078125
4524.501953125
4247.798828125
4085.8671875
4042.5234375
4066.57421875
4088.62109375
4083.39453125
4074.82421875
4080.525390625
4076.755859375
4027.54296875
3931.970703125
3831.310546875
3774.724609375
3779.029296875
3813.078125
3820.6640625
3767.935546875
3670.29296875
3568.43359375
3484.681640625
3413.59765625
3345.81640625
3279.970703125
3212.9296875
3141.7109375
3080.20703125
3051.90625
3055.833984375
3059.013671875
3035.763671875
2995.68359375
2952.85546875
2880.39453125
2722.166015625
2453.296875
2115.140625
1787.869140625
1537.28515625
1386.412109375
1323.3203125
1324.033203125
1364.369140625
1411.7109375
1417.890625
1344.021484375
1205.720703125
1077.955078125
1029.345703125
1050.76953125
1070.474609375
1046.388671875
1020.294921875
1059.99609375
1161.265625
1238.783203125
1221.72265625
1131.84375
1043.751953125
982.521484375
895.64453125
733.4609375
526.451171875
358.390625
278.603515625
266.427734375
271.443359375
254.708984375
189.078125
59.1875
-111.970703125
-256.962890625
-316.71484375
-301.59375
-284.9296875
-336.796875
-474.51171875
-669.638671875
-878.70703125
-1056.64453125
-1157.244140625
-1147.296875
-1035.263671875
-881.861328125
-766.046875
-728.658203125
-752.59375
-802.267578125
-868.6953125
-960.884765625
-1070.017578125
-1177.072265625
-1295.0234375
-1463.24609375
-1683.64453125
-1896.3359375
-2042.85546875
-2123.849609375
-2164.787109375
-2154.474609375
-2061.28125
-1893.640625
-1697.748046875
-1501.423828125
-1304.62890625
-1121.5625
-980.041015625
-870.076171875
-744.55078125
-592.4453125
-466.908203125
-413.572265625
-411.052734375
-413.1953125
-407.515625
-386.314453125
-297.162109375
-90.83984375
184.5859375
395.474609375
444.119140625
344.451171875
173.009765625
-11.13671875
-179.4609375
-307.48046875
-373.216796875
-373.013671875
-319.294921875
-229.994140625
-130.0703125
-49.166015625
-4.0390625
5.474609375
-26.625
-121.9765625
-286.46484375
-483.609375
-661.11328125
-794.966796875
-884.361328125
-911.115234375
-838.443359375
-661.263671875
-432.697265625
-220.39453125
-48.55078125
98.93359375
227.568359375
309.8046875
319.04296875
267.28125
194.111328125
124.97265625
53.58203125
-36.634765625
-150.05078125
-285.701171875
-453.6484375
-663.65625
-891.109375
-1067.7109375
-1124.30078125
-1049.6171875
-902.869140625
-765.955078125
-685.552734375
-659.3125
-665.9453125
-697.626953125
-765.427734375
-881.19921875
-1032.56640625
-1168.806640625
-1218.072265625
-1137.666015625
-955.986328125
-757.5625
-625.623046875
-608.2109375
-728.126953125
-982.23828125
-1305.2734375
-1567.89453125
-1664.529296875
-1611.970703125
-1533.591796875
-1541.19921875
-1652.30859375
-1813.98046875
-1966.392578125
-2074.642578125
-2140.0703125
-2204.78125
-2316.873046875
-2469.5
-2601.197265625
-2676.638671875
-2733.658203125
-2819.7109375
-2913.904296875
-2952.53125
-2906.447265625
-2788.505859375
-2610.58203125
-2395.6328125
-2222.845703125
-2188.763671875
-2302.408203125
-2468.568359375
-2594.228515625
-2666.22265625
-2706.17578125
-2704.82421875
-2643.595703125
-2547.232421875
-2473.1328125
-2466.044921875
-2547.29296875
-2718.013671875
-2938.71875
-3132.986328125
-3252.900390625
-3325.5546875
-3402.484375
-3486.779296875
-3551.9609375
-3609.96484375
-3701.3671875
-3818.478515625
-3891.4765625
-3865.53125
-3754.986328125
-3611.123046875
-3472.388671875
-3359.41015625
-3283.509765625
-3235.3828125
-3182.1328125
-3090.896484375
-2948.576171875
-2765.578125
-2584.400390625
-2476.685546875
-2490.84765625
-2594.3203125
-2703.55859375
-2780.482421875
-2860.099609375
-2972.154296875
-3088.0078125
-3176.7734375
-3265.115234375
-3388.140625
-3509.048828125
-3545.81640625
-3470.9765625
-3337.078125
-3203.75
-3083.34765625
-2963.248046875
-2838.96875
-2708.765625
-2566.30859375
-2415.916015625
-2272.30078125
-2130.9453125
-1959.41015625
-1733.865234375
-1470.373046875
-1209.013671875
-980.376953125
-794.064453125
-640.07421875
-488.466796875
-307.216796875
-101.08203125
79.234375
189.6640625
251.296875
336.96484375
497.517578125
717.7734375
950.76953125
1178.90625
1423.51171875
1696.9140625
1965.55078125
2176.828125
2318.00390625
2431.740234375
2570.2265625
2751.142578125
2967.81640625
3220.400390625
3508.54296875
3800.125
4042.53515625
4222.734375
4401.701171875
4672.177734375
5079.5703125
5580.576171875
6069.9921875
6454.0703125
6720.3359375
6945.037109375
7220.443359375
7571.3828125
7956.638671875
8347.529296875
8769.74609375
9248.18359375
9738.42578125
10148.396484375
10423.28515625
10586.13671875
10699.572265625
10808.939453125
10918.25
10997.146484375
11009.021484375
10951.5
10869.97265625
10811.158203125
10761.837890625
10656.078125
10448.064453125
10154.98828125
9822.380859375
9479.62109375
9153.189453125
8894.91796875
8747.572265625
8672.685546875
8545.78125
8252.14453125
7787.22265625
7253.884765625
6765.158203125
6357.541015625
5990.37890625
5605.767578125
5175.40625
4704.8046875
4222.5625
3775.529296875
3412.08203125
3145.09375
2933.3125
2714.68359375
2457.412109375
2168.248046875
1860.501953125
1537.802734375
1209.490234375
896.630859375
613.94140625
366.3125
171.0390625
56.095703125
16.322265625
-5.1796875
-61.068359375
-135.67578125
-166.73046875
-126.677734375
-51.673828125
13.48046875
68.130859375
138.21875
225.669921875
292.5078125
287.56640625
183.130859375
-0.421875
-196.865234375
-336.451171875
-403.72265625
-449.912109375
-539.888671875
-692.541015625
-876.529296875
-1047.625
-1175.72265625
-1250.560546875
-1287.310546875
-1326.294921875
-1403.677734375
-1511.0234375
-1594.14453125
-1601.53515625
-1531.806640625
-1432.76171875
-1359.767578125
-1335.525390625
-1341.412109375
-1340.986328125
-1313.716796875
-1270.71484375
-1242.30859375
-1255.615234375
-1324.380859375
-1450.5625
-1625.5859375
-1832.740234375
-2057.14453125
-2293.029296875
-2535.177734375
-2765.4453125
-2955.162109375
-3079.9921875
-3128.193359375
-3101.193359375
-3017.072265625
-2909.328125
-2809.033203125
-2728.9609375
-2675.650390625
-2669.60546875
-2730.3359375
-2837.291015625
-2929.353515625
-2958.953125
-2935.373046875
-2904.373046875
-2899.52734375
-2927.470703125
-2985.080078125
-3065.837890625
-3152.017578125
-3224.05859375
-3284.81640625
-3359.158203125
-3459.43359375
-3559.3984375
-3612.369140625
-3595.70703125
-3535.1875
-3486.4921875
-3492.53515625
-3555.65625
-3647.33203125
-3738.9765625
-3818.150390625
-3881.19140625
-3927.8515625
-3970.796875
-4035.111328125
-4130.568359375
-4227.5703125
-4274.556640625
-4240.984375
-4137.78125
-4002.751953125
-3879.451171875
-3806.38671875
-3806.94921875
-3878.390625
-3994.0859375
-4119.81640625
-4228.2265625
-4305.482421875
-4354.802734375
-4391.94140625
-4429.212890625
-4466.322265625
-4500.76953125
-4533.650390625
-4549.462890625
-4503.220703125
-4355.5703125
-4120.451171875
-3853.396484375
-3591.91015625
-3335.88671875
-3091.400390625
-2895.728515625
-2773.1328125
-2689.412109375
-2580.46484375
-2417.626953125
-2226.947265625
-2058.583984375
-1958.267578125
-1951.26953125
-2020.818359375
-2105.970703125
-2150.830078125
-2159.080078125
-2177.447265625
-2226.224609375
-2272.7265625
-2276.41015625
-2231.490234375
-2155.3125
-2062.255859375
-1966.796875
-1889.974609375
-1837.947265625
-1782.427734375
-1680.427734375
-1509.974609375
-1278.34765625
-1008.771484375
-735.8046875
-503.904296875
-347.283203125
-265.896484375
-229.494140625
-202.8359375
-159.49609375
-81.244140625
36.412109375
177.416015625
320.515625
467.484375
647.23046875
890.048828125
1205.130859375
1577.166015625
1964.705078125
2298.9609375
2511.52734375
2588.19140625
2589.7890625
2602.439453125
2668.169921875
2774.787109375
2903.423828125
3059.119140625
3247.376953125
3443.44921875
3606.232421875
3718.736328125
3802.984375
3897.892578125
4030.685546875
4203.4453125
4393.283203125
4565.123046875
4695.921875
4791.2734375
4875.720703125
4970.765625
5087.16015625
5226.443359375
5371.287109375
5480.888671875
5523.505859375
5520.34375
5533.13671875
5595.60546875
5678.453125
5736.60546875
5766.59765625
5792.1171875
5813.826171875
5810.98828125
5787.6328125
5781.2421875
5819.8984375
5898.20703125
6000.306640625
6116.9375
6229.58203125
6308.474609375
6348.15625
6385.583984375
6461.2109375
6573.927734375
6691.318359375
6792.61328125
6884.638671875
6986.23046875
7113.72265625
7270.8828125
7433.302734375
7550.5625
7586.61328125
7559.154296875
7524.921875
7527.484375
7570.57421875
7634.396484375
7697.748046875
7744.41796875
7766.345703125
7765.642578125
7744.2734375
7695.296875
7618.93359375
7543.19140625
7506.501953125
7514.185546875
7530.484375
7523.392578125
7503.916015625
7509.482421875
7556.181640625
7616.888671875
7643.515625
7607.634765625
7525.42578125
7446.369140625
7411.62109375
7419.642578125
7435.0234375
7427.693359375
7394.22265625
7342.87890625
7273.5078125
7180.150390625
7065.265625
6943.5078125
6833.212890625
6743.65234375
6664.505859375
6569.50390625
6440.44921875
6287.80859375
6137.7421875
6001.1015625
5872.0078125
5759.953125
5702.734375
5732.5625
5838.09765625
5970.455078125
6079.259765625
6135.68359375
6133.236328125
6083.1796875
6006.9921875
5920.236328125
5820.69140625
5696.638671875
5546.283203125
5388.01953125
5256.3515625
5187.22265625
5194.794921875
5253.83984375
5311.748046875
5326.943359375
5295.650390625
5244.873046875
5212.15625
5232.423828125
5321.943359375
5458.705078125
5590.478515625
5678.173828125
5724.84375
5753.90234375
5775.701171875
5793.408203125
5824.66015625
5886.404296875
5961.232421875
6007.484375
6008.6484375
5991.69140625
5991.44921875
6017.775390625
6064.318359375
6126.591796875
6196.46484375
6255.927734375
6296.228515625
6337.3671875
6413.962890625
6542.359375
6707.30078125
6874.79296875
7011.619140625
7101.865234375
7159.275390625
7224.416015625
7339.291015625
7516.60546875
7729.509765625
7928.650390625
8073.341796875
8157.70703125
8212.802734375
8279.1953125
8373.98046875
8487.048828125
8607.021484375
8740.013671875
8899.1484375
9085.546875
9286.26171875
9483.1484375
9656.0234375
9784.1484375
9856.9140625
9885.607421875
9899.869140625
9928.33203125
9977.052734375
10020.1640625
10014.7109375
9937.666015625
9814.37109375
9702.6640625
9643.751953125
9634.513671875
9648.8046875
9672.5234375
9710.046875
9768.294921875
9846.556640625
9934.701171875
10011.7265625
10055.36328125
10065.984375
10072.763671875
10100.4609375
10135.810546875
10144.15234375
10115.658203125
10074.580078125
10041.544921875
10009.765625
9969.728515625
9940.341796875
9959.05078125
10046.93359375
10193.13671875
10366.283203125
10531.005859375
10661.63671875
10755.919921875
10836.099609375
10925.001953125
11018.4375
11089.01171875
11118.32421875
11116.51953125
11107.625
11106.3515625
11117.556640625
11149.822265625
11213.603515625
11302.759765625
11389.38671875
11446.505859375
11472.6015625
11486.666015625
11500.669921875
11504.431640625
11478.51953125
11415.533203125
11326.392578125
11231.58984375
11149.994140625
11091.306640625
11054.08203125
11032.841796875
11029.017578125
11050.0234375
11093.609375
11138.9140625
11160.568359375
11148.908203125
11109.546875
11047.6640625
10965.111328125
10873.892578125
10798.189453125
10753.08203125
10727.939453125
10701.66796875
10672.9296875
10665.76171875
10703.08203125
10781.57421875
10876.65625
10967.05859375
11048.583984375
11126.59765625
11203.22265625
11274.3125
11333.138671875
11372.3828125
11386.00390625
11374.416015625
11346.525390625
11312.47265625
11275.939453125
11237.68359375
11203.037109375
11178.04296875
11160.0390625
11142.83203125
11133.703125
11154.67578125
11220.552734375
11322.8046875
11440.873046875
11561.689453125
11680.453125
11789.25
11875.677734375
11930.78515625
11951.66796875
11940.197265625
11906.44921875
11868.185546875
11837.2421875
11810.296875
11783.291015625
11769.767578125
11789.21875
11836.541015625
11878.2734375
11884.955078125
11856.587890625
11811.365234375
11761.21875
11708.126953125
11657.234375
11622.46484375
11618.50390625
11650.634765625
11710.83203125
11782.9765625
11855.888671875
11931.83984375
12017.021484375
12104.474609375
12175.685546875
12221.294921875
12250.109375
12272.7890625
12287.52734375
12290.984375
12295.05078125
12319.921875
12372.037109375
12438.265625
12502.59375
12562.599609375
12629.091796875
12712.630859375
12808.623046875
12893.32421875
12939.8046875
12944.279296875
12933.8671875
12942.43359375
12980.669921875
13034.2890625
13086.888671875
13136.302734375
13190.513671875
13256.67578125
13335.8359375
13422.078125
13505.25
13579.91796875
13653.517578125
13741.3515625
13851.22265625
13975.443359375
14098.880859375
14212.568359375
14318.912109375
14425.52734375
14534.5390625
14637.734375
14724.64453125
14796.892578125
14871.1328125
14964.470703125
15080.1953125
15211.59375
15354.794921875
15509.45703125
15668.279296875
15816.244140625
15944.9140625
16061.71875
16179.380859375
16298.01953125
16402.341796875
16477.14453125
16523.162109375
16556.41796875
16593.58984375
16641.6015625
16703.064453125
16786.919921875
16905.73828125
17061.173828125
17239.08203125
17422.53515625
17603.908203125
17780.12109375
17943.2578125
18084.4609375
18203.5078125
18305.515625
18388.705078125
18443.513671875
18465.998046875
18467.470703125
18469.900390625
18494.572265625
18553.216796875
18644.404296875
18758.1171875
18887.43359375
19034.640625
19201.9140625
19378.4609375
19543.208984375
19679.541015625
19782.056640625
19850.734375
19886.67578125
19895.111328125
19886.451171875
19872.37109375
19864.537109375
19875.52734375
19912.880859375
19970.296875
20031.72265625
20088.234375
20146.984375
20220.66796875
20310.5625
20400.974609375
20468.728515625
20500.8515625
20508.359375
20520.74609375
20559.427734375
20616.3671875
20665.240234375
20692.857421875
20711.35546875
20739.65234375
20783.5390625
20836.84375
20891.349609375
20939.529296875
20976.451171875
21007.224609375
21047.14453125
21107.13671875
21182.275390625
21259.525390625
21332.43359375
21402.712890625
21471.2421875
21533.48828125
21582.484375
21614.30859375
21635.103515625
21665.09765625
21728.29296875
21831.05859375
21954.287109375
22071.853515625
22173.458984375
22265.580078125
22355.9296875
22444.095703125
22524.23046875
22590.958984375
22645.478515625
22700.291015625
22772.43359375
22864.978515625
22959.779296875
23036.974609375
23098.142578125
23160.72265625
23232.197265625
23301.833984375
23360.349609375
23417.37109375
23492.990234375
23596.505859375
23717.765625
23836.35546875
23936.052734375
24012.669921875
24072.09375
24122.541015625
24168.796875
24212.44140625
24254.466796875
24296.330078125
24341.083984375
24394.65625
24462.201171875
24540.98828125
24620.9765625
24695.294921875
24765.873046875
24835.7734375
24902.27734375
24963.63671875
25027.06640625
25101.4921875
25184.94921875
25267.447265625
25345.3515625
25425.576171875
25515.5859375
25615.560546875
25720.201171875
25822.482421875
25916.185546875
26000.388671875
26080.958984375
26162.419921875
26240.513671875
26309.529296875
26374.642578125
26447.501953125
26529.0078125
26605.810546875
26667.125
26718.03125
26772.7109375
26840.2265625
26920.10546875
27006.69140625
27094.060546875
27179.8671875
27267.068359375
27359.93359375
27458.0546875
27556.9921875
27654.044921875
27749.623046875
27844.439453125
27940.291015625
28041.841796875
28150.939453125
28259.83984375
28357.275390625
28441.45703125
28520.5
28600.65625
28682.365234375
28767.818359375
28862.111328125
28964.095703125
29065.548828125
29163.685546875
29266.232421875
29379.306640625
29497.896484375
29613.326171875
29722.857421875
29826.21875
29919.966796875
30002.4765625
30079.42578125
30157.26953125
30234.8203125
30307.193359375
30375.005859375
30444.78515625
30523.28125
30614.666015625
30718.55859375
30826.466796875
30925.498046875
31011.376953125
31093.86328125
31184.41015625
31282.904296875
31381.626953125
31476.66015625
31568.041015625
31653.005859375
31727.974609375
31796.40234375
31867.94921875
31950.0625
32044.62890625
32150.6640625
32264.689453125
32379.880859375
32490.376953125
32596.24609375
32700.796875
32804.56640625
32905.423828125
33002.244140625
33094.685546875
33182.17578125
33267.2578125
33356.974609375
33455.79296875
33559.294921875
33659.158203125
33752.029296875
33839.544921875
33923.28125
34005.220703125
34090.65625
34184.783203125
34287.58203125
34395.72265625
34506.6171875
34616.70703125
34720.490234375
34817.361328125
34915.662109375
35023.134765625
35136.294921875
35246.130859375
35351.41796875
35458.83984375
35571.951171875
35687.537109375
35801.58984375
35911.57421875
36014.115234375
36107.740234375
36197.302734375
36289.0234375
36382.271484375
36472.77734375
36562.0390625
36656.0078125
36755.9375
36858.576171875
36963.634765625
37071.859375
37176.6953125
37268.40234375
37347.798828125
37426.337890625
37510.431640625
37594.703125
37673.310546875
37748.865234375
37826.314453125
37905.962890625
37986.763671875
38069.87109375
38154.81640625
38237.990234375
38318.408203125
38399.685546875
38483.78125
38568.443359375
38652.97265625
38740.181640625
38830.162109375
38918.431640625
39003.076171875
39087.494140625
39173.705078125
39259.486328125
39344.650390625
39432.82421875
39523.857421875
39611.908203125
39694.939453125
39778.875
39867.97265625
39958.216796875
40045.05859375
40130.775390625
40218.791015625
40307.513671875
40395.619140625
40486.890625
40583.296875
40678.857421875
40767.37890625
40851.619140625
40938.396484375
41029.119140625
41121.458984375
41215.892578125
41313.546875
41410.98828125
41504.064453125
41594.43359375
41686.564453125
41780.77734375
41874.591796875
41967.9296875
42061.685546875
42153.982421875
42243.04296875
42331.02734375
42420.328125
42509.283203125
42596.287109375
42684.458984375
42777.044921875
42871.904296875
42965.87109375
43060.689453125
43158.93359375
43257.939453125
43353.958984375
43448.5703125
43544.62890625
43639.603515625
43729.88671875
43818.45703125
43910.921875
44006.666015625
44101.119140625
44194.224609375
44289.232421875
44385.365234375
44479.34765625
44572.541015625
44668.888671875
44767.03515625
44862.05078125
44954.025390625
45047.80859375
45144.91796875
45242.7734375
45341.228515625
45442.748046875
45546.439453125
45648.666015625
45749.310546875
45851.083984375
45953.42578125
46053.72265625
46153.751953125
46257.865234375
46365.27734375
46471.103515625
46574.421875
46678.25
46782.26171875
46883.322265625
46982.974609375
47086.46484375
47194.078125
47301.228515625
47407.45703125
47517.23046875
47631.03125
47744.02734375
47854.908203125
47967.908203125
48084.26953125
48199.732421875
48312.78125
48427.59765625
48546.306640625
48665.689453125
48784.083984375
48904.30859375
49027.01171875
49148.435546875
49267.640625
49388.919921875
49514.171875
49639.876953125
49764.59375
49892.30859375
50025.052734375
50159.2890625
50293.19140625
50430.4765625
50573.169921875
50717.466796875
50860.84765625
51006.708984375
51157.685546875
51310.896484375
51464.0703125
51620.05859375
51780.763671875
51942.939453125
52104.611328125
52269.486328125
52440.279296875
52613.740234375
52787.125
52963.43359375
53145.154296875
53328.845703125
53511.2421875
53694.759765625
53881.318359375
54066.505859375
54245.78125
54420.9140625
54594.2734375
54762.080078125
54919.4921875
55067.177734375
55206.44140625
55332.798828125
55440.912109375
55531.26953125
55605.513671875
55659.859375
55689.7890625
55696.712890625
55683.046875
55645.12890625
55578.21484375
55484.478515625
55368.80859375
55230.5546875
55066.923828125
54881.033203125
54679.193359375
54463.572265625
54235.0390625
54000.1484375
53767.572265625
53540.25390625
53318.1328125
53105.470703125
52907.669921875
52723.669921875
52549.5390625
52387.259765625
52242.171875
52114.22265625
51999.97265625
51901.138671875
51822.642578125
51763.791015625
51719.708984375
51690.0390625
51677.880859375
51681.333984375
51694.609375
51716.759765625
51750.951171875
51795.75390625
51845.537109375
51898.970703125
51958.751953125
52023.25390625
52087.05078125
52149.78125
52216.005859375
52286.015625
52355.24609375
52423.15234375
52494.015625
52568.16015625
52641.0078125
52711.82421875
52784.9609375
52861.09765625
52935.75
53007.9921875
53082.173828125
53159.23828125
53234.74609375
53307.53515625
53381.98046875
53459.361328125
53535.341796875
53608.4921875
53683.076171875
53760.591796875
53836.759765625
53909.93359375
53984.357421875
54061.86328125
54138.298828125
54211.6953125
54286.05078125
54363.30859375
54439.427734375
54512.37109375
54586.263671875
54663.404296875
54739.74609375
54812.724609375
54886.138671875
54962.58984375
55038.45703125
55111.1484375
55184.189453125
55260.087890625
55335.208984375
55406.939453125
55479.015625
55554.296875
55629.060546875
55700.044921875
55770.537109375
55843.75390625
55916.708984375
55986.66796875
56057.232421875
56131.75390625
56206.845703125
56278.830078125
56350.611328125
56425.66015625
56501.0703125
56573.33984375
56645.36328125
56720.67578125
56796.18359375
56867.794921875
56937.9765625
57010.564453125
57083.158203125
57152.212890625
57220.65625
57292.787109375
57366.18359375
57436.494140625
57505.80078125
57578.255859375
57651.693359375
57721.771484375
57790.47265625
57862.255859375
57935.3828125
58005.482421875
58074.240234375
58146.015625
58218.998046875
58288.375
58355.62890625
58425.923828125
58498.76171875
58569.75390625
58639.412109375
58711.482421875
58784.54296875
58853.9609375
58920.51953125
58988.66015625
59057.8828125
59124.560546875
59190.634765625
59261.455078125
59336.037109375
59408.2890625
59477.109375
59546.63671875
59617.353515625
59685.896484375
59753.126953125
59823.392578125
59895.88671875
59965.560546875
60032.486328125
60101.63671875
60173.46484375
60243.806640625
60313.265625
60387.31640625
60466.27734375
60544.310546875
60619.2734375
60694.53515625
60769.98828125
60840.765625
60906.70703125
60973.984375
61045.25390625
61116.828125
61187.51171875
61261.271484375
61338.828125
61415.455078125
61489.5859375
61564.873046875
61641.140625
61712.318359375
61776.666015625
61840.458984375
61908.2265625
61977.578125
62046.7265625
62118.19140625
62191.44140625
62260.931640625
62325.853515625
62393.48828125
62468.26953125
62545.67578125
62621.26171875
62697.208984375
62775.091796875
62850.74609375
62922.216796875
62994.78125
63072.02734375
63149.171875
63221.1171875
63290.275390625
63360.640625
63431.140625
63500.740234375
63573.15625
63650.244140625
63727.11328125
63799.814453125
63871.474609375
63945.220703125
64018.125
64088.240234375
64160.16796875
64236.61328125
64311.490234375
64379.158203125
64444.056640625
64513.484375
64586.875
64660.197265625
64735.017578125
64814.712890625
64896.9453125
64978.1015625
65060.05078125
65144.30078125
65224.857421875
65296.14453125
65363.56640625
65436.96875
65517.208984375
65597.912109375
65676.65234375
65755.22265625
65832.09375
65904.109375
65973.451171875
66044.404296875
66115.341796875
66182.115234375
66246.962890625
66315.859375
66389.26953125
66463.474609375
66538.78515625
66618.158203125
66699.88671875
66779.517578125
66856.8984375
66933.75
67007.62109375
67076.9296875
67148.921875
67232.64453125
67325.458984375
67415.9765625
67499.091796875
67579.30078125
67660.703125
67743.423828125
67829.2734375
67921.44140625
68018.41796875
68116.2109375
68215.6171875
68318.939453125
68421.4375
68516.078125
68605.91796875
68701.328125
68804.853515625
68909.001953125
69009.62890625
69111.087890625
69216.779296875
69324.3671875
69432.435546875
69542.87109375
69654.79296875
69764.32421875
69871.59765625
69980.1171875
70089.4296875
70197.6640625
70310.51953125
70436.220703125
70570.478515625
70698.64453125
70815.724609375
70932.91796875
71060.46484375
71194.53515625
71325.087890625
71446.22265625
71554.1953125
71645.716796875
71724.216796875
71799.466796875
71876.119140625
71950.681640625
72023.29296875
72102.51953125
72193.55859375
72291.376953125
72391.07421875
72495.140625
72603.91015625
72708.0703125
72798.7265625
72878.224609375
72955.1171875
73035.703125
73125.701171875
73230.9453125
73348.302734375
73463.046875
73563.220703125
73651.646484375
73738.7890625
73831.126953125
73932.0859375
74045.763671875
74171.787109375
74303.044921875
74435.109375
74570.869140625
74709.55859375
74840.37890625
74956.216796875
75066.623046875
75187.53125
75323.21484375
75465.908203125
75606.888671875
75739.451171875
75857.23046875
75959.255859375
76053.447265625
76149.001953125
76250.677734375
76365.08984375
76502.48828125
76663.064453125
76830.1171875
76986.947265625
77132.767578125
77272.458984375
77401.31640625
77513.943359375
77619.2109375
77729.1015625
77837.908203125
77929.943359375
78005.0703125
78078.931640625
78157.64453125
78229.357421875
78284.134765625
78327.978515625
78372.66015625
78423.30078125
78479.98046875
78541.267578125
78602.16015625
78657.0390625
78707.78125
78761.806640625
78821.095703125
78880.865234375
78939.1328125
78999.05859375
79062.658203125
79132.58984375
79219.916015625
79337.66015625
79483.66796875
79640.314453125
79794.912109375
79951.205078125
80117.767578125
80294.685546875
80476.35546875
80659.328125
80842.560546875
81025.615234375
81209.232421875
81392.212890625
81567.39453125
81728.41015625
81881.16796875
82040.015625
82210.896484375
82386.4609375
82559.318359375
82731.599609375
82910.55078125
83104.3828125
83324.05078125
83577.748046875
83858.953125
84148.20703125
84429.69921875
84698.10546875
84949.375
85179.08203125
85395.63671875
85621.888671875
85873.5703125
86143.349609375
86413.0625
86673.341796875
86923.90234375
87163.212890625
87388.173828125
87599.560546875
87799.75390625
87988.74609375
88169.046875
88350.857421875
88545.716796875
88756.84375
88979.5703125
89207.951171875
89436.798828125
89659.482421875
89866.73046875
90047.068359375
90191.513671875
90304.5859375
90409.193359375
90530.57421875
90672.576171875
90816.287109375
90940.93359375
91035.87890625
91094.068359375
91111.896484375
91103.357421875
91100.1328125
91126.177734375
91179.49609375
91245.013671875
91314.32421875
91385.021484375
91453.310546875
91520.134765625
91596.740234375
91692.490234375
91802.794921875
91917.943359375
92035.84375
92155.705078125
92266.630859375
92354.59375
92416.375
92457.9453125
92486.197265625
92512.26953125
92554.87890625
92627.0625
92724.421875
92837.896484375
92972.08984375
93137.27734375
93327.294921875
93519.142578125
93693.052734375
93842.064453125
93965.38671875
94065.365234375
94150.1875
94229.0
94306.642578125
94393.150390625
94513.1640625
94690.5703125
94923.826171875
95188.7578125
95465.611328125
95752.740234375
96057.048828125
96386.740234375
96754.333984375
97170.240234375
97626.146484375
98094.056640625
98546.888671875
98974.09375
99376.763671875
99756.359375
100110.474609375
100432.763671875
100716.041015625
100959.9765625
101171.728515625
101352.25390625
101489.9765625
101581.541015625
101652.787109375
101740.5546875
101853.275390625
101965.623046875
102052.765625
102112.080078125
102147.3671875
102150.34765625
102107.6875
102014.9453125
101877.95703125
101713.751953125
101557.349609375
101453.732421875
101430.10546875
101479.68359375
101576.126953125
101695.630859375
101823.17578125
101951.919921875
102086.90234375
102242.560546875
102429.873046875
102650.505859375
102903.224609375
103184.666015625
103482.52734375
103783.20703125
104091.005859375
104423.208984375
104777.400390625
105119.771484375
105419.052734375
105680.470703125
105934.140625
106201.609375
106487.365234375
106790.9921875
107108.30859375
107425.33984375
107728.55078125
108020.49609375
108311.955078125
108599.21484375
108861.953125
109085.060546875
109272.609375
109438.001953125
109588.4140625
109722.333984375
109837.98828125
109940.515625
110039.015625
110134.005859375
110210.19921875
110250.046875
110256.53515625
110255.494140625
110274.533203125
110328.826171875
110426.359375
110569.150390625
110741.708984375
110915.66796875
111079.7890625
111253.076171875
111454.306640625
111670.7109375
111873.43359375
112053.58984375
112224.134765625
112395.19140625
112571.978515625
112776.0078125
113043.8125
113395.44921875
113817.263671875
114280.796875
114767.908203125
115275.728515625
115811.5703125
116389.552734375
117020.58203125
117696.111328125
118386.7265625
119062.61328125
119711.998046875
120335.3984375
120923.8515625
121446.18359375
121860.28125
122141.341796875
122301.40625
122378.3046875
122406.373046875
122405.693359375
122397.08203125
122405.771484375
122434.81640625
122447.3046875
122393.669921875
122252.255859375
122030.70703125
121738.494140625
121379.3046875
120965.337890625
120514.359375
120027.353515625
119485.552734375
118874.0078125
118196.529296875
117469.822265625
116721.052734375
115992.6171875
115329.705078125
114755.345703125
114269.01953125
113869.701171875
113562.052734375
113336.525390625
113163.501953125
113016.65234375
112888.310546875
112777.84765625
112685.1171875
112625.171875
112628.1015625
112705.177734375
112825.515625
112941.54296875
113030.92578125
113104.298828125
113183.58984375
113285.701171875
113416.392578125
113562.958984375
113697.6875
113802.953125
113891.646484375
113994.10546875
114129.484375
114297.7578125
114490.8359375
114697.416015625
114901.330078125
115090.3046875
115268.1796875
115449.0078125
115637.841796875
115823.58984375
115989.7109375
116125.25
116225.9609375
116290.748046875
116319.033203125
116312.314453125
116282.224609375
116255.76171875
116260.544921875
116296.47265625
116327.12109375
116304.61328125
116197.875
115996.01171875
115701.216796875
115335.134765625
114945.998046875
114590.345703125
114298.798828125
114060.19921875
113836.234375
113590.091796875
113311.34765625
113025.28125
112776.677734375
112595.732421875
112476.904296875
112390.6484375
112311.078125
112232.478515625
112169.419921875
112145.384765625
112170.09375
112219.78515625
112249.357421875
112233.224609375
112187.26953125
112145.564453125
112129.349609375
112148.771484375
112217.890625
112346.4921875
112523.662109375
112727.162109375
112943.66015625
113163.162109375
113360.876953125
113507.23046875
113596.806640625
113650.314453125
113688.591796875
113721.54296875
113760.056640625
113816.416015625
113889.931640625
113974.140625
114083.900390625
114250.2734375
114472.291015625
114691.35546875
114835.205078125
114883.052734375
114874.3203125
114858.08984375
114846.373046875
114814.150390625
114732.44140625
114599.216796875
114446.65625
114323.58203125
114268.78125
114296.953125
114402.962890625
114568.818359375
114760.876953125
114927.162109375
115011.8671875
114984.611328125
114861.591796875
114698.62890625
114560.345703125
114490.501953125
114502.162109375
114579.693359375
114676.962890625
114722.28125
114652.89453125
114462.85546875
114211.365234375
113975.73046875
113800.69140625
113691.568359375
113632.072265625
113590.158203125
113523.771484375
113409.94921875
113268.244140625
113138.2734375
113037.76171875
112957.6796875
112886.908203125
112814.400390625
112711.990234375
112548.609375
112330.3359375
112101.056640625
111894.59375
111710.5703125
111547.466796875
111430.34375
111382.080078125
111384.232421875
111391.30078125
111378.205078125
111356.916015625
111351.546875
111371.353515625
111404.49609375
111425.779296875
111412.16015625
111359.87109375
111286.46484375
111212.45703125
111142.505859375
111063.357421875
110954.974609375
110810.685546875
110662.17578125
110579.25
110616.9140625
110752.89453125
110900.318359375
110995.2734375
111050.115234375
111105.216796875
111155.126953125
111154.0
111081.044921875
110966.890625
110854.43359375
110758.62890625
110668.05859375
110564.3046875
110431.908203125
110264.986328125
110074.61328125
109884.83984375
109719.236328125
109595.908203125
109531.61328125
109538.94140625
109616.869140625
109751.099609375
109925.771484375
110131.404296875
110361.576171875
110603.986328125
110834.72265625
111027.24609375
111178.7265625
111325.75
111514.994140625
111751.26953125
111992.474609375
112206.6484375
112415.1171875
112662.546875
112961.07421875
113285.212890625
113608.89453125
113922.330078125
114218.92578125
114491.271484375
114742.669921875
114987.150390625
115239.09375
115513.435546875
115825.662109375
116173.111328125
116524.91796875
116852.3203125
117164.04296875
117492.20703125
117851.7890625
118238.205078125
118655.8125
119115.25
119601.34375
120075.86328125
120520.296875
120948.779296875
121369.0234375
121754.96484375
122069.62890625
122296.0859375
122439.9375
122525.724609375
122599.90234375
122710.126953125
122862.890625
123018.30078125
123140.001953125
123234.017578125
123329.951171875
123447.232421875
123593.705078125
123772.171875
123966.642578125
124143.10546875
124289.8671875
124442.556640625
124643.1796875
124884.365234375
125117.94921875
125308.73046875
125453.44140625
125556.080078125
125621.818359375
125683.158203125
125797.908203125
125991.39453125
126205.37890625
126324.66015625
126266.716796875
126050.341796875
125780.396484375
125566.716796875
125453.53515625
125414.513671875
125393.318359375
125333.404296875
125185.095703125
124923.25390625
124575.396484375
124210.810546875
123879.8359375
123571.966796875
123246.330078125
122890.55859375
122534.33203125
122220.6640625
121988.525390625
121874.4375
121898.634765625
122041.22265625
122254.83984375
122517.17578125
122863.50390625
123357.203125
124028.4375
124839.60546875
125700.138671875
126511.322265625
127211.787109375
127804.005859375
128352.59375
128952.068359375
129673.052734375
130518.642578125
131435.521484375
132385.26953125
133406.5234375
134584.578125
135939.1484375
137341.4453125
138552.013671875
139359.220703125
139722.29296875
139828.884765625
140025.064453125
140650.4765625
141893.646484375
143774.94921875
146226.7890625
149133.814453125
152284.6875
155346.736328125
157949.873046875
159792.365234375
160648.7734375
160331.998046875
158751.15625
156051.185546875
152655.783203125
149118.275390625
145895.98046875
143220.4765625
141111.82421875
139471.23828125
138177.345703125
137142.740234375
136316.4609375
135655.880859375
135112.9453125
134650.576171875
134263.107421875
133973.904296875
133808.123046875
133754.453125
133745.197265625
133690.3515625
133555.77734375
133408.5078125
133370.95703125
133531.484375
133907.029296875
134479.458984375
135251.12890625
136277.556640625
137661.283203125
139482.228515625
141687.29296875
144066.041015625
146402.994140625
148671.376953125
151027.19921875
153601.8828125
156369.822265625
159246.193359375
162200.048828125
165129.484375
167644.0546875
169134.70703125
169172.630859375
167820.595703125
165540.8359375
162909.53515625
160520.541015625
159033.412109375
158989.548828125
160373.369140625
162439.994140625
164163.302734375
164889.55859375
164504.759765625
163098.849609375
160773.130859375
157889.025390625
155221.197265625
153475.4296875
152556.87890625
151489.31640625
149192.111328125
145331.794921875
140454.02734375
135456.0234375
131035.228515625
127515.41796875
124950.521484375
123254.509765625
122267.830078125
121807.509765625
121731.98828125
121975.873046875
122495.517578125
123162.376953125
123744.904296875
124049.0078125
124077.794921875
124021.828125
124106.56640625
124483.16796875
125210.8984375
126213.728515625
127211.94140625
127803.517578125
127723.474609375
127031.4375
126037.09375
125094.49609375
124477.74609375
124329.119140625
124582.9609375
124941.537109375
125031.52734375
124648.513671875
123858.330078125
122893.8046875
121992.068359375
121301.30078125
120871.4765625
120702.55078125
120803.111328125
121190.662109375
121839.970703125
122684.271484375
123698.73828125
124946.8671875
126531.0078125
128554.06640625
131120.107421875
134208.84765625
137423.7109375
139982.779296875
141187.8671875
140973.072265625
139938.677734375
138894.056640625
138459.556640625
138972.1484375
140431.306640625
142373.55859375
143990.8984375
144627.53515625
144221.197265625
143238.98046875
142237.236328125
141494.6328125
140919.390625
140163.658203125
138877.662109375
136997.66796875
134832.974609375
132856.037109375
131434.7578125
130744.943359375
130763.650390625
131185.841796875
131430.380859375
130951.1015625
129631.455078125
127821.486328125
125997.40625
124464.03125
123343.02734375
122665.279296875
122373.9375
122317.7421875
122337.849609375
122353.765625
122345.98828125
122305.994140625
122241.2109375
122185.751953125
122160.044921875
122138.068359375
122076.482421875
121950.330078125
121744.58203125
121447.669921875
121081.9375
120714.95703125
120413.90625
120199.78125
120049.80078125
119916.150390625
119737.71875
119475.599609375
119159.84375
118872.201171875
118665.576171875
118529.599609375
118446.400390625
118435.447265625
118513.15234375
118645.099609375
118780.673828125
118919.58203125
119113.33984375
119411.939453125
119827.884765625
120332.021484375
120859.89453125
121342.158203125
121760.654296875
122165.986328125
122615.298828125
123100.568359375
123560.330078125
123955.509765625
124314.578125
124710.65234375
125212.00390625
125846.716796875
126590.0546875
127375.0078125
128117.998046875
128738.859375
129172.228515625
129390.53125
129432.095703125
129393.63671875
129380.20703125
129461.0078125
129662.173828125
129974.642578125
130361.744140625
130781.853515625
131214.30078125
131647.900390625
132048.373046875
132373.029296875
132628.21484375
132875.228515625
133157.181640625
133448.552734375
133696.76171875
133881.283203125
134006.107421875
134069.77734375
134086.05078125
134116.103515625
134237.822265625
134483.146484375
134825.224609375
135213.8203125
135603.904296875
135973.60546875
136346.0
136775.728515625
137282.9375
137819.533203125
138336.134765625
138861.435546875
139467.708984375
140165.90625
140883.173828125
141549.333984375
142169.521484375
142809.4453125
143542.685546875
144410.46484375
145392.513671875
146409.953125
147391.263671875
148344.55859375
149338.51953125
150414.638671875
151555.248046875
152736.552734375
153962.3359375
155227.376953125
156492.80859375
157731.26171875
158973.14453125
160283.5234375
161708.646484375
163255.90234375
164899.935546875
166590.58984375
168278.349609375
169952.37890625
171638.896484375
173355.55859375
175096.748046875
176877.619140625
178755.857421875
180776.115234375
182911.0
185085.248046875
187245.8359375
189388.525390625
191535.810546875
193719.8125
195979.251953125
198348.498046875
200852.00390625
203520.15234375
206392.146484375
209479.630859375
212739.052734375
216103.314453125
219533.451171875
223022.60546875
226565.677734375
230154.15625
233796.220703125
237518.73828125
241347.94921875
245288.71875
249284.083984375
253150.63671875
256573.056640625
259234.95703125
261004.0
261991.474609375
262434.658203125
262539.23046875
262421.087890625
262139.33984375
261733.392578125
261226.59375
260615.232421875
259860.189453125
258886.923828125
257602.072265625
255925.052734375
253818.080078125
251303.955078125
248468.36328125
245434.390625
242308.291015625
239138.5078125
235931.638671875
232699.818359375
229473.130859375
226272.384765625
223105.04296875
220002.998046875
217036.306640625
214261.51953125
211667.640625
209198.431640625
206825.5625
204579.869140625
202512.39453125
200648.943359375
198991.80078125
197543.048828125
196297.869140625
195211.9609375
194195.921875
193160.54296875
192070.498046875
190950.77734375
189849.9375
188814.11328125
187895.740234375
187158.26171875
186641.404296875
186317.77734375
186096.416015625
185873.30078125
185578.87109375
185195.083984375
184755.82421875
184337.521484375
184026.486328125
183871.943359375
183863.642578125
183951.02734375
184077.95703125
184207.87890625
184340.3984375
184515.736328125
184789.181640625
185186.09765625
185684.767578125
186245.5625
186840.603515625
187441.251953125
187993.216796875
188436.41796875
188761.51953125
189033.818359375
189350.017578125
189773.4375
190309.427734375
190922.5625
191550.3828125
192095.330078125
192432.662109375
192469.984375
192223.470703125
191828.0859375
191453.365234375
191199.287109375
191066.486328125
191003.572265625
190955.064453125
190865.794921875
190676.13671875
190348.001953125
189901.150390625
189412.517578125
188968.611328125
188602.52734375
188256.802734375
187804.970703125
187133.8046875
186228.837890625
185181.56640625
184110.201171875
183085.59765625
182139.634765625
181316.87109375
180679.2421875
180258.1875
180030.744140625
179951.8359375
179986.935546875
180100.3125
180235.314453125
180337.396484375
180401.076171875
180482.41015625
180661.19140625
180988.48046875
181455.98046875
182002.640625
182560.080078125
183112.134765625
183714.83984375
184449.103515625
185352.7890625
186401.48046875
187537.6875
188692.130859375
189785.494140625
190756.80078125
191616.302734375
192439.970703125
193275.515625
194073.501953125
194758.806640625
195369.09765625
196071.267578125
197015.53515625
198202.291015625
199511.3359375
200823.583984375
202073.17578125
203207.6640625
204166.017578125
204924.439453125
205537.837890625
206111.951171875
206737.861328125
207453.853515625
208252.029296875
209107.873046875
210006.296875
210941.037109375
211887.3359375
212789.28125
213595.099609375
214302.30078125
214949.984375
215574.361328125
216199.357421875
216862.017578125
217596.380859375
218370.9609375
219084.404296875
219664.990234375
220161.001953125
220706.416015625
221412.146484375
222309.123046875
223361.228515625
224481.447265625
225548.77734375
226471.82421875
227257.42578125
227986.232421875
228714.880859375
229440.43359375
230168.318359375
230959.32421875
231866.0
232849.7734375
233805.021484375
234658.412109375
235417.24609375
236135.708984375
236873.94921875
237688.408203125
238616.91796875
239645.12890625
240698.572265625
241682.3359375
242529.201171875
243218.98828125
243775.984375
244256.93359375
244723.044921875
245205.150390625
245695.296875
246171.71875
246621.68359375
247040.212890625
247425.88671875
247788.865234375
248147.51171875
248501.591796875
248819.365234375
249068.380859375
249251.6171875
249394.140625
249497.94140625
249532.767578125
249477.08984375
249349.75
249191.099609375
249025.802734375
248854.46484375
248670.908203125
248475.34375
248276.595703125
248089.814453125
247921.298828125
247739.921875
247470.451171875
247039.810546875
246444.35546875
245767.9375
245125.73046875
244581.146484375
244100.78125
243577.041015625
242904.99609375
242062.974609375
241130.80859375
240224.498046875
239412.533203125
238698.91796875
238066.853515625
237498.03125
236937.076171875
236276.998046875
235428.025390625
234410.939453125
233367.80859375
232474.359375
231834.615234375
231428.68359375
231125.1171875
230743.630859375
230143.296875
229287.44921875
228244.73046875
227142.9609375
226122.671875
225301.78125
224739.236328125
224420.53515625
224297.34375
224342.6796875
224541.564453125
224822.09765625
225032.4140625
225021.640625
224745.66015625
224289.25
223805.537109375
223454.166015625
223376.88671875
223677.876953125
224377.5703125
225358.71875
226354.83984375
227022.11328125
227082.724609375
226452.443359375
225253.6171875
223718.01171875
222090.69140625
220604.1015625
219459.56640625
218742.7421875
218336.890625
217963.1484375
217350.357421875
216392.107421875
215176.017578125
213900.451171875
212754.69140625
211821.169921875
211047.298828125
210311.765625
209530.810546875
208702.048828125
207862.67578125
207044.853515625
206282.87890625
205620.392578125
205068.421875
204569.986328125
204042.7734375
203457.73828125
202853.943359375
202283.03515625
201768.607421875
201319.634765625
200948.578125
200656.56640625
200419.20703125
200209.765625
200035.240234375
199937.294921875
199951.7421875
200066.21875
200221.498046875
200366.412109375
200517.828125
200752.404296875
201123.912109375
201601.046875
202108.482421875
202617.884765625
203166.49609375
203790.9375
204486.671875
205245.48828125
206085.779296875
207007.91796875
207951.734375
208852.1953125
209733.451171875
210697.537109375
211798.919921875
212956.259765625
214009.556640625
214855.09765625
215516.3828125
216098.837890625
216693.1171875
217322.099609375
217972.0078125
218662.232421875
219462.951171875
220426.271484375
221512.072265625
222612.724609375
223656.796875
224662.203125
225676.109375
226690.443359375
227641.890625
228479.67578125
229207.640625
229869.927734375
230526.1015625
231241.16015625
232067.279296875
233013.6328125
234043.24609375
235113.63671875
236218.412109375
237382.89453125
238623.337890625
239916.943359375
241208.8984375
242442.251953125
243581.95703125
244618.47265625
245556.541015625
246404.1015625
247170.9453125
247874.83203125
248544.947265625
249212.07421875
249884.544921875
250529.939453125
251092.2265625
251541.359375
251902.53125
252222.939453125
252514.431640625
252749.0625
252910.33203125
253020.3359375
253105.515625
253164.708984375
253193.7265625
253216.525390625
253257.734375
253297.287109375
253289.7734375
253227.001953125
253146.87109375
253076.115234375
252997.271484375
252882.146484375
252728.525390625
252551.076171875
252362.4765625
252174.39453125
251982.94921875
251731.98828125
251328.865234375
250741.240234375
250062.955078125
249439.626953125
248928.630859375
248467.5859375
247982.076171875
247484.2734375
247049.90625
246733.498046875
246537.041015625
246442.95703125
246440.140625
246511.580078125
246618.564453125
246710.6875
246747.30859375
246707.857421875
246591.24609375
246412.16015625
246190.564453125
245932.630859375
245620.53515625
245231.01953125
244770.41796875
244285.65234375
243832.7890625
243436.76953125
243086.73828125
242764.529296875
242468.158203125
242213.3828125
242025.611328125
241923.525390625
241887.4765625
241842.1875
241698.7578125
241431.556640625
241098.451171875
240772.38671875
240472.38671875
240180.736328125
239905.791015625
239690.146484375
239556.40625
239474.705078125
239395.34765625
239300.501953125
239222.0625
239223.19140625
239359.6875
239634.265625
239975.119140625
240270.3984375
240434.806640625
240442.646484375
240304.357421875
240030.671875
239626.46875
239106.65234375
238507.75
237883.41796875
237281.115234375
236710.115234375
236135.46875
235517.095703125
234851.18359375
234157.611328125
233434.23046875
232650.580078125
231789.689453125
230871.392578125
229928.794921875
228985.8828125
228062.970703125
227171.345703125
226285.412109375
225350.21875
224345.39453125
223326.345703125
222379.255859375
221547.86328125
220820.9921875
220169.02734375
219561.525390625
218962.826171875
218346.578125
217715.47265625
217083.673828125
216448.185546875
215809.822265625
215218.44140625
214753.052734375
214434.52734375
214181.630859375
213877.126953125
213469.029296875
212996.021484375
212529.326171875
212111.1875
211745.908203125
211426.42578125
211152.142578125
210923.740234375
210738.591796875
210606.787109375
210566.0703125
210660.439453125
210903.4765625
211291.693359375
211863.666015625
212694.65234375
213763.13671875
214811.982421875
215393.826171875
215110.3671875
213847.71484375
211827.76171875
209472.677734375
207191.796875
205202.9140625
203482.26171875
201882.26953125
200317.94921875
198839.45703125
197538.1484375
196436.21875
195499.564453125
194713.49609375
194085.7265625
193588.123046875
193153.146484375
192734.783203125
192329.318359375
191929.76171875
191509.6875
191075.701171875
190693.732421875
190424.8046875
190254.73046875
190115.609375
189953.75390625
189742.16796875
189451.0234375
189065.412109375
188640.134765625
188283.779296875
188054.001953125
187892.994140625
187694.388671875
187413.099609375
187076.431640625
186703.58984375
186265.150390625
185737.177734375
185157.927734375
184597.939453125
184087.955078125
183607.984375
183147.58203125
182746.21875
182452.603515625
182251.552734375
182049.921875
181743.57421875
181295.76953125
180748.56640625
180166.982421875
179589.798828125
179042.9140625
178581.845703125
178285.923828125
178192.30078125
178247.09765625
178336.58203125
178361.568359375
178274.7734375
178067.91796875
177762.169921875
177423.66015625
177158.080078125
177050.193359375
177093.630859375
177188.375
177219.70703125
177148.595703125
177031.87890625
176959.125
176970.28515625
177028.90234375
177062.158203125
177014.302734375
176866.794921875
176634.16015625
176364.431640625
176137.73046875
176037.673828125
176105.70703125
176321.10546875
176625.146484375
176963.046875
177309.490234375
177666.9375
178046.51953125
178452.484375
178888.818359375
179378.7734375
179962.890625
180667.865234375
181486.33984375
182392.521484375
183358.427734375
184342.1328125
185290.634765625
186194.51171875
187129.1875
188198.369140625
189430.630859375
190763.701171875
192129.876953125
193514.84375
194926.517578125
196357.873046875
197805.171875
199276.478515625
200745.603515625
202134.52734375
203382.5234375
204501.66796875
205520.966796875
206410.748046875
207128.03125
207724.82421875
208343.634765625
209092.283203125
209966.859375
210897.21484375
211808.044921875
212619.4609375
213252.599609375
213684.08203125
213966.9609375
214164.099609375
214285.955078125
214322.072265625
214300.2109375
214267.61328125
214229.283203125
214150.88671875
214020.279296875
213864.55078125
213698.9453125
213496.169921875
213227.21484375
212912.0703125
212609.625
212365.921875
212185.462890625
212044.685546875
211915.6953125
211775.630859375
211610.146484375
211424.3984375
211250.89453125
211134.236328125
211101.396484375
211153.3515625
211288.5
211518.5234375
211846.767578125
212243.53125
212664.021484375
213082.8203125
213487.208984375
213847.658203125
214135.646484375
214376.2265625
214638.62890625
214950.615234375
215256.6015625
215491.59375
215667.19921875
215844.796875
216045.5
216237.767578125
216411.1484375
216611.423828125
216884.392578125
217218.044921875
217561.73046875
217881.544921875
218178.19140625
218466.537109375
218759.173828125
219066.513671875
219399.5234375
219769.283203125
220181.982421875
220626.8125
221070.7578125
221481.228515625
221863.919921875
222273.5546875
222781.755859375
223431.541015625
224210.650390625
225051.779296875
225859.66796875
226556.716796875
227114.9375
227547.859375
227886.884765625
228183.1171875
228518.2265625
228973.927734375
229574.3203125
230276.53515625
231026.625
231803.466796875
232599.486328125
233389.404296875
234145.720703125
234868.48828125
235571.78515625
236249.748046875
236883.48046875
237478.705078125
238069.240234375
238676.263671875
239282.78515625
239858.96484375
240407.6328125
240985.708984375
241685.693359375
242580.642578125
243660.8203125
244824.681640625
245959.57421875
247042.712890625
248144.615234375
249325.5546875
250553.55078125
251741.9453125
252841.970703125
253863.267578125
254816.181640625
255684.86328125
256479.15625
257278.0859375
258178.701171875
259201.439453125
260272.83203125
261304.93359375
262264.404296875
263149.626953125
263929.115234375
264545.0390625
264988.146484375
265347.3671875
265767.58203125
266359.021484375
267144.232421875
268069.880859375
269048.17578125
269994.728515625
270858.51171875
271639.810546875
272378.458984375
273108.818359375
273815.60546875
274439.33984375
274942.87890625
275385.216796875
275920.142578125
276696.228515625
277742.568359375
278959.12109375
280224.26953125
281495.0859375
282785.130859375
284063.2265625
285220.28125
286158.9296875
286895.52734375
287546.890625
288219.818359375
288930.201171875
289621.923828125
290232.787109375
290726.779296875
291084.5
291296.66796875
291378.7421875
291378.400390625
291353.552734375
291341.267578125
291353.01953125
291397.6484375
291496.037109375
291662.955078125
291879.5859375
292099.45703125
292287.580078125
292442.880859375
292573.087890625
292658.830078125
292660.87890625
292562.32421875
292389.16015625
292190.556640625
292016.369140625
291912.013671875
291902.623046875
291961.150390625
292014.716796875
292015.1171875
291999.20703125
292055.91015625
292237.33203125
292525.060546875
292876.55078125
293270.3671875
293702.177734375
294173.3515625
294699.705078125
295299.88671875
295953.724609375
296603.70703125
297231.517578125
297911.521484375
298746.91796875
299756.52734375
300855.78515625
301944.404296875
302978.615234375
303957.548828125
304880.35546875
305740.248046875
306544.71484375
307326.984375
308140.76953125
309032.45703125
309992.3046875
310938.12109375
311785.76171875
312547.08984375
313324.845703125
314197.60546875
315150.482421875
316147.20703125
317228.728515625
318485.111328125
319940.966796875
321518.330078125
323115.87890625
324681.2109375
326192.849609375
327614.6796875
328906.427734375
330071.583984375
331175.55859375
332319.90234375
333601.83984375
335072.294921875
336696.662109375
338349.685546875
339874.689453125
341177.005859375
342273.873046875
343259.2265625
344225.81640625
345219.76171875
346249.046875
347302.015625
348341.21484375
349300.572265625
350124.791015625
350821.732421875
351457.068359375
352086.109375
352703.548828125
353269.669921875
353772.712890625
354252.484375
354769.533203125
355356.83984375
355986.94921875
356575.873046875
357036.654296875
357348.99609375
357568.0703125
357751.720703125
357895.41796875
357960.291015625
357948.03515625
357913.74609375
357909.958984375
357953.80078125
358052.24609375
358220.0234375
358451.564453125
358700.646484375
358911.587890625
359058.568359375
359142.638671875
359173.62109375
359181.03125
359225.748046875
359360.197265625
359566.103515625
359757.240234375
359864.259765625
359909.04296875
359982.603515625
360162.32421875
360480.45703125
360977.806640625
361740.7109375
362820.662109375
364101.263671875
365290.119140625
366091.501953125
366397.787109375
366317.39453125
366057.615234375
365815.236328125
365738.74609375
365904.482421875
366289.0703125
366802.796875
367386.765625
368065.9296875
368894.96484375
369877.455078125
370959.283203125
372083.537109375
373234.5078125
374445.03125
375774.794921875
377259.1953125
378861.20703125
380494.92578125
382113.275390625
383742.779296875
385405.755859375
387044.65234375
388576.478515625
390012.759765625
391476.80859375
393095.908203125
394909.298828125
396880.892578125
398960.6328125
401121.3828125
403370.328125
405741.818359375
408254.400390625
410861.375
413468.05078125
416013.421875
418516.322265625
421034.33203125
423609.841796875
426279.931640625
429112.9375
432197.94140625
435597.556640625
439321.974609375
443328.2734375
447513.427734375
451716.435546875
455771.453125
459592.4453125
463214.330078125
466755.10546875
470338.966796875
474038.474609375
477861.236328125
481775.48828125
485747.01953125
489748.244140625
493728.869140625
497592.810546875
501230.353515625
504585.10546875
507684.958984375
510609.345703125
513438.302734375
516229.107421875
519010.14453125
521767.109375
524438.984375
526954.876953125
529290.005859375
531477.751953125
533558.244140625
535520.931640625
537303.671875
538837.80859375
540079.724609375
541005.052734375
541599.982421875
541879.400390625
541909.283203125
541791.134765625
541605.03515625
541353.98046875
540959.494140625
540324.01953125
539418.498046875
538313.501953125
537108.169921875
535818.5078125
534348.443359375
532582.720703125
530496.474609375
528159.923828125
525651.94140625
522999.50390625
520202.958984375
517290.20703125
514324.44140625
511365.376953125
508435.203125
505521.23828125
502606.0
499694.572265625
496813.34765625
493982.505859375
491195.783203125
488434.056640625
485695.333984375
483004.955078125
480401.373046875
477920.1484375
475584.5234375
473396.646484375
471338.513671875
469393.4140625
467566.73046875
465877.42578125
464334.505859375
462935.134765625
461681.431640625
460582.1953125
459637.322265625
458831.6640625
458138.6484375
457515.201171875
456905.302734375
456281.02734375
455687.158203125
455222.150390625
454963.697265625
454919.732421875
455038.45703125
455233.70703125
455403.75
455470.73046875
455424.244140625
455303.173828125
455129.18359375
454898.248046875
454652.787109375
454506.228515625
454541.705078125
454706.74609375
454853.677734375
454872.837890625
454748.09765625
454499.61328125
454133.427734375
453666.072265625
453159.7421875
452700.5390625
452340.97265625
452061.623046875
451780.4375
451411.314453125
450932.869140625
450389.919921875
449809.18359375
449135.552734375
448290.763671875
447285.44140625
446228.140625
445220.197265625
444282.20703125
443387.39453125
442513.654296875
441634.673828125
440702.580078125
439687.3359375
438625.73828125
437603.0234375
436686.193359375
435883.751953125
435154.953125
434441.283203125
433699.359375
432920.583984375
432119.3671875
431304.921875
430480.333984375
429665.974609375
428890.537109375
428142.802734375
427358.408203125
426475.548828125
425483.5859375
424397.52734375
423210.091796875
421900.326171875
420474.08203125
418962.41015625
417385.798828125
415748.65234375
414065.361328125
412362.203125
410647.85546875
408899.951171875
407080.68359375
405149.923828125
403072.083984375
400841.35546875
398508.44921875
396159.3515625
393851.224609375
391573.6171875
389273.796875
386912.705078125
384502.296875
382105.068359375
379795.103515625
377599.275390625
375471.490234375
373341.4921875
371198.53125
369120.15625
367216.09765625
365545.841796875
364074.884765625
362686.9140625
361247.23828125
359695.630859375
358098.251953125
356587.501953125
355232.59375
353983.654296875
352751.181640625
351506.1875
350268.21484375
349021.845703125
347707.896484375
346312.568359375
344916.0390625
343612.146484375
342400.8515625
341200.48046875
339961.77734375
338732.29296875
337600.62890625
336610.00390625
335745.099609375
334979.712890625
334312.97265625
333771.669921875
333397.81640625
333225.384765625
333254.4453125
333461.611328125
333851.91015625
334487.8671875
335469.67578125
336940.62890625
339126.298828125
342226.48828125
346055.142578125
349741.94140625
351985.646484375
351836.9296875
349324.396484375
345332.505859375
340935.919921875
336875.509765625
333497.208984375
330904.0703125
329038.43359375
327726.03125
326781.67578125
326094.787109375
325602.302734375
325235.455078125
324946.7421875
324754.27734375
324701.896484375
324785.99609375
324960.0625
325203.0625
325557.912109375
326113.732421875
326957.6796875
328099.66796875
329406.421875
330647.2265625
331663.12890625
332484.92578125
333251.37109375
334037.962890625
334819.88671875
335582.640625
336387.978515625
337299.90234375
338289.90234375
339250.091796875
340087.283203125
340796.31640625
341461.296875
342191.712890625
343039.046875
343969.931640625
344924.5390625
345875.052734375
346797.091796875
347621.02734375
348290.650390625
348879.78515625
349576.267578125
350507.521484375
351626.607421875
352807.158203125
354003.673828125
355266.611328125
356637.935546875
358103.974609375
359644.947265625
361264.388671875
362950.3046875
364651.625
366318.087890625
367938.998046875
369529.71484375
371107.875
372697.818359375
374323.330078125
375958.830078125
377503.85546875
378851.857421875
379998.455078125
381056.15234375
382146.205078125
383296.60546875
384466.833984375
385645.509765625
386867.84765625
388124.451171875
389308.58984375
390308.689453125
391138.9921875
391930.0
392790.1484375
393723.689453125
394692.2734375
395700.796875
396784.662109375
397945.716796875
399140.4375
400309.318359375
401380.275390625
402265.849609375
402913.9375
403372.935546875
403775.259765625
404245.822265625
404839.794921875
405553.53515625
406352.05078125
407176.1953125
407961.845703125
408682.677734375
409370.3125
410088.380859375
410894.466796875
411814.28125
412821.44140625
413841.662109375
414810.619140625
415736.91015625
416677.478515625
417642.8125
418566.64453125
419391.548828125
420144.953125
420890.052734375
421624.94140625
422275.361328125
422780.333984375
423144.03125
423399.041015625
423553.052734375
423586.125
423479.66796875
423234.490234375
422872.625
422433.962890625
421968.681640625
421525.08203125
421130.728515625
420761.4765625
420320.2421875
419674.69140625
418751.234375
417591.8828125
416302.625
414961.12109375
413603.587890625
412281.61328125
411066.59375
409966.111328125
408867.26171875
407599.294921875
406053.033203125
404241.1328125
402278.84765625
400338.546875
398601.408203125
397199.345703125
396167.97265625
395440.9453125
394874.86328125
394281.400390625
393480.87109375
392385.484375
391051.4609375
389631.505859375
388266.8515625
387036.349609375
385999.40625
385236.8671875
384801.91015625
384630.814453125
384534.759765625
384303.6796875
383827.884765625
383137.4375
382356.689453125
381639.17578125
381123.84765625
380902.564453125
380987.484375
381299.86328125
381702.234375
382055.603515625
382260.71484375
382269.943359375
382089.224609375
381780.876953125
381450.51953125
381204.88671875
381099.916015625
381115.14453125
381172.921875
381190.115234375
381127.21484375
380998.76171875
380839.056640625
380659.361328125
380438.50390625
380145.923828125
379762.671875
379285.626953125
378731.08203125
378142.255859375
377580.115234375
377094.015625
376701.15234375
376390.3984375
376129.408203125
375863.3125
375529.845703125
375100.3984375
374603.794921875
374096.3515625
373614.017578125
373166.68359375
372768.005859375
372442.37109375
372195.041015625
371996.857421875
371815.896484375
371658.173828125
371564.416015625
371566.208984375
371650.55078125
371764.849609375
371847.861328125
371853.376953125
371756.21875
371558.205078125
371303.392578125
371078.03125
370971.21484375
371023.5390625
371219.146484375
371523.763671875
371909.900390625
372340.640625
372758.423828125
373116.71484375
373411.828125
373662.607421875
373871.408203125
374034.05859375
374182.796875
374382.287109375
374665.291015625
374989.111328125
375271.603515625
375466.216796875
375597.7421875
375733.2109375
375924.765625
376177.548828125
376464.55078125
376756.486328125
377018.51171875
377189.484375
377216.697265625
377144.712890625
377131.11328125
377312.92578125
377660.59375
378011.869140625
378245.052734375
378359.20703125
378377.837890625
378253.9765625
377925.7734375
377422.92578125
376860.46875
376345.41796875
375930.26171875
375633.072265625
375447.986328125
375339.103515625
375266.431640625
375217.466796875
375181.927734375
375110.39453125
374948.578125
374713.626953125
374486.87109375
374319.62109375
374192.353515625
374085.025390625
374039.072265625
374112.375
374305.275390625
374575.361328125
374909.1171875
375332.822265625
375850.541015625
376410.732421875
376950.8984375
377449.462890625
377911.509765625
378322.005859375
378651.681640625
378922.287109375
379241.736328125
379745.43359375
380501.712890625
381490.921875
382669.826171875
384019.2265625
385508.77734375
387044.900390625
388496.166015625
389775.986328125
390882.990234375
391865.974609375
392777.763671875
393672.453125
394623.3046875
395710.83203125
396968.3203125
398321.0859375
399581.208984375
400535.322265625
401078.201171875
401281.41796875
401346.73828125
401513.94921875
401998.36328125
402931.166015625
404265.33203125
405728.80859375
406934.083984375
407590.744140625
407642.953125
407250.85546875
406691.09765625
406253.837890625
406144.30859375
406416.705078125
406995.78125
407753.73046875
408542.35546875
409184.3515625
409531.94921875
409589.50390625
409539.978515625
409610.40234375
409932.607421875
410537.962890625
411404.560546875
412435.3359375
413437.33984375
414227.71484375
414787.021484375
415266.501953125
415842.107421875
416600.828125
417557.294921875
418712.646484375
420074.12890625
421667.00390625
423550.734375
425761.119140625
428166.876953125
430399.892578125
432009.919921875
432754.826171875
432758.453125
432390.421875
432011.12890625
431838.76171875
432001.763671875
432589.99609375
433546.572265625
434524.072265625
434966.98828125
434442.041015625
432916.3671875
430717.916015625
428257.05078125
425795.654296875
423414.955078125
421108.77734375
418872.521484375
416725.888671875
414673.138671875
412659.19140625
410598.265625
408463.25390625
406316.794921875
404226.833984375
402181.421875
400122.654296875
398033.974609375
395942.302734375
393851.84765625
391734.9609375
389591.4765625
387472.787109375
385442.701171875
383545.71484375
381800.66796875
380178.00390625
378588.591796875
376947.056640625
375252.470703125
373566.7109375
371920.634765625
370296.181640625
368699.10546875
367181.8046875
365773.66796875
364443.9609375
363159.947265625
361941.501953125
360843.255859375
359923.89453125
359235.59375
358781.86328125
358468.40234375
358160.01953125
357817.767578125
357531.728515625
357406.8515625
357490.7265625
357841.818359375
358586.66796875
359866.220703125
361803.521484375
364540.314453125
368114.419921875
372101.841796875
375449.39453125
376927.470703125
375924.8203125
372824.931640625
368649.091796875
364414.20703125
360766.51953125
357969.611328125
356012.728515625
354719.5234375
353879.396484375
353367.986328125
353173.228515625
353329.376953125
353839.515625
354642.109375
355628.443359375
356695.806640625
357798.201171875
358955.517578125
360227.3984375
361680.890625
363348.61328125
365179.150390625
367046.064453125
368861.123046875
370694.048828125
372746.177734375
375182.0703125
377984.630859375
380952.587890625
383810.732421875
386351.095703125
388542.345703125
390543.310546875
392598.130859375
394902.931640625
397554.734375
400559.861328125
403810.044921875
407054.869140625
409980.322265625
412370.177734375
414199.390625
415606.546875
416831.142578125
418156.751953125
419829.490234375
422001.1171875
424777.36328125
428284.74609375
432619.83984375
437802.380859375
443932.578125
451309.578125
459999.501953125
469020.1953125
476201.4609375
479373.623046875
477977.24609375
473497.650390625
468380.0234375
464668.220703125
463482.517578125
465061.861328125
468598.099609375
472051.5859375
472806.255859375
469141.92578125
461272.85546875
450961.45703125
440204.888671875
430283.291015625
421715.587890625
414613.11328125
408861.015625
404164.958984375
400198.169921875
396762.5234375
393767.67578125
391120.73828125
388739.048828125
386638.5859375
384902.220703125
383555.376953125
382544.92578125
381829.111328125
381401.80859375
381222.859375
381208.97265625
381318.080078125
381579.53125
382019.58203125
382603.486328125
383246.26953125
383813.4453125
384117.25
384006.892578125
383492.599609375
382711.416015625
381752.93359375
380592.044921875
379201.359375
377632.767578125
375962.751953125
374257.380859375
372621.822265625
371170.48828125
369899.12890625
368700.6328125
367564.6171875
366642.89453125
366061.8984375
365822.0
365971.611328125
366714.80078125
368220.267578125
370495.705078125
373615.544921875
377909.0078125
383768.361328125
391529.708984375
401760.91796875
415117.158203125
430958.6875
445953.103515625
454975.89453125
454366.54296875
444525.79296875
429270.275390625
412924.41796875
398167.259765625
385962.517578125
376411.591796875
369224.98046875
363855.880859375
359750.390625
356568.05078125
354111.642578125
352190.375
350674.03515625
349557.26953125
348834.849609375
348386.71484375
348079.677734375
347903.388671875
347921.71484375
348177.603515625
348741.974609375
349767.732421875
351353.44921875
353363.244140625
355477.41015625
357451.23046875
359329.4140625
361452.939453125
364223.271484375
367673.435546875
371135.16796875
373444.53125
373705.638671875
371952.203125
369062.89453125
366095.921875
363760.931640625
362406.138671875
362289.46484375
363755.685546875
367113.37109375
372187.490234375
377868.744140625
382323.90625
384104.931640625
383273.498046875
381351.48828125
380198.912109375
381158.3125
385110.99609375
392498.619140625
402496.412109375
412352.041015625
418451.173828125
418655.7734375
413618.9453125
405866.12109375
397981.923828125
391759.84765625
388321.57421875
388000.357421875
389794.04296875
391466.8828125
390798.734375
386957.490234375
380741.64453125
373704.3359375
367163.05859375
361801.26171875
357751.59765625
354767.142578125
352356.25
349981.615234375
347323.541015625
344413.05078125
341489.513671875
338734.74609375
336191.77734375
333917.791015625
332085.05078125
330853.646484375
330228.767578125
330128.896484375
330520.806640625
331411.5859375
332831.3515625
334948.79296875
338000.740234375
341749.1015625
345004.765625
346082.9921875
344013.509765625
339251.193359375
333172.330078125
327076.998046875
321728.130859375
317471.263671875
314379.65234375
312300.173828125
311017.880859375
310434.47265625
310508.9921875
311119.70703125
312138.552734375
313569.81640625
315483.708984375
317930.6640625
321090.470703125
325389.439453125
331326.49609375
339406.23828125
350405.14453125
365074.0234375
382546.2265625
398886.634765625
408256.685546875
406609.98828125
394524.21875
376381.875
357087.419921875
339679.615234375
325253.373046875
313883.041015625
305150.736328125
298359.76953125
292881.349609375
288395.24609375
284740.302734375
281704.1171875
279094.47265625
276867.517578125
275025.7265625
273474.361328125
272095.837890625
270883.076171875
269879.359375
269034.21484375
268208.962890625
267285.078125
266201.3671875
264935.109375
263518.158203125
262038.8359375
260576.46875
259164.419921875
257839.275390625
256655.310546875
255598.8984375
254553.82421875
253418.568359375
252214.275390625
251024.03515625
249881.275390625
248786.267578125
247780.916015625
246916.599609375
246170.337890625
245483.28125
244885.341796875
244491.291015625
244315.16015625
244111.912109375
243452.1328125
241994.232421875
239723.2578125
236951.240234375
234091.96484375
231437.3125
229127.02734375
227232.1015625
225735.951171875
224420.8984375
222906.041015625
220913.76953125
218487.5078125
215903.78125
213409.521484375
211099.240234375
208999.921875
207168.794921875
205670.287109375
204496.87890625
203547.341796875
202694.29296875
201889.751953125
201201.779296875
200704.1640625
200308.794921875
199755.73828125
198818.966796875
197504.802734375
196024.470703125
194616.19140625
193439.443359375
192589.1796875
192109.9609375
191963.451171875
192017.833984375
192093.173828125
192037.861328125
191825.548828125
191623.19921875
191700.974609375
192172.7265625
192825.265625
193283.939453125
193364.771484375
193213.517578125
193112.35546875
193240.212890625
193633.0078125
194248.501953125
194953.033203125
195481.02734375
195531.548828125
194976.6171875
193975.314453125
192876.533203125
192009.9609375
191547.962890625
191520.728515625
191913.5546875
192713.5
193859.92578125
195194.39453125
196518.71484375
197726.697265625
198873.107421875
200125.123046875
201674.041015625
203677.6328125
206207.080078125
209163.455078125
212216.974609375
214865.017578125
216636.478515625
217351.576171875
217263.296875
216938.037109375
216914.66015625
217386.4375
218148.44140625
218813.806640625
219088.51953125
218919.1796875
218486.01171875
218097.451171875
218040.71875
218446.888671875
219228.40234375
220103.912109375
220694.93359375
220685.732421875
219998.021484375
218851.6640625
217628.693359375
216652.2890625
216077.740234375
215927.556640625
216134.56640625
216534.212890625
216903.513671875
217093.08984375
217130.076171875
217178.3046875
217417.875
217977.02734375
218940.94140625
220361.529296875
222211.251953125
224300.71484375
226252.669921875
227640.166015625
228261.10546875
228313.376953125
228264.8046875
228553.6015625
229456.53125
231171.193359375
233789.6953125
237023.046875
240053.27734375
241905.4765625
242102.00390625
240950.796875
239224.583984375
237647.89453125
236668.814453125
236510.03125
237206.009765625
238535.87890625
240031.935546875
241185.349609375
241719.48046875
241707.51953125
241462.87109375
241329.62109375
241541.876953125
242198.091796875
243278.1640625
244650.81640625
246107.89453125
247459.72265625
248634.244140625
249699.326171875
250811.328125
252144.552734375
253815.443359375
255800.001953125
257903.12109375
259842.25390625
261394.70703125
262485.55859375
263175.755859375
263613.32421875
263987.560546875
264461.0625
265083.962890625
265755.310546875
266263.392578125
266363.970703125
265858.46875
264667.267578125
262862.5390625
260603.20703125
258008.01953125
255100.8125
251884.884765625
248430.8046875
244847.748046875
241180.1484375
237376.044921875
233368.291015625
229162.037109375
224834.55078125
220478.865234375
216174.4140625
211998.658203125
208026.19140625
204290.271484375
200753.8359375
197342.271484375
194014.91015625
190797.892578125
187745.482421875
184882.06640625
182189.607421875
179640.5
177231.572265625
174993.07421875
172969.654296875
171172.78515625
169531.005859375
167902.64453125
166174.876953125
164360.375
162576.494140625
160921.609375
159387.43359375
157893.73046875
156381.302734375
154852.927734375
153341.220703125
151862.744140625
150404.9921875
148944.7734375
147475.169921875
146018.234375
144609.947265625
143269.755859375
141987.916015625
140746.474609375
139551.140625
138440.33203125
137462.396484375
136640.12109375
135950.623046875
135335.796875
134732.177734375
134095.861328125
133416.73828125
132731.763671875
132121.943359375
131661.095703125
131342.158203125
131070.205078125
130751.634765625
130379.509765625
130014.9296875
129710.265625
129484.857421875
129350.732421875
129302.12890625
129277.6796875
129193.048828125
129036.34765625
128887.58203125
128815.4765625
128793.306640625
128750.6171875
128673.99609375
128611.609375
128595.50390625
128602.615234375
128587.630859375
128520.994140625
128399.32421875
128250.8203125
128130.705078125
128083.58203125
128107.880859375
128177.3828125
128290.3125
128466.421875
128695.826171875
128925.30859375
129107.81640625
129240.521484375
129340.6484375
129406.873046875
129425.8203125
129406.02734375
129386.318359375
129408.4765625
129483.58203125
129577.2421875
129625.048828125
129575.046875
129424.8828125
129211.89453125
128963.46875
128669.099609375
128310.900390625
127909.5234375
127518.818359375
127170.8203125
126840.796875
126480.19921875
126081.771484375
125699.720703125
125398.943359375
125188.87109375
125010.537109375
124779.701171875
124433.947265625
123952.169921875
123358.9375
122720.98828125
122116.048828125
121577.828125
121069.08984375
120518.751953125
119886.33984375
119190.373046875
118486.640625
117827.830078125
117230.08984375
116659.826171875
116058.345703125
115400.359375
114734.677734375
114157.298828125
113738.013671875
113472.228515625
113296.216796875
113138.095703125
112954.703125
112729.4921875
112446.158203125
112080.45703125
111635.130859375
111176.357421875
110800.150390625
110537.4375
110306.46875
109981.689453125
109503.326171875
108907.384765625
108270.201171875
107654.466796875
107095.013671875
106592.255859375
106109.40234375
105609.142578125
105109.5
104678.421875
104350.58984375
104059.26171875
103666.16015625
103059.287109375
102227.16015625
101260.427734375
100295.05078125
99439.45703125
98730.666015625
98142.392578125
97623.3046875
97125.537109375
96615.916015625
96086.03515625
95554.63671875
95046.525390625
94570.82421875
94131.65625
93746.599609375
93423.634765625
93120.095703125
92758.69140625
92299.98828125
91781.109375
91276.173828125
90839.623046875
90491.455078125
90223.916015625
90000.6171875
89769.580078125
89498.2109375
89185.400390625
88835.2109375
88447.09375
88047.140625
87696.373046875
87436.93359375
87247.26171875
87072.587890625
86873.88671875
86616.689453125
86244.921875
85727.0390625
85130.00390625
84597.662109375
84237.841796875
84057.86328125
84012.033203125
84065.720703125
84188.87109375
84326.76953125
84424.857421875
84477.759765625
84522.974609375
84582.962890625
84633.375
84632.490234375
84566.826171875
84461.82421875
84358.564453125
84287.23046875
84254.689453125
84244.4453125
84226.49609375
84177.7890625
84103.390625
84035.107421875
83998.25390625
83976.779296875
83920.4375
83792.54296875
83605.67578125
83407.806640625
83242.650390625
83128.951171875
83065.8984375
83043.173828125
83045.642578125
83054.638671875
83043.279296875
82973.55078125
82818.21875
82601.865234375
82406.78515625
82312.44921875
82324.64453125
82375.08203125
82385.78515625
82317.689453125
82163.595703125
81927.603515625
81632.869140625
81336.86328125
81114.138671875
81012.4453125
81025.865234375
81113.78515625
81249.0
81445.818359375
81732.294921875
82091.6015625
82445.111328125
82710.423828125
82873.51171875
82989.021484375
83109.27734375
83227.27734375
83294.546875
83285.240234375
83236.751953125
83231.224609375
83337.306640625
83562.00390625
83853.376953125
84148.580078125
84417.2109375
84660.056640625
84877.8125
85051.890625
85155.390625
85181.630859375
85166.7265625
85178.40234375
85261.798828125
85391.71875
85504.244140625
85591.978515625
85744.06640625
86066.3984375
86577.59765625
87205.275390625
87859.673828125
88472.37890625
88980.48828125
89329.18359375
89506.259765625
89546.23046875
89495.310546875
89395.931640625
89296.111328125
89229.921875
89181.578125
89105.408203125
88985.1328125
88833.203125
88632.064453125
88336.611328125
87957.2890625
87584.5703125
87295.40234375
87081.75
86906.203125
86771.986328125
86681.390625
86574.09375
86388.8515625
86170.2734375
86036.5390625
86033.59765625
86080.2578125
86065.34765625
85943.388671875
85722.728515625
85418.8046875
85052.59375
84659.765625
84271.3984375
83902.94140625
83570.177734375
83287.27734375
83042.115234375
82808.86328125
82594.140625
82427.857421875
82291.181640625
82101.96484375
81806.283203125
81446.05859375
81094.66015625
80755.96875
80373.259765625
79913.884765625
79390.228515625
78807.951171875
78156.736328125
77468.9609375
76840.15625
76359.65625
76040.748046875
75834.830078125
75687.90234375
75556.494140625
75384.8984375
75105.47265625
74679.189453125
74130.529296875
73535.5703125
72973.82421875
72488.47265625
72086.603515625
71764.630859375
71513.69140625
71291.982421875
71014.576171875
70610.4296875
70107.076171875
69639.890625
69349.779296875
69263.193359375
69277.66015625
69262.865234375
69166.8359375
69025.509765625
68888.2421875
68753.517578125
68576.548828125
68321.21875
67992.94140625
67631.5390625
67289.267578125
67011.986328125
66818.072265625
66682.486328125
66553.40625
66399.173828125
66233.98828125
66087.119140625
65956.373046875
65811.974609375
65644.861328125
65484.43359375
65352.046875
65214.169921875
65010.203125
64728.1015625
64425.82421875
64161.470703125
63921.314453125
63646.658203125
63329.078125
63045.587890625
62883.4921875
62855.421875
62912.927734375
63021.9296875
63182.470703125
63375.19921875
63536.587890625
63617.80078125
63647.796875
63709.734375
63861.01171875
64094.466796875
64369.787109375
64661.451171875
64976.2734375
65339.169921875
65760.927734375
66207.6875
66606.9140625
66900.791015625
67094.673828125
67239.708984375
67370.11328125
67475.935546875
67539.7578125
67579.869140625
67646.212890625
67786.259765625
68025.353515625
68369.078125
68806.908203125
69307.89453125
69816.087890625
70257.103515625
70564.404296875
70716.380859375
70748.23828125
70716.734375
70657.900390625
70595.41015625
70577.27734375
70656.76171875
70813.283203125
70928.69921875
70887.38671875
70690.083984375
70429.66015625
70160.5
69840.98046875
69416.607421875
68907.49609375
68373.8046875
67828.630859375
67240.955078125
66619.66796875
66042.865234375
65587.59375
65266.89453125
65055.94140625
64943.04296875
64913.560546875
64899.328125
64794.68359375
64542.041015625
64180.265625
63795.421875
63443.10546875
63135.412109375
62882.12109375
62705.318359375
62604.298828125
62533.31640625
62435.53125
62287.0703125
62088.71875
61829.544921875
61497.263671875
61130.837890625
60819.97265625
60617.087890625
60471.28515625
60289.86328125
60054.484375
59829.345703125
59654.9375
59495.703125
59325.0078125
59210.16015625
59252.083984375
59455.6328125
59710.94140625
59900.79296875
59984.841796875
59983.77734375
59936.46484375
59891.0390625
59893.0390625
59948.3671875
60016.2734375
60055.68359375
60058.177734375
60027.056640625
59959.0390625
59870.013671875
59808.720703125
59814.53515625
59883.025390625
60001.052734375
60192.6171875
60494.19140625
60899.333984375
61361.84765625
61840.72265625
62305.712890625
62711.0390625
63011.49609375
63212.7421875
63371.912109375
63541.3046875
63739.90234375
63982.34765625
64298.15234375
64704.60546875
65184.5
65704.974609375
66241.890625
66781.8203125
67325.033203125
67894.80859375
68518.853515625
69190.318359375
69868.38671875
70524.734375
71164.328125
71793.416015625
72401.275390625
72994.244140625
73620.31640625
74333.728515625
75149.763671875
76048.357421875
76997.16796875
77949.919921875
78847.787109375
79655.666015625
80389.84765625
81093.275390625
81799.02734375
82531.328125
83313.87109375
84151.154296875
85028.328125
85961.376953125
87024.013671875
88294.0
89803.125
91570.37890625
93613.162109375
95813.359375
97783.154296875
99005.111328125
99207.197265625
98579.0390625
97588.5390625
96631.626953125
95882.748046875
95378.693359375
95104.28515625
94984.435546875
94899.701171875
94777.98046875
94645.072265625
94562.689453125
94554.876953125
94620.830078125
94771.513671875
94993.1796875
95187.728515625
95212.240234375
95003.83203125
94636.3515625
94230.453125
93828.416015625
93385.783203125
92874.423828125
92353.79296875
91922.158203125
91615.357421875
91371.791015625
91087.41015625
90687.931640625
90156.39453125
89520.037109375
88826.03515625
88119.955078125
87432.935546875
86783.2734375
86183.142578125
85633.58203125
85114.34375
84592.4375
84047.064453125
83480.978515625
82908.974609375
82346.625
81809.94140625
81311.69921875
80857.517578125
80462.78515625
80170.625
80017.837890625
79963.09375
79877.400390625
79640.767578125
79240.818359375
78755.642578125
78262.017578125
77800.75390625
77416.11328125
77160.46484375
77026.86328125
76915.7578125
76711.732421875
76384.30859375
75989.982421875
75592.91796875
75218.537109375
74878.640625
74599.1015625
74398.05078125
74248.248046875
74078.65625
73820.38671875
73460.28125
73059.525390625
72712.3125
72465.70703125
72273.75390625
72043.318359375
71732.67578125
71397.826171875
71139.953125
71019.439453125
71027.248046875
71125.607421875
71295.634765625
71535.669921875
71815.6015625
72046.322265625
72121.3125
72014.07421875
71830.75390625
71737.095703125
71817.73046875
72018.349609375
72225.513671875
72368.681640625
72421.599609375
72341.302734375
72068.58984375
71602.126953125
71033.134765625
70480.2109375
70002.732421875
69588.1953125
69203.23046875
68837.474609375
68510.08984375
68253.69140625
68088.26171875
67997.345703125
67931.30859375
67838.43359375
67683.505859375
67433.556640625
67051.10546875
66527.556640625
65914.265625
65296.9296875
64743.185546875
64293.72265625
63988.642578125
63855.939453125
63856.78515625
63875.583984375
63798.458984375
63598.517578125
63331.04296875
63059.107421875
62805.5546875
62566.43359375
62334.630859375
62095.1953125
61821.42578125
61505.55078125
61193.66015625
60966.466796875
60869.45703125
60869.06640625
60889.03125
60881.462890625
60844.00390625
60774.35546875
60646.01171875
60453.361328125
60256.703125
60139.51171875
60112.357421875
60085.349609375
59952.640625
59695.94921875
59398.181640625
59164.044921875
59033.00390625
58962.830078125
58891.72265625
58811.08203125
58762.689453125
58757.94140625
58729.283203125
58599.82421875
58391.193359375
58216.125
58157.599609375
58199.556640625
58287.736328125
58400.056640625
58519.1796875
58590.1171875
58573.966796875
58521.65625
58525.349609375
58596.8125
58653.111328125
58629.841796875
58551.185546875
58472.65234375
58413.431640625
58377.169921875
58387.6796875
58454.26171875
58531.5859375
58563.310546875
58551.115234375
58539.087890625
58542.55078125
58540.31640625
58540.853515625
58612.955078125
58828.314453125
59191.1484375
59638.4609375
60102.455078125
60569.265625
61081.841796875
61680.119140625
62331.21875
62932.90234375
63404.0078125
63760.09375
64080.294921875
64417.744140625
64776.45703125
65160.056640625
65586.5078125
66043.580078125
66484.9375
66905.892578125
67385.095703125
68005.728515625
68754.03515625
69536.599609375
70283.638671875
70988.4453125
71649.69140625
72233.900390625
72725.23046875
73178.529296875
73685.927734375
74301.458984375
75023.40625
75838.154296875
76744.759765625
77725.8671875
78718.30078125
79632.625
80397.345703125
80976.494140625
81358.3828125
81552.6640625
81603.044921875
81578.068359375
81524.2734375
81431.927734375
81266.537109375
81034.017578125
80791.4921875
80585.541015625
80404.14453125
80209.037109375
79994.3125
79781.796875
79569.876953125
79328.396484375
79052.140625
78782.41015625
78555.15625
78357.541015625
78165.384765625
78002.033203125
77920.55078125
77931.759765625
77986.669921875
78036.44921875
78076.15625
78112.330078125
78116.1484375
78039.666015625
77867.96484375
77625.3125
77328.318359375
76961.365234375
76515.3359375
76033.5078125
75589.796875
75213.234375
74850.779296875
74421.607421875
73903.14453125
73345.998046875
72802.8984375
72264.9921875
71684.361328125
71045.220703125
70387.146484375
69755.341796875
69146.990234375
68517.021484375
67829.505859375
67098.146484375
66379.92578125
65726.3125
65130.912109375
64528.021484375
63858.912109375
63143.53515625
62472.1953125
61919.3515625
61475.978515625
61069.208984375
60630.890625
60137.689453125
59603.12109375
59053.818359375
58516.30078125
58021.029296875
57617.806640625
57373.091796875
57322.34375
57417.14453125
57548.2109375
57637.55078125
57680.412109375
57678.052734375
57573.861328125
57309.83203125
56922.919921875
56516.806640625
56134.0
55722.12890625
55250.595703125
54797.224609375
54468.751953125
54275.873046875
54147.744140625
54053.9140625
54052.42578125
54211.638671875
54528.89453125
54934.73046875
55334.25
55627.32421875
55733.703125
55645.001953125
55443.48046875
55236.76171875
55071.87109375
54931.83203125
54807.6484375
54735.125
54742.8203125
54792.521484375
54809.9140625
54774.216796875
54745.611328125
54790.3515625
54903.26171875
55026.896484375
55128.275390625
55220.943359375
55312.708984375
55369.255859375
55349.041015625
55254.28515625
55128.97265625
55018.6640625
54946.572265625
54916.357421875
54921.4375
54959.322265625
55049.62890625
55225.94921875
55491.12890625
55787.587890625
56030.126953125
56165.634765625
56190.87109375
56128.73828125
56015.6484375
55906.513671875
55857.212890625
55887.16015625
55974.513671875
56093.396484375
56236.4765625
56393.267578125
56527.427734375
56593.66796875
56570.751953125
56471.35546875
56331.53125
56198.4609375
56115.255859375
56106.16015625
56184.462890625
56376.73046875
56713.779296875
57175.529296875
57661.8671875
58052.0625
58296.64453125
58429.982421875
58496.556640625
58502.453125
58457.48828125
58429.998046875
58512.08984375
58727.75
59008.017578125
59267.853515625
59480.3203125
59660.447265625
59810.02734375
59919.080078125
60008.701171875
60123.220703125
60267.125
60387.845703125
60443.84375
60459.8046875
60484.24609375
60513.544921875
60492.291015625
60376.345703125
60160.953125
59858.15234375
59495.390625
59147.0390625
58921.53515625
58880.931640625
58985.099609375
59134.529296875
59257.62890625
59344.701171875
59418.890625
59506.205078125
59634.404296875
59834.59765625
60123.994140625
60485.3984375
60870.048828125
61228.060546875
61540.3671875
61817.69921875
62068.22265625
62281.8046875
62461.01171875
62653.4140625
62922.75390625
63283.392578125
63685.8046875
64073.9609375
64438.4921875
64807.9296875
65208.025390625
65636.8984375
66059.765625
66421.638671875
66690.55859375
66901.6640625
67137.033203125
67450.044921875
67832.451171875
68263.201171875
68747.87890625
69278.10546875
69785.71484375
70186.634765625
70462.296875
70659.90625
70817.6875
70926.626953125
70966.625
70946.619140625
70901.13671875
70868.375
70868.99609375
70878.03515625
70815.724609375
70595.29296875
70189.984375
69636.298828125
68974.8671875
68217.037109375
67372.939453125
66479.73046875
65585.572265625
64724.224609375
63913.275390625
63155.072265625
62429.51953125
61710.72265625
61008.45703125
60374.46484375
59844.705078125
59380.42578125
58883.92578125
58281.611328125
57598.400390625
56954.97265625
56477.83984375
56190.4140625
55993.798828125
55769.2109375
55487.98828125
55197.447265625
54916.998046875
54597.94921875
54191.208984375
53706.146484375
53183.0078125
52651.0625
52145.01171875
51726.80078125
51447.10546875
51294.1015625
51201.46875
51089.306640625
50881.849609375
50524.27734375
50030.072265625
49499.5625
49049.046875
48718.775390625
48471.435546875
48263.55078125
48078.650390625
47896.177734375
47674.21484375
47382.3828125
47032.25390625
46666.240234375
46329.205078125
46049.62109375
45831.47265625
45664.9609375
45556.154296875
45531.921875
45590.533203125
45657.064453125
45620.544921875
45420.302734375
45080.798828125
44678.2578125
44309.181640625
44079.47265625
44064.357421875
44249.267578125
44536.32421875
44827.736328125
45083.48828125
45295.259765625
45449.970703125
45553.021484375
45660.25
45844.578125
46131.75
46489.626953125
46872.482421875
47253.015625
47616.744140625
47951.9375
48254.52734375
48532.4765625
48801.291015625
49080.95703125
49397.099609375
49778.669921875
50251.38671875
50830.73828125
51515.525390625
52287.94140625
53126.00390625
54013.6953125
54928.431640625
55820.828125
56625.576171875
57304.2265625
57873.5234375
58389.958984375
58911.5546875
59468.810546875
60057.72265625
60659.986328125
61277.06640625
61930.662109375
62607.974609375
63224.177734375
63686.41015625
64002.796875
64283.841796875
64614.52734375
64962.021484375
65234.947265625
65394.623046875
65468.630859375
65487.091796875
65460.22265625
65407.958984375
65358.693359375
65310.865234375
65231.744140625
65098.046875
64902.548828125
64616.345703125
64187.29296875
63599.201171875
62906.583984375
62187.498046875
61477.142578125
60764.994140625
60042.03515625
59327.828125
58651.69921875
58018.630859375
57394.935546875
56727.142578125
55983.73828125
55185.783203125
54395.330078125
53671.640625
53033.564453125
52447.55859375
51839.494140625
51135.0078125
50319.998046875
49467.01953125
48682.158203125
48019.46875
47459.123046875
46962.18359375
46518.166015625
46134.67578125
45811.74609375
45543.01171875
45318.544921875
45106.990234375
44854.06640625
44521.59765625
44116.61328125
43663.248046875
43159.453125
42586.02734375
41952.287109375
41307.931640625
40706.982421875
40176.462890625
39721.0703125
39340.974609375
39038.810546875
38819.55859375
38686.203125
38623.990234375
38584.623046875
38498.23046875
38314.041015625
38031.333984375
37687.46875
37314.5390625
36908.671875
36444.791015625
35926.546875
35421.265625
35034.796875
34838.05078125
34811.6953125
34863.015625
34898.3515625
34882.0703125
34830.765625
34756.923828125
34627.564453125
34389.669921875
34039.0
33649.76171875
33321.984375
33105.400390625
32985.537109375
32928.12890625
32906.57421875
32888.9375
32836.857421875
32735.982421875
32604.234375
32455.98046875
32285.865234375
32110.55859375
31999.341796875
32027.134765625
32206.90625
32493.4375
32833.69140625
33173.28125
33428.12109375
33513.779296875
33431.052734375
33286.826171875
33195.5859375
33171.1953125
33134.22265625
33012.8203125
32817.861328125
32628.421875
32520.994140625
32507.482421875
32526.8046875
32497.291015625
32386.103515625
32228.669921875
32083.630859375
31982.900390625
31929.71484375
31923.5390625
31964.521484375
32040.0390625
32127.80859375
32216.154296875
32311.634765625
32428.59765625
32582.841796875
32794.181640625
33078.73828125
33428.51171875
33803.224609375
34149.64453125
34431.060546875
34640.5078125
34792.333984375
34907.271484375
35006.287109375
35112.572265625
35247.623046875
35414.685546875
35585.7421875
35714.578125
35771.30859375
35765.9609375
35738.5078125
35728.328125
35754.3125
35822.44921875
35948.375
36160.94140625
36465.29296875
36797.236328125
37037.970703125
37104.34375
37025.80859375
36912.73046875
36850.068359375
36844.8046875
36874.408203125
36945.60546875
37079.806640625
37264.224609375
37446.978515625
37571.873046875
37600.580078125
37520.037109375
37361.65234375
37209.806640625
37159.66015625
37253.384765625
37464.818359375
37739.1953125
38029.5703125
38299.84375
38517.169921875
38651.14453125
38677.794921875
38599.40234375
38477.205078125
38421.00390625
38502.45703125
38677.16015625
38828.87890625
38893.61328125
38900.32421875
38885.326171875
38825.330078125
38690.361328125
38514.572265625
38354.7734375
38196.9375
37965.06640625
37632.451171875
37279.921875
37020.484375
36886.822265625
36809.259765625
36692.40234375
36502.322265625
36285.494140625
36111.01171875
35998.185546875
35908.357421875
35807.607421875
35715.0234375
35669.810546875
35667.525390625
35658.23046875
35603.068359375
35506.810546875
35398.48828125
35307.9609375
35257.857421875
35241.390625
35199.47265625
35057.015625
34805.822265625
34531.19921875
34338.92578125
34272.7890625
34311.90625
34413.4453125
34525.0390625
34577.099609375
34507.818359375
34304.447265625
34002.328125
33646.8203125
33275.791015625
32933.298828125
32670.01171875
32515.4453125
32458.0703125
32455.931640625
32460.544921875
32435.958984375
32370.849609375
32276.896484375
32169.90234375
32055.482421875
31938.349609375
31833.248046875
31749.791015625
31674.09375
31586.533203125
31495.78125
31432.412109375
31403.41796875
31372.30078125
31294.96484375
31166.19140625
31027.015625
30936.673828125
30936.091796875
31019.09765625
31130.650390625
31210.291015625
31253.314453125
31322.587890625
31487.251953125
31749.728515625
32036.97265625
32259.662109375
32378.0546875
32419.005859375
32439.3515625
32475.1875
32524.568359375
32573.646484375
32627.314453125
32706.275390625
32823.626953125
32976.009765625
33146.3203125
33293.5546875
33347.013671875
33245.693359375
33003.892578125
32726.716796875
32545.7265625
32534.9375
32676.99609375
32889.21875
33082.21875
33218.142578125
33323.82421875
33436.279296875
33540.416015625
33589.06640625
33585.970703125
33605.775390625
33705.150390625
33843.255859375
33921.97265625
33886.841796875
33763.166015625
33619.7109375
33538.93359375
33605.703125
33865.88671875
34273.32421875
34703.46484375
35037.931640625
35233.630859375
35324.123046875
35383.083984375
35482.3046875
35645.544921875
35822.453125
35922.775390625
35888.033203125
35725.24609375
35482.01953125
35215.8984375
34986.275390625
34840.138671875
34786.720703125
34800.748046875
34853.98046875
34920.07421875
34944.98046875
34849.27734375
34587.470703125
34194.095703125
33760.82421875
33384.7890625
33141.666015625
33068.1328125
33133.23828125
33241.57421875
33300.51953125
33291.275390625
33264.990234375
33279.12109375
33349.7890625
33449.49609375
33527.013671875
33535.95703125
33466.138671875
33348.69140625
33221.328125
33096.84765625
32975.568359375
32870.357421875
32794.947265625
32737.0234375
32670.17578125
32592.11328125
32529.515625
32505.669921875
32524.904296875
32587.921875
32692.1328125
32800.279296875
32829.154296875
32699.849609375
32410.65625
32053.0703125
31743.310546875
31530.630859375
31376.880859375
31230.7265625
31106.44140625
31064.03125
31117.671875
31204.4765625
31261.318359375
31299.32421875
31378.138671875
31539.93359375
31803.41796875
32186.693359375
32675.291015625
33180.080078125
33594.78125
33910.09765625
34217.4609375
34577.80859375
34936.34765625
35202.89453125
35379.712890625
35566.150390625
35856.52734375
36274.291015625
36797.259765625
37405.052734375
38088.9375
38835.8984375
39617.21875
40392.927734375
41131.9296875
41830.115234375
42497.1953125
43120.15234375
43656.93359375
44079.126953125
44403.20703125
44660.0
44849.0390625
44952.626953125
44989.931640625
45021.400390625
45082.115234375
45130.513671875
45090.033203125
44945.8359375
44784.15625
44719.86328125
44785.68359375
44906.8671875
44987.7421875
45000.84765625
44973.126953125
44908.71484375
44768.34765625
44526.33984375
44209.5703125
43868.548828125
43541.67578125
43257.48828125
43029.638671875
42821.904296875
42552.03515625
42165.12890625
41680.439453125
41138.529296875
40539.34765625
39882.11328125
39238.142578125
38712.25
38323.984375
37981.494140625
37588.16015625
37130.064453125
36644.537109375
36157.236328125
35690.67578125
35300.51171875
35051.173828125
34953.060546875
34946.154296875
34942.7109375
34874.0390625
34713.12109375
34484.72265625
34262.4140625
34136.763671875
34161.39453125
34309.826171875
34479.099609375
34556.953125
34517.125
34450.345703125
34473.41796875
34598.228515625
34713.9921875
34709.3125
34585.580078125
34432.4921875
34317.185546875
34224.80859375
34090.78515625
33857.3125
33500.3984375
33035.154296875
32515.181640625
32021.501953125
31636.376953125
31407.0859375
31314.8046875
31280.962890625
31228.404296875
31143.611328125
31057.11328125
30960.421875
30784.861328125
30491.265625
30144.271484375
29848.693359375
29627.380859375
29411.732421875
29149.21484375
28867.2734375
28618.58203125
28412.9375
28232.0703125
28073.08984375
27934.595703125
27776.90234375
27538.134765625
27193.306640625
26773.375
26327.25390625
25892.759765625
25511.0390625
25236.837890625
25100.44140625
25059.33203125
25010.56640625
24865.146484375
24607.435546875
24282.74609375
23945.552734375
23634.259765625
23377.13671875
23184.41015625
23026.4375
22851.78515625
22646.640625
22451.908203125
22297.87109375
22147.0625
21939.5390625
21681.30078125
21443.58984375
21273.001953125
21143.13671875
21005.00390625
20846.32421875
20682.986328125
20526.5703125
20386.78125
20280.943359375
20214.158203125
20168.447265625
20133.1484375
20121.380859375
20125.34375
20077.396484375
19900.5703125
19598.025390625
19260.953125
18987.283203125
18817.521484375
18741.15234375
18723.421875
18716.31640625
18681.2109375
18624.029296875
18587.908203125
18594.787109375
18610.2421875
18574.93359375
18448.82421875
18216.064453125
17881.482421875
17491.359375
17131.642578125
16861.869140625
16651.33203125
16409.69140625
16081.779296875
15690.662109375
15295.3984375
14942.546875
14663.505859375
14476.36328125
14359.404296875
14245.078125
14078.384765625
13884.5703125
13757.37890625
13771.66015625
13913.31640625
14091.412109375
14207.091796875
14214.376953125
14134.95703125
14027.75
13939.404296875
13875.3125
13816.52734375
13760.689453125
13733.849609375
13752.892578125
13783.248046875
13749.892578125
13598.787109375
13345.02734375
13058.390625
12807.54296875
12623.462890625
12506.892578125
12447.421875
12420.96484375
12382.630859375
12292.0234375
12159.05859375
12050.57421875
12033.072265625
12110.24609375
12229.544921875
12349.310546875
12482.703125
12666.1796875
12896.306640625
13116.1015625
13270.078125
13366.125
13473.6796875
13654.59375
13893.302734375
14097.30078125
14171.705078125
14098.1875
13944.880859375
13804.740234375
13726.072265625
13691.986328125
13648.30859375
13544.916015625
13365.57421875
13139.2890625
12929.212890625
12801.314453125
12791.791015625
12896.509765625
13085.271484375
13322.880859375
13579.572265625
13828.7109375
14041.623046875
14191.33203125
14267.087890625
14285.95703125
14285.6328125
14302.119140625
14351.923828125
14428.21875
14504.814453125
14547.900390625
14541.53515625
14509.7578125
14501.96875
14547.27734375
14633.015625
14735.671875
14856.2265625
15006.171875
15170.35546875
15308.720703125
15391.50390625
15409.296875
15351.810546875
15209.77734375
15008.353515625
14807.8984375
14649.37890625
14519.169921875
14391.302734375
14287.72265625
14266.330078125
14354.43359375
14520.978515625
14713.705078125
14895.287109375
15034.03515625
15084.150390625
14998.75390625
14762.482421875
14406.1796875
13993.59375
13593.84375
13255.5
12998.134765625
12827.078125
12749.24609375
12762.982421875
12834.111328125
12896.439453125
12882.224609375
12751.521484375
12508.283203125
12216.23046875
11996.646484375
11967.173828125
12147.57421875
12434.072265625
12685.3125
12824.6953125
12849.37890625
12772.34375
12602.6796875
12378.36328125
12169.404296875
12025.83203125
11946.57421875
11912.35546875
11919.0390625
11955.146484375
11973.970703125
11927.49609375
11823.900390625
11722.798828125
11674.458984375
11686.8046875
11745.423828125
11827.58984375
11883.298828125
11836.548828125
11639.1484375
11318.333984375
10952.69921875
10604.875
10291.33984375
10010.908203125
9780.369140625
9632.7734375
9587.697265625
9628.7109375
9710.306640625
9790.04296875
9856.361328125
9920.98828125
9984.826171875
10025.83984375
10030.732421875
10025.90625
10059.2578125
10155.888671875
10305.888671875
10485.7109375
10665.466796875
10796.55078125
10826.890625
10749.671875
10619.498046875
10500.203125
10408.072265625
10325.322265625
10257.0390625
10244.9375
10320.33203125
10464.86328125
10625.423828125
10750.2109375
10800.8046875
10750.53515625
10598.681640625
10385.1171875
10167.345703125
9972.068359375
9782.2890625
9582.0234375
9397.384765625
9269.517578125
9192.251953125
9110.796875
9000.556640625
8922.375
8965.40234375
9139.78125
9359.240234375
9538.322265625
9677.30859375
9832.017578125
10023.392578125
10207.19921875
10323.880859375
10346.1640625
10274.216796875
10116.59765625
9900.130859375
9683.49609375
9529.0390625
9451.5625
9415.146484375
9400.16796875
9461.888671875
9688.501953125
10087.44140625
10541.775390625
10911.068359375
11162.291015625
11364.52734375
11562.248046875
11708.314453125
11742.857421875
11688.41796875
11621.732421875
11580.224609375
11547.447265625
11516.462890625
11510.83984375
11537.05859375
11565.927734375
11580.984375
11610.140625
11689.443359375
11824.48828125
12006.1484375
12234.841796875
12504.87109375
12788.931640625
13064.431640625
13334.552734375
13595.0625
13799.373046875
13894.197265625
13887.177734375
13849.83203125
13850.0390625
13897.130859375
13943.58203125
13915.55859375
13753.0859375
13464.3125
13156.6640625
12984.298828125
13034.791015625
13267.26953125
13564.951171875
13834.625
14050.650390625
14228.4296875
14385.4375
14527.693359375
14652.232421875
14752.44140625
14830.720703125
14916.26171875
15064.8828125
15323.23828125
15677.119140625
16033.896484375
16270.25390625
16316.029296875
16205.03515625
16051.5546875
15975.697265625
16033.96875
16197.623046875
16390.5546875
16561.640625
16728.7265625
16943.37109375
17211.8203125
17472.333984375
17662.505859375
17785.935546875
17888.326171875
17984.642578125
18043.408203125
18040.482421875
17999.251953125
17975.462890625
18027.66796875
18202.3671875
18512.59765625
18913.02734375
19318.287109375
19665.322265625
19946.701171875
20174.953125
20336.1484375
20398.12890625
20352.60546875
20233.150390625
20101.3125
20026.2421875
20059.966796875
20206.33984375
20413.685546875
20611.884765625
20758.130859375
20845.65625
20885.4765625
20896.880859375
20904.6171875
20923.126953125
20944.4921875
20955.873046875
20964.4765625
20990.51171875
21041.634765625
21112.958984375
21208.705078125
21341.923828125
21509.58984375
21686.314453125
21847.162109375
21979.537109375
22067.287109375
22084.05859375
22020.154296875
21908.73046875
21810.673828125
21770.9609375
21791.375
21839.904296875
21880.16796875
21893.41015625
21878.955078125
21842.919921875
21797.77734375
21772.958984375
21804.666015625
21894.326171875
21986.841796875
22017.177734375
21979.744140625
21924.548828125
21876.55859375
21788.541015625
21597.447265625
21310.947265625
21013.326171875
20792.482421875
20678.556640625
20640.833984375
20614.814453125
20535.095703125
20378.587890625
20196.177734375
20084.73046875
20106.57421875
20237.314453125
20396.990234375
20520.58984375
20590.205078125
20616.927734375
20617.431640625
20607.7109375
20597.681640625
20583.4375
20557.44921875
20531.662109375
20534.5546875
20573.6171875
20615.681640625
20626.111328125
20622.611328125
20664.453125
20778.705078125
20914.556640625
20984.474609375
20938.884765625
20786.369140625
20555.65625
20268.541015625
19955.0859375
19668.849609375
19467.169921875
19385.576171875
19442.169921875
19649.248046875
19992.1171875
20397.837890625
20755.525390625
20987.52734375
21091.912109375
21106.935546875
21053.115234375
20935.138671875
20791.236328125
20701.025390625
20720.78515625
20825.89453125
20940.16015625
21016.830078125
21068.287109375
21114.755859375
21130.583984375
21062.896484375
20897.779296875
20692.17578125
20536.30078125
20485.958984375
20523.431640625
20575.07421875
20573.681640625
20519.6484375
20484.220703125
20542.177734375
20697.005859375
20877.94140625
21007.84375
21061.375
21061.3046875
21049.42578125
21081.619140625
21224.0078125
21502.966796875
21843.658203125
22090.9453125
22125.611328125
21962.255859375
21725.279296875
21539.837890625
21457.419921875
21466.33984375
21536.068359375
21641.7734375
21770.490234375
21921.28125
22092.353515625
22264.443359375
22412.1640625
22537.28125
22671.103515625
22832.873046875
23006.033203125
23169.80078125
23328.970703125
23487.740234375
23620.58203125
23711.271484375
23805.9765625
23973.873046875
24210.361328125
24431.82421875
24584.802734375
24709.822265625
24864.9765625
25034.60546875
25167.138671875
25272.857421875
25416.705078125
25613.572265625
25786.623046875
25846.85546875
25779.0390625
25639.048828125
25502.0703125
25424.3984375
25413.328125
25405.69140625
25307.421875
25093.724609375
24861.341796875
24753.931640625
24836.896484375
25056.005859375
25298.53125
25466.376953125
25503.197265625
25397.685546875
25187.396484375
24948.130859375
24759.91015625
24672.671875
24690.685546875
24770.2734375
24829.095703125
24782.38671875
24603.107421875
24359.5078125
24178.181640625
24143.48828125
24220.609375
24285.6875
24240.109375
24088.9921875
23907.11328125
23755.30078125
23656.33203125
23628.935546875
23689.626953125
23807.955078125
23905.98828125
23934.369140625
23921.615234375
23916.236328125
23902.568359375
23812.953125
23612.4765625
23332.482421875
23021.8515625
22703.62109375
22388.28515625
22094.33984375
21832.1328125
21583.666015625
21318.599609375
21028.044921875
20737.17578125
20489.74609375
20319.20703125
20224.08984375
20171.669921875
20135.6640625
20124.16015625
20152.412109375
20193.349609375
20182.796875
20081.0078125
19907.6953125
19711.17578125
19529.552734375
19391.81640625
19321.63671875
19307.396484375
19285.341796875
19186.611328125
19001.03125
18776.197265625
18562.33984375
18380.6328125
18234.07421875
18112.15234375
17979.603515625
17797.54296875
17577.763671875
17392.01953125
17299.369140625
17275.099609375
17238.81640625
17151.64453125
17061.216796875
17043.0625
17114.328125
17215.1953125
17264.373046875
17224.98828125
17128.517578125
17047.8125
17040.2265625
17102.197265625
17177.2109375
17211.439453125
17193.697265625
17135.8203125
17035.23046875
16885.015625
16711.271484375
16559.435546875
16431.421875
16273.435546875
16055.7265625
15840.412109375
15731.208984375
15759.69140625
15850.548828125
15898.728515625
15854.388671875
15732.263671875
15571.521484375
15404.111328125
15242.8671875
15079.869140625
14900.1796875
14705.25390625
14517.939453125
14361.548828125
14242.04296875
14153.96875
14096.8359375
14084.21484375
14141.345703125
14286.25390625
14498.095703125
14706.224609375
14826.205078125
14810.125
14660.396484375
14417.84375
14164.310546875
14015.015625
14047.728515625
14217.79296875
14380.12890625
14419.361328125
14332.88671875
14174.220703125
13962.990234375
13694.509765625
13406.71875
13175.328125
13034.845703125
12942.10546875
12832.830078125
12697.94140625
12599.80078125
12621.4609375
12787.623046875
13013.69921875
13140.22265625
13044.76953125
12729.017578125
12294.84765625
11854.837890625
11482.6171875
11218.07421875
11066.45703125
10985.494140625
10912.173828125
10819.642578125
10729.322265625
10665.2890625
10624.794921875
10602.111328125
10613.95703125
10684.31640625
10818.09765625
10997.720703125
11190.873046875
11357.4375
11466.818359375
11514.125
11504.06640625
11421.029296875
11242.68359375
10992.23828125
10752.2890625
10609.564453125
10594.947265625
10678.421875
10802.107421875
10914.75390625
10999.4296875
11077.62109375
11165.044921875
11217.46484375
11148.42578125
10915.091796875
10565.90625
10197.240234375
9892.2109375
9707.54296875
9671.49609375
9759.029296875
9899.634765625
10047.70703125
10225.6875
10465.916015625
10733.34375
10946.0078125
11057.287109375
11080.291015625
11046.97265625
10989.298828125
10954.513671875
10989.75
11101.46875
11261.736328125
11452.32421875
11661.52734375
11836.07421875
11889.271484375
11782.353515625
11563.548828125
11305.0
11035.2734375
10761.453125
10523.75
10381.873046875
10352.693359375
10393.642578125
10450.43359375
10503.873046875
10574.0390625
10697.58203125
10900.61328125
11178.306640625
11497.388671875
11822.04296875
12129.501953125
12395.328125
12583.580078125
12675.890625
12702.408203125
12715.35546875
12727.009765625
12697.916015625
12598.80859375
12463.05859375
12353.140625
12281.154296875
12190.548828125
12030.701171875
11835.23828125
11703.759765625
11699.45703125
11773.919921875
11799.7109375
11675.771484375
11404.302734375
11078.13671875
10802.603515625
10623.978515625
10521.900390625
10462.064453125
10444.994140625
10493.568359375
10603.9453125
10736.849609375
10862.740234375
10985.53515625
11105.201171875
11190.705078125
11226.640625
11263.697265625
11370.59765625
11534.748046875
11658.572265625
11671.6015625
11609.66015625
11560.22265625
11557.869140625
11562.603515625
11526.5234375
11455.716796875
11407.791015625
11438.17578125
11542.447265625
11647.826171875
11673.59765625
11602.302734375
11479.3125
11354.82421875
11263.00390625
11254.873046875
11391.232421875
11668.38671875
11992.375
12269.462890625
12492.54296875
12697.404296875
12870.42578125
12966.16796875
13004.43359375
13080.884765625
13267.90234375
13553.74609375
13887.79296875
14231.494140625
14546.291015625
14787.71875
14952.533203125
15098.71484375
15281.45703125
15489.888671875
15672.916015625
15801.328125
15876.140625
15906.287109375
15920.03515625
15978.369140625
16130.529296875
16363.68359375
16638.8046875
16970.048828125
17417.046875
17985.33984375
18577.263671875
19067.150390625
19402.51953125
19619.26953125
19793.029296875
20005.181640625
20328.171875
20794.0234375
21365.705078125
21958.28515625
22493.185546875
22925.8046875
23239.072265625
23447.10546875
23615.13671875
23846.8515625
24222.712890625
24746.91796875
25358.923828125
25989.328125
26599.318359375
27182.095703125
27752.138671875
28340.00390625
28979.1015625
29676.236328125
30391.693359375
31061.11328125
31648.384765625
32174.609375
32684.2109375
33180.658203125
33609.404296875
33917.439453125
34124.580078125
34321.12890625
34593.1171875
34958.86328125
35374.060546875
35776.87890625
36120.748046875
36387.521484375
36594.86328125
36787.541015625
37005.33203125
37261.24609375
37559.09375
37917.1953125
38350.630859375
38834.41015625
39308.2265625
39719.4296875
40044.72265625
40278.529296875
40432.8125
40549.66796875
40674.994140625
40803.1953125
40880.244140625
40881.470703125
40852.96875
40847.015625
40847.197265625
40798.3203125
40689.2265625
40557.205078125
40416.337890625
40229.6796875
39961.912109375
39623.560546875
39252.470703125
38880.34375
38523.06640625
38170.166015625
37773.533203125
37283.984375
36722.443359375
36186.861328125
35758.392578125
35410.740234375
35028.66015625
34504.171875
33805.525390625
32975.91015625
32089.353515625
31198.626953125
30308.453125
29403.5078125
28504.9453125
27679.076171875
26980.068359375
26405.8515625
25921.142578125
25492.20703125
25076.060546875
24611.298828125
24066.908203125
23488.19921875
22951.216796875
22473.779296875
22011.30859375
21544.103515625
21126.34765625
20826.20703125
20639.392578125
20482.08203125
20260.408203125
19938.955078125
19554.119140625
19174.431640625
18848.623046875
18587.83984375
18384.744140625
18221.650390625
18047.77734375
17782.501953125
17383.876953125
16907.806640625
16464.609375
16120.197265625
15872.267578125
15712.267578125
15654.466796875
15688.697265625
15754.544921875
15793.693359375
15793.80078125
15752.341796875
15633.771484375
15405.50390625
15095.822265625
14773.990234375
14483.76171875
14233.49609375
14038.912109375
13923.33203125
13862.412109375
13768.45703125
13559.16796875
13230.830078125
12848.611328125
12473.90625
12115.8203125
11753.65234375
11395.669921875
11100.54296875
10927.025390625
10865.41015625
10839.650390625
10783.79296875
10692.578125
10584.46875
10450.71875
10280.62890625
10116.5078125
10030.439453125
10042.146484375
10103.224609375
10173.25390625
10268.69921875
10414.73828125
10585.970703125
10727.80078125
10814.19921875
10853.8125
10856.109375
10822.4921875
10759.79296875
10672.654296875
10548.837890625
10379.072265625
10186.279296875
10010.0859375
9871.767578125
9786.509765625
9798.72265625
9949.564453125
10190.685546875
10380.044921875
10410.091796875
10323.193359375
10264.31640625
10331.19921875
10505.23046875
10715.041015625
10912.052734375
11067.005859375
11141.044921875
11105.6015625
10977.349609375
10798.109375
10583.271484375
10321.67578125
10033.51953125
9801.89453125
9725.287109375
9839.802734375
10090.4765625
10372.109375
10600.17578125
10759.953125
10899.310546875
11068.71484375
11262.86328125
11426.099609375
11513.912109375
11532.6171875
11511.912109375
11461.138671875
11378.208984375
11292.408203125
11264.3046875
11328.083984375
11450.248046875
11562.3671875
11629.5
11673.53125
11731.0
11802.8671875
11855.66796875
11867.6171875
11859.779296875
11870.75390625
11901.6875
11897.52734375
11792.4453125
11576.06640625
11315.52734375
11115.0703125
11050.837890625
11132.421875
11315.736328125
11548.134765625
11796.013671875
12026.046875
12178.396484375
12195.720703125
12093.951171875
11976.2265625
11945.0859375
12009.46484375
12101.724609375
12171.025390625
12221.1171875
12259.7734375
12261.54296875
12206.64453125
12126.712890625
12082.35546875
12110.28515625
12212.443359375
12376.6875
12579.5859375
12782.85546875
12961.599609375
13136.865234375
13355.84375
13638.705078125
13963.412109375
14295.357421875
14601.228515625
14832.91796875
14936.658203125
14902.21875
14784.177734375
14653.701171875
14541.806640625
14448.328125
14393.328125
14430.767578125
14604.84765625
14905.4375
15268.880859375
15612.5546875
15870.2890625
16014.71875
16065.75390625
16082.271484375
16136.18359375
16278.0703125
16510.9296875
16789.345703125
17050.44921875
17258.01171875
17423.53515625
17586.453125
17776.439453125
17995.138671875
18225.51171875
18446.146484375
18634.953125
18772.72265625
18857.6640625
18915.7734375
18983.552734375
19072.3828125
19156.869140625
19207.853515625
19232.384765625
19269.091796875
19346.658203125
19463.98046875
19613.9140625
19803.03125
20029.361328125
20255.603515625
20429.919921875
20530.318359375
20568.40234375
20554.9375
20491.54296875
20402.146484375
20341.267578125
20348.830078125
20410.904296875
20480.595703125
20524.2578125
20535.234375
20525.025390625
20527.228515625
20593.94140625
20752.029296875
20962.80078125
21154.369140625
21296.884765625
21417.150390625
21534.681640625
21620.26171875
21639.197265625
21606.65625
21567.7890625
21537.994140625
21495.40234375
21425.533203125
21338.505859375
21238.306640625
21109.904296875
20956.08203125
20823.16015625
20762.3046875
20770.548828125
20789.927734375
20765.466796875
20693.92578125
20622.1484375
20612.935546875
20703.58984375
20867.103515625
21002.603515625
20990.345703125
20786.763671875
20467.43359375
20164.26953125
19961.455078125
19856.150390625
19799.53515625
19745.412109375
19662.28125
19535.044921875
19374.048828125
19202.12109375
19016.0390625
18779.919921875
18475.82421875
18140.287109375
17822.185546875
17519.99609375
17198.583984375
16862.576171875
16567.78515625
16347.498046875
16168.015625
15982.142578125
15792.251953125
15623.640625
15459.912109375
15256.43359375
15020.982421875
14838.416015625
14793.263671875
14885.595703125
15034.248046875
15144.759765625
15163.439453125
15087.681640625
14950.357421875
14792.474609375
14634.6640625
14471.0859375
14293.322265625
14111.734375
13945.140625
13799.845703125
13674.109375
13577.3359375
13526.09765625
13521.486328125
13550.376953125
13612.857421875
13722.443359375
13860.517578125
13952.841796875
13928.375
13802.962890625
13672.654296875
13612.271484375
13609.224609375
13616.1953125
13634.94921875
13701.609375
13799.884765625
13844.673828125
13772.939453125
13614.677734375
13448.205078125
13314.419921875
13206.54296875
13118.6640625
13057.607421875
13010.962890625
12946.2109375
12852.51171875
12754.466796875
12675.73828125
12617.20703125
12583.51953125
12603.0546875
12697.84375
12845.294921875
12984.537109375
13052.72265625
13013.10546875
12871.876953125
12683.125
12516.05859375
12393.142578125
12267.984375
12077.470703125
11803.447265625
11474.12109375
11132.44921875
10830.75
10632.3828125
10570.82421875
10600.63671875
10619.603515625
10550.89453125
10390.482421875
10181.568359375
9970.599609375
9787.005859375
9630.998046875
9467.66015625
9256.78125
9000.568359375
8742.798828125
8516.3359375
8320.498046875
8160.662109375
8072.142578125
8071.4609375
8105.138671875
8085.1015625
7973.916015625
7811.484375
7660.462890625
7546.103515625
7446.345703125
7318.728515625
7136.177734375
6917.685546875
6731.59765625
6656.12109375
6727.640625
6924.310546875
7185.44140625
7433.318359375
7592.75390625
7624.021484375
7546.25
7410.40234375
7243.318359375
7035.41796875
6787.423828125
6545.0390625
6368.998046875
6280.595703125
6248.376953125
6217.939453125
6143.857421875
6008.474609375
5835.962890625
5690.3359375
5638.482421875
5699.474609375
5831.849609375
5974.69140625
6097.3203125
6204.80078125
6301.6328125
6365.412109375
6367.611328125
6316.958984375
6266.951171875
6268.8515625
6319.64453125
6363.0546875
6338.974609375
6226.794921875
6050.763671875
5862.69921875
5720.9765625
5663.236328125
5681.03125
5727.4140625
5762.060546875
5783.35546875
5803.771484375
5803.251953125
5736.18359375
5599.96484375
5479.333984375
5492.27734375
5677.416015625
5941.1640625
6126.23828125
6135.052734375
5988.12109375
5773.6484375
5557.146484375
5345.494140625
5124.951171875
4911.517578125
4749.47265625
4660.46484375
4605.833984375
4514.435546875
4353.984375
4165.705078125
4018.73828125
3940.509765625
3911.650390625
3921.93359375
3993.298828125
4128.55859375
4267.798828125
4333.990234375
4315.29296875
4271.44921875
4261.267578125
4293.333984375
4344.626953125
4384.513671875
4365.005859375
4229.20703125
3968.3046875
3654.107421875
3382.833984375
3193.2265625
3062.455078125
2967.080078125
2911.59765625
2900.30859375
2921.224609375
2969.89453125
3054.900390625
3156.314453125
3202.26171875
3118.830078125
2902.45703125
2630.05078125
2407.142578125
2318.626953125
2405.34765625
2640.19140625
2912.400390625
3073.828125
3046.73046875
2896.4765625
2783.55078125
2835.560546875
3062.9453125
3380.64453125
3684.94921875
3908.58984375
4034.587890625
4087.40234375
4108.529296875
4122.97265625
4126.36328125
4110.583984375
4091.349609375
4090.4921875
4091.794921875
4036.953125
3877.748046875
3624.03125
3336.7734375
3086.35546875
2919.216796875
2838.7265625
2793.5234375
2695.60546875
2483.54296875
2184.19921875
1901.951171875
1734.478515625
1698.833984375
1741.0546875
1808.2734375
1897.3046875
2030.9140625
2204.267578125
2377.4375
2521.830078125
2648.3515625
2769.693359375
2852.34765625
2841.005859375
2735.35546875
2613.99609375
2566.46875
2616.546875
2720.283203125
2817.552734375
2869.84375
2868.71484375
2834.16796875
2800.2890625
2787.171875
2793.35546875
2822.38671875
2892.828125
2998.076171875
3076.974609375
3061.810546875
2951.46875
2805.517578125
2669.45703125
2541.744140625
2416.935546875
2318.4765625
2267.16796875
2247.74609375
2234.677734375
2233.150390625
2266.068359375
2326.38671875
2364.998046875
2329.298828125
2206.544921875
2034.953125
1881.357421875
1799.787109375
1794.626953125
1817.458984375
1803.3515625
1716.736328125
1573.64453125
1431.66796875
1355.8984375
1378.603515625
1481.861328125
1618.748046875
1747.3203125
1843.326171875
1901.1484375
1946.939453125
2039.5390625
2223.056640625
2472.390625
2713.0234375
2901.671875
3060.90234375
3227.341796875
3398.302734375
3545.62109375
3652.8046875
3717.294921875
3741.1796875
3741.890625
3747.87890625
3757.59375
3722.45703125
3595.1796875
3375.646484375
3086.755859375
2735.4140625
2338.7109375
1970.419921875
1732.583984375
1676.9453125
1780.52734375
1984.982421875
2219.306640625
2393.240234375
2426.365234375
2309.7109375
2113.2421875
1920.146484375
1776.259765625
1706.36328125
1741.208984375
1901.376953125
2168.064453125
2486.09765625
2791.490234375
3038.05859375
3212.396484375
3322.0546875
3357.318359375
3281.525390625
3090.103515625
2864.869140625
2719.9921875
2686.966796875
2697.0859375
2687.986328125
2678.0078125
2711.673828125
2779.6640625
2831.994140625
2836.216796875
2779.92578125
2640.07421875
2396.556640625
2069.763671875
1713.318359375
1380.01953125
1123.798828125
1017.671875
1122.353515625
1424.12109375
1821.451171875
2174.94921875
2367.513671875
2349.806640625
2173.80859375
1980.0078125
1909.873046875
2009.451171875
2222.767578125
2465.240234375
2677.234375
2818.294921875
2856.826171875
2788.619140625
2648.61328125
2491.55859375
2369.580078125
2326.728515625
2392.93359375
2568.388671875
2816.826171875
3078.2734375
3296.3046875
3454.529296875
3595.734375
3777.509765625
3984.59765625
4111.8203125
4073.193359375
3910.095703125
3743.482421875
3627.791015625
3508.39453125
3329.833984375
3126.318359375
2975.37890625
2904.06640625
2874.939453125
2837.4453125
2765.482421875
2668.25390625
2587.8671875
2560.2578125
2553.236328125
2471.865234375
2261.72265625
1991.650390625
1804.107421875
1795.275390625
1964.0390625
2247.921875
2561.8359375
2813.048828125
2935.251953125
2934.763671875
2886.30078125
2870.71484375
2919.947265625
3012.169921875
3101.625
3156.767578125
3183.853515625
3207.87890625
3225.12890625
3201.296875
3137.806640625
3104.314453125
3156.466796875
3241.376953125
3246.708984375
3143.91796875
3020.552734375
2956.09765625
2930.5546875
2892.16796875
2859.65234375
2899.478515625
3031.28515625
3212.00390625
3399.57421875
3580.29296875
3738.482421875
3851.70703125
3926.349609375
3996.451171875
4073.28515625
4131.97265625
4166.548828125
4226.8046875
4374.322265625
4619.705078125
4921.232421875
5223.484375
5474.4609375
5629.572265625
5681.76953125
5687.7734375
5729.11328125
5835.55859375
5970.54296875
6100.9609375
6251.541015625
6463.72265625
6716.984375
6924.974609375
7014.978515625
6991.140625
6915.55859375
6850.1796875
6828.73828125
6859.216796875
6919.24609375
6951.83984375
6901.64453125
6776.4609375
6656.53125
6620.248046875
6665.4453125
6721.984375
6737.482421875
6727.833984375
6741.94140625
6806.82421875
6926.923828125
7114.59765625
7386.49609375
7730.923828125
8107.1171875
8482.80859375
8847.380859375
9178.365234375
9426.48828125
9566.998046875
9656.451171875
9804.85546875
10078.875
10443.4296875
10800.3984375
11072.126953125
11248.40625
11375.505859375
11516.197265625
11710.216796875
11951.5078125
12192.728515625
12375.6171875
12471.8828125
12514.498046875
12596.939453125
12822.697265625
13227.41796875
13746.068359375
14271.798828125
14748.3984375
15190.833984375
15621.888671875
16022.056640625
16356.298828125
16625.62109375
16872.02734375
17148.04296875
17494.81640625
17923.99609375
18391.251953125
18805.65234375
19105.837890625
19329.736328125
19580.859375
19923.623046875
20336.9765625
20766.7421875
21180.640625
21552.615234375
21828.64453125
21947.17578125
21888.064453125
21679.64453125
21365.060546875
20983.724609375
20578.75390625
20189.21484375
19818.95703125
19431.8984375
19002.509765625
18570.57421875
18225.09375
18019.76953125
17912.19140625
17802.83203125
17633.833984375
17432.62109375
17254.490234375
17105.296875
16939.642578125
16719.330078125
16446.712890625
16145.3984375
15835.701171875
15532.66796875
15244.875
14968.689453125
14702.98046875
14471.703125
14302.927734375
14171.953125
13993.748046875
13701.615234375
13325.78515625
12973.509765625
12732.83203125
12602.85546875
12503.896484375
12338.87109375
12055.67578125
11673.79296875
11257.919921875
10864.576171875
10520.00390625
10241.65234375
10044.833984375
9906.03125
9750.251953125
9517.189453125
9232.28515625
8975.75390625
8784.544921875
8622.6171875
8448.857421875
8268.51953125
8099.4921875
7929.533203125
7742.39453125
7562.80078125
7438.240234375
7385.484375
7386.224609375
7429.392578125
7523.044921875
7658.552734375
7793.212890625
7884.47265625
7922.45703125
7912.736328125
7845.423828125
7709.015625
7531.0625
7373.068359375
7264.109375
7151.041015625
6938.814453125
6588.32421875
6165.689453125
5790.87109375
5545.3359375
5429.65234375
5389.134765625
5357.408203125
5281.283203125
5136.10546875
4941.033203125
4754.341796875
4636.130859375
4608.900390625
4657.796875
4765.5703125
4931.48828125
5143.26171875
5338.716796875
5421.42578125
5332.7265625
5099.859375
4795.13671875
4455.169921875
4070.205078125
3659.720703125
3321.892578125
3171.04296875
3229.07421875
3398.388671875
3538.1953125
3557.830078125
3460.4921875
3335.412109375
3303.615234375
3429.37109375
3668.015625
3921.814453125
4149.177734375
4385.947265625
4652.986328125
4890.48828125
5016.994140625
5021.6875
4959.435546875
4877.396484375
4791.2265625
4720.46484375
4694.41015625
4713.220703125
4742.322265625
4759.873046875
4780.935546875
4824.37109375
4887.654296875
4967.62890625
5067.974609375
5156.845703125
5151.0078125
4992.650390625
4736.365234375
4514.5078125
4404.21484375
4360.7109375
4295.859375
4188.640625
4087.361328125
4026.30859375
3989.63671875
3966.181640625
3997.583984375
4136.53125
4370.966796875
4623.169921875
4824.033203125
4957.916015625
5026.189453125
5001.990234375
4854.845703125
4608.1171875
4337.669921875
4108.470703125
3936.224609375
3817.57421875
3770.091796875
3818.177734375
3948.81640625
4103.517578125
4217.587890625
4258.484375
4229.802734375
4156.755859375
4079.41796875
4050.306640625
4116.0234375
4283.88671875
4505.53515625
4705.00390625
4832.44140625
4888.603515625
4894.10546875
4845.248046875
4714.55859375
4491.87109375
4207.603515625
3910.30078125
3634.2890625
3395.6328125
3205.064453125
3070.890625
2995.361328125
2978.654296875
3020.109375
3105.767578125
3204.154296875
3291.392578125
3376.048828125
3478.853515625
3585.30859375
3639.724609375
3598.869140625
3478.611328125
3334.541015625
3208.09765625
3109.306640625
3042.556640625
3017.107421875
3017.46875
2985.455078125
2864.78125
2674.115234375
2521.421875
2526.93359375
2720.236328125
3005.48828125
3223.619140625
3257.1484375
3097.4453125
2833.26953125
2581.78125
2421.546875
2373.283203125
2421.796875
2537.84765625
2680.125
2799.634765625
2864.18359375
2876.951171875
2857.3046875
2804.89453125
2699.537109375
2541.83984375
2378.755859375
2275.01953125
2260.9765625
2312.77734375
2379.029296875
2424.55078125
2456.916015625
2515.619140625
2625.068359375
2748.232421875
2795.65234375
2697.939453125
2475.744140625
2235.34765625
2094.3984375
2105.515625
2231.7421875
2380.423828125
2472.87109375
2504.9140625
2541.642578125
2637.43359375
2761.763671875
2821.630859375
2758.564453125
2605.203125
2447.103515625
2358.115234375
2381.72265625
2533.99609375
2781.294921875
3028.125
3173.556640625
3193.099609375
3139.529296875
3055.373046875
2914.134765625
2666.041015625
2315.66796875
1923.693359375
1545.388671875
1204.576171875
930.07421875
775.35546875
769.107421875
863.1171875
968.94921875
1055.2421875
1177.650390625
1387.81640625
1632.4921875
1783.822265625
1777.9765625
1691.90234375
1661.568359375
1746.140625
1898.689453125
2049.82421875
2175.806640625
2284.6171875
2385.048828125
2498.080078125
2667.171875
2916.55078125
3204.140625
3442.56640625
3567.3046875
3570.42578125
3479.76953125
3331.712890625
3160.298828125
2983.732421875
2794.099609375
2578.9296875
2354.4140625
2156.0234375
1997.166015625
1869.140625
1792.318359375
1831.328125
2028.30078125
2338.056640625
2659.771484375
2926.74609375
3141.443359375
3329.404296875
3489.6640625
3598.072265625
3636.7890625
3606.185546875
3518.673828125
3393.880859375
3256.86328125
3130.677734375
3024.62890625
2929.78125
2831.9140625
2735.73046875
2671.291015625
2662.0234375
2686.400390625
2691.111328125
2651.328125
2601.091796875
2593.88671875
2652.6953125
2771.357421875
2936.4765625
3118.23046875
3261.7421875
3329.837890625
3347.533203125
3364.12890625
3373.474609375
3316.67578125
3172.052734375
2996.98046875
2860.087890625
2772.19140625
2713.703125
2695.521484375
2749.974609375
2876.595703125
3036.1953125
3197.845703125
3364.9375
3553.265625
3761.271484375
3962.666015625
4120.271484375
4216.556640625
4276.96484375
4341.330078125
4397.53125
4376.2265625
4250.595703125
4121.255859375
4147.537109375
4383.748046875
4718.1796875
4981.93359375
5083.517578125
5027.041015625
4844.490234375
4552.580078125
4163.541015625
3704.341796875
3221.462890625
2782.91796875
2471.642578125
2350.83203125
2416.083984375
2583.296875
2739.234375
2819.841796875
2844.36328125
2870.208984375
2921.671875
2981.859375
3052.259765625
3179.376953125
3387.314453125
3603.873046875
3699.986328125
3609.50390625
3381.751953125
3116.919921875
2889.490234375
2747.349609375
2741.921875
2915.115234375
3258.7109375
3703.951171875
4148.3125
4491.66015625
4671.48046875
4688.017578125
4594.84765625
4460.0546875
4342.712890625
4296.76171875
4359.759765625
4515.94140625
4692.296875
4817.2265625
4878.697265625
4918.1171875
4984.697265625
5102.865234375
5254.9765625
5375.376953125
5389.181640625
5287.275390625
5145.126953125
5039.892578125
4966.984375
4866.79296875
4712.279296875
4533.3046875
4371.51171875
4251.783203125
4182.65234375
4136.634765625
4041.63671875
3852.798828125
3639.634765625
3541.380859375
3612.603515625
3761.7578125
3867.10546875
3902.02734375
3908.845703125
3900.201171875
3850.056640625
3761.6171875
3681.8515625
3645.5234375
3650.91796875
3699.615234375
3820.39453125
4033.64453125
4314.60546875
4608.591796875
4869.677734375
5074.43359375
5211.875
5277.599609375
5281.240234375
5255.62890625
5250.9609375
5304.390625
5403.037109375
5481.865234375
5469.994140625
5342.755859375
5134.138671875
4915.87109375
4767.72265625
4735.2109375
4781.103515625
4787.744140625
4643.37109375
4336.220703125
3949.861328125
3575.669921875
3260.28125
3031.5234375
2920.62109375
2924.921875
2979.603515625
3011.64453125
3020.564453125
3076.662109375
3236.51171875
3481.2734375
3739.568359375
3947.251953125
4075.517578125
4122.529296875
4101.158203125
4034.640625
3951.771484375
3881.142578125
3848.15234375
3868.232421875
3933.5703125
4009.83203125
4056.76171875
4055.423828125
4012.65625
3944.36328125
3866.8828125
3804.01953125
3781.61328125
3796.826171875
3799.5
3725.234375
3557.28125
3351.73828125
3199.369140625
3164.263671875
3252.8671875
3429.6484375
3660.158203125
3944.49609375
4302.935546875
4716.5703125
5094.478515625
5336.076171875
5440.89453125
5528.404296875
5720.955078125
6018.1015625
6306.123046875
6472.931640625
6481.99609375
6350.201171875
6111.046875
5823.13671875
5574.228515625
5430.38671875
5383.6328125
5378.287109375
5393.66796875
5481.26953125
5711.00390625
6091.09765625
6549.359375
6985.7734375
7331.509765625
7559.73046875
7663.958984375
7655.525390625
7584.279296875
7528.17578125
7529.349609375
7545.8046875
7495.30078125
7354.6875
7198.197265625
7131.521484375
7202.326171875
7375.44921875
7571.107421875
7717.296875
7789.841796875
7824.646484375
7882.904296875
7991.50390625
8126.134765625
8256.5546875
8384.0625
8519.080078125
8650.439453125
8767.892578125
8893.00390625
9044.783203125
9183.603515625
9239.244140625
9207.025390625
9176.234375
9240.7421875
9406.859375
9606.6875
9774.0234375
9881.724609375
9929.546875
9935.93359375
9942.7265625
9999.455078125
10127.259765625
10296.662109375
10436.193359375
10469.75
10376.703125
10234.96484375
10179.505859375
10283.52734375
10487.958984375
10675.4375
10803.271484375
10928.28515625
11105.84375
11309.1015625
11460.21875
11503.490234375
11430.0859375
11269.595703125
11089.88671875
10976.48828125
10968.255859375
11021.01171875
11069.3984375
11119.484375
11242.943359375
11474.638671875
11751.673828125
11973.740234375
12104.81640625
12197.837890625
12329.958984375
12526.3828125
12739.2578125
12890.013671875
12937.283203125
12910.611328125
12874.91015625
12863.267578125
12856.310546875
12827.455078125
12787.0390625
12769.078125
12791.1796875
12846.80859375
12926.92578125
13027.923828125
13143.384765625
13272.49609375
13439.87109375
13682.146484375
13999.583984375
14336.140625
14626.947265625
14859.578125
15069.53515625
15276.6328125
15450.23828125
15550.853515625
15586.412109375
15598.1015625
15592.2109375
15519.826171875
15345.93359375
15120.259765625
14949.9609375
14903.5234375
14963.708984375
15072.1015625
15187.3828125
15287.54296875
15348.615234375
15360.2578125
15359.560546875
15418.556640625
15582.453125
15827.865234375
16089.603515625
16325.728515625
16553.208984375
16822.17578125
17160.529296875
17548.638671875
17943.849609375
18308.873046875
18599.5078125
18745.654296875
18689.388671875
18451.70703125
18123.759765625
17772.1015625
17388.501953125
16962.55859375
16563.30078125
16291.935546875
16169.36328125
16129.671875
16124.234375
16169.83203125
16274.779296875
16375.20703125
16387.42578125
16294.51953125
16147.708984375
16004.826171875
15894.3828125
15811.40234375
15710.58984375
15525.078125
15237.423828125
14923.79296875
14682.4453125
14512.978515625
14304.408203125
13957.328125
13492.48828125
13027.486328125
12670.68359375
12452.92578125
12338.94140625
12273.43359375
12212.48828125
12129.587890625
12010.412109375
11851.1328125
11658.568359375
11441.3828125
11200.76953125
10945.4140625
10720.109375
10593.412109375
10590.552734375
10648.896484375
10666.330078125
10591.828125
10448.83984375
10278.806640625
10094.50390625
9891.5
9669.033203125
9418.96875
9117.509765625
8755.533203125
8372.263671875
8039.13671875
7804.0546875
7653.833984375
7529.755859375
7379.513671875
7197.544921875
7014.578125
6849.244140625
6685.3046875
6509.73828125
6357.41015625
6288.4921875
6319.9140625
6400.78125
6456.1640625
6433.2265625
6308.701171875
6090.34375
5829.779296875
5606.794921875
5475.349609375
5433.8359375
5454.6953125
5518.171875
5599.41015625
5647.693359375
5611.4453125
5483.36328125
5310.2265625
5167.77734375
5127.294921875
5213.15234375
5367.12890625
5480.19140625
5496.13671875
5471.75390625
5502.14453125
5598.89453125
5681.078125
5681.404296875
5616.91796875
5544.806640625
5485.86328125
5410.767578125
5276.345703125
5057.802734375
4767.658203125
4464.40625
4229.0625
4112.388671875
4105.94921875
4168.189453125
4264.1953125
4369.16015625
4447.572265625
4451.86328125
4350.548828125
4158.69921875
3939.96484375
3766.177734375
3657.62109375
3567.00390625
3442.958984375
3306.890625
3235.892578125
3258.8125
3301.947265625
3266.591796875
3143.02734375
3017.583984375
2975.60546875
3029.583984375
3143.810546875
3293.958984375
3477.576171875
3678.576171875
3848.08203125
3932.36328125
3917.380859375
3841.029296875
3759.072265625
3698.076171875
3640.40625
3550.080078125
3407.662109375
3224.06640625
3034.08984375
2882.189453125
2802.177734375
2794.376953125
2819.974609375
2826.607421875
2788.294921875
2726.603515625
2697.14453125
2751.62890625
2899.1015625
3091.07421875
3242.78515625
3278.71484375
3174.876953125
2976.98046875
2784.1328125
2694.48828125
2735.552734375
2838.814453125
2898.4375
2864.537109375
2771.923828125
2680.0234375
2607.75390625
2538.81640625
2468.423828125
2416.1796875
2392.794921875
2371.72265625
2301.947265625
2150.404296875
1940.884765625
1755.51953125
1683.17578125
1750.49609375
1907.662109375
2088.388671875
2269.150390625
2454.568359375
2623.892578125
2727.7265625
2741.701171875
2695.087890625
2632.5234375
2565.734375
2478.736328125
2369.044921875
2266.28515625
2211.517578125
2228.0234375
2310.568359375
2434.7265625
2576.75390625
2731.68359375
2912.728515625
3123.1640625
3319.884765625
3410.361328125
3307.125
3005.205078125
2606.056640625
2251.7578125
2030.08984375
1945.22265625
1963.810546875
2056.58984375
2190.044921875
2318.537109375
2421.478515625
2534.546875
2712.146484375
2963.005859375
3246.083984375
3517.201171875
3743.49609375
3879.5625
3884.70703125
3790.515625
3713.404296875
3756.97265625
3907.498046875
4050.091796875
4082.33203125
3994.509765625
3852.017578125
3731.65234375
3679.966796875
3705.759765625
3789.755859375
3902.19921875
4019.44921875
4127.001953125
4210.072265625
4248.638671875
4227.5546875
4153.443359375
4061.21875
3999.634765625
4003.0703125
4073.48046875
4189.416015625
4329.5859375
4485.4453125
4658.623046875
4855.19921875
5075.783203125
5297.63671875
5472.72265625
5563.6796875
5581.984375
5570.169921875
5545.78515625
5490.0625
5399.056640625
5311.724609375
5262.876953125
5234.021484375
5184.47265625
5117.45703125
5079.443359375
5095.837890625
5138.98828125
5165.046875
5156.06640625
5115.68359375
5043.580078125
4929.013671875
4764.0078125
4561.21875
4366.412109375
4246.453125
4245.48828125
4350.515625
4511.86328125
4688.109375
4845.294921875
4919.869140625
4830.43359375
4554.0859375
4167.681640625
3786.77734375
3477.37890625
3247.798828125
3105.095703125
3077.44140625
3175.53515625
3361.978515625
3575.10546875
3770.591796875
3930.830078125
4046.263671875
4102.125
4082.080078125
3977.40625
3793.43359375
3554.412109375
3306.20703125
3108.55078125
3008.994140625
3009.306640625
3058.005859375
3090.271484375
3081.5078125
3052.296875
3017.755859375
2950.677734375
2811.82421875
2606.50390625
2390.052734375
2216.736328125
2096.740234375
2000.537109375
1889.416015625
1746.029296875
1601.666015625
1541.61328125
1654.51953125
1946.380859375
2308.326171875
2589.67578125
2706.7109375
2676.119140625
2559.921875
2407.841796875
2253.5234375
2130.005859375
2059.6953125
2039.212890625
2056.408203125
2118.294921875
2240.9765625
2409.46484375
2564.853515625
2639.001953125
2595.896484375
2446.119140625
2244.095703125
2074.818359375
2012.794921875
2067.3984375
2175.591796875
2261.078125
2286.625
2236.0546875
2077.1640625
1791.90234375
1443.244140625
1163.861328125
1049.876953125
1081.7109375
1160.912109375
1203.240234375
1184.2578125
1124.40625
1060.58203125
1020.591796875
1001.107421875
978.15625
954.36328125
974.666015625
1063.564453125
1161.287109375
1168.140625
1063.38671875
947.587890625
947.005859375
1090.326171875
1287.576171875
1411.10546875
1386.939453125
1230.91015625
1024.3359375
855.75
770.09375
759.19921875
785.048828125
799.08984375
752.177734375
620.6796875
437.80078125
278.541015625
194.568359375
172.328125
164.068359375
144.76953125
124.451171875
118.4296875
124.166015625
122.189453125
89.962890625
27.55859375
-17.845703125
27.681640625
191.818359375
408.123046875
566.26171875
611.572265625
576.43359375
515.888671875
438.943359375
313.7734375
122.490234375
-105.04296875
-308.599609375
-444.296875
-516.4921875
-560.341796875
-589.607421875
-575.1875
-489.3515625
-354.61328125
-219.36328125
-92.357421875
60.58984375
248.009765625
418.833984375
517.986328125
548.462890625
556.142578125
579.892578125
646.84765625
791.759765625
1029.447265625
1299.931640625
1478.173828125
1466.55859375
1279.119140625
1035.728515625
878.580078125
878.982421875
993.701171875
1099.548828125
1087.359375
941.310546875
733.275390625
546.986328125
416.94921875
333.638671875
283.576171875
268.345703125
290.263671875
332.595703125
361.82421875
354.28515625
321.060546875
299.1875
313.291015625
353.064453125
393.455078125
425.125
454.126953125
482.267578125
498.9296875
476.697265625
359.435546875
80.98046875
-362.041015625
-859.94140625
-1254.34765625
-1465.10546875
-1528.28515625
-1512.69921875
-1446.43359375
-1340.341796875
-1229.712890625
-1147.431640625
-1082.8046875
-1007.52734375
-921.611328125
-831.97265625
-703.44921875
-484.55078125
-186.5078125
104.27734375
302.873046875
386.494140625
379.076171875
316.453125
241.345703125
194.962890625
183.15625
167.517578125
113.7578125
41.916015625
16.63671875
95.98828125
292.169921875
557.587890625
791.52734375
882.45703125
781.169921875
544.30859375
295.55078125
134.958984375
80.0703125
83.90625
100.4453125
129.111328125
191.77734375
269.244140625
284.712890625
176.017578125
-27.298828125
-233.55078125
-392.919921875
-529.767578125
-663.05859375
-748.501953125
-738.5234375
-663.02734375
-599.3359375
-577.787109375
-565.392578125
-536.83203125
-512.150390625
-516.720703125
-547.638671875
-597.25
-674.53515625
-778.97265625
-878.876953125
-944.240234375
-988.64453125
-1052.37109375
-1144.341796875
-1217.6640625
-1209.017578125
-1100.1953125
-941.341796875
-811.001953125
-746.033203125
-710.87109375
-640.66015625
-507.564453125
-333.326171875
-149.20703125
26.390625
166.060546875
220.486328125
153.318359375
-14.69921875
-205.8984375
-329.05078125
-333.490234375
-249.36328125
-184.7265625
-254.564453125
-482.669921875
-776.34375
-1011.232421875
-1134.203125
-1174.845703125
-1177.689453125
-1154.208984375
-1099.181640625
-1023.26953125
-951.90625
-901.90625
-872.58203125
-859.990234375
-873.65625
-934.376953125
-1051.8828125
-1203.462890625
-1337.24609375
-1400.314453125
-1370.546875
-1274.19921875
-1178.51171875
-1149.841796875
-1194.173828125
-1240.01171875
-1201.6640625
-1062.15234375
-876.625
-701.0390625
-550.5546875
-428.189453125
-345.736328125
-292.2890625
-225.90625
-138.318359375
-97.1640625
-173.13671875
-340.107421875
-498.474609375
-593.318359375
-659.556640625
-745.224609375
-838.880859375
-890.443359375
-864.41796875
-750.0546875
-548.974609375
-277.18359375
37.212890625
368.083984375
679.41796875
895.40625
926.490234375
757.75390625
487.861328125
250.470703125
110.7109375
54.564453125
47.51953125
65.201171875
84.0859375
85.5625
70.7265625
44.44140625
-9.9609375
-111.88671875
-244.181640625
-363.013671875
-445.828125
-499.00390625
-517.103515625
-470.822265625
-351.203125
-201.3828125
-87.15234375
-48.890625
-87.087890625
-169.6640625
-236.4375
-217.99609375
-81.6640625
135.369140625
348.03515625
480.5703125
504.08203125
432.953125
301.576171875
148.12109375
11.3046875
-74.115234375
-97.533203125
-91.509765625
-108.728515625
-160.9296875
-197.6328125
-174.3359375
-130.802734375
-162.150390625
-309.4453125
-517.552734375
-709.09375
-854.28125
-946.91015625
-964.21875
-901.19921875
-813.115234375
-763.15234375
-735.6328125
-655.990234375
-499.732421875
-330.35546875
-216.658203125
-159.095703125
-117.9296875
-71.451171875
-18.62890625
38.486328125
80.345703125
68.861328125
1.1796875
-58.4296875
-45.0859375
22.0078125
67.27734375
63.099609375
54.365234375
73.55859375
86.3359375
48.53125
-22.654296875
-70.193359375
-69.146484375
-50.4140625
-70.916015625
-181.7265625
-399.81640625
-676.953125
-914.626953125
-1050.8828125
-1127.658203125
-1235.5625
-1393.51171875
-1521.9609375
-1541.69921875
-1460.814453125
-1347.037109375
-1246.197265625
-1152.66796875
-1040.34765625
-899.7109375
-754.171875
-650.548828125
-615.53125
-610.478515625
-554.64453125
-414.38671875
-247.888671875
-138.572265625
-109.29296875
-135.328125
-216.01171875
-376.404296875
-594.73828125
-779.962890625
-847.421875
-792.630859375
-677.59375
-572.01171875
-521.26171875
-536.759765625
-584.76171875
-601.951171875
-555.2265625
-484.80078125
-469.990234375
-556.73828125
-730.49609375
-944.98828125
-1153.703125
-1321.84765625
-1436.359375
-1508.76953125
-1550.607421875
-1547.177734375
-1476.95703125
-1357.8359375
-1247.46484375
-1185.423828125
-1155.046875
-1118.416015625
-1072.435546875
-1047.40625
-1056.59765625
-1070.880859375
-1048.005859375
-970.828125
-850.53515625
-709.251953125
-575.650390625
-488.455078125
-479.875
-545.68359375
-644.234375
-736.91015625
-822.623046875
-920.923828125
-1027.517578125
-1103.486328125
-1109.654296875
-1037.68359375
-905.8671875
-741.376953125
-572.65625
-420.474609375
-281.96875
-136.7890625
14.45703125
127.822265625
151.193359375
77.72265625
-51.810546875
-194.078125
-330.056640625
-449.80859375
-537.771484375
-586.01171875
-608.015625
-630.169921875
-681.951171875
-800.5
-1023.35546875
-1351.453125
-1720.083984375
-2023.890625
-2179.34765625
-2163.876953125
-2005.27734375
-1753.849609375
-1472.74609375
-1237.16796875
-1110.4453125
-1099.123046875
-1134.927734375
-1119.2890625
-997.015625
-786.873046875
-549.12890625
-344.78125
-228.0859375
-240.1953125
-370.501953125
-534.759765625
-633.07421875
-639.9140625
-611.0625
-597.423828125
-585.525390625
-536.751953125
-449.37890625
-353.40625
-272.13671875
-228.029296875
-270.77734375
-451.78125
-760.693359375
-1116.380859375
-1431.259765625
-1664.61328125
-1809.814453125
-1861.77734375
-1822.978515625
-1730.521484375
-1651.974609375
-1641.615234375
-1695.69921875
-1748.029296875
-1720.4609375
-1598.669921875
-1462.595703125
-1425.7890625
-1534.294921875
-1730.525390625
-1912.88671875
-2011.087890625
-2001.0
-1880.5859375
-1666.125
-1405.701171875
-1163.787109375
-976.984375
-833.2109375
-699.693359375
-563.21484375
-438.517578125
-347.13671875
-301.021484375
-307.8046875
-379.439453125
-519.80078125
-700.1484375
-860.76953125
-952.623046875
-975.17578125
-961.265625
-931.056640625
-884.82421875
-844.171875
-865.70703125
-981.80078125
-1139.458984375
-1233.076171875
-1205.755859375
-1095.25390625
-969.033203125
-835.203125
-639.916015625
-346.173828125
6.01171875
321.943359375
520.890625
577.482421875
512.02734375
363.271484375
175.9765625
-2.416015625
-135.310546875
-215.849609375
-268.94140625
-331.6796875
-430.2421875
-566.828125
-716.642578125
-838.134765625
-901.181640625
-915.080078125
-924.265625
-972.21875
-1073.904296875
-1221.771484375
-1402.427734375
-1596.216796875
-1771.111328125
-1893.65625
-1947.78515625
-1938.55078125
-1882.30859375
-1798.078125
-1699.6328125
-1587.98046875
-1459.533203125
-1327.580078125
-1219.560546875
-1138.673828125
-1046.533203125
-912.634765625
-774.482421875
-716.33203125
-780.1640625
-918.27734375
-1038.8671875
-1079.58203125
-1037.0390625
-955.322265625
-898.49609375
-907.0859375
-960.677734375
-1000.470703125
-1002.40625
-1002.794921875
-1030.115234375
-1041.103515625
-966.146484375
-806.212890625
-641.05078125
-540.724609375
-512.60546875
-546.37109375
-661.111328125
-865.49609375
-1095.376953125
-1243.751953125
-1265.07421875
-1221.2734375
-1209.458984375
-1263.82421875
-1345.513671875
-1409.076171875
-1445.689453125
-1463.669921875
-1466.619140625
-1473.390625
-1529.22265625
-1655.95703125
-1799.404296875
-1867.0234375
-1821.916015625
-1701.505859375
-1537.166015625
-1306.890625
-998.029296875
-671.599609375
-414.078125
-251.482421875
-161.83203125
-148.2109375
-230.53515625
-368.03515625
-466.4921875
-490.869140625
-513.046875
-608.888671875
-749.03125
-830.103515625
-782.134765625
-611.79296875
-375.904296875
-154.923828125
-19.6484375
29.203125
68.44921875
148.435546875
201.16796875
114.609375
-109.017578125
-339.05859375
-472.259765625
-537.30078125
-617.490234375
-728.625
-816.0390625
-830.275390625
-761.2578125
-632.28125
-509.857421875
-491.599609375
-620.423828125
-809.3671875
-901.37109375
-819.30078125
-631.658203125
-471.49609375
-423.998046875
-493.08984375
-629.4140625
-762.193359375
-831.197265625
-823.1640625
-776.681640625
-738.697265625
-722.01171875
-711.158203125
-692.96875
-662.85546875
-608.544921875
-507.953125
-350.287109375
-156.08203125
23.83203125
132.30859375
140.248046875
62.185546875
-70.0625
-248.515625
-483.76171875
-748.787109375
-953.412109375
-1008.029296875
-911.9453125
-753.427734375
-617.83984375
-517.44140625
-417.65625
-304.029296875
-197.16015625
-112.70703125
-37.0234375
46.337890625
118.3984375
125.873046875
24.5078125
-174.580078125
-396.51953125
-543.673828125
-557.115234375
-449.125
-283.119140625
-127.05078125
-21.81640625
26.162109375
44.75
90.244140625
222.904296875
471.38671875
814.216796875
1187.435546875
1502.58984375
1671.20703125
1645.0546875
1451.333984375
1177.5546875
908.810546875
684.109375
510.298828125
387.0234375
294.185546875
179.6015625
4.32421875
-194.029296875
-314.744140625
-285.404296875
-125.333984375
83.634765625
264.849609375
377.154296875
406.359375
352.65625
221.10546875
14.41796875
-256.552734375
-553.78515625
-826.03515625
-1053.201171875
-1253.23046875
-1427.791015625
-1527.84375
-1504.47265625
-1377.6640625
-1221.306640625
-1092.046875
-1011.94921875
-1013.728515625
-1145.25390625
-1398.138671875
-1663.119140625
-1798.361328125
-1748.47265625
-1586.0234375
-1438.99609375
-1383.828125
-1402.49609375
-1431.0703125
-1438.458984375
-1445.1796875
-1467.529296875
-1477.255859375
-1448.505859375
-1423.533203125
-1478.68359375
-1618.1953125
-1750.62890625
-1792.951171875
-1757.294921875
-1706.8984375
-1668.916015625
-1636.32421875
-1622.734375
-1650.18359375
-1686.587890625
-1655.23828125
-1523.23046875
-1337.845703125
-1157.212890625
-985.26171875
-804.072265625
-639.45703125
-553.42578125
-577.39453125
-679.998046875
-800.529296875
-895.974609375
-956.21875
-989.515625
-997.453125
-958.533203125
-840.47265625
-637.861328125
-394.23828125
-176.90234375
-29.849609375
44.96484375
69.97265625
71.634765625
76.705078125
110.970703125
187.904296875
296.28125
400.0546875
453.111328125
425.548828125
328.76953125
213.912109375
132.7734375
96.751953125
85.11328125
95.44921875
163.56640625
311.11328125
484.587890625
580.595703125
545.1171875
426.044921875
311.267578125
236.744140625
183.55078125
147.283203125
161.28125
240.849609375
347.244140625
434.90625
503.99609375
570.337890625
604.55078125
546.685546875
378.54296875
141.474609375
-119.9375
-387.69140625
-628.2734375
-765.05859375
-733.533203125
-550.2265625
-297.28515625
-45.8203125
183.822265625
397.140625
590.986328125
746.5703125
837.638671875
844.630859375
776.201171875
672.857421875
568.578125
449.60546875
275.68359375
47.919921875
-169.109375
-306.048828125
-347.833984375
-315.9296875
-214.859375
-35.240234375
188.90625
364.33984375
407.33203125
317.0234375
161.259765625
0.328125
-148.353515625
-273.125
-336.71875
-312.716796875
-237.45703125
-191.126953125
-222.775390625
-315.734375
-429.216796875
-547.3203125
-674.671875
-807.82421875
-933.5078125
-1042.48828125
-1124.08203125
-1155.779296875
-1120.73828125
-1032.72265625
-923.671875
-807.7578125
-678.337890625
-542.875
-438.7109375
-402.3671875
-435.416015625
-509.369140625
-592.951171875
-664.822265625
-710.66015625
-725.46875
-722.259765625
-729.76171875
-772.01171875
-843.2890625
-901.92578125
-897.986328125
-818.056640625
-700.826171875
-599.34765625
-529.93359375
-467.8671875
-388.83984375
-298.546875
-222.173828125
-185.072265625
-210.1640625
-312.40234375
-475.99609375
-645.236328125
-755.232421875
-774.521484375
-715.521484375
-612.927734375
-499.326171875
-389.822265625
-274.080078125
-124.73828125
77.14453125
326.9140625
608.76171875
908.52734375
1199.6953125
1429.345703125
1543.322265625
1527.330078125
1405.541015625
1197.88671875
899.587890625
509.93359375
62.203125
-388.021484375
-792.408203125
-1117.30859375
-1336.53125
-1436.6015625
-1427.88671875
-1339.013671875
-1201.1875
-1042.044921875
-881.16796875
-712.716796875
-498.783203125
-206.3828125
138.44921875
448.1640625
636.71484375
679.779296875
612.40234375
485.296875
334.283203125
175.6328125
10.9296875
-157.7578125
-303.1171875
-373.849609375
-342.943359375
-247.98046875
-155.57421875
-84.572265625
7.62109375
158.0859375
349.28515625
535.66015625
679.6328125
738.2109375
658.611328125
439.556640625
175.248046875
-22.802734375
-151.259765625
-310.625
-562.515625
-837.732421875
-1007.84375
-1006.49609375
-852.70703125
-598.720703125
-306.107421875
-53.505859375
87.486328125
97.423828125
10.1953125
-125.216796875
-261.783203125
-346.189453125
-332.673828125
-214.388671875
-19.703125
224.169921875
500.41796875
773.541015625
978.998046875
1058.65625
1000.857421875
848.056640625
677.837890625
565.4375
533.46484375
530.78515625
482.1796875
365.876953125
228.365234375
129.8203125
101.900390625
150.837890625
253.974609375
339.46875
318.427734375
174.6015625
-5.76953125
-128.908203125
-196.490234375
-277.677734375
-397.611328125
-500.392578125
-522.482421875
-464.0546875
-380.283203125
-332.857421875
-359.173828125
-459.69921875
-594.04296875
-699.75
-730.4375
-680.865234375
-583.068359375
-482.630859375
-400.53515625
-299.490234375
-107.943359375
186.951171875
479.55859375
623.71484375
578.41796875
436.099609375
292.837890625
134.884765625
-115.666015625
-478.89453125
-884.89453125
-1245.267578125
-1511.74609375
-1667.67578125
-1704.97265625
-1626.224609375
-1449.0546875
-1198.521484375
-908.59375
-631.177734375
-421.66015625
-305.1875
-268.4765625
-287.25
-345.2265625
-421.208984375
-478.908203125
-489.19921875
-458.4609375
-423.568359375
-418.828125
-450.396484375
-497.22265625
-531.193359375
-538.0703125
-520.115234375
-476.529296875
-388.232421875
-236.90625
-42.3984375
132.837890625
226.896484375
221.310546875
140.029296875
21.8203125
-93.724609375
-167.072265625
-174.0546875
-130.755859375
-89.482421875
-93.486328125
-133.6953125
-160.02734375
-143.849609375
-125.42578125
-185.0078125
-357.22265625
-581.58984375
-750.119140625
-800.1484375
-748.4921875
-644.25390625
-517.322265625
-379.52734375
-243.888671875
-115.4921875
21.515625
180.505859375
342.224609375
472.287109375
565.611328125
649.330078125
741.05078125
827.669921875
888.98828125
918.90625
916.31640625
878.734375
818.056640625
764.970703125
744.810546875
762.236328125
815.837890625
906.384765625
1019.173828125
1122.22265625
1198.03125
1250.17578125
1256.837890625
1155.185546875
921.201171875
643.921875
453.99609375
369.359375
273.427734375
77.16796875
-149.302734375
-259.46484375
-217.30859375
-142.91015625
-173.98046875
-335.751953125
-564.837890625
-812.78125
-1077.841796875
-1346.1640625
-1550.951171875
-1618.029296875
-1539.158203125
-1375.93359375
-1189.216796875
-986.736328125
-755.685546875
-528.568359375
-379.962890625
-345.564453125
-368.337890625
-348.822265625
-242.986328125
-95.326171875
16.67578125
50.083984375
9.98046875
-80.017578125
-205.07421875
-363.87109375
-558.072265625
-779.111328125
-1001.90625
-1190.251953125
-1310.994140625
-1350.740234375
-1326.43359375
-1275.947265625
-1225.904296875
-1168.4140625
-1083.052734375
-979.857421875
-893.896484375
-827.609375
-733.892578125
-590.365234375
-466.509765625
-466.748046875
-606.083984375
-785.92578125
-901.736328125
-931.392578125
-902.6484375
-828.673828125
-724.060546875
-651.236328125
-684.681640625
-821.806640625
-972.048828125
-1046.607421875
-1028.21875
-945.763671875
-822.3203125
-678.85546875
-562.6328125
-528.767578125
-588.841796875
-699.595703125
-805.9453125
-879.728515625
-917.134765625
-921.34765625
-900.046875
-864.158203125
-810.990234375
-715.876953125
-561.20703125
-377.580078125
-239.568359375
-207.349609375
-274.236328125
-373.98828125
-432.1484375
-408.291015625
-306.189453125
-165.0078125
-41.203125
18.9296875
2.005859375
-74.146484375
-180.421875
-291.841796875
-395.29296875
-497.7578125
-621.47265625
-772.40625
-916.8671875
-1013.486328125
-1071.345703125
-1148.111328125
-1277.013671875
-1421.087890625
-1520.5078125
-1563.623046875
-1583.4296875
-1599.373046875
-1597.724609375
-1568.31640625
-1530.384765625
-1516.05859375
-1550.54296875
-1651.408203125
-1819.921875
-2019.12109375
-2180.78515625
-2253.95703125
-2241.357421875
-2179.076171875
-2088.65234375
-1958.416015625
-1766.14453125
-1511.814453125
-1230.20703125
-975.076171875
-789.00390625
-687.138671875
-665.6953125
-708.779296875
-772.76171875
-781.494140625
-671.99609375
-452.79296875
-196.798828125
26.13671875
185.357421875
256.36328125
190.619140625
-52.482421875
-456.185546875
-942.916015625
-1403.693359375
-1726.38671875
-1838.875
-1765.978515625
-1621.87890625
-1499.251953125
-1372.87109375
-1157.66015625
-860.0078125
-614.015625
-538.68359375
-596.0703125
-631.62890625
-545.41796875
-395.169921875
-330.966796875
-445.560546875
-688.50390625
-912.767578125
-1000.015625
-945.96484375
-835.4140625
-754.861328125
-743.919921875
-809.388671875
-937.142578125
-1072.654296875
-1129.20703125
-1059.646484375
-918.046875
-824.390625
-862.55078125
-1018.21484375
-1202.94140625
-1322.7890625
-1340.1640625
-1299.416015625
-1290.357421875
-1360.560546875
-1460.90234375
-1497.828125
-1436.283203125
-1323.76171875
-1214.892578125
-1113.03125
-1002.267578125
-896.767578125
-821.224609375
-763.400390625
-685.9140625
-580.060546875
-475.6484375
-399.5234375
-355.359375
-345.033203125
-373.576171875
-419.9453125
-435.890625
-399.908203125
-353.611328125
-357.99609375
-422.201171875
-496.720703125
-528.447265625
-497.48828125
-403.025390625
-245.009765625
-39.708984375
157.134765625
262.75390625
216.96484375
31.412109375
-204.591796875
-379.625
-442.607421875
-435.955078125
-438.76953125
-479.509765625
-518.525390625
-514.126953125
-480.583984375
-465.33203125
-483.724609375
-498.109375
-462.1875
-373.26171875
-275.294921875
-213.525390625
-189.056640625
-162.90625
-110.533203125
-67.09765625
-103.4375
-253.140625
-475.3125
-691.087890625
-837.49609375
-879.009765625
-797.65625
-606.884765625
-368.435546875
-163.052734375
-35.4140625
19.333984375
22.841796875
-3.21875
-20.24609375
21.958984375
135.998046875
270.78515625
359.13671875
381.88671875
364.140625
319.353515625
227.583984375
71.05078125
-138.3984375
-382.642578125
-667.88671875
-1008.939453125
-1387.66796875
-1744.001953125
-2007.861328125
-2130.037109375
-2092.41015625
-1918.744140625
-1687.220703125
-1504.380859375
-1432.6796875
-1444.51953125
-1468.6171875
-1476.365234375
-1492.654296875
-1521.30078125
-1506.21875
-1399.5703125
-1241.22265625
-1127.130859375
-1106.38671875
-1148.298828125
-1207.52734375
-1272.212890625
-1329.734375
-1331.2734375
-1236.7265625
-1083.12109375
-970.71875
-974.49609375
-1086.60546875
-1245.529296875
-1402.47265625
-1552.259765625
-1711.0625
-1875.43359375
-2008.23828125
-2067.916015625
-2046.28515625
-1963.71875
-1828.619140625
-1627.857421875
-1373.328125
-1133.974609375
-987.556640625
-941.966796875
-929.021484375
-878.943359375
-783.337890625
-687.544921875
-647.330078125
-699.88671875
-851.140625
-1070.453125
-1305.888671875
-1517.53515625
-1693.2578125
-1832.390625
-1932.01953125
-2000.19921875
-2065.380859375
-2149.65234375
-2234.56640625
-2271.90625
-2233.876953125
-2141.69921875
-2036.767578125
-1927.578125
-1772.1953125
-1517.1484375
-1157.064453125
-759.115234375
-427.01171875
-232.580078125
-171.25
-176.7578125
-180.86328125
-167.421875
-175.025390625
-248.462890625
-390.25
-562.419921875
-725.748046875
-857.626953125
-932.470703125
-918.28515625
-820.126953125
-708.689453125
-666.947265625
-703.337890625
-745.052734375
-725.8828125
-658.056640625
-607.5390625
-620.935546875
-691.55859375
-777.3671875
-829.6640625
-812.84765625
-717.322265625
-558.27734375
-361.2734375
-158.50390625
1.052734375
63.80078125
16.755859375
-88.65234375
-177.75390625
-215.53515625
-219.767578125
-225.9921875
-261.525390625
-347.69140625
-500.87890625
-720.431640625
-982.55078125
-1245.611328125
-1456.46875
-1566.0703125
-1563.671875
-1495.916015625
-1428.306640625
-1376.251953125
-1286.93359375
-1101.927734375
-836.630859375
-594.033203125
-495.2109375
-580.95703125
-767.583984375
-906.58203125
-904.80078125
-787.4296875
-639.701171875
-506.787109375
-375.9375
-240.56640625
-134.7109375
-88.955078125
-83.587890625
-68.064453125
-11.93359375
75.603515625
157.939453125
187.95703125
129.857421875
-19.529296875
-241.310546875
-529.28515625
-885.013671875
-1261.228515625
-1545.5078125
-1644.638671875
-1578.8671875
-1459.51953125
-1375.1953125
-1325.880859375
-1259.828125
-1136.03515625
-945.505859375
-709.85546875
-479.77734375
-312.732421875
-234.419921875
-235.48046875
-310.232421875
-471.34765625
-712.162109375
-984.9375
-1245.8359375
-1502.3515625
-1782.701171875
-2067.943359375
-2290.296875
-2400.076171875
-2401.064453125
-2312.443359375
-2133.380859375
-1873.4765625
-1594.919921875
-1381.744140625
-1259.203125
-1170.3984375
-1050.4375
-910.1796875
-824.5390625
-838.349609375
-906.0078125
-940.4296875
-912.716796875
-882.642578125
-928.16015625
-1066.84765625
-1264.263671875
-1503.8828125
-1813.640625
-2208.66015625
-2627.083984375
-2948.18359375
-3079.798828125
-3022.591796875
-2852.5625
-2652.06640625
-2458.255859375
-2265.2734375
-2065.255859375
-1884.9375
-1779.650390625
-1784.13671875
-1868.46484375
-1954.236328125
-1985.669921875
-1983.798828125
-2024.689453125
-2165.42578125
-2392.7734375
-2633.40234375
-2800.083984375
-2833.41796875
-2725.89453125
-2528.80859375
-2334.103515625
-2229.32421875
-2250.31640625
-2367.525390625
-2516.89453125
-2648.048828125
-2747.501953125
-2819.646484375
-2854.28125
-2826.44140625
-2731.87890625
-2607.6015625
-2501.6640625
-2428.826171875
-2369.5078125
-2301.705078125
-2209.58203125
-2068.759765625
-1865.33984375
-1646.345703125
-1514.236328125
-1534.75
-1664.6953125
-1800.216796875
-1883.197265625
-1929.83203125
-1972.125
-2020.271484375
-2083.638671875
-2175.45703125
-2271.357421875
-2300.568359375
-2210.865234375
-2022.4140625
-1795.08984375
-1568.95703125
-1368.298828125
-1240.1484375
-1239.509765625
-1370.5234375
-1570.5625
-1756.58984375
-1869.150390625
-1881.828125
-1805.513671875
-1691.630859375
-1600.732421875
-1551.19921875
-1512.953125
-1452.6484375
-1360.23828125
-1230.6640625
-1062.05078125
-897.3515625
-833.23046875
-942.24609375
-1191.076171875
-1467.3359375
-1686.5703125
-1847.5234375
-1985.732421875
-2109.6171875
-2201.353515625
-2259.904296875
-2315.76953125
-2397.056640625
-2486.52734375
-2517.12890625
-2419.05078125
-2183.14453125
-1879.8203125
-1609.3984375
-1433.88671875
-1356.732421875
-1349.158203125
-1369.330078125
-1360.677734375
-1271.447265625
-1105.142578125
-941.419921875
-882.87109375
-973.5390625
-1168.47265625
-1369.41015625
-1480.65234375
-1450.560546875
-1294.416015625
-1089.90234375
-933.697265625
-882.80859375
-930.1953125
-1030.677734375
-1140.3828125
-1231.576171875
-1286.546875
-1295.689453125
-1266.12109375
-1225.251953125
-1207.685546875
-1232.818359375
-1292.62109375
-1362.52734375
-1425.76953125
-1483.97265625
-1540.587890625
-1578.8125
-1566.037109375
-1484.0703125
-1351.73046875
-1217.857421875
-1136.916015625
-1147.349609375
-1254.603515625
-1417.44140625
-1552.962890625
-1574.23828125
-1440.9296875
-1181.01171875
-866.53125
-570.953125
-345.11328125
-216.615234375
-192.404296875
-257.359375
-383.232421875
-549.6328125
-749.927734375
-965.955078125
-1145.1640625
-1226.09765625
-1195.81640625
-1106.728515625
-1021.57421875
-949.009765625
-846.966796875
-684.193359375
-483.990234375
-310.955078125
-230.775390625
-279.173828125
-442.1875
-649.38671875
-800.62890625
-825.095703125
-726.431640625
-572.181640625
-440.873046875
-374.029296875
-363.39453125
-372.94140625
-376.677734375
-381.244140625
-410.7265625
-471.986328125
-545.138671875
-607.376953125
-649.205078125
-662.67578125
-636.77734375
-581.294921875
-534.609375
-520.2890625
-507.18359375
-445.19921875
-340.47265625
-263.828125
-275.83203125
-368.154296875
-486.68359375
-582.775390625
-623.97265625
-584.404296875
-461.822265625
-297.216796875
-145.984375
-23.763671875
101.40234375
261.7265625
451.498046875
635.541015625
771.740234375
815.798828125
729.021484375
512.61328125
236.29296875
8.271484375
-107.498046875
-152.2265625
-245.080078125
-483.701171875
-860.318359375
-1269.009765625
-1593.794921875
-1793.369140625
-1908.814453125
-1998.900390625
-2072.19921875
-2080.197265625
-1973.521484375
-1761.486328125
-1510.83984375
-1285.634765625
-1101.08203125
-947.79296875
-846.9375
-850.62109375
-979.619140625
-1182.033203125
-1364.009765625
-1441.890625
-1357.453125
-1082.26953125
-653.376953125
-195.974609375
137.021484375
270.080078125
236.607421875
106.728515625
-87.966796875
-348.96484375
-663.154296875
-991.23046875
-1295.076171875
-1555.4375
-1765.892578125
-1925.560546875
-2036.5234375
-2095.0703125
-2085.470703125
-1995.119140625
-1841.33203125
-1676.123046875
-1554.99609375
-1494.783203125
-1461.228515625
-1404.3203125
-1310.81640625
-1214.3125
-1144.998046875
-1083.818359375
-991.84375
-880.23828125
-813.251953125
-823.412109375
-851.408203125
-799.529296875
-633.111328125
-406.322265625
-200.76171875
-68.291015625
-29.2421875
-91.638671875
-255.240234375
-506.5234375
-812.10546875
-1107.521484375
-1302.630859375
-1329.40625
-1199.095703125
-1000.78125
-837.130859375
-768.564453125
-809.017578125
-939.798828125
-1109.16796875
-1243.734375
-1295.14453125
-1280.177734375
-1260.1484375
-1275.955078125
-1307.818359375
-1297.951171875
-1210.064453125
-1071.24609375
-961.302734375
-960.60546875
-1105.314453125
-1385.34375
-1764.40625
-2182.10546875
-2548.509765625
-2773.6640625
-2820.40625
-2715.93359375
-2509.666015625
-2244.0390625
-1972.181640625
-1763.171875
-1650.7890625
-1590.431640625
-1502.369140625
-1358.83984375
-1205.6484375
-1098.763671875
-1040.861328125
-981.572265625
-864.7578125
-679.544921875
-481.59375
-356.697265625
-341.875
-389.560546875
-432.990234375
-472.240234375
-553.486328125
-667.19140625
-725.658203125
-669.958984375
-554.673828125
-481.220703125
-467.470703125
-424.794921875
-257.0546875
49.25
423.693359375
764.248046875
993.896484375
1105.55078125
1166.25390625
1254.30859375
1380.185546875
1483.51171875
1507.98046875
1453.919921875
1350.720703125
1207.5546875
1012.138671875
760.130859375
466.28125
160.888671875
-106.490234375
-277.8359375
-332.07421875
-316.173828125
-302.892578125
-314.3046875
-314.41796875
-288.078125
-298.701171875
-437.091796875
-716.646484375
-1040.97265625
-1277.830078125
-1350.634765625
-1260.962890625
-1054.5234375
-792.728515625
-543.921875
-362.37890625
-256.205078125
-191.396484375
-144.443359375
-142.30078125
-236.630859375
-447.595703125
-747.73828125
-1086.48046875
-1400.232421875
-1604.115234375
-1621.697265625
-1455.77734375
-1210.7265625
-1011.53515625
-900.068359375
-825.69140625
-724.755859375
-579.560546875
-403.8828125
-212.724609375
-31.12890625
89.998046875
101.0625
0.0390625
-164.3828125
-337.427734375
-492.84375
-620.798828125
-695.6875
-668.998046875
-498.087890625
-188.943359375
176.18359375
453.232421875
506.07421875
300.806640625
-53.037109375
-370.171875
-520.4375
-502.921875
-400.365234375
-283.123046875
-172.6875
-76.11328125
-12.11328125
8.08984375
-6.109375
-51.912109375
-150.423828125
-310.576171875
-492.142578125
-635.859375
-723.279296875
-776.8515625
-806.060546875
-791.4296875
-730.80078125
-667.998046875
-657.349609375
-721.287109375
-854.322265625
-1039.56640625
-1239.1796875
-1393.154296875
-1456.71875
-1425.91015625
-1307.646484375
-1092.84375
-799.044921875
-522.00390625
-388.7890625
-443.5546875
-609.314453125
-768.96875
-851.869140625
-837.041015625
-724.376953125
-545.4765625
-379.783203125
-311.298828125
-356.650390625
-450.98828125
-508.43359375
-492.7578125
-440.96484375
-431.8515625
-522.4296875
-697.2578125
-880.5234375
-1005.673828125
-1065.62890625
-1087.517578125
-1077.388671875
-1015.55859375
-900.94921875
-773.6796875
-686.78125
-669.001953125
-716.09765625
-803.498046875
-904.736328125
-1008.623046875
-1116.96875
-1213.56640625
-1244.15234375
-1154.015625
-951.076171875
-709.626953125
-502.837890625
-350.87890625
-241.931640625
-174.15234375
-151.658203125
-158.42578125
-170.357421875
-192.66796875
-259.6953125
-390.779296875
-560.203125
-711.169921875
-785.025390625
-743.7890625
-599.658203125
-443.416015625
-418.84765625
-624.39453125
-1020.380859375
-1444.927734375
-1736.3359375
-1843.525390625
-1822.974609375
-1750.29296875
-1658.376953125
-1556.46875
-1473.080078125
-1448.67578125
-1492.4765625
-1574.73046875
-1668.6953125
-1777.25390625
-1903.24609375
-2013.0703125
-2057.69140625
-2028.85546875
-1973.2734375
-1945.478515625
-1959.734375
-1989.181640625
-1992.3046875
-1931.140625
-1786.10546875
-1579.697265625
-1379.908203125
-1251.00390625
-1187.771484375
-1114.177734375
-964.0078125
-758.779296875
-594.423828125
-553.083984375
-636.115234375
-775.75
-893.1640625
-943.60546875
-928.6640625
-884.078125
-848.083984375
-825.263671875
-782.359375
-688.8203125
-555.79296875
-425.033203125
-330.595703125
-290.75390625
-325.8828125
-447.873046875
-624.23046875
-788.056640625
-906.494140625
-1013.765625
-1148.078125
-1277.294921875
-1327.119140625
-1277.068359375
-1186.826171875
-1117.255859375
-1058.921875
-957.177734375
-783.154296875
-557.517578125
-321.537109375
-110.36328125
52.859375
161.935546875
231.17578125
279.478515625
305.76953125
287.36328125
204.31640625
61.4453125
-110.37890625
-268.400390625
-377.07421875
-422.56640625
-410.994140625
-353.296875
-259.607421875
-150.376953125
-54.8359375
20.73046875
113.69921875
266.291015625
458.734375
601.462890625
607.845703125
465.138671875
227.517578125
-40.0
-288.6171875
-471.689453125
-544.31640625
-496.865234375
-372.873046875
-234.302734375
-112.564453125
-1.740234375
113.619140625
243.666015625
396.083984375
561.931640625
691.41796875
713.49609375
601.416015625
402.11328125
180.55859375
-48.3359375
-308.765625
-606.302734375
-922.982421875
-1261.337890625
-1637.615234375
-2012.20703125
-2275.546875
-2344.453125
-2249.921875
-2097.19140625
-1961.3828125
-1856.892578125
-1780.853515625
-1725.9375
-1649.970703125
-1490.68359375
-1234.78515625
-939.572265625
-670.544921875
-449.076171875
-272.59765625
-142.068359375
-41.505859375
68.0703125
187.708984375
237.26171875
125.57421875
-135.587890625
-422.416015625
-602.76171875
-622.8203125
-507.998046875
-331.41796875
-190.4765625
-161.7109375
-240.185546875
-338.84375
-366.376953125
-291.724609375
-129.6328125
96.3828125
346.498046875
551.12890625
651.9453125
653.591796875
605.21484375
537.265625
447.15625
339.779296875
241.380859375
166.9296875
111.376953125
85.5234375
120.771484375
212.06640625
289.482421875
284.021484375
201.111328125
89.14453125
-47.62109375
-248.298828125
-499.015625
-691.427734375
-715.541015625
-571.966796875
-363.498046875
-192.634765625
-95.60546875
-60.251953125
-66.236328125
-98.869140625
-148.314453125
-203.9609375
-236.169921875
-191.658203125
-42.439453125
149.021484375
246.7578125
155.173828125
-89.0390625
-350.6015625
-506.904296875
-513.1015625
-383.921875
-155.94921875
119.212890625
366.759765625
498.01171875
446.47265625
218.43359375
-80.705078125
-296.263671875
-338.068359375
-248.59375
-139.05859375
-66.31640625
-3.18359375
76.984375
138.185546875
128.505859375
53.25
-32.9765625
-88.45703125
-108.48828125
-102.0625
-76.970703125
-43.654296875
-8.876953125
28.40625
51.541015625
9.251953125
-137.78125
-351.984375
-537.677734375
-636.892578125
-676.02734375
-703.822265625
-717.30859375
-678.39453125
-582.23828125
-474.18359375
-402.462890625
-378.07421875
-379.01953125
-373.5078125
-340.294921875
-287.083984375
-251.439453125
-263.9765625
-302.625
-298.705078125
-201.92578125
-35.8125
118.35546875
191.8125
182.337890625
144.9609375
135.509765625
164.3984375
202.630859375
223.3515625
224.06640625
207.55859375
161.14453125
71.97265625
-47.228515625
-167.91796875
-277.46875
-380.466796875
-470.498046875
-529.423828125
-566.296875
-629.484375
-751.4296875
-890.90625
-959.78515625
-914.130859375
-801.130859375
-707.267578125
-673.16796875
-671.16015625
-657.048828125
-623.32421875
-592.23828125
-567.72265625
-515.572265625
-403.736328125
-255.21875
-144.13671875
-132.6875
-218.2421875
-342.134765625
-435.57421875
-450.3125
-366.091796875
-197.724609375
2.99609375
174.919921875
289.814453125
359.919921875
401.443359375
405.65234375
355.3203125
256.560546875
140.0
37.2421875
-30.828125
-49.875
-17.126953125
43.794921875
86.501953125
72.416015625
1.298828125
-83.390625
-114.1796875
-34.171875
166.90234375
441.56640625
718.123046875
952.99609375
1147.841796875
1318.0859375
1457.85546875
1538.927734375
1529.2890625
1405.455078125
1163.330078125
833.453125
477.57421875
156.5
-93.333984375
-246.40625
-275.21484375
-179.53125
-18.419921875
121.392578125
194.224609375
208.892578125
176.630859375
84.44921875
-65.228515625
-224.400390625
-336.466796875
-379.84765625
-350.54296875
-231.77734375
-24.779296875
204.689453125
360.869140625
406.951171875
383.935546875
334.337890625
246.53515625
94.158203125
-102.017578125
-282.16796875
-403.923828125
-471.111328125
-518.796875
-585.423828125
-682.689453125
-771.455078125
-782.37109375
-688.75
-554.888671875
-487.373046875
-537.443359375
-670.283203125
-826.626953125
-985.755859375
-1158.22265625
-1342.27734375
-1510.87109375
-1632.853515625
-1686.60546875
-1654.3828125
-1525.669921875
-1321.525390625
-1106.4296875
-953.53515625
-887.650390625
-872.796875
-865.544921875
-866.62109375
-900.712890625
-958.986328125
-999.41015625
-1009.76953125
-1030.009765625
-1086.42578125
-1135.158203125
-1110.287109375
-1013.892578125
-918.916015625
-884.15234375
-898.224609375
-906.826171875
-863.12890625
-749.275390625
-584.671875
-428.359375
-349.0390625
-379.044921875
-511.572265625
-736.54296875
-1040.33984375
-1360.193359375
-1583.470703125
-1628.576171875
-1512.55859375
-1323.095703125
-1146.984375
-1038.46484375
-1015.267578125
-1045.294921875
-1063.134765625
-1043.873046875
-1045.080078125
-1132.486328125
-1276.435546875
-1371.060546875
-1355.90234375
-1274.306640625
-1207.966796875
-1196.669921875
-1228.015625
-1259.130859375
-1235.58984375
-1138.994140625
-1042.52734375
-1074.759765625
-1288.650390625
-1592.25
-1838.431640625
-1952.71484375
-1941.6796875
-1819.69921875
-1593.748046875
-1309.52734375
-1048.587890625
-865.103515625
-762.666015625
-732.16796875
-760.724609375
-792.548828125
-743.537109375
-600.306640625
-471.123046875
-489.05859375
-673.689453125
-921.53125
-1119.474609375
-1226.99609375
-1252.029296875
-1199.203125
-1072.677734375
-906.82421875
-759.64453125
-668.31640625
-617.318359375
-551.041015625
-423.166015625
-249.70703125
-118.0546875
-123.76171875
-277.513671875
-477.255859375
-587.31640625
-551.078125
-429.396484375
-343.6015625
-389.90234375
-584.90625
-852.9609375
-1057.634765625
-1081.1953125
-909.544921875
-642.205078125
-408.873046875
-280.115234375
-260.369140625
-338.763671875
-509.369140625
-741.775390625
-965.943359375
-1106.919921875
-1126.1015625
-1023.931640625
-820.4296875
-546.7890625
-243.140625
54.171875
322.98828125
546.4453125
701.22265625
765.720703125
736.9375
630.724609375
467.76171875
264.66796875
33.716796875
-215.216796875
-467.94921875
-698.623046875
-880.892578125
-1014.13671875
-1124.58984375
-1226.85546875
-1298.0390625
-1309.908203125
-1275.8046875
-1240.376953125
-1229.091796875
-1237.88671875
-1271.775390625
-1355.05078125
-1486.791015625
-1620.08984375
-1716.251953125
-1798.83203125
-1915.8203125
-2051.892578125
-2114.56640625
-2022.509765625
-1790.607421875
-1517.921875
-1306.30859375
-1200.62890625
-1190.623046875
-1243.078125
-1322.66015625
-1393.060546875
-1415.66796875
-1362.421875
-1241.470703125
-1111.728515625
-1057.44921875
-1124.462890625
-1268.306640625
-1374.751953125
-1352.009765625
-1211.05078125
-1047.62109375
-941.873046875
-887.103515625
-822.751953125
-718.828125
-606.025390625
-530.970703125
-509.517578125
-529.271484375
-574.642578125
-635.837890625
-706.396484375
-781.119140625
-843.525390625
-850.021484375
-750.19140625
-543.4765625
-301.779296875
-112.880859375
-6.720703125
47.78515625
88.087890625
127.833984375
172.537109375
227.900390625
280.708984375
296.017578125
247.587890625
135.404296875
-35.349609375
-272.150390625
-575.880859375
-918.029296875
-1254.39453125
-1553.703125
-1801.353515625
-1987.888671875
-2112.853515625
-2194.013671875
-2253.0859375
-2288.828125
-2272.126953125
-2164.859375
-1938.9921875
-1593.470703125
-1174.6875
-773.669921875
-474.14453125
-293.189453125
-188.18359375
-125.123046875
-118.5546875
-196.236328125
-350.705078125
-547.25390625
-759.97265625
-969.412109375
-1134.939453125
-1208.361328125
-1184.50390625
-1109.05859375
-1022.259765625
-922.36328125
-805.76953125
-713.35546875
-694.03515625
-731.01953125
-750.4921875
-714.361328125
-665.99609375
-665.392578125
-717.841796875
-802.013671875
-937.6015625
-1169.30859375
-1485.435546875
-1802.263671875
-2044.453125
-2204.01953125
-2304.12890625
-2346.88671875
-2331.81640625
-2295.263671875
-2282.697265625
-2288.234375
-2262.14453125
-2179.228515625
-2061.75390625
-1928.88671875
-1767.00390625
-1575.017578125
-1403.4453125
-1303.927734375
-1247.94140625
-1136.33203125
-903.982421875
-597.3046875
-339.361328125
-230.46484375
-283.857421875
-433.4765625
-584.328125
-669.55078125
-690.154296875
-709.8359375
-794.0546875
-938.6171875
-1063.384765625
-1088.341796875
-1013.79296875
-915.4453125
-863.615234375
-862.796875
-872.138671875
-862.5859375
-834.833984375
-794.474609375
-738.736328125
-672.603515625
-614.17578125
-570.841796875
-529.560546875
-492.818359375
-512.208984375
-653.08203125
-915.23828125
-1210.666015625
-1438.40625
-1571.0
-1650.626953125
-1712.27734375
-1741.609375
-1714.3203125
-1645.236328125
-1570.439453125
-1495.1171875
-1395.46875
-1279.75
-1216.05078125
-1271.37890625
-1428.97265625
-1585.662109375
-1633.345703125
-1535.375
-1333.16015625
-1104.1640625
-922.427734375
-836.927734375
-857.01171875
-947.548828125
-1045.9765625
-1093.751953125
-1056.7578125
-923.115234375
-693.673828125
-384.146484375
-35.0703125
291.51953125
536.119140625
665.21875
670.3984375
553.076171875
326.6875
37.294921875
-239.498046875
-447.646484375
-598.44140625
-752.49609375
-946.98046875
-1151.0703125
-1299.8515625
-1363.19921875
-1373.478515625
-1393.537109375
-1467.62109375
-1597.193359375
-1748.21484375
-1876.30078125
-1954.173828125
-1984.619140625
-1987.294921875
-1969.46875
-1911.568359375
-1788.904296875
-1611.390625
-1435.451171875
-1326.859375
-1311.208984375
-1367.314453125
-1464.8125
-1590.73046875
-1734.8203125
-1872.419921875
-1982.935546875
-2071.92578125
-2150.083984375
-2200.255859375
-2198.134765625
-2163.271484375
-2145.296875
-2137.158203125
-2036.162109375
-1731.373046875
-1224.544921875
-641.08984375
-127.7109375
241.416015625
472.287109375
605.150390625
673.47265625
687.193359375
641.79296875
548.533203125
453.576171875
411.45703125
434.53125
479.84765625
492.466796875
459.189453125
423.04296875
448.951171875
561.892578125
702.525390625
754.71484375
642.673828125
402.595703125
142.818359375
-57.6953125
-187.48046875
-256.412109375
-264.744140625
-233.224609375
-217.80859375
-259.21484375
-341.4609375
-427.748046875
-512.140625
-601.376953125
-666.76171875
-660.6875
-581.61328125
-486.3046875
-427.70703125
-401.771484375
-359.541015625
-254.55078125
-81.51953125
108.951171875
235.4765625
252.421875
198.361328125
159.029296875
178.0390625
221.158203125
225.6484375
158.162109375
22.681640625
-154.078125
-328.916015625
-460.4765625
-543.990234375
-614.736328125
-704.6875
-812.3828125
-927.07421875
-1060.322265625
-1232.85546875
-1443.126953125
-1663.509765625
-1852.330078125
-1959.416015625
-1950.494140625
-1857.392578125
-1783.26171875
-1814.951171875
-1927.720703125
-2003.328125
-1941.06640625
-1728.294921875
-1414.400390625
-1062.0859375
-739.591796875
-524.177734375
-476.45703125
-606.646484375
-866.298828125
-1163.900390625
-1398.84375
-1516.328125
-1548.2890625
-1584.462890625
-1690.24609375
-1863.68359375
-2070.185546875
-2283.552734375
-2473.4921875
-2587.548828125
-2588.302734375
-2500.66015625
-2388.169921875
-2282.318359375
-2162.671875
-2007.650390625
-1836.03515625
-1688.779296875
-1590.923828125
-1539.322265625
-1505.900390625
-1440.708984375
-1294.076171875
-1060.15625
-792.083984375
-555.1796875
-366.275390625
-192.560546875
-7.33984375
171.47265625
304.5625
376.623046875
400.443359375
378.1640625
281.15625
88.7890625
-156.302734375
-354.22265625
-421.921875
-351.306640625
-186.6015625
33.177734375
280.23828125
499.8828125
616.259765625
601.328125
511.041015625
420.767578125
334.072265625
181.345703125
-94.93359375
-474.390625
-871.546875
-1190.359375
-1373.146484375
-1432.5703125
-1447.791015625
-1500.03125
-1590.1953125
-1635.421875
-1561.4296875
-1379.021484375
-1152.359375
-918.115234375
-673.029296875
-429.130859375
-233.517578125
-118.552734375
-66.0703125
-45.271484375
-65.236328125
-159.6875
-322.365234375
-480.48046875
-542.10546875
-466.37109375
-288.970703125
-86.306640625
83.28515625
206.67578125
292.54296875
336.619140625
326.54296875
276.248046875
228.861328125
210.03125
191.88671875
118.513671875
-40.759765625
-272.8828125
-540.884765625
-804.685546875
-1033.251953125
-1216.890625
-1363.6640625
-1471.755859375
-1521.671875
-1518.07421875
-1517.701171875
-1570.779296875
-1637.318359375
-1610.802734375
-1439.638671875
-1181.65234375
-917.0703125
-655.43359375
-371.345703125
-97.36328125
76.224609375
86.12890625
-62.29296875
-324.890625
-635.201171875
-891.81640625
-995.697265625
-936.43359375
-808.59375
-715.494140625
-682.943359375
-684.22265625
-704.875
-740.1171875
-761.455078125
-745.650390625
-729.220703125
-777.482421875
-889.4140625
-981.25
-984.619140625
-920.0
-844.552734375
-764.65234375
-647.43359375
-504.408203125
-413.64453125
-448.677734375
-617.6328125
-882.896484375
-1205.171875
-1538.890625
-1805.478515625
-1915.7578125
-1835.1171875
-1613.541015625
-1345.28125
-1108.56640625
-940.771484375
-842.404296875
-781.5234375
-706.53515625
-583.228515625
-424.455078125
-267.59375
-123.34375
30.19140625
196.484375
333.451171875
403.626953125
434.59765625
492.7578125
592.55859375
662.05859375
616.1328125
447.814453125
229.73828125
34.875
-127.328125
-301.822265625
-534.45703125
-830.900390625
-1153.24609375
-1444.552734375
-1657.1640625
-1765.369140625
-1764.203125
-1673.31640625
-1547.3125
-1462.171875
-1462.919921875
-1519.30078125
-1551.62109375
-1511.525390625
-1426.791015625
-1358.0234375
-1324.298828125
-1286.44921875
-1194.2421875
-1029.7734375
-807.048828125
-553.32421875
-301.564453125
-83.841796875
85.080078125
210.87890625
292.76171875
299.998046875
194.29296875
-19.642578125
-278.16796875
-500.958984375
-644.70703125
-714.25
-733.419921875
-718.525390625
-680.154296875
-639.05078125
-627.28515625
-665.931640625
-742.0
-816.232421875
-861.8359375
-891.0703125
-931.9296875
-978.375
-978.201171875
-879.853515625
-685.029296875
-448.384765625
-232.568359375
-71.548828125
32.0859375
93.44921875
133.205078125
165.494140625
188.10546875
188.724609375
164.853515625
130.103515625
92.59375
33.177734375
-78.51171875
-238.224609375
-386.3984375
-448.41796875
-399.515625
-282.607421875
-160.880859375
-65.88671875
0.15234375
29.798828125
6.107421875
-67.31640625
-158.669921875
-241.953125
-319.693359375
-399.212890625
-465.107421875
-492.77734375
-471.376953125
-391.638671875
-233.287109375
-7.701171875
189.240234375
216.529296875
10.677734375
-347.689453125
-706.37109375
-964.861328125
-1115.44921875
-1193.509765625
-1226.591796875
-1230.71484375
-1226.15625
-1242.14453125
-1310.138671875
-1446.638671875
-1627.58203125
-1782.1796875
-1831.78515625
-1745.47265625
-1553.921875
-1310.216796875
-1046.57421875
-770.07421875
-490.1875
-242.845703125
-83.76953125
-48.89453125
-113.7265625
-199.826171875
-235.0703125
-208.646484375
-164.689453125
-154.958984375
-207.66796875
-319.837890625
-446.716796875
-506.552734375
-440.0546875
-283.3515625
-154.53125
-146.4609375
-247.783203125
-378.087890625
-471.326171875
-502.509765625
-463.58984375
-356.6640625
-202.95703125
-21.634765625
196.9765625
459.83203125
711.572265625
851.08984375
829.953125
706.8125
583.275390625
509.53125
474.333984375
459.076171875
460.271484375
463.6015625
431.767578125
332.111328125
168.955078125
-4.75
-97.4375
-23.857421875
220.625
530.1328125
765.4140625
866.01953125
858.111328125
757.283203125
520.49609375
121.724609375
-374.419921875
-865.873046875
-1312.224609375
-1724.9765625
-2074.068359375
-2273.0859375
-2275.7265625
-2136.416015625
-1947.876953125
-1756.3359375
-1566.796875
-1394.630859375
-1266.576171875
-1186.40234375
-1140.5859375
-1133.021484375
-1178.630859375
-1261.931640625
-1335.08203125
-1366.123046875
-1365.498046875
-1357.439453125
-1349.787109375
-1346.708984375
-1372.029296875
-1455.923828125
-1596.59765625
-1744.576171875
-1830.658203125
-1815.6953125
-1719.98828125
-1602.57421875
-1507.162109375
-1433.294921875
-1363.44921875
-1301.095703125
-1262.52734375
-1242.0859375
-1212.15625
-1156.31640625
-1078.7421875
-983.1953125
-873.03125
-774.96484375
-725.576171875
-716.29296875
-683.900390625
-584.1640625
-455.642578125
-383.541015625
-412.908203125
-518.103515625
-638.35546875
-713.5703125
-702.4609375
-609.58984375
-499.767578125
-452.380859375
-488.47265625
-561.865234375
-624.779296875
-674.75
-724.830078125
-752.572265625
-704.15625
-547.859375
-314.9453125
-87.962890625
57.025390625
111.3515625
137.365234375
194.908203125
262.326171875
250.208984375
99.1796875
-156.0078125
-425.79296875
-641.859375
-777.853515625
-825.14453125
-788.802734375
-705.02734375
-628.654296875
-588.833984375
-568.572265625
-531.228515625
-455.078125
-342.76171875
-216.626953125
-113.30859375
-66.294921875
-78.4140625
-118.22265625
-153.77734375
-180.779296875
-201.28515625
-182.033203125
-63.7109375
170.41796875
448.455078125
654.8125
722.484375
667.255859375
534.765625
341.5546875
84.84375
-208.896484375
-475.28515625
-656.3671875
-740.93359375
-762.330078125
-770.541015625
-804.693359375
-873.5546875
-953.80078125
-1014.8671875
-1046.56640625
-1053.634765625
-1029.55859375
-958.37890625
-847.896484375
-740.505859375
-679.5078125
-678.359375
-729.6875
-823.41796875
-939.849609375
-1041.25390625
-1090.15625
-1066.98046875
-958.0
-746.91015625
-446.751953125
-129.41796875
111.271484375
233.853515625
270.0546875
274.955078125
280.453125
295.3359375
313.826171875
304.41015625
218.181640625
42.19140625
-161.12109375
-297.927734375
-338.494140625
-355.529296875
-452.85546875
-654.703125
-870.751953125
-971.28125
-892.611328125
-670.896484375
-392.69140625
-138.0078125
32.97265625
82.869140625
27.345703125
-49.912109375
-55.22265625
28.6484375
135.62890625
201.705078125
231.357421875
268.224609375
330.236328125
401.75390625
472.216796875
548.353515625
629.806640625
702.435546875
764.615234375
838.416015625
940.75390625
1056.177734375
1151.76171875
1209.810546875
1230.23828125
1205.79296875
1117.34375
964.91796875
791.037109375
657.17578125
598.3515625
608.4609375
657.46484375
697.486328125
656.4375
471.890625
167.80078125
-120.044921875
-235.20703125
-124.478515625
141.443359375
449.3984375
705.251953125
828.66015625
761.30078125
524.064453125
228.22265625
-19.63671875
-210.203125
-393.001953125
-564.427734375
-647.51171875
-590.935546875
-446.048828125
-324.8359375
-304.298828125
-382.75390625
-500.388671875
-579.814453125
-569.75
-486.619140625
-418.728515625
-468.2890625
-672.59375
-975.732421875
-1272.07421875
-1479.212890625
-1586.267578125
-1651.6328125
-1756.716796875
-1946.564453125
-2196.3984375
-2424.755859375
-2542.337890625
-2505.337890625
-2340.15625
-2121.841796875
-1923.345703125
-1781.74609375
-1707.1875
-1703.29296875
-1755.24609375
-1802.318359375
-1755.09765625
-1565.689453125
-1278.64453125
-1001.55078125
-826.248046875
-779.58203125
-833.591796875
-939.4453125
-1048.4765625
-1123.2421875
-1153.728515625
-1167.734375
-1209.16015625
-1287.6640625
-1348.49609375
-1307.0546875
-1124.6796875
-846.4453125
-558.974609375
-318.966796875
-130.9921875
17.052734375
118.380859375
149.646484375
94.462890625
-39.73828125
-219.951171875
-403.6171875
-568.369140625
-727.04296875
-904.96484375
-1108.40625
-1330.24609375
-1575.6015625
-1848.232421875
-2105.88671875
-2266.7578125
-2288.25390625
-2220.5390625
-2154.31640625
-2124.02734375
-2084.04296875
-1970.59375
-1761.380859375
-1477.7109375
-1155.291015625
-821.5546875
-487.41796875
-156.369140625
150.3984375
384.072265625
502.115234375
512.923828125
469.14453125
413.57421875
348.923828125
264.9453125
173.4375
100.201171875
53.591796875
18.591796875
-18.255859375
-47.650390625
-43.64453125
10.05859375
97.966796875
177.69140625
211.42578125
190.537109375
122.859375
3.869140625
-178.125
-402.08203125
-600.900390625
-709.232421875
-719.521484375
-673.94921875
-603.72265625
-498.14453125
-343.986328125
-176.93359375
-66.23046875
-42.5703125
-62.041015625
-59.814453125
-28.552734375
-18.083984375
-57.146484375
-104.306640625
-91.32421875
6.767578125
162.5625
332.220703125
468.197265625
514.27734375
438.74609375
[truncated: 70,593 more chars]
