# Supplementary material for: Widespread extracellular electron transfer pathways for charging microbial cytochrome OmcS nanowires via periplasmic cytochromes PpcABCDE
Source: Nat Commun. 2024 Mar 20;15:2434. doi: 10.1038/s41467-024-46192-0 (PMC10954620; doi:10.1038/s41467-024-46192-0)
Supplement: Supplementary file 4 — Source Data [file 41467_2024_46192_MOESM4_ESM.zip › 9. Malvankar_Source_Data/9. Malvankar_Source_Data_NMR/Fig_6_PpcA reoxidation/Fig6_PpcA_Gs_Reoxidation_7.txt]

# File created = Friday, November 24, 2023 at 11:18:57 PM Western European Standard Time
# Data set = PpcA_Gs_Reoxidation_Experiments_NMR  11  1  /Users/pilarcportela/Topspin_examdata
# Spectral Region:
# LEFT = 24.728479385375977 ppm. RIGHT = -15.326944503550585 ppm.
#
# SIZE = 32768 ( = number of points)
#
# In the following ordering is from the 'left' to the 'right' limits!
# Lines beginning with '#' must be considered as comment lines.
#
-3789.71875
-3735.37109375
-3685.1181640625
-3622.5341796875
-3552.5
-3492.619140625
-3442.021484375
-3384.302734375
-3321.7734375
-3281.197265625
-3279.4375
-3305.158203125
-3340.451171875
-3376.8935546875
-3399.400390625
-3378.31640625
-3298.5517578125
-3185.080078125
-3083.65625
-3024.1845703125
-3011.5673828125
-3035.8212890625
-3073.9013671875
-3095.4521484375
-3090.1748046875
-3085.0673828125
-3114.8076171875
-3176.5576171875
-3230.5947265625
-3244.0244140625
-3218.2890625
-3176.228515625
-3140.4619140625
-3124.9453125
-3128.7568359375
-3133.2392578125
-3120.5830078125
-3098.837890625
-3092.8037109375
-3107.158203125
-3118.8095703125
-3114.615234375
-3116.689453125
-3155.115234375
-3230.275390625
-3316.98828125
-3389.1796875
-3418.7841796875
-3365.984375
-3208.1015625
-2985.9970703125
-2794.0517578125
-2705.1064453125
-2715.2373046875
-2771.115234375
-2834.890625
-2903.255859375
-2972.8193359375
-3015.203125
-2998.7216796875
-2923.380859375
-2823.23828125
-2738.9697265625
-2696.4794921875
-2706.6669921875
-2769.4775390625
-2870.0419921875
-2979.400390625
-3070.4560546875
-3133.111328125
-3168.9990234375
-3177.4404296875
-3158.7998046875
-3128.578125
-3108.623046875
-3095.2138671875
-3052.0390625
-2953.6044921875
-2831.0009765625
-2757.5283203125
-2785.6318359375
-2905.5517578125
-3061.5888671875
-3194.68359375
-3270.6162109375
-3287.333984375
-3267.16796875
-3234.0419921875
-3191.146484375
-3127.5341796875
-3048.6123046875
-2985.5517578125
-2964.7880859375
-2980.2646484375
-3009.0673828125
-3044.7080078125
-3098.3837890625
-3173.0361328125
-3255.2421875
-3334.529296875
-3416.017578125
-3510.72265625
-3624.2958984375
-3755.4560546875
-3891.6884765625
-4005.1298828125
-4069.703125
-4089.5244140625
-4096.189453125
-4109.857421875
-4117.0
-4095.47265625
-4043.748046875
-3968.18359375
-3856.4482421875
-3689.3818359375
-3474.935546875
-3246.3125
-3025.83203125
-2813.80078125
-2616.0419921875
-2454.5634765625
-2336.248046875
-2233.69921875
-2119.4931640625
-2006.3076171875
-1931.322265625
-1911.5771484375
-1941.39453125
-2029.4501953125
-2205.37109375
-2475.8876953125
-2793.1826171875
-3078.8212890625
-3265.365234375
-3309.7138671875
-3195.466796875
-2952.7421875
-2665.0283203125
-2423.1083984375
-2263.8447265625
-2169.65625
-2124.9658203125
-2145.3720703125
-2242.92578125
-2391.4599609375
-2549.80859375
-2703.515625
-2858.71875
-3004.3466796875
-3109.8232421875
-3163.5849609375
-3190.3583984375
-3220.8134765625
-3260.2001953125
-3295.3017578125
-3316.4365234375
-3320.2568359375
-3302.830078125
-3264.4365234375
-3214.3642578125
-3158.3671875
-3086.9072265625
-2988.447265625
-2870.275390625
-2752.5458984375
-2642.6474609375
-2528.3544921875
-2398.4912109375
-2260.0634765625
-2132.3271484375
-2033.111328125
-1975.4169921875
-1970.8291015625
-2029.8037109375
-2156.037109375
-2335.4296875
-2527.9794921875
-2682.14453125
-2773.435546875
-2827.138671875
-2887.4091796875
-2961.9091796875
-3011.3115234375
-2996.1025390625
-2917.4599609375
-2806.99609375
-2696.087890625
-2607.3037109375
-2555.0732421875
-2529.7919921875
-2489.69140625
-2395.15625
-2256.2177734375
-2130.369140625
-2069.3251953125
-2078.8173828125
-2129.193359375
-2187.275390625
-2231.7763671875
-2254.9013671875
-2264.7177734375
-2282.31640625
-2327.57421875
-2408.1201171875
-2522.6513671875
-2666.33984375
-2826.5546875
-2979.798828125
-3101.9345703125
-3181.109375
-3217.4765625
-3213.662109375
-3170.09375
-3088.4345703125
-2978.0654296875
-2861.3603515625
-2769.3017578125
-2719.326171875
-2690.3759765625
-2629.8525390625
-2500.3642578125
-2322.904296875
-2168.8623046875
-2108.6103515625
-2167.8203125
-2323.6181640625
-2527.68359375
-2729.427734375
-2889.72265625
-2989.69921875
-3037.25390625
-3066.4248046875
-3121.3642578125
-3225.39453125
-3356.6572265625
-3459.837890625
-3492.1591796875
-3458.49609375
-3396.6787109375
-3333.11328125
-3264.6337890625
-3184.595703125
-3112.2470703125
-3084.146484375
-3118.9169921875
-3197.810546875
-3279.611328125
-3329.4140625
-3332.9931640625
-3290.314453125
-3204.013671875
-3080.7314453125
-2944.16015625
-2837.5380859375
-2797.83984375
-2818.796875
-2845.5166015625
-2818.4912109375
-2728.2294921875
-2622.859375
-2560.314453125
-2558.13671875
-2592.0654296875
-2633.49609375
-2675.2431640625
-2722.84765625
-2778.35546875
-2843.47265625
-2927.3046875
-3032.2685546875
-3131.62890625
-3178.2197265625
-3147.1611328125
-3065.1923828125
-2990.5283203125
-2965.6416015625
-2991.08203125
-3036.3125
-3066.873046875
-3065.84765625
-3040.7021484375
-3012.0595703125
-2991.3994140625
-2971.087890625
-2941.7705078125
-2916.2666015625
-2925.6142578125
-2987.7783203125
-3085.4873046875
-3176.6572265625
-3222.287109375
-3205.7412109375
-3135.3828125
-3034.916015625
-2926.7275390625
-2819.0703125
-2709.966796875
-2602.45703125
-2508.5439453125
-2434.2958984375
-2368.3212890625
-2293.6015625
-2210.2490234375
-2141.6796875
-2117.853515625
-2152.6767578125
-2231.291015625
-2311.0244140625
-2336.03515625
-2263.7724609375
-2091.6123046875
-1864.7529296875
-1654.9208984375
-1520.3681640625
-1474.82421875
-1489.369140625
-1523.38671875
-1552.84375
-1571.0029296875
-1573.28515625
-1555.0439453125
-1524.578125
-1507.1298828125
-1530.8232421875
-1613.287109375
-1759.7578125
-1960.1455078125
-2181.7119140625
-2377.23046875
-2512.197265625
-2578.7978515625
-2578.60546875
-2507.587890625
-2377.345703125
-2244.009765625
-2190.7744140625
-2269.349609375
-2461.0654296875
-2691.0126953125
-2870.9423828125
-2940.2900390625
-2896.5126953125
-2799.6337890625
-2730.6484375
-2727.8720703125
-2765.7353515625
-2797.3486328125
-2803.3056640625
-2791.1962890625
-2766.37890625
-2724.6240234375
-2666.7099609375
-2601.052734375
-2533.7861328125
-2472.626953125
-2439.2666015625
-2459.794921875
-2537.6962890625
-2647.3935546875
-2755.3515625
-2834.5498046875
-2860.7119140625
-2819.9423828125
-2734.8779296875
-2665.3515625
-2659.2939453125
-2704.439453125
-2744.0693359375
-2741.0419921875
-2714.5517578125
-2713.6279296875
-2768.474609375
-2874.56640625
-3013.67578125
-3174.498046875
-3345.5986328125
-3493.2470703125
-3560.3720703125
-3502.5107421875
-3329.1484375
-3102.0712890625
-2888.2861328125
-2719.5400390625
-2596.4384765625
-2512.6572265625
-2459.1416015625
-2417.490234375
-2374.6796875
-2344.806640625
-2353.8720703125
-2396.2744140625
-2425.8818359375
-2401.783203125
-2328.4853515625
-2239.994140625
-2160.9794921875
-2102.828125
-2087.208984375
-2147.6962890625
-2302.0283203125
-2533.5146484375
-2800.2763671875
-3054.439453125
-3259.2900390625
-3406.6455078125
-3520.3759765625
-3627.2587890625
-3718.751953125
-3754.1298828125
-3707.6337890625
-3601.6044921875
-3485.8515625
-3391.9267578125
-3311.23828125
-3207.625
-3047.248046875
-2829.693359375
-2598.78515625
-2411.9794921875
-2290.107421875
-2207.78125
-2139.8251953125
-2096.7333984375
-2094.11328125
-2103.7724609375
-2069.208984375
-1972.337890625
-1857.607421875
-1779.7373046875
-1747.1220703125
-1727.396484375
-1690.39453125
-1630.357421875
-1559.1904296875
-1495.5390625
-1454.126953125
-1431.0595703125
-1403.287109375
-1353.966796875
-1293.833984375
-1246.98828125
-1223.19140625
-1218.814453125
-1236.666015625
-1279.818359375
-1322.435546875
-1312.287109375
-1220.1103515625
-1075.978515625
-943.0830078125
-863.3017578125
-840.201171875
-864.2412109375
-931.84375
-1037.0595703125
-1161.8125
-1282.591796875
-1377.2705078125
-1422.833984375
-1404.5341796875
-1343.97265625
-1309.2470703125
-1373.162109375
-1548.8466796875
-1770.50390625
-1941.8134765625
-2003.478515625
-1962.78515625
-1879.3251953125
-1835.9423828125
-1909.3369140625
-2135.001953125
-2476.8681640625
-2835.263671875
-3106.40234375
-3250.376953125
-3301.5849609375
-3309.271484375
-3275.4765625
-3164.9755859375
-2975.677734375
-2778.826171875
-2670.9091796875
-2687.5166015625
-2775.8935546875
-2851.59765625
-2873.7587890625
-2870.3994140625
-2907.5390625
-3035.5625
-3246.15625
-3468.892578125
-3620.9072265625
-3672.974609375
-3662.4755859375
-3636.99609375
-3598.6357421875
-3514.662109375
-3367.0341796875
-3170.5849609375
-2952.2529296875
-2738.25
-2558.6943359375
-2434.1796875
-2346.466796875
-2245.099609375
-2100.4453125
-1939.5751953125
-1819.3779296875
-1775.9384765625
-1808.3701171875
-1892.791015625
-1989.9130859375
-2047.1171875
-2018.771484375
-1895.935546875
-1714.5283203125
-1537.4775390625
-1428.51953125
-1423.9599609375
-1509.369140625
-1628.865234375
-1734.2646484375
-1823.0947265625
-1916.970703125
-2015.751953125
-2100.15234375
-2174.6435546875
-2269.8017578125
-2386.859375
-2471.3173828125
-2471.7587890625
-2410.8740234375
-2368.845703125
-2399.353515625
-2484.7431640625
-2570.513671875
-2616.1416015625
-2607.65234375
-2551.8544921875
-2480.482421875
-2441.9150390625
-2461.3017578125
-2512.0478515625
-2546.77734375
-2554.2353515625
-2564.55859375
-2597.8671875
-2633.306640625
-2639.0224609375
-2607.8017578125
-2542.9853515625
-2430.845703125
-2261.5126953125
-2072.7578125
-1937.3623046875
-1893.658203125
-1909.283203125
-1924.533203125
-1912.34765625
-1883.7529296875
-1856.1220703125
-1838.412109375
-1835.2958984375
-1842.537109375
-1842.46875
-1820.7939453125
-1780.4775390625
-1719.5439453125
-1604.3603515625
-1397.09765625
-1118.31640625
-856.6630859375
-695.6845703125
-637.822265625
-613.32421875
-561.70703125
-496.1455078125
-486.380859375
-581.294921875
-753.759765625
-929.2353515625
-1065.2060546875
-1182.154296875
-1308.0341796875
-1421.4521484375
-1481.935546875
-1499.697265625
-1531.3232421875
-1605.435546875
-1695.6005859375
-1777.009765625
-1864.20703125
-1967.154296875
-2050.548828125
-2076.546875
-2061.6357421875
-2048.228515625
-2036.69140625
-1991.494140625
-1908.5322265625
-1829.2998046875
-1780.9140625
-1741.33203125
-1676.7099609375
-1579.658203125
-1455.7802734375
-1306.0107421875
-1146.7392578125
-1021.6572265625
-962.5009765625
-950.0634765625
-941.6103515625
-931.5634765625
-959.6279296875
-1055.8330078125
-1195.732421875
-1315.9794921875
-1363.3984375
-1326.40625
-1233.1923828125
-1133.9287109375
-1083.6689453125
-1125.9619140625
-1270.7109375
-1475.255859375
-1655.5537109375
-1736.603515625
-1703.447265625
-1602.33203125
-1496.2138671875
-1428.4443359375
-1422.1962890625
-1487.03515625
-1607.1630859375
-1733.1630859375
-1804.8046875
-1789.42578125
-1700.513671875
-1586.5302734375
-1502.369140625
-1477.5234375
-1501.0302734375
-1541.9267578125
-1586.603515625
-1644.1064453125
-1711.3037109375
-1754.6474609375
-1746.0517578125
-1705.560546875
-1687.517578125
-1729.0263671875
-1828.755859375
-1967.716796875
-2123.9287109375
-2264.3154296875
-2349.7216796875
-2365.0888671875
-2334.5263671875
-2297.572265625
-2279.4150390625
-2287.515625
-2319.205078125
-2358.01171875
-2374.505859375
-2350.193359375
-2299.9208984375
-2259.552734375
-2254.3203125
-2289.3427734375
-2362.775390625
-2464.6337890625
-2556.29296875
-2573.369140625
-2471.390625
-2266.6494140625
-2019.5771484375
-1781.5556640625
-1571.5556640625
-1398.63671875
-1279.177734375
-1218.4697265625
-1197.322265625
-1202.142578125
-1257.4140625
-1397.0380859375
-1599.7587890625
-1781.603515625
-1868.103515625
-1857.19140625
-1798.9638671875
-1735.3720703125
-1683.578125
-1662.3837890625
-1697.1337890625
-1788.0693359375
-1895.013671875
-1968.1669921875
-1988.4365234375
-1973.662109375
-1953.7763671875
-1944.8271484375
-1941.884765625
-1933.7353515625
-1924.3125
-1932.4443359375
-1963.2314453125
-1990.693359375
-1987.6689453125
-1969.287109375
-1983.27734375
-2050.5126953125
-2134.171875
-2177.0390625
-2151.3603515625
-2059.4853515625
-1905.5986328125
-1694.79296875
-1460.064453125
-1269.861328125
-1195.5673828125
-1266.0869140625
-1445.275390625
-1650.1943359375
-1805.9267578125
-1899.99609375
-1983.0224609375
-2107.875
-2270.841796875
-2416.3876953125
-2487.7578125
-2462.1865234375
-2353.556640625
-2208.537109375
-2097.107421875
-2074.091796875
-2132.0166015625
-2204.349609375
-2224.9306640625
-2172.7568359375
-2055.7734375
-1878.39453125
-1650.1328125
-1410.916015625
-1213.796875
-1078.4228515625
-986.1220703125
-927.607421875
-929.3408203125
-1013.8642578125
-1151.98828125
-1281.15234375
-1367.7412109375
-1428.9365234375
-1491.8984375
-1554.3828125
-1595.1171875
-1603.8759765625
-1585.8828125
-1550.5869140625
-1516.435546875
-1519.97265625
-1597.1728515625
-1750.7138671875
-1948.3505859375
-2154.099609375
-2345.42578125
-2498.119140625
-2577.2626953125
-2561.7412109375
-2470.81640625
-2352.4404296875
-2245.5859375
-2158.880859375
-2080.3251953125
-2000.447265625
-1929.17578125
-1893.1142578125
-1908.640625
-1954.8759765625
-1987.8447265625
-1991.3779296875
-1997.1181640625
-2033.20703125
-2064.3466796875
-2012.9013671875
-1844.4306640625
-1610.171875
-1397.55078125
-1258.556640625
-1195.0537109375
-1188.7080078125
-1219.3017578125
-1262.083984375
-1291.3408203125
-1291.19140625
-1253.6005859375
-1170.654296875
-1043.8154296875
-898.15234375
-767.6640625
-659.25
-545.4140625
-403.43359375
-253.6484375
-149.296875
-133.3193359375
-211.357421875
-357.169921875
-529.7880859375
-689.861328125
-820.0341796875
-939.37109375
-1087.134765625
-1281.09375
-1494.9287109375
-1681.5986328125
-1810.875
-1859.01953125
-1853.4892578125
-1778.5810546875
-1653.462890625
-1521.42578125
-1419.244140625
-1349.0263671875
-1289.7333984375
-1231.759765625
-1189.2646484375
-1176.3896484375
-1176.3291015625
-1139.111328125
-1018.8271484375
-824.91015625
-637.1533203125
-555.4189453125
-624.1416015625
-810.3251953125
-1053.171875
-1314.0380859375
-1568.2333984375
-1778.3310546875
-1914.5986328125
-1996.6728515625
-2075.98828125
-2164.3544921875
-2210.05859375
-2166.560546875
-2064.142578125
-1983.45703125
-1961.3203125
-1947.4296875
-1862.5234375
-1685.662109375
-1472.80859375
-1293.896484375
-1164.2607421875
-1045.912109375
-910.5341796875
-784.275390625
-721.8037109375
-750.154296875
-853.7041015625
-1000.1826171875
-1152.953125
-1264.568359375
-1301.70703125
-1294.564453125
-1325.1318359375
-1431.2578125
-1540.7998046875
-1537.99609375
-1391.255859375
-1186.9521484375
-1040.9287109375
-1005.30859375
-1056.6796875
-1133.3408203125
-1168.8857421875
-1125.3046875
-1025.7451171875
-941.6591796875
-921.21875
-933.4765625
-902.029296875
-795.0
-670.7109375
-633.400390625
-746.451171875
-979.1923828125
-1227.1748046875
-1390.05078125
-1444.0458984375
-1443.705078125
-1455.0302734375
-1497.39453125
-1554.3271484375
-1618.6259765625
-1698.2998046875
-1781.1337890625
-1824.6923828125
-1799.138671875
-1726.544921875
-1662.1171875
-1643.86328125
-1674.2509765625
-1742.748046875
-1842.103515625
-1954.73828125
-2042.3349609375
-2069.9560546875
-2040.095703125
-1990.1669921875
-1953.806640625
-1933.0380859375
-1908.9833984375
-1867.7568359375
-1809.6201171875
-1743.1630859375
-1681.361328125
-1638.76953125
-1623.4970703125
-1634.0244140625
-1667.6494140625
-1721.8544921875
-1776.75
-1788.4462890625
-1722.7119140625
-1595.759765625
-1462.1513671875
-1357.6181640625
-1270.1123046875
-1171.00390625
-1054.998046875
-940.63671875
-851.470703125
-810.2783203125
-832.60546875
-906.4423828125
-993.255859375
-1071.3896484375
-1165.44921875
-1304.5537109375
-1458.3564453125
-1547.8251953125
-1525.638671875
-1419.4443359375
-1288.6220703125
-1168.671875
-1076.8876953125
-1045.763671875
-1113.876953125
-1282.5791015625
-1503.4736328125
-1714.9794921875
-1881.3056640625
-1994.9833984375
-2054.3056640625
-2048.888671875
-1970.9814453125
-1842.9130859375
-1728.5234375
-1700.5771484375
-1782.3134765625
-1923.9375
-2046.046875
-2104.5908203125
-2109.0322265625
-2088.9462890625
-2061.74609375
-2031.6689453125
-1998.892578125
-1957.48828125
-1894.84765625
-1806.3046875
-1708.4453125
-1628.9541015625
-1580.7236328125
-1548.58984375
-1503.009765625
-1428.037109375
-1337.6533203125
-1263.1171875
-1220.265625
-1190.1748046875
-1137.7373046875
-1051.01171875
-958.212890625
-904.5166015625
-915.171875
-979.9384765625
-1065.1787109375
-1135.3603515625
-1166.0283203125
-1144.041015625
-1065.03515625
-941.2822265625
-813.7705078125
-740.31640625
-751.861328125
-821.9453125
-896.892578125
-957.0302734375
-1027.1279296875
-1120.02734375
-1196.009765625
-1200.173828125
-1126.8056640625
-1026.19921875
-958.9267578125
-964.7451171875
-1061.484375
-1235.4404296875
-1426.2236328125
-1553.185546875
-1574.8310546875
-1507.125
-1378.6728515625
-1195.3818359375
-964.3798828125
-724.5517578125
-523.87890625
-379.9951171875
-288.3505859375
-256.14453125
-296.6357421875
-394.4755859375
-508.98046875
-616.0908203125
-719.2783203125
-812.8759765625
-865.7470703125
-859.083984375
-815.958984375
-768.41796875
-710.6875
-614.2216796875
-484.9638671875
-374.8818359375
-323.990234375
-309.7802734375
-274.068359375
-195.349609375
-115.3671875
-86.96484375
-110.603515625
-142.048828125
-161.578125
-212.8544921875
-357.9765625
-604.7568359375
-893.4873046875
-1147.1767578125
-1318.5546875
-1399.3486328125
-1415.58203125
-1421.134765625
-1468.6943359375
-1566.8466796875
-1674.7451171875
-1747.494140625
-1774.1513671875
-1765.345703125
-1725.77734375
-1657.6728515625
-1575.513671875
-1492.935546875
-1400.9365234375
-1281.9228515625
-1148.2880859375
-1053.2548828125
-1058.8369140625
-1192.712890625
-1421.8671875
-1655.1474609375
-1787.0390625
-1768.2158203125
-1640.81640625
-1495.5810546875
-1398.1640625
-1364.8291015625
-1389.009765625
-1456.330078125
-1533.998046875
-1582.5458984375
-1597.314453125
-1617.84375
-1676.572265625
-1748.5654296875
-1767.013671875
-1682.9052734375
-1501.33984375
-1269.66015625
-1044.6787109375
-869.3154296875
-766.9033203125
-744.3759765625
-789.2998046875
-861.080078125
-902.5107421875
-883.775390625
-836.0498046875
-823.5224609375
-878.267578125
-975.4609375
-1068.6923828125
-1126.1201171875
-1131.0830078125
-1079.8271484375
-996.6884765625
-928.3544921875
-900.5068359375
-892.3056640625
-867.8916015625
-815.01171875
-734.15625
-610.185546875
-425.2421875
-193.2607421875
42.5791015625
242.146484375
378.6513671875
428.2509765625
380.0146484375
256.158203125
95.365234375
-88.1240234375
-306.7021484375
-559.810546875
-819.4033203125
-1061.3779296875
-1282.3486328125
-1469.6982421875
-1582.2734375
-1589.6376953125
-1518.74609375
-1432.3408203125
-1358.970703125
-1266.7724609375
-1117.0791015625
-930.84375
-786.1943359375
-749.1845703125
-814.7919921875
-916.798828125
-983.947265625
-978.580078125
-898.1845703125
-773.970703125
-677.228515625
-691.3125
-837.6923828125
-1033.3583984375
-1152.02734375
-1136.0361328125
-1034.2412109375
-934.857421875
-886.8095703125
-888.8681640625
-922.9853515625
-975.4189453125
-1037.3388671875
-1101.49609375
-1155.9052734375
-1180.3583984375
-1164.22265625
-1130.908203125
-1122.890625
-1149.568359375
-1167.607421875
-1127.8994140625
-1025.6884765625
-887.3330078125
-725.1328125
-531.5126953125
-308.890625
-75.7265625
160.0185546875
409.009765625
669.94140625
901.9267578125
1036.994140625
1020.5078125
848.3798828125
582.17578125
330.2060546875
194.0810546875
211.9541015625
343.33984375
503.7314453125
612.67578125
622.3544921875
527.26171875
365.18359375
203.994140625
108.9765625
109.8759765625
197.4970703125
351.421875
562.232421875
815.9228515625
1060.904296875
1213.1484375
1212.8642578125
1071.8623046875
852.5615234375
605.90625
344.9208984375
73.515625
-181.447265625
-372.3037109375
-452.36328125
-401.34375
-254.412109375
-106.638671875
-55.2685546875
-118.9765625
-231.119140625
-318.8828125
-361.650390625
-365.017578125
-325.455078125
-257.7099609375
-220.560546875
-260.4267578125
-343.2353515625
-396.2919921875
-417.69140625
-490.623046875
-670.134765625
-893.7216796875
-1029.3271484375
-993.6669921875
-814.1279296875
-600.765625
-471.962890625
-480.5556640625
-584.998046875
-697.328125
-770.595703125
-835.6357421875
-955.2470703125
-1159.365234375
-1424.0498046875
-1689.5771484375
-1893.68359375
-2012.7138671875
-2082.140625
-2156.9306640625
-2242.8173828125
-2287.134765625
-2244.1953125
-2124.8505859375
-1973.5029296875
-1825.978515625
-1701.94921875
-1602.837890625
-1492.9921875
-1316.1044921875
-1066.28125
-825.0712890625
-697.95703125
-726.556640625
-879.4365234375
-1095.0205078125
-1296.4619140625
-1398.0166015625
-1361.609375
-1249.70703125
-1174.3837890625
-1183.392578125
-1227.771484375
-1239.67578125
-1200.4775390625
-1126.587890625
-1031.9228515625
-921.4267578125
-787.869140625
-600.884765625
-335.9853515625
-35.966796875
190.0908203125
258.3017578125
179.9208984375
21.40625
-172.41796875
-379.9208984375
-553.5791015625
-624.560546875
-568.1025390625
-435.9150390625
-311.1630859375
-243.76171875
-229.44921875
-232.3125
-219.84765625
-188.6982421875
-165.1962890625
-177.634765625
-229.4697265625
-308.0849609375
-416.9677734375
-581.693359375
-812.0703125
-1065.0283203125
-1260.953125
-1345.833984375
-1333.583984375
-1279.4189453125
-1216.2236328125
-1135.404296875
-1036.251953125
-967.4140625
-986.4580078125
-1082.5751953125
-1173.0927734375
-1188.5986328125
-1139.6484375
-1089.0390625
-1081.484375
-1115.6865234375
-1162.81640625
-1189.3916015625
-1177.056640625
-1143.4267578125
-1132.6630859375
-1162.880859375
-1193.0615234375
-1168.1376953125
-1091.2763671875
-1023.81640625
-1013.416015625
-1048.7763671875
-1089.494140625
-1113.0517578125
-1119.00390625
-1107.8935546875
-1076.025390625
-1024.083984375
-958.828125
-889.705078125
-827.59375
-777.8837890625
-729.8466796875
-663.9521484375
-578.376953125
-499.9423828125
-459.53515625
-462.197265625
-488.2705078125
-516.3994140625
-534.9912109375
-535.6689453125
-507.6533203125
-440.8154296875
-329.408203125
-175.4853515625
3.2099609375
170.2685546875
287.6357421875
342.564453125
352.26953125
336.962890625
296.375
224.599609375
143.8076171875
104.134765625
140.6240234375
241.4248046875
367.068359375
485.7294921875
572.40625
591.3662109375
519.0517578125
393.205078125
307.4921875
335.44921875
474.4921875
675.8291015625
901.8828125
1125.3701171875
1291.2353515625
1325.541015625
1198.93359375
966.568359375
735.515625
591.0234375
539.578125
508.4248046875
412.4873046875
242.6796875
81.7138671875
15.568359375
43.4091796875
100.2470703125
150.890625
217.8779296875
318.0634765625
418.4990234375
471.1201171875
457.412109375
384.388671875
268.87890625
141.064453125
30.1083984375
-72.3544921875
-200.923828125
-348.02734375
-444.650390625
-439.45703125
-360.8388671875
-261.5908203125
-136.728515625
50.12890625
279.279296875
472.53125
574.607421875
587.279296875
526.4775390625
402.900390625
255.89453125
151.5947265625
120.7197265625
135.390625
167.994140625
233.015625
342.4677734375
456.77734375
520.3857421875
527.83984375
521.044921875
533.01953125
561.5595703125
585.6962890625
580.1376953125
524.5595703125
430.6259765625
357.5810546875
371.4423828125
480.158203125
623.2548828125
725.9443359375
751.0380859375
704.8837890625
616.4677734375
517.611328125
428.3720703125
350.4482421875
274.88671875
195.3740234375
115.1962890625
51.880859375
37.2880859375
93.5390625
195.2724609375
274.8916015625
287.2431640625
254.60546875
222.669921875
188.1279296875
108.974609375
-15.365234375
-116.51171875
-125.888671875
-43.6865234375
74.58203125
173.6591796875
223.3701171875
215.5244140625
167.7470703125
122.12890625
115.3486328125
148.736328125
197.53125
241.1220703125
271.3251953125
281.8173828125
269.9326171875
247.6689453125
235.9501953125
247.7197265625
285.916015625
351.763671875
438.1240234375
513.3115234375
526.0859375
435.904296875
239.919921875
-22.9287109375
-287.84375
-492.9599609375
-608.0244140625
-637.7734375
-595.2333984375
-483.0478515625
-312.234375
-123.880859375
35.564453125
161.166015625
287.232421875
431.9208984375
566.5859375
652.2734375
686.8310546875
697.0380859375
695.642578125
665.818359375
583.9677734375
442.1318359375
250.33203125
32.435546875
-177.904296875
-349.40234375
-467.927734375
-537.5205078125
-570.255859375
-582.025390625
-593.5576171875
-621.240234375
-662.1328125
-696.8662109375
-713.85546875
-726.5849609375
-761.271484375
-826.2353515625
-892.388671875
-904.1162109375
-818.4052734375
-646.55078125
-458.2939453125
-331.02734375
-283.5625
-261.205078125
-189.80078125
-42.962890625
140.3857421875
290.685546875
353.5625
319.7646484375
235.0517578125
180.28515625
215.1787109375
320.8046875
401.6396484375
358.2646484375
164.779296875
-118.6142578125
-393.6015625
-576.4375
-623.669921875
-538.7890625
-364.7822265625
-156.7373046875
47.2705078125
223.8388671875
339.875
357.1689453125
275.6796875
154.5576171875
70.2939453125
62.9775390625
136.7373046875
290.1572265625
508.9501953125
734.115234375
883.1376953125
924.888671875
908.2919921875
895.169921875
882.7197265625
813.4462890625
646.7783203125
397.8720703125
116.9716796875
-143.0927734375
-341.85546875
-459.1484375
-497.1005859375
-467.017578125
-378.669921875
-252.365234375
-130.005859375
-52.8369140625
-29.705078125
-41.0380859375
-65.0478515625
-80.970703125
-60.5087890625
9.0556640625
93.9072265625
141.8232421875
151.873046875
187.3076171875
306.560546875
503.935546875
722.1806640625
887.9775390625
923.978515625
775.7275390625
471.07421875
131.2099609375
-117.5869140625
-236.359375
-257.7958984375
-207.7216796875
-87.3671875
79.7607421875
235.890625
334.5029296875
366.6123046875
339.4873046875
262.8828125
160.80859375
62.609375
-26.986328125
-120.240234375
-205.7314453125
-253.53125
-272.0224609375
-317.4013671875
-421.7373046875
-546.162109375
-635.99609375
-692.755859375
-752.568359375
-811.2880859375
-814.9296875
-727.9921875
-585.173828125
-470.3662109375
-455.296875
-549.462890625
-692.0634765625
-798.3505859375
-827.599609375
-798.6455078125
-733.6923828125
-614.3857421875
-418.4306640625
-176.1904296875
47.09765625
216.2685546875
339.3828125
424.5341796875
462.1904296875
449.4169921875
393.5166015625
289.3544921875
133.2841796875
-33.06640625
-136.86328125
-150.4677734375
-115.404296875
-68.8466796875
10.7529296875
146.4130859375
283.8994140625
322.15234375
215.830078125
11.8701171875
-205.8203125
-368.59765625
-429.556640625
-374.978515625
-252.7080078125
-152.0029296875
-121.751953125
-122.146484375
-78.5029296875
30.12109375
156.9375
250.0556640625
301.009765625
329.1103515625
342.537109375
331.447265625
292.12890625
244.228515625
220.087890625
239.205078125
294.416015625
363.7841796875
435.169921875
512.953125
594.3125
645.1484375
617.59375
501.7421875
350.5673828125
240.64453125
212.44140625
259.884765625
367.2158203125
527.8349609375
722.2548828125
908.7998046875
1059.8544921875
1189.6708984375
1319.4609375
1425.8369140625
1455.8447265625
1394.4130859375
1288.5673828125
1195.990234375
1130.7880859375
1068.1513671875
981.43359375
862.6376953125
723.2666015625
586.7685546875
465.6904296875
337.1357421875
158.2861328125
-81.2861328125
-337.3564453125
-549.92578125
-686.064453125
-737.98828125
-712.1748046875
-644.455078125
-593.271484375
-575.3427734375
-525.029296875
-366.2578125
-125.4794921875
68.5478515625
104.9677734375
-23.6552734375
-258.3408203125
-547.740234375
-860.607421875
-1163.0419921875
-1423.13671875
-1623.7607421875
-1742.1357421875
-1730.869140625
-1552.208984375
-1229.4609375
-839.853515625
-456.3984375
-116.6376953125
155.46484375
328.771484375
384.908203125
348.455078125
282.7529296875
252.5888671875
286.251953125
360.81640625
417.0546875
397.3388671875
284.7509765625
115.8984375
-42.3837890625
-135.2578125
-151.3642578125
-122.046875
-90.396484375
-78.099609375
-80.275390625
-86.4560546875
-96.48046875
-114.12890625
-136.921875
-162.28515625
-198.6357421875
-259.4189453125
-345.263671875
-439.4921875
-525.6943359375
-608.181640625
-710.37109375
-845.3564453125
-982.498046875
-1050.337890625
-990.208984375
-815.89453125
-612.228515625
-465.587890625
-397.353515625
-366.0732421875
-323.287109375
-258.1171875
-196.53125
-172.712890625
-201.40625
-265.0966796875
-320.458984375
-321.853515625
-248.7705078125
-121.462890625
3.8681640625
63.611328125
31.2880859375
-54.0830078125
-112.2021484375
-86.7578125
12.4501953125
134.712890625
247.705078125
362.3603515625
502.94921875
665.9111328125
816.74609375
926.7060546875
1004.119140625
1077.3779296875
1145.64453125
1167.2734375
1117.501953125
1042.177734375
1017.8310546875
1057.9072265625
1099.3203125
1095.978515625
1081.2666015625
1103.73046875
1138.05859375
1114.4228515625
1023.0986328125
933.8271484375
902.7607421875
903.98828125
870.0087890625
767.26953125
614.3369140625
454.1328125
331.169921875
277.4697265625
295.9873046875
357.6259765625
417.275390625
425.89453125
338.515625
142.482421875
-116.5810546875
-368.4560546875
-591.0390625
-819.310546875
-1063.8251953125
-1253.1474609375
-1292.859375
-1170.59375
-977.9375
-837.05078125
-820.849609375
-923.9716796875
-1080.1923828125
-1213.0458984375
-1292.962890625
-1346.310546875
-1404.4130859375
-1465.2158203125
-1519.0419921875
-1577.6806640625
-1639.888671875
-1652.5087890625
-1557.7509765625
-1373.373046875
-1175.8828125
-1000.2216796875
-805.4931640625
-553.8681640625
-275.4462890625
-28.7431640625
163.83203125
308.609375
400.6435546875
430.744140625
415.2763671875
383.21875
343.3828125
294.904296875
260.03515625
272.1748046875
333.76953125
417.318359375
506.5615234375
599.9853515625
665.8583984375
635.5625
474.5302734375
242.326171875
50.392578125
-38.6142578125
-50.6083984375
-47.294921875
-64.21875
-108.4931640625
-185.4697265625
-294.546875
-405.0751953125
-468.3056640625
-464.07421875
-415.0576171875
-342.51953125
-230.625
-60.4111328125
134.251953125
279.9072265625
337.1318359375
331.568359375
300.681640625
239.69921875
126.2626953125
-19.8037109375
-136.7470703125
-185.3173828125
-192.322265625
-222.5146484375
-317.8505859375
-466.4462890625
-617.1884765625
-714.861328125
-725.7626953125
-640.095703125
-462.181640625
-213.8701171875
46.23828125
223.65625
235.6484375
71.4951171875
-198.3349609375
-476.4404296875
-700.978515625
-861.9912109375
-973.6298828125
-1042.515625
-1062.025390625
-1030.4990234375
-969.392578125
-919.5244140625
-918.4384765625
-982.9482421875
-1108.4697265625
-1269.9404296875
-1415.71875
-1477.1728515625
-1409.4970703125
-1228.732421875
-997.083984375
-769.2724609375
-562.77734375
-378.294921875
-228.6591796875
-134.470703125
-100.7119140625
-109.87109375
-133.181640625
-138.2626953125
-90.55078125
36.3212890625
241.072265625
485.130859375
704.40625
835.771484375
846.064453125
752.740234375
621.9609375
534.0869140625
531.9033203125
593.02734375
655.8857421875
675.80859375
651.302734375
595.392578125
499.58984375
348.4599609375
164.333984375
5.826171875
-93.41015625
-161.3193359375
-239.7080078125
-317.44140625
-344.0576171875
-304.205078125
-240.5869140625
-192.275390625
-142.2734375
-48.0283203125
97.7041015625
261.1943359375
408.185546875
522.7802734375
593.84765625
614.3408203125
600.650390625
586.7509765625
581.8623046875
547.818359375
439.54296875
268.8955078125
113.658203125
52.6513671875
92.087890625
159.138671875
166.35546875
78.0498046875
-81.0966796875
-260.7978515625
-409.4853515625
-477.4189453125
-435.10546875
-310.376953125
-187.53125
-140.7021484375
-168.87890625
-214.5478515625
-241.9775390625
-272.3134765625
-336.759765625
-422.3505859375
-486.8916015625
-517.8369140625
-551.9296875
-628.7490234375
-736.716796875
-818.1796875
-829.62109375
-789.2236328125
-757.8623046875
-776.5595703125
-834.0087890625
-896.7685546875
-952.703125
-1006.8359375
-1043.3583984375
-1017.609375
-896.23828125
-696.130859375
-480.44140625
-325.669921875
-290.36328125
-392.4248046875
-597.1796875
-829.3642578125
-1005.49609375
-1059.27734375
-953.08984375
-698.8388671875
-381.4814453125
-131.4150390625
-34.5693359375
-68.3642578125
-146.4453125
-220.1025390625
-308.2099609375
-431.4716796875
-560.1240234375
-649.6220703125
-698.1181640625
-732.0087890625
-744.751953125
-688.51171875
-538.7236328125
-345.7890625
-206.22265625
-186.1982421875
-274.1376953125
-394.2607421875
-458.462890625
-418.7890625
-289.751953125
-126.587890625
21.6904296875
140.6279296875
236.5048828125
304.912109375
321.435546875
261.6875
126.3115234375
-49.150390625
-201.7958984375
-263.9208984375
-196.474609375
-16.2705078125
206.9599609375
389.4130859375
484.423828125
510.2421875
532.5478515625
611.9326171875
756.8779296875
921.6552734375
1045.5986328125
1088.91015625
1035.1826171875
882.10546875
650.755859375
397.1865234375
189.3935546875
61.4970703125
-0.9326171875
-28.44140625
-34.0576171875
-15.080078125
29.884765625
98.52734375
187.9287109375
286.2431640625
367.7265625
406.458984375
388.720703125
306.18359375
154.36328125
-42.8916015625
-219.4990234375
-306.0888671875
-288.4296875
-214.294921875
-145.6826171875
-118.70703125
-138.966796875
-184.224609375
-208.5654296875
-176.767578125
-109.51171875
-69.2822265625
-84.337890625
-108.8837890625
-77.1240234375
26.15625
171.53125
334.611328125
499.689453125
624.9189453125
650.4931640625
556.3076171875
387.5185546875
213.62890625
79.0107421875
-8.4130859375
-68.810546875
-136.48828125
-221.9013671875
-273.0771484375
-206.9638671875
-4.701171875
249.1318359375
452.5146484375
591.046875
719.98828125
856.609375
944.4765625
939.044921875
883.451171875
862.3515625
898.7666015625
930.2119140625
881.921875
735.173828125
522.24609375
284.6611328125
55.0634765625
-136.39453125
-263.9375
-319.4921875
-314.173828125
-264.751953125
-186.4658203125
-98.1162109375
-19.4765625
44.9736328125
109.1083984375
178.9482421875
230.2900390625
230.7431640625
185.611328125
143.70703125
147.96875
192.6591796875
239.4052734375
261.6611328125
256.40234375
223.8134765625
165.3330078125
108.6865234375
109.4375
204.9892578125
372.6435546875
549.748046875
695.8408203125
822.5703125
958.529296875
1094.4189453125
1173.6982421875
1141.2451171875
1001.724609375
829.8388671875
720.513671875
723.8251953125
823.1396484375
970.8798828125
1139.80859375
1337.857421875
1577.2607421875
1833.806640625
2036.4775390625
2097.4794921875
1960.876953125
1636.904296875
1201.2880859375
762.8896484375
420.2080078125
226.8681640625
176.4853515625
211.0537109375
251.0322265625
233.1806640625
135.2890625
-22.1962890625
-191.814453125
-324.52734375
-399.5634765625
-441.4140625
-500.451171875
-603.4716796875
-720.9609375
-787.9072265625
-756.34765625
-626.3525390625
-437.013671875
-243.3076171875
-99.583984375
-42.9404296875
-73.9638671875
-154.642578125
-235.255859375
-289.966796875
-331.0908203125
-391.765625
-488.1337890625
-587.29296875
-616.5869140625
-524.271484375
-338.494140625
-150.123046875
-25.4912109375
51.005859375
136.3740234375
249.09375
352.0595703125
404.927734375
406.740234375
387.361328125
379.4912109375
399.400390625
431.1416015625
427.1357421875
351.16015625
228.53125
126.6396484375
75.181640625
36.9658203125
-23.91015625
-81.21875
-90.5087890625
-66.939453125
-67.5458984375
-99.998046875
-97.5166015625
3.220703125
194.0498046875
414.921875
604.1962890625
712.85546875
710.392578125
618.375
524.6484375
527.986328125
661.6640625
879.951171875
1108.1328125
1292.1650390625
1417.7509765625
1509.796875
1609.4814453125
1726.826171875
1812.5458984375
1793.771484375
1640.765625
1388.333984375
1097.1259765625
811.3740234375
553.4462890625
341.5693359375
204.720703125
180.205078125
283.0078125
464.5546875
621.1669921875
676.642578125
654.27734375
636.7216796875
653.26171875
640.998046875
527.501953125
316.8330078125
71.6337890625
-162.3671875
-383.314453125
-598.84765625
-794.4833984375
-936.8642578125
-994.73828125
-960.6630859375
-859.4443359375
-724.041015625
-557.857421875
-343.720703125
-104.421875
76.484375
129.806640625
81.3095703125
21.0771484375
2.716796875
13.7197265625
39.6005859375
100.4873046875
200.65234375
286.1337890625
295.1865234375
235.638671875
180.205078125
192.3798828125
281.2802734375
420.515625
579.4052734375
727.876953125
832.146484375
861.8515625
801.6943359375
658.6796875
465.642578125
273.1865234375
121.8349609375
14.2392578125
-78.56640625
-177.7392578125
-266.8916015625
-305.779296875
-271.642578125
-182.9404296875
-81.4736328125
5.15625
77.810546875
142.689453125
183.6552734375
167.767578125
76.51953125
-76.3779296875
-254.7177734375
-415.23828125
-515.990234375
-529.1513671875
-456.953125
-327.2861328125
-167.89453125
8.474609375
195.2314453125
386.1201171875
581.921875
779.099609375
937.943359375
987.689453125
894.1875
714.548828125
558.4560546875
497.0078125
526.85546875
608.9833984375
704.8271484375
773.25
777.0966796875
723.439453125
679.51953125
720.7978515625
861.37109375
1041.8212890625
1177.8984375
1219.548828125
1183.2255859375
1141.95703125
1167.970703125
1262.5908203125
1346.8330078125
1338.0263671875
1234.4814453125
1113.255859375
1049.9033203125
1054.2421875
1078.7392578125
1067.93359375
993.767578125
860.416015625
692.7763671875
523.705078125
386.8271484375
311.1640625
307.3896484375
350.7255859375
386.4912109375
368.2451171875
295.62890625
214.1494140625
183.2021484375
244.275390625
400.2763671875
604.8681640625
780.2353515625
871.7294921875
891.8076171875
895.892578125
914.923828125
931.50390625
924.16796875
905.3115234375
895.3759765625
879.6806640625
819.4677734375
701.427734375
554.4833984375
420.080078125
328.5908203125
305.533203125
370.7255859375
511.2021484375
671.638671875
796.7509765625
880.5517578125
954.580078125
1030.3212890625
1079.7529296875
1081.435546875
1056.310546875
1028.8857421875
969.5732421875
818.7998046875
577.91796875
339.748046875
202.095703125
171.5146484375
180.970703125
187.0478515625
211.5283203125
286.5498046875
395.705078125
485.25390625
510.1533203125
454.4052734375
327.6923828125
161.908203125
-2.689453125
-146.1435546875
-275.2666015625
-392.7744140625
-481.2939453125
-538.2861328125
-603.49609375
-712.7412109375
-828.935546875
-857.875
-743.302734375
-519.7900390625
-263.8193359375
-23.6669921875
186.158203125
354.220703125
472.58203125
557.0478515625
633.48828125
700.634765625
729.201171875
704.44921875
653.234375
619.697265625
620.4931640625
625.802734375
579.361328125
444.439453125
247.8984375
80.7607421875
35.8974609375
130.578125
293.439453125
429.9560546875
492.1611328125
484.48046875
423.1337890625
311.41796875
152.669921875
-28.283203125
-184.228515625
-266.548828125
-251.69140625
-150.9013671875
8.3212890625
207.0791015625
428.7587890625
630.431640625
751.2900390625
772.8251953125
749.5810546875
744.4375
741.3876953125
663.927734375
485.6181640625
280.1015625
142.5302734375
100.5068359375
131.181640625
223.51171875
366.4501953125
493.8828125
510.7998046875
395.2451171875
232.96875
130.349609375
124.173828125
190.6630859375
298.96484375
419.2421875
509.140625
541.677734375
541.1259765625
554.4150390625
587.1435546875
597.73046875
554.2177734375
465.845703125
354.69921875
228.3662109375
94.5849609375
-21.7080078125
-95.021484375
-120.8486328125
-109.3779296875
-70.6416015625
-16.8134765625
32.7421875
61.595703125
66.3076171875
52.171875
29.29296875
16.7529296875
35.845703125
91.2841796875
172.8076171875
281.2099609375
430.44140625
606.8046875
747.318359375
790.4130859375
745.103515625
683.73828125
662.4560546875
669.7958984375
659.8681640625
615.203125
561.3994140625
530.966796875
531.16796875
549.3017578125
578.4091796875
629.5947265625
719.541015625
849.755859375
997.625
1121.19140625
1170.7216796875
1110.7412109375
951.357421875
755.3037109375
588.6572265625
454.61328125
297.8046875
89.0146484375
-117.9541015625
-240.9853515625
-265.75390625
-252.7099609375
-252.0712890625
-249.0654296875
-204.4658203125
-119.1630859375
-38.287109375
-8.5458984375
-47.1591796875
-135.1826171875
-219.19140625
-228.95703125
-118.9833984375
98.7275390625
367.4580078125
627.83984375
842.44921875
989.6357421875
1052.3603515625
1021.4794921875
908.1669921875
752.2255859375
615.0419921875
551.0009765625
571.046875
631.576171875
665.6904296875
631.1123046875
532.2216796875
401.419921875
262.7197265625
113.54296875
-57.1103515625
-234.6943359375
-374.6259765625
-441.375
-443.42578125
-415.7587890625
-378.4814453125
-336.744140625
-313.564453125
-342.9453125
-417.7646484375
-480.5537109375
-490.984375
-473.435546875
-466.6982421875
-454.3427734375
-391.31640625
-286.556640625
-205.087890625
-179.7041015625
-167.904296875
-119.0458984375
-48.4033203125
-13.99609375
-41.1044921875
-97.5712890625
-127.8701171875
-82.7353515625
72.408203125
337.6005859375
651.7978515625
907.7685546875
1018.65234375
979.54296875
865.27734375
766.4091796875
720.9384765625
702.59375
673.3837890625
639.4228515625
641.5966796875
693.501953125
752.8193359375
770.1298828125
750.7626953125
746.0361328125
788.0390625
852.611328125
885.5224609375
846.640625
728.697265625
557.59765625
388.1943359375
282.7939453125
270.048828125
320.4345703125
369.6640625
368.9140625
314.1298828125
237.6259765625
182.59375
180.671875
237.1171875
329.265625
425.955078125
514.2578125
601.298828125
684.7236328125
732.40625
708.9248046875
622.8427734375
531.40625
490.859375
513.4541015625
578.9052734375
668.8583984375
770.6494140625
859.376953125
904.18359375
895.5625
848.767578125
780.7841796875
703.9912109375
640.453125
612.6181640625
612.0166015625
608.3740234375
605.2158203125
652.052734375
770.9873046875
898.1396484375
938.59375
864.76171875
719.4228515625
536.330078125
317.34375
95.5244140625
-45.9150390625
-63.0927734375
-23.7470703125
-38.923828125
-133.4130859375
-224.9716796875
-229.0322265625
-146.9716796875
-47.0380859375
5.3828125
-18.1767578125
-115.1669921875
-258.1357421875
-393.28125
-449.984375
-366.671875
-123.4716796875
232.0869140625
589.5322265625
828.146484375
892.2900390625
824.7939453125
722.9541015625
657.234375
627.60546875
589.58984375
513.2568359375
412.080078125
315.1943359375
221.166015625
97.1904296875
-65.6318359375
-209.80078125
-247.7646484375
-143.728515625
59.1923828125
298.1953125
553.22265625
831.1396484375
1104.626953125
1299.2900390625
1350.2294921875
1258.919921875
1093.3134765625
946.0849609375
891.09765625
953.6123046875
1100.38671875
1261.8701171875
1375.962890625
1413.46875
1369.26171875
1253.3935546875
1106.798828125
1006.2421875
1019.9326171875
1150.99609375
1341.23046875
1532.3310546875
1703.16015625
1841.6865234375
1908.2734375
1854.794921875
1677.5927734375
1435.865234375
1216.31640625
1081.57421875
1035.8203125
1019.154296875
942.5517578125
758.193359375
509.630859375
301.037109375
208.3935546875
229.0986328125
318.728515625
452.3310546875
627.5517578125
821.2265625
979.2978515625
1066.8515625
1112.9384765625
1185.5595703125
1322.0341796875
1495.6142578125
1650.123046875
1751.30078125
1795.8515625
1787.947265625
1733.55859375
1659.22265625
1609.6572265625
1609.2373046875
1640.013671875
1675.5419921875
1723.3828125
1809.2119140625
1925.935546875
2030.775390625
2098.53125
2146.27734375
2188.482421875
2194.6875
2118.7939453125
1954.640625
1736.2158203125
1498.28515625
1273.3759765625
1121.302734375
1111.57421875
1251.193359375
1458.033203125
1633.654296875
1745.650390625
1814.458984375
1843.5693359375
1811.5869140625
1735.3486328125
1689.7880859375
1732.2392578125
1832.6826171875
1914.5693359375
1952.0458984375
1989.9501953125
2071.0419921875
2184.7587890625
2299.0322265625
2401.533203125
2480.1337890625
2494.576171875
2413.6943359375
2272.6044921875
2150.98828125
2090.3896484375
2067.177734375
2051.75390625
2053.587890625
2088.65625
2138.82421875
2174.693359375
2193.30859375
2198.703125
2165.5966796875
2067.7236328125
1938.98046875
1861.861328125
1881.123046875
1959.4814453125
2033.2861328125
2082.2177734375
2120.2392578125
2143.146484375
2127.951171875
2089.6171875
2104.8251953125
2249.0322265625
2509.9111328125
2783.4375
2968.9521484375
3059.4970703125
3123.541015625
3206.87109375
3283.3671875
3310.6240234375
3298.43359375
3290.2529296875
3298.1083984375
3297.77734375
3283.4345703125
3282.955078125
3307.419921875
3321.5146484375
3284.58984375
3196.2333984375
3082.49609375
2962.48828125
2857.07421875
2816.5673828125
2906.9677734375
3158.8564453125
3534.44921875
3940.921875
4276.876953125
4486.4501953125
4584.9052734375
4626.08203125
4643.3203125
4640.5146484375
4642.134765625
4712.1708984375
4890.970703125
5133.716796875
5348.021484375
5488.39453125
5589.7041015625
5716.875
5909.0263671875
6164.5439453125
6447.42578125
6705.765625
6911.0888671875
7085.01171875
7269.46484375
7474.4814453125
7676.068359375
7854.962890625
8005.7353515625
8117.236328125
8190.2919921875
8279.0087890625
8460.4091796875
8733.185546875
8983.8486328125
9091.30078125
9047.6533203125
8949.90234375
8894.021484375
8908.6376953125
8974.568359375
9066.8935546875
9173.3046875
9298.357421875
9458.7392578125
9662.810546875
9896.6826171875
10141.5439453125
10395.59765625
10659.8173828125
10906.2275390625
11080.7509765625
11142.283203125
11092.8828125
10978.6337890625
10875.216796875
10861.876953125
10982.509765625
11222.396484375
11528.837890625
11850.98828125
12154.3056640625
12414.03515625
12619.4521484375
12779.64453125
12901.9921875
12966.23046875
12942.119140625
12834.3916015625
12689.861328125
12557.15625
12456.2294921875
12384.572265625
12327.9541015625
12261.0556640625
12163.4453125
12045.1923828125
11936.3720703125
11843.60546875
11740.0859375
11608.8291015625
11470.7509765625
11354.8193359375
11265.400390625
11199.6962890625
11172.9287109375
11196.0322265625
11243.806640625
11277.5126953125
11290.2373046875
11295.5888671875
11273.3291015625
11164.75
10937.8486328125
10631.8134765625
10316.9423828125
10024.5205078125
9734.7783203125
9426.779296875
9120.685546875
8863.5078125
8677.85546875
8532.58203125
8374.49609375
8195.7255859375
8059.6552734375
8040.1611328125
8129.279296875
8216.76953125
8168.515625
7923.04296875
7521.46484375
7070.583984375
6688.66015625
6460.111328125
6403.1123046875
6466.728515625
6568.78515625
6643.46875
6654.884765625
6580.8017578125
6408.9169921875
6156.8271484375
5878.859375
5636.7607421875
5463.6953125
5359.328125
5309.671875
5300.2939453125
5316.837890625
5350.9013671875
5411.125
5515.64453125
5661.091796875
5801.8544921875
5870.2109375
5821.3271484375
5658.55859375
5419.9892578125
5149.0244140625
4877.7666015625
4626.455078125
4407.1865234375
4228.6865234375
4104.9765625
4059.8857421875
4113.544921875
4255.5234375
4432.3388671875
4570.1376953125
4618.2978515625
4576.318359375
4481.958984375
4375.1318359375
4270.4482421875
4158.1142578125
4026.6513671875
3884.5029296875
3759.86328125
3677.6318359375
3637.24609375
3618.873046875
3613.9794921875
3641.3564453125
3721.802734375
3837.8203125
3929.5380859375
3937.2900390625
3847.8466796875
3702.5849609375
3567.7138671875
3491.662109375
3474.3681640625
3472.0771484375
3445.482421875
3410.22265625
3424.1591796875
3511.5439453125
3615.3955078125
3648.498046875
3587.59375
3496.9130859375
3460.2861328125
3510.45703125
3623.7001953125
3753.7158203125
3852.8984375
3877.353515625
3796.5146484375
3607.6103515625
3345.0576171875
3081.875
2911.64453125
2899.3056640625
3030.5869140625
3215.8759765625
3349.8173828125
3361.111328125
3216.0703125
2916.169921875
2519.974609375
2142.7744140625
1892.341796875
1796.41796875
1806.021484375
1861.5947265625
1935.1181640625
2014.560546875
2076.8701171875
2087.5693359375
2016.736328125
1857.1103515625
1641.7763671875
1442.6904296875
1334.2646484375
1353.263671875
1497.71484375
1747.798828125
2063.0302734375
2370.158203125
2591.328125
2692.0966796875
2677.482421875
2544.05859375
2278.8818359375
1921.2265625
1582.353515625
1365.1005859375
1278.556640625
1255.267578125
1232.0791015625
1186.1513671875
1112.6015625
1009.251953125
885.4716796875
760.1689453125
651.5341796875
586.2734375
602.4521484375
705.6796875
826.1376953125
861.865234375
778.861328125
638.7294921875
515.8837890625
420.0966796875
320.1435546875
212.025390625
130.595703125
109.791015625
162.29296875
288.5849609375
473.9169921875
677.783203125
858.30078125
1017.9580078125
1204.302734375
1452.169921875
1736.150390625
1985.671875
2132.701171875
2140.431640625
2012.1416015625
1800.6787109375
1600.6962890625
1494.435546875
1481.822265625
1472.0244140625
1361.91796875
1130.109375
854.83203125
644.2041015625
550.716796875
543.3916015625
549.203125
519.6455078125
466.0595703125
436.5888671875
459.2958984375
510.30859375
539.6279296875
520.455078125
463.685546875
392.33984375
322.572265625
272.576171875
267.3759765625
318.8896484375
412.6552734375
527.037109375
653.615234375
783.5498046875
887.4033203125
934.125
928.884765625
909.990234375
904.013671875
901.8134765625
885.2490234375
862.36328125
865.2568359375
916.107421875
993.1943359375
1023.6171875
922.6435546875
668.2861328125
341.5810546875
69.041015625
-84.943359375
-151.28125
-181.240234375
-173.4482421875
-96.16015625
49.9150390625
229.44921875
418.263671875
609.9267578125
777.9990234375
874.275390625
884.2109375
860.01171875
877.1279296875
966.759765625
1100.6865234375
1227.12890625
1303.837890625
1303.681640625
1210.7880859375
1025.755859375
777.0048828125
522.7890625
330.7216796875
241.955078125
251.8251953125
327.5556640625
436.6044921875
546.15234375
606.904296875
570.453125
437.232421875
268.201171875
131.9765625
52.990234375
26.3271484375
63.701171875
189.5302734375
388.03515625
583.47265625
691.7578125
683.4755859375
589.6455078125
461.171875
337.1044921875
238.9921875
168.45703125
102.3564453125
6.8642578125
-129.79296875
-282.4150390625
-412.6943359375
-501.294921875
-548.4267578125
-551.9365234375
-502.791015625
-403.740234375
-276.6787109375
-146.0888671875
-30.40625
42.1884765625
30.91796875
-78.20703125
-234.986328125
-353.916015625
-390.521484375
-376.9365234375
-379.76953125
-439.48828125
-553.7744140625
-693.654296875
-815.3681640625
-872.8076171875
-846.7529296875
-763.2451171875
-666.6279296875
-574.8544921875
-475.322265625
-360.494140625
-246.14453125
-151.3525390625
-82.5791015625
-48.0849609375
-67.427734375
-144.8671875
-240.2685546875
-286.3662109375
-238.7392578125
-102.4052734375
83.2099609375
267.7451171875
398.1064453125
425.94921875
327.9287109375
121.2353515625
-145.8984375
-419.1630859375
-654.373046875
-818.5048828125
-886.77734375
-843.99609375
-690.4453125
-451.388671875
-183.435546875
38.11328125
156.1201171875
167.9375
126.943359375
107.12890625
163.6640625
315.14453125
541.1728515625
784.0244140625
965.8076171875
1031.380859375
988.0283203125
894.7607421875
801.978515625
705.3125
567.734375
382.5517578125
198.619140625
77.7978515625
41.3369140625
70.400390625
146.05859375
261.01171875
388.0830078125
469.1220703125
464.6220703125
403.3828125
350.8134765625
324.8779296875
273.65625
149.798828125
-20.373046875
-167.6494140625
-261.7001953125
-329.21875
-395.9150390625
-445.7861328125
-449.0703125
-405.55078125
-343.5712890625
-291.2431640625
-264.033203125
-271.2392578125
-320.8779296875
-420.7353515625
-576.453125
-774.7529296875
-962.2099609375
-1060.767578125
-1025.8291015625
-884.2373046875
-703.1875
-531.6416015625
-385.6142578125
-273.7001953125
-205.9345703125
-177.74609375
-173.1103515625
-192.2744140625
-254.9150390625
-363.9267578125
-482.720703125
-563.1923828125
-587.443359375
-571.8212890625
-539.0673828125
-497.2109375
-437.658203125
-341.4365234375
-191.994140625
4.78515625
211.109375
374.9873046875
462.607421875
478.9248046875
465.7138671875
479.0830078125
549.7607421875
645.904296875
677.9365234375
559.34375
275.9052734375
-101.8876953125
-469.3642578125
-744.0615234375
-881.2548828125
-862.2275390625
-695.751953125
-437.9296875
-192.6171875
-65.9716796875
-104.458984375
-274.7998046875
-502.7705078125
-724.3994140625
-901.3427734375
-1009.5751953125
-1038.70703125
-1002.0986328125
-929.177734375
-844.302734375
-766.7119140625
-728.98046875
-769.412109375
-891.1904296875
-1043.2646484375
-1155.5849609375
-1186.3505859375
-1133.7548828125
-1026.5947265625
-920.689453125
-880.7275390625
-931.6435546875
-1029.9853515625
-1105.1328125
-1125.728515625
-1108.4140625
-1073.6259765625
-1023.953125
-964.423828125
-913.2421875
-887.580078125
-904.3232421875
-992.69921875
-1164.9306640625
-1360.6640625
-1464.5556640625
-1415.509765625
-1275.1337890625
-1153.90234375
-1087.923828125
-1026.560546875
-929.5322265625
-829.76953125
-791.9033203125
-842.837890625
-956.4638671875
-1081.220703125
-1170.578125
-1211.2373046875
-1239.1328125
-1309.3642578125
-1430.693359375
-1540.505859375
-1560.9814453125
-1473.6689453125
-1329.25390625
-1196.98046875
-1119.2978515625
-1102.5322265625
-1126.4423828125
-1160.7421875
-1187.83984375
-1211.6318359375
-1233.775390625
-1226.0009765625
-1145.5341796875
-984.5908203125
-792.3720703125
-640.482421875
-571.7607421875
-581.4775390625
-633.2529296875
-684.794921875
-708.6787109375
-702.1103515625
-680.181640625
-661.2880859375
-663.1279296875
-705.1513671875
-793.927734375
-898.423828125
-959.5
-943.7587890625
-881.05859375
-832.2626953125
-824.0888671875
-829.9677734375
-808.7021484375
-742.6787109375
-640.9052734375
-528.1171875
-436.4306640625
-386.6396484375
-366.3974609375
-341.341796875
-296.947265625
-256.427734375
-252.0927734375
-298.041015625
-397.7265625
-548.673828125
-717.396484375
-838.193359375
-877.951171875
-893.1806640625
-982.30078125
-1176.732421875
-1409.767578125
-1594.96875
-1700.5205078125
-1741.2705078125
-1743.0888671875
-1742.2763671875
-1785.439453125
-1888.7431640625
-2006.5849609375
-2066.4208984375
-2026.02734375
-1881.9892578125
-1650.90625
-1381.953125
-1171.09765625
-1106.703125
-1182.3310546875
-1292.748046875
-1331.125
-1270.9306640625
-1149.919921875
-1010.9501953125
-884.580078125
-805.24609375
-802.8759765625
-867.091796875
-935.501953125
-934.33203125
-841.6025390625
-713.724609375
-638.802734375
-650.630859375
-697.0595703125
-710.033203125
-693.5693359375
-708.759765625
-773.8427734375
-824.53515625
-796.3251953125
-713.6767578125
-666.58984375
-717.0419921875
-854.1201171875
-1021.4208984375
-1154.974609375
-1204.28125
-1150.8291015625
-1011.66015625
-812.677734375
-572.59375
-332.431640625
-172.93359375
-152.7880859375
-230.4287109375
-291.171875
-261.435546875
-162.16796875
-48.455078125
51.5458984375
115.0712890625
93.80078125
-44.0166015625
-257.5478515625
-460.3310546875
-599.087890625
-680.4990234375
-732.5703125
-772.4951171875
-807.060546875
-829.2763671875
-808.025390625
-708.1689453125
-532.0888671875
-325.8193359375
-140.8466796875
-6.4853515625
62.0615234375
58.0693359375
0.7333984375
-61.916015625
-88.609375
-78.220703125
-58.234375
-49.5185546875
-53.9638671875
-67.015625
-84.0771484375
-93.8544921875
-80.205078125
-39.6162109375
6.2978515625
21.162109375
-21.345703125
-121.904296875
-262.630859375
-426.2490234375
-604.22265625
-785.8994140625
-946.71484375
-1054.5615234375
-1087.7919921875
-1044.720703125
-940.091796875
-798.4482421875
-647.3173828125
-507.9267578125
-391.671875
-310.443359375
-288.408203125
-356.20703125
-530.21875
-794.21484375
-1091.9052734375
-1337.3798828125
-1456.6826171875
-1443.9755859375
-1370.0595703125
-1312.1787109375
-1277.119140625
-1214.275390625
-1097.1591796875
-955.916015625
-823.4189453125
-691.6376953125
-549.0966796875
-430.6591796875
-391.228515625
-444.015625
-561.572265625
-730.2841796875
-962.3857421875
-1246.1884765625
-1519.9794921875
-1716.552734375
-1817.525390625
-1852.556640625
-1863.498046875
-1881.4619140625
-1916.0029296875
-1938.798828125
-1884.111328125
-1693.9521484375
-1378.6611328125
-1030.283203125
-770.2978515625
-675.5283203125
-737.283203125
-877.1904296875
-1007.20703125
-1093.2158203125
-1172.2880859375
-1305.2958984375
-1506.5478515625
-1719.0947265625
-1859.8388671875
-1885.1611328125
-1807.79296875
-1655.1669921875
-1430.98828125
-1135.146484375
-813.7744140625
-560.1171875
-446.7578125
-465.7216796875
-546.693359375
-620.3115234375
-645.16015625
-591.0703125
-442.5234375
-238.4013671875
-80.84765625
-71.302734375
-234.044921875
-510.19140625
-816.744140625
-1097.146484375
-1324.873046875
-1487.185546875
-1581.3798828125
-1618.595703125
-1617.0234375
-1587.421875
-1530.361328125
-1452.11328125
-1378.4609375
-1339.4658203125
-1334.4404296875
-1325.580078125
-1283.0859375
-1229.37890625
-1216.9013671875
-1263.8291015625
-1337.859375
-1408.21484375
-1481.021484375
-1562.7353515625
-1616.2744140625
-1589.0966796875
-1477.603515625
-1335.9736328125
-1223.833984375
-1166.8544921875
-1161.5419921875
-1188.986328125
-1222.5751953125
-1251.712890625
-1307.21875
-1438.845703125
-1653.615234375
-1891.158203125
-2068.189453125
-2133.6513671875
-2080.8544921875
-1936.65625
-1757.8857421875
-1615.6787109375
-1553.443359375
-1560.6171875
-1598.2060546875
-1639.8486328125
-1675.8935546875
-1693.087890625
-1674.5078125
-1617.2744140625
-1533.5673828125
-1435.7314453125
-1332.943359375
-1237.056640625
-1155.6484375
-1082.150390625
-1009.2158203125
-950.744140625
-932.7607421875
-956.615234375
-981.720703125
-949.7373046875
-823.0595703125
-606.849609375
-346.9462890625
-104.0703125
84.47265625
220.0693359375
312.0927734375
339.0400390625
259.8056640625
64.8720703125
-203.583984375
-489.7783203125
-766.5029296875
-1032.5078125
-1286.4521484375
-1518.9658203125
-1719.9599609375
-1877.7568359375
-1973.87109375
-1989.3798828125
-1917.3447265625
-1769.77734375
-1583.2138671875
-1419.6328125
-1340.548828125
-1358.7587890625
-1421.052734375
-1456.0263671875
-1439.1552734375
-1401.2041015625
-1380.1064453125
-1382.2041015625
-1387.994140625
-1375.01171875
-1330.5732421875
-1262.1630859375
-1207.541015625
-1220.4111328125
-1329.3046875
-1513.552734375
-1726.92578125
-1935.134765625
-2117.0302734375
-2239.4794921875
-2259.2216796875
-2163.662109375
-2000.0634765625
-1852.095703125
-1786.32421875
-1818.513671875
-1916.08203125
-2020.0654296875
-2073.9970703125
-2053.42578125
-1974.8857421875
-1866.6796875
-1729.3232421875
-1540.375
-1307.470703125
-1100.9169921875
-1011.6953125
-1074.9853515625
-1245.2900390625
-1443.5712890625
-1613.40625
-1730.90625
-1783.0634765625
-1758.541015625
-1661.0595703125
-1521.087890625
-1385.154296875
-1285.8388671875
-1216.802734375
-1142.07421875
-1038.513671875
-922.7841796875
-820.365234375
-714.2568359375
-558.63671875
-361.9697265625
-228.0888671875
-272.3623046875
-492.3251953125
-749.0986328125
-890.7861328125
-882.2890625
-809.02734375
-772.66015625
-799.6943359375
-840.978515625
-835.5908203125
-764.0615234375
-647.853515625
-513.9052734375
-373.21484375
-234.3623046875
-122.4052734375
-68.6259765625
-84.0947265625
-156.2734375
-270.1982421875
-417.1376953125
-579.5888671875
-725.9033203125
-831.4169921875
-894.3681640625
-922.6201171875
-919.37109375
-897.6220703125
-896.3154296875
-956.728515625
-1079.62109375
-1221.2236328125
-1333.162109375
-1391.2197265625
-1386.0986328125
-1313.9580078125
-1195.4501953125
-1087.3974609375
-1045.767578125
-1070.591796875
-1101.880859375
-1076.1396484375
-979.1845703125
-843.6220703125
-711.26171875
-610.8427734375
-563.6162109375
-590.052734375
-698.6923828125
-868.2958984375
-1045.802734375
-1170.29296875
-1211.9970703125
-1196.8916015625
-1189.6943359375
-1243.1767578125
-1359.25390625
-1496.634765625
-1607.7568359375
-1662.99609375
-1651.548828125
-1579.2490234375
-1468.45703125
-1346.228515625
-1229.2119140625
-1131.80078125
-1086.12890625
-1126.9912109375
-1242.3681640625
-1360.294921875
-1408.3037109375
-1374.7109375
-1291.12890625
-1172.2373046875
-1011.4833984375
-836.5029296875
-726.4208984375
-748.2421875
-892.455078125
-1088.26953125
-1269.3330078125
-1412.4765625
-1531.16796875
-1654.3994140625
-1804.1904296875
-1971.478515625
-2112.21484375
-2179.4150390625
-2159.892578125
-2075.14453125
-1956.03125
-1828.2421875
-1713.9052734375
-1631.32421875
-1594.3017578125
-1618.03515625
-1713.4091796875
-1861.8291015625
-2011.060546875
-2120.5546875
-2202.189453125
-2287.8701171875
-2361.7861328125
-2360.8095703125
-2250.0634765625
-2065.2412109375
-1865.7890625
-1678.546875
-1509.900390625
-1379.5673828125
-1299.57421875
-1234.16015625
-1128.1083984375
-982.3896484375
-864.111328125
-822.3369140625
-819.6123046875
-771.5478515625
-642.220703125
-479.1240234375
-360.6484375
-331.3251953125
-388.9755859375
-509.8251953125
-666.025390625
-824.7861328125
-951.36328125
-1026.0087890625
-1057.052734375
-1073.0078125
-1102.7177734375
-1163.80078125
-1262.15625
-1390.7041015625
-1527.50390625
-1645.7109375
-1730.9755859375
-1781.6865234375
-1787.1455078125
-1716.6689453125
-1545.361328125
-1290.7880859375
-1013.73046875
-779.869140625
-625.46484375
-557.10546875
-571.5390625
-668.25390625
-847.3720703125
-1099.71484375
-1397.076171875
-1694.1044921875
-1948.916015625
-2144.509765625
-2280.25
-2338.3662109375
-2275.3583984375
-2066.5009765625
-1756.0634765625
-1442.5810546875
-1203.923828125
-1045.0087890625
-922.81640625
-806.9501953125
-701.544921875
-620.4658203125
-566.88671875
-540.24609375
-539.7568359375
-546.927734375
-521.8369140625
-440.4208984375
-333.15625
-266.6572265625
-280.2197265625
-351.2763671875
-427.443359375
-481.3115234375
-527.0126953125
-592.4130859375
-684.3046875
-775.537109375
-818.38671875
-776.8486328125
-660.044921875
-528.302734375
-457.462890625
-484.642578125
-580.4150390625
-672.98828125
-707.5068359375
-692.4833984375
-690.73046875
-759.630859375
-898.9150390625
-1059.603515625
-1197.357421875
-1302.5341796875
-1377.859375
-1407.037109375
-1360.4892578125
-1224.955078125
-1018.568359375
-786.720703125
-594.337890625
-508.98046875
-564.515625
-730.1220703125
-922.7939453125
-1060.7900390625
-1114.96484375
-1120.615234375
-1142.2021484375
-1212.5078125
-1296.6943359375
-1326.234375
-1273.9033203125
-1177.1083984375
-1078.1728515625
-973.5908203125
-853.7880859375
-765.6201171875
-780.923828125
-904.390625
-1064.2861328125
-1205.916015625
-1344.240234375
-1500.7021484375
-1637.626953125
-1698.98828125
-1685.8642578125
-1645.2060546875
-1600.0888671875
-1531.6513671875
-1415.88671875
-1235.087890625
-963.345703125
-592.36328125
-178.046875
183.8876953125
445.44921875
638.1435546875
808.0576171875
954.8818359375
1046.830078125
1053.1142578125
938.044921875
670.12109375
287.509765625
-69.123046875
-248.4970703125
-224.771484375
-112.3701171875
-42.96484375
-56.31640625
-111.947265625
-165.2109375
-204.505859375
-235.48828125
-260.4111328125
-273.12890625
-258.36328125
-196.208984375
-81.2314453125
57.5185546875
162.2119140625
180.81640625
105.130859375
-16.626953125
-104.8388671875
-99.259765625
-0.9267578125
130.341796875
223.291015625
245.3330078125
211.9384765625
156.0380859375
98.1025390625
48.0712890625
24.3759765625
50.05859375
118.130859375
171.8876953125
144.7275390625
32.107421875
-87.1396484375
-116.5625
-29.357421875
115.9326171875
240.857421875
316.7978515625
373.240234375
453.9921875
574.259765625
714.67578125
849.8369140625
980.6513671875
1134.30078125
1325.4111328125
1519.3974609375
1645.068359375
1647.5693359375
1524.8671875
1318.28515625
1086.712890625
896.3955078125
812.029296875
866.6435546875
1032.865234375
1235.9990234375
1402.841796875
1499.0458984375
1531.173828125
1532.9453125
1553.4404296875
1638.720703125
1805.119140625
2029.810546875
2274.6962890625
2517.2353515625
2752.2275390625
2970.326171875
3150.525390625
3279.73046875
3371.72265625
3459.51953125
3570.431640625
3708.8798828125
3855.6201171875
3977.904296875
4049.0869140625
4073.556640625
4095.0712890625
4167.404296875
4304.29296875
4458.5625
4556.693359375
4556.1748046875
4470.8662109375
4349.0986328125
4236.47265625
4155.7451171875
4104.9833984375
4061.154296875
3988.98046875
3860.9501953125
3679.1015625
3478.623046875
3310.056640625
3219.7958984375
3243.3271484375
3399.771484375
3673.6259765625
4001.5234375
4297.34765625
4507.7275390625
4639.333984375
4722.1572265625
4754.85546875
4705.859375
4568.134765625
4389.5791015625
4235.7998046875
4135.1328125
4070.5849609375
4010.419921875
3929.04296875
3811.2275390625
3664.1650390625
3526.9189453125
3443.4287109375
3415.6728515625
3397.7001953125
3342.1005859375
3237.08203125
3092.7119140625
2914.712890625
2712.697265625
2520.1005859375
2378.8955078125
2302.30859375
2267.29296875
2241.525390625
2201.0439453125
2123.70703125
1991.6611328125
1816.09765625
1646.0576171875
1533.4853515625
1489.123046875
1481.75390625
1478.720703125
1478.1630859375
1503.8681640625
1581.72265625
1724.1396484375
1920.150390625
2121.8837890625
2246.10546875
2216.2041015625
2021.216796875
1725.0439453125
1402.8037109375
1076.16015625
730.8291015625
389.734375
130.97265625
13.1005859375
6.298828125
26.51953125
28.064453125
34.4736328125
81.4296875
160.71875
230.8759765625
260.068359375
243.0302734375
190.2080078125
115.3212890625
25.369140625
-87.5986328125
-234.76171875
-397.1591796875
-511.056640625
-504.8583984375
-360.517578125
-142.267578125
32.1201171875
59.5361328125
-79.3740234375
-300.6884765625
-482.5224609375
-576.37890625
-655.9658203125
-842.017578125
-1178.04296875
-1586.3505859375
-1933.99609375
-2122.3486328125
-2123.25390625
-1967.947265625
-1723.8046875
-1464.6337890625
-1234.8125
-1033.2373046875
-837.201171875
-644.6220703125
-494.1455078125
-445.8037109375
-535.7001953125
-736.58984375
-960.39453125
-1111.802734375
-1150.056640625
-1101.23046875
-1019.009765625
-946.2607421875
-906.4326171875
-901.3740234375
-902.240234375
-863.8759765625
-772.462890625
-671.599609375
-622.013671875
-639.908203125
-691.4990234375
-741.8359375
-786.3828125
-833.81640625
-880.63671875
-911.9462890625
-912.107421875
-867.953125
-780.294921875
-687.6181640625
-664.4296875
-770.8525390625
-996.248046875
-1260.041015625
-1471.009765625
-1583.87890625
-1605.83984375
-1566.71484375
-1496.6123046875
-1428.6376953125
-1403.5693359375
-1450.447265625
-1556.2509765625
-1667.294921875
-1735.201171875
-1760.091796875
-1778.3173828125
-1810.3505859375
-1835.134765625
-1816.994140625
-1741.16015625
-1615.5859375
-1454.333984375
-1274.61328125
-1101.033203125
-955.87109375
-846.595703125
-773.369140625
-743.900390625
-767.626953125
-838.2841796875
-936.095703125
-1044.87890625
-1151.279296875
-1229.4013671875
-1249.9677734375
-1215.5849609375
-1170.734375
-1164.4560546875
-1215.5078125
-1323.140625
-1488.6875
-1697.1455078125
-1887.9609375
-1984.5830078125
-1969.140625
-1903.236328125
-1853.7490234375
-1814.9599609375
-1731.0380859375
-1588.6015625
-1454.4853515625
-1409.173828125
-1462.201171875
-1549.421875
-1602.1484375
-1602.1748046875
-1577.2626953125
-1565.8056640625
-1590.2275390625
-1645.650390625
-1700.5810546875
-1716.8798828125
-1683.2919921875
-1630.9580078125
-1609.720703125
-1646.271484375
-1722.583984375
-1787.4345703125
-1785.9755859375
-1688.8642578125
-1506.548828125
-1278.390625
-1045.43359375
-835.0791015625
-667.9228515625
-559.3974609375
-498.1591796875
-435.7236328125
-324.947265625
-171.451171875
-24.712890625
86.0107421875
179.1650390625
269.400390625
317.5009765625
266.720703125
119.7998046875
-55.67578125
-202.8935546875
-325.7685546875
-452.1611328125
-577.6689453125
-671.400390625
-718.962890625
-728.2392578125
-698.83984375
-620.548828125
-513.4716796875
-443.9931640625
-476.5361328125
-612.7158203125
-789.017578125
-929.1923828125
-990.4697265625
-970.2861328125
-892.4013671875
-795.232421875
-719.4833984375
-689.138671875
-697.7333984375
-714.2001953125
-705.6796875
-661.82421875
-603.9306640625
-569.0
-577.8701171875
-617.9912109375
-661.5244140625
-696.673828125
-732.22265625
-775.576171875
-823.736328125
-879.0390625
-952.9814453125
-1040.1748046875
-1103.9619140625
-1108.1875
-1056.337890625
-981.9775390625
-908.24609375
-837.763671875
-775.751953125
-734.158203125
-709.1806640625
-682.34375
-653.83984375
-649.5009765625
-680.623046875
-721.203125
-744.6123046875
-760.560546875
-789.8408203125
-820.150390625
-819.73828125
-787.560546875
-758.1953125
-757.2685546875
-779.6962890625
-812.3583984375
-847.306640625
-864.8505859375
-833.728515625
-746.740234375
-640.123046875
-565.5595703125
-556.484375
-624.4267578125
-759.568359375
-917.2060546875
-1029.6123046875
-1062.4970703125
-1052.3720703125
-1065.5244140625
-1123.8212890625
-1185.4697265625
-1188.0185546875
-1091.5126953125
-893.51171875
-634.4228515625
-390.2861328125
-231.41796875
-173.33203125
-178.69921875
-209.744140625
-263.107421875
-350.806640625
-468.0869140625
-592.9501953125
-704.2783203125
-785.53515625
-816.24609375
-774.7060546875
-656.8369140625
-494.5712890625
-352.9091796875
-294.9052734375
-333.3974609375
-417.7314453125
-479.3125
-489.29296875
-464.2734375
-429.439453125
-401.8349609375
-403.1240234375
-448.4541015625
-506.3740234375
-503.0615234375
-396.9609375
-232.0283203125
-87.7275390625
12.43359375
112.5029296875
251.822265625
416.7041015625
568.681640625
685.8251953125
757.005859375
761.75390625
689.4580078125
576.9609375
501.7578125
522.4892578125
627.5078125
746.26953125
812.419921875
816.3486328125
797.4755859375
789.4716796875
781.7275390625
739.0224609375
649.740234375
541.4072265625
450.2041015625
387.326171875
335.67578125
266.646484375
158.734375
17.3330078125
-113.72265625
-175.33984375
-145.9521484375
-67.9267578125
-9.0029296875
-0.005859375
-19.5263671875
-30.3671875
-9.4638671875
58.2763671875
187.65625
371.6552734375
559.181640625
676.654296875
684.6142578125
614.4384765625
549.3544921875
566.390625
684.9853515625
860.0810546875
1025.443359375
1151.0751953125
1259.3662109375
1383.6103515625
1521.0712890625
1642.541015625
1744.4072265625
1866.060546875
2040.62890625
2242.8212890625
2405.138671875
2479.9658203125
2466.9794921875
2382.8203125
2229.8525390625
2007.6669921875
1740.015625
1473.951171875
1257.1796875
1125.7431640625
1105.380859375
1206.916015625
1414.791015625
1686.4189453125
1966.0029296875
2199.6552734375
2346.912109375
2394.1640625
2365.8662109375
2319.7646484375
2322.748046875
2419.345703125
2608.8134765625
2845.2333984375
3067.7236328125
3244.3173828125
3391.978515625
3553.9208984375
3760.7119140625
4013.69140625
4294.4521484375
4578.2353515625
4841.994140625
5070.2685546875
5250.7744140625
5355.78125
5338.462890625
5172.966796875
4905.0380859375
4642.6103515625
4478.8740234375
4430.3857421875
4459.0732421875
4541.216796875
4691.603515625
4916.81640625
5164.578125
5338.611328125
5367.88671875
5257.84375
5075.896484375
4897.0009765625
4769.234375
4718.05078125
4753.0263671875
4851.015625
4945.537109375
4960.0146484375
4861.5390625
4675.810546875
4452.5546875
4230.1484375
4031.8359375
3874.0400390625
3765.572265625
3708.5908203125
3706.619140625
3758.28515625
3834.9140625
3881.251953125
3857.6376953125
3777.353515625
3690.6357421875
3638.3662109375
3633.826171875
3680.8701171875
3786.7197265625
3948.2099609375
4133.71875
4284.201171875
4333.5
4239.8271484375
4016.5029296875
3737.880859375
3502.96875
3375.490234375
3344.5361328125
3335.5771484375
3267.2998046875
3117.705078125
2943.5244140625
2821.708984375
2761.3486328125
2684.833984375
2507.193359375
2221.744140625
1896.90625
1611.3330078125
1420.09765625
1366.134765625
1473.0634765625
1706.48046875
1970.9677734375
2173.37109375
2286.0751953125
2340.7470703125
2370.5078125
2367.04296875
2286.5078125
2092.80078125
1805.91796875
1513.814453125
1324.693359375
1293.80078125
1390.384765625
1525.978515625
1609.17578125
1597.404296875
1534.271484375
1535.4765625
1692.9130859375
1968.27734375
2208.9677734375
2294.3671875
2247.0947265625
2181.951171875
2176.9296875
2230.1240234375
2316.052734375
2426.3232421875
2551.0478515625
2669.001953125
2776.4716796875
2893.4443359375
3019.177734375
3106.2470703125
3105.2138671875
3023.439453125
2917.0224609375
2827.9462890625
2745.236328125
2627.4560546875
2452.22265625
2243.1298828125
2055.625
1936.876953125
1892.8154296875
1888.857421875
1878.8916015625
1832.541015625
1743.6162109375
1629.4951171875
1530.6611328125
1500.5556640625
1576.955078125
1750.0751953125
1957.1123046875
2118.0126953125
2191.1376953125
2199.7646484375
2199.49609375
2220.8994140625
2255.19921875
2293.4306640625
2352.33984375
2444.1611328125
2541.7763671875
2601.1689453125
2607.638671875
2572.767578125
2495.9267578125
2364.390625
2190.65234375
2010.9609375
1837.6640625
1651.2275390625
1458.5390625
1322.43359375
1298.830078125
1364.1875
1438.1552734375
1466.6416015625
1451.748046875
1407.943359375
1326.6591796875
1197.08203125
1041.93359375
917.5849609375
880.33984375
950.6630859375
1103.4521484375
1295.6171875
1506.279296875
1738.533203125
1973.392578125
2140.3466796875
2158.8916015625
2008.7724609375
1745.7373046875
1455.0654296875
1205.3212890625
1033.8466796875
942.2197265625
894.71875
841.1650390625
755.275390625
647.08984375
542.1552734375
463.01953125
427.19140625
441.5
494.3974609375
571.810546875
683.482421875
852.7041015625
1072.6376953125
1292.712890625
1459.990234375
1560.2041015625
1612.064453125
1642.4091796875
1681.1474609375
1760.6220703125
1894.671875
2060.98828125
2217.9345703125
2336.470703125
2410.26171875
2447.5458984375
2467.8388671875
2498.7373046875
2559.228515625
2645.2373046875
2738.01953125
2822.505859375
2893.6337890625
2955.73046875
3023.623046875
3111.7548828125
3211.6611328125
3294.5234375
3349.66796875
3401.634765625
3463.4697265625
3486.9951171875
3398.6572265625
3193.8125
2967.9365234375
2838.4150390625
2850.2529296875
2967.6728515625
3136.8671875
3332.63671875
3547.828125
3760.1337890625
3925.3466796875
4007.232421875
4012.30859375
3988.890625
3985.083984375
4008.484375
4030.02734375
4019.0947265625
3964.13671875
3868.34765625
3749.07421875
3646.2568359375
3609.298828125
3658.95703125
3769.7158203125
3897.7373046875
4015.4150390625
4111.1630859375
4175.234375
4212.1376953125
4264.96875
4402.29296875
4665.3173828125
5029.1025390625
5414.14453125
5727.95703125
5900.486328125
5903.8251953125
5760.7626953125
5536.986328125
5313.83984375
5158.4775390625
5112.1162109375
5194.0751953125
5402.994140625
5710.9287109375
6066.439453125
6415.7763671875
6726.0595703125
6989.412109375
7209.5400390625
7388.2724609375
7519.974609375
7592.1826171875
7599.314453125
7573.1220703125
7599.7294921875
7781.1845703125
8157.9453125
8673.9638671875
9231.15625
9772.28125
10299.291015625
10825.548828125
11340.3984375
11824.8173828125
12277.3232421875
12712.2080078125
13146.169921875
13592.564453125
14049.671875
14482.4228515625
14832.7001953125
15065.8466796875
15201.0732421875
15288.01953125
15365.82421875
15452.65625
15552.076171875
15645.9365234375
15696.310546875
15684.3212890625
15641.4560546875
15613.0830078125
15591.08203125
15513.630859375
15341.5380859375
15109.87890625
14889.57421875
14715.88671875
14568.9638671875
14410.0849609375
14221.119140625
14015.93359375
13822.7353515625
13647.251953125
13449.90234375
13178.1923828125
12834.701171875
12494.7587890625
12234.201171875
12046.0048828125
11843.6611328125
11537.33203125
11091.9970703125
10531.6669921875
9925.9189453125
9373.2607421875
8955.6494140625
8680.349609375
8477.2685546875
8267.388671875
8024.1162109375
7762.7578125
7495.3564453125
7220.29296875
6941.7412109375
6668.171875
6392.2802734375
6101.4638671875
5818.2802734375
5606.9052734375
5518.724609375
5538.7451171875
5599.08984375
5638.8193359375
5638.5341796875
5606.3525390625
5554.0908203125
5491.98828125
5426.3291015625
5347.525390625
5231.51953125
5068.955078125
4887.6611328125
4729.3984375
4603.830078125
4481.1953125
4335.0205078125
4177.197265625
4041.287109375
3942.5146484375
3866.1220703125
3786.4658203125
3684.099609375
3552.4208984375
3408.6904296875
3300.388671875
3279.7744140625
3357.1904296875
3483.873046875
3586.8955078125
3618.7177734375
3576.443359375
3489.09765625
3394.7568359375
3318.46484375
3259.5390625
3202.08984375
3139.4111328125
3077.2021484375
3011.3076171875
2925.9501953125
2831.1162109375
2778.3037109375
2803.404296875
2860.015625
2848.6962890625
2723.69140625
2541.3212890625
2389.1904296875
2297.5556640625
2242.2822265625
2205.060546875
2190.173828125
2190.6923828125
2176.2490234375
2120.884765625
2019.9716796875
1880.056640625
1719.85546875
1583.3505859375
1515.0712890625
1500.865234375
1457.5625
1309.6591796875
1069.30859375
824.6669921875
660.025390625
601.91796875
624.4150390625
674.345703125
692.994140625
645.3896484375
545.0234375
439.4384765625
367.20703125
341.638671875
376.845703125
504.5595703125
744.0810546875
1061.5146484375
1374.7080078125
1602.572265625
1707.7568359375
1696.8271484375
1589.1513671875
1393.482421875
1121.244140625
821.478515625
581.646484375
464.3173828125
438.62890625
402.1142578125
291.927734375
161.169921875
122.173828125
218.5673828125
374.34765625
469.5146484375
444.9228515625
327.0029296875
173.7470703125
21.9306640625
-115.671875
-227.1552734375
-297.57421875
-328.6962890625
-346.0390625
-370.697265625
-385.7548828125
-344.2939453125
-214.4794921875
-6.1142578125
248.1123046875
516.7177734375
762.5322265625
934.6708984375
997.2841796875
960.4892578125
857.0849609375
694.189453125
461.47265625
190.3271484375
-35.3916015625
-150.7666015625
-165.8037109375
-127.328125
-51.9140625
69.2099609375
217.2392578125
342.15234375
413.1455078125
437.251953125
422.162109375
355.033203125
232.958984375
86.9775390625
-43.8623046875
-144.3037109375
-213.5419921875
-243.525390625
-226.8623046875
-174.6923828125
-110.5751953125
-57.169921875
-38.9658203125
-76.1162109375
-152.9130859375
-211.5458984375
-209.52734375
-175.3916015625
-177.2802734375
-242.3466796875
-340.234375
-441.5859375
-549.08203125
-660.2451171875
-744.0849609375
-782.30859375
-801.2431640625
-829.4072265625
-847.09765625
-815.4619140625
-739.9697265625
-663.3984375
-600.462890625
-521.9677734375
-411.5302734375
-299.9912109375
-225.328125
-187.1220703125
-163.0068359375
-148.650390625
-155.404296875
-180.609375
-205.03125
-213.9697265625
-198.8232421875
-141.6396484375
-24.544921875
136.0927734375
281.353515625
348.31640625
312.8095703125
193.0888671875
25.896484375
-150.1884765625
-299.513671875
-400.0166015625
-457.2412109375
-498.7880859375
-548.40234375
-611.958984375
-694.396484375
-818.298828125
-1004.482421875
-1228.2646484375
-1409.7109375
-1461.6796875
-1349.650390625
-1109.5087890625
-824.9931640625
-594.384765625
-490.80078125
-517.23828125
-597.873046875
-639.6240234375
-611.638671875
-551.2900390625
-498.5361328125
-456.76171875
-424.4375
-425.107421875
-477.734375
-565.185546875
-666.826171875
-800.869140625
-987.9248046875
-1176.78515625
-1255.1630859375
-1153.55078125
-913.0390625
-641.0
-428.62890625
-321.4951171875
-327.0732421875
-408.4140625
-486.275390625
-492.560546875
-433.9365234375
-382.708984375
-397.0166015625
-461.86328125
-510.5078125
-489.533203125
-399.0703125
-285.4443359375
-208.5478515625
-210.787109375
-300.29296875
-450.22265625
-611.3623046875
-734.2060546875
-792.2998046875
-790.3154296875
-747.568359375
-676.078125
-583.3076171875
-494.962890625
-459.3310546875
-518.25
-676.4072265625
-897.279296875
-1116.5966796875
-1263.1005859375
-1296.0595703125
-1241.6376953125
-1172.33984375
-1126.8466796875
-1065.4638671875
-931.203125
-738.474609375
-562.1103515625
-445.1171875
-366.37890625
-311.33203125
-322.857421875
-442.5703125
-630.18359375
-785.2421875
-839.82421875
-795.4375
-678.482421875
-505.4931640625
-304.611328125
-135.0224609375
-57.54296875
-96.8046875
-243.8466796875
-478.5888671875
-771.5185546875
-1074.681640625
-1333.7861328125
-1514.734375
-1615.873046875
-1662.548828125
-1695.046875
-1744.63671875
-1800.6728515625
-1808.3037109375
-1721.7236328125
-1560.8310546875
-1394.546875
-1263.6796875
-1142.216796875
-987.1201171875
-808.580078125
-673.2392578125
-647.4609375
-750.615234375
-949.4833984375
-1174.912109375
-1352.3369140625
-1449.1298828125
-1504.029296875
-1590.7119140625
-1739.21484375
-1904.2666015625
-2017.560546875
-2055.251953125
-2043.4189453125
-2014.9638671875
-1981.1650390625
-1935.9697265625
-1865.8466796875
-1755.0986328125
-1597.984375
-1409.3310546875
-1214.755859375
-1032.5
-873.73828125
-753.423828125
-683.08984375
-652.7529296875
-636.1005859375
-617.662109375
-603.8349609375
-606.365234375
-626.8662109375
-656.0888671875
-672.0751953125
-639.220703125
-531.87890625
-369.49609375
-212.37890625
-110.580078125
-66.0419921875
-48.486328125
-30.4794921875
1.4892578125
47.80859375
87.52734375
84.333984375
23.1171875
-66.94921875
-143.8349609375
-198.2197265625
-247.7685546875
-294.369140625
-312.62890625
-281.466796875
-206.4384765625
-109.458984375
-16.125
45.4775390625
56.251953125
25.0576171875
-21.2255859375
-76.0478515625
-166.8828125
-318.9541015625
-513.2529296875
-687.783203125
-775.099609375
-740.0498046875
-596.22265625
-392.5947265625
-174.66015625
44.8876953125
269.447265625
480.279296875
640.4111328125
742.1806640625
824.0322265625
922.384765625
1023.5771484375
1078.4609375
1047.478515625
916.58984375
692.1552734375
407.857421875
121.5810546875
-125.94140625
-341.44921875
-537.9453125
-672.40234375
-668.7333984375
-514.6455078125
-298.30859375
-122.384765625
-0.1533203125
142.1875
373.8642578125
687.02734375
999.1748046875
1204.4912109375
1234.27734375
1098.4697265625
878.0107421875
663.6904296875
494.98046875
359.529296875
241.4482421875
150.6201171875
102.6123046875
88.5234375
80.1533203125
64.3203125
65.7783203125
131.4970703125
285.5517578125
494.064453125
679.3056640625
777.3984375
782.564453125
732.20703125
659.359375
575.4013671875
493.2216796875
440.5537109375
438.224609375
482.1015625
561.0205078125
677.7099609375
830.3994140625
981.4375
1071.9560546875
1076.8701171875
1029.4638671875
982.3369140625
955.9697265625
934.994140625
903.2900390625
868.7255859375
859.0185546875
905.2958984375
1023.1728515625
1191.4541015625
1347.57421875
1424.130859375
1407.4599609375
1358.34375
1363.7060546875
1462.76171875
1622.02734375
1782.7802734375
1926.9619140625
2086.7646484375
2285.9482421875
2486.5244140625
2619.3759765625
2673.7734375
2727.2548828125
2856.880859375
3036.111328125
3164.4931640625
3209.693359375
3277.193359375
3502.912109375
3895.0322265625
4318.6513671875
4633.0888671875
4813.357421875
4936.2001953125
5082.794921875
5273.427734375
5472.7646484375
5629.4111328125
5711.71875
5723.52734375
5694.220703125
5654.4921875
5623.3388671875
5613.232421875
5633.7255859375
5684.4892578125
5754.572265625
5833.8779296875
5916.1455078125
5986.275390625
6017.8251953125
5993.896484375
5923.6943359375
5831.501953125
5737.7392578125
5656.19921875
5595.4189453125
5549.77734375
5500.23046875
5438.587890625
5382.2431640625
5350.115234375
5333.0947265625
5303.984375
5244.7724609375
5142.5322265625
4972.4482421875
4723.197265625
4445.0869140625
4239.8857421875
4183.685546875
4272.0634765625
4440.6416015625
4610.251953125
4706.0908203125
4677.501953125
4537.822265625
4367.505859375
4246.3642578125
4192.9248046875
4190.873046875
4245.77734375
4366.6669921875
4501.873046875
4552.8515625
4472.79296875
4314.9599609375
4165.7314453125
4066.4140625
4024.3369140625
4060.1572265625
4194.8828125
4400.1865234375
4601.5419921875
4735.2783203125
4782.8623046875
4758.431640625
4693.7734375
4635.42578125
4624.251953125
4663.4580078125
4720.83984375
4765.8203125
4788.4716796875
4784.2060546875
4745.966796875
4679.7373046875
4605.2109375
4530.05859375
4443.5986328125
4347.998046875
4274.595703125
4250.68359375
4264.265625
4279.033203125
4272.94140625
4248.21484375
4219.1650390625
4209.583984375
4247.1826171875
4334.44921875
4432.0810546875
4495.650390625
4523.61328125
4544.9833984375
4566.6025390625
4565.9853515625
4538.9990234375
4517.9853515625
4525.1640625
4536.337890625
4516.0341796875
4472.3154296875
4451.9775390625
4489.6787109375
4583.189453125
4713.921875
4870.3837890625
5049.515625
5252.396484375
5485.275390625
5753.4375
6044.4638671875
6319.74609375
6529.1298828125
6641.251953125
6667.623046875
6658.6162109375
6668.0751953125
6716.8818359375
6795.3818359375
6898.951171875
7042.2412109375
7224.9775390625
7398.4453125
7492.5986328125
7483.3056640625
7420.6435546875
7385.7138671875
7427.4375
7541.923828125
7697.4404296875
7864.0
8020.34375
8147.568359375
8231.951171875
8281.498046875
8335.515625
8446.744140625
8646.7080078125
8928.4814453125
9262.1865234375
9621.2060546875
9992.671875
10372.5869140625
10758.8583984375
11145.7099609375
11520.7666015625
11872.421875
12203.6064453125
12532.0703125
12873.529296875
13231.53125
13605.1884765625
13992.6708984375
14379.3857421875
14738.064453125
15055.1357421875
15346.4638671875
15632.39453125
15908.3642578125
16158.037109375
16384.7685546875
16606.3984375
16824.115234375
17021.6474609375
17194.7763671875
17356.470703125
17510.287109375
17646.5625
17775.8662109375
17941.4248046875
18177.9775390625
18467.9443359375
18750.345703125
18965.6591796875
19087.041015625
19121.24609375
19089.287109375
19000.115234375
18842.3701171875
18612.888671875
18346.7646484375
18091.0966796875
17842.337890625
17539.802734375
17140.458984375
16678.9716796875
16234.5673828125
15856.6796875
15539.15234375
15241.123046875
14905.0966796875
14478.1220703125
13957.509765625
13412.2890625
12927.6474609375
12530.19140625
12193.7685546875
11906.087890625
11685.3125
11527.986328125
11387.34375
11223.8251953125
11041.5595703125
10849.1328125
10615.0029296875
10299.45703125
9918.3046875
9540.310546875
9221.19140625
8965.1103515625
8752.51953125
8578.1650390625
8445.0791015625
8335.404296875
8210.509765625
8047.4833984375
7867.0888671875
7715.8427734375
7620.482421875
7566.5341796875
7519.5859375
7452.9677734375
7349.2099609375
7194.99609375
6997.3203125
6794.1650390625
6619.7197265625
6457.66015625
6259.2431640625
6021.5244140625
5822.8837890625
5754.951171875
5823.5947265625
5931.966796875
5960.6767578125
5861.2197265625
5682.494140625
5519.0322265625
5430.4658203125
5402.5078125
5382.1337890625
5340.267578125
5283.8154296875
5212.287109375
5097.171875
4925.60546875
4743.8173828125
4627.1982421875
4609.0986328125
4658.5068359375
4726.2353515625
4793.1064453125
4866.1904296875
4940.2783203125
4975.4912109375
4920.1923828125
4764.1162109375
4569.9599609375
4439.4443359375
4436.5029296875
4544.962890625
4699.2431640625
4840.951171875
4942.03125
4997.3720703125
5015.833984375
5007.33203125
4962.76171875
4859.466796875
4703.1533203125
4548.8330078125
4458.5634765625
4452.4267578125
4523.095703125
4675.08984375
4905.6298828125
5153.763671875
5319.638671875
5352.537109375
5290.3583984375
5201.2333984375
5116.4345703125
5030.9580078125
4932.1220703125
4802.3447265625
4622.0673828125
4400.0478515625
4184.4775390625
4021.228515625
3917.470703125
3865.271484375
3874.9404296875
3951.8935546875
4059.4482421875
4145.6357421875
4200.65234375
4248.3212890625
4281.4150390625
4250.90625
4138.3984375
4005.9365234375
3944.091796875
3982.3203125
4070.103515625
4138.171875
4162.224609375
4172.6123046875
4218.275390625
4323.5576171875
4471.5361328125
4623.78125
4751.7802734375
4844.46875
4893.5009765625
4892.0556640625
4854.10546875
4813.6630859375
4787.1875
4751.2783203125
4683.849609375
4625.0107421875
4668.9638671875
4880.986328125
5234.1259765625
5635.26171875
5997.5048828125
6275.576171875
6455.0810546875
6548.345703125
6609.0634765625
6718.4228515625
6927.2451171875
7214.20703125
7511.47265625
7762.404296875
7944.5498046875
8055.5771484375
8106.029296875
8123.0224609375
8133.9501953125
8143.0498046875
8148.5771484375
8186.6181640625
8323.966796875
8584.67578125
8902.583984375
9168.693359375
9314.5068359375
9336.775390625
9267.4453125
9154.853515625
9065.158203125
9064.173828125
9185.82421875
9430.2509765625
9782.744140625
10207.896484375
10633.8046875
10984.7548828125
11245.0478515625
11463.37109375
11681.4287109375
11886.7236328125
12053.662109375
12202.1787109375
12384.451171875
12625.6015625
12901.0283203125
13162.212890625
13365.2763671875
13488.287109375
13546.298828125
13580.1865234375
13605.8212890625
13585.931640625
13485.56640625
13348.6357421875
13276.2470703125
13319.5234375
13433.740234375
13557.818359375
13698.8203125
13898.7158203125
14141.353515625
14341.208984375
14425.28515625
14389.3798828125
14268.3203125
14090.1123046875
13882.630859375
13697.787109375
13591.255859375
13575.662109375
13611.5693359375
13646.583984375
13653.126953125
13633.361328125
13607.3310546875
13603.626953125
13647.814453125
13745.0693359375
13871.814453125
13986.470703125
14048.0771484375
14028.5947265625
13918.853515625
13732.28515625
13503.423828125
13277.7177734375
13093.314453125
12956.7421875
12824.64453125
12620.5634765625
12297.5048828125
11895.708984375
11521.666015625
11253.201171875
11072.537109375
10902.59375
10691.5751953125
10436.6787109375
10136.5791015625
9765.298828125
9315.9443359375
8846.46875
8450.369140625
8181.947265625
8026.587890625
7940.662109375
7898.9970703125
7896.734375
7923.642578125
7956.044921875
7973.4697265625
7972.0087890625
7958.171875
7935.4248046875
7898.79296875
7837.181640625
7739.2607421875
7606.341796875
7466.7158203125
7364.4384765625
7309.427734375
7234.5244140625
7029.7255859375
6647.4453125
6171.0712890625
5758.3251953125
5510.89453125
5406.42578125
5347.544921875
5251.046875
5087.4365234375
4869.1630859375
4631.142578125
4413.55078125
4237.208984375
4090.734375
3952.4404296875
3821.248046875
3711.0029296875
3615.869140625
3501.6142578125
3342.365234375
3156.701171875
2996.7333984375
2904.7275390625
2886.5947265625
2921.259765625
2980.2763671875
3031.35546875
3034.677734375
2956.7890625
2797.3896484375
2592.1396484375
2377.2080078125
2158.083984375
1928.8369140625
1716.1201171875
1576.0888671875
1534.439453125
1550.1689453125
1563.3662109375
1573.3427734375
1645.8212890625
1834.7080078125
2106.8359375
2349.4384765625
2447.9140625
2359.673828125
2127.439453125
1834.62109375
1550.7109375
1311.7158203125
1135.0849609375
1032.3740234375
1000.662109375
1014.4462890625
1038.5146484375
1046.75390625
1026.734375
978.787109375
920.87109375
883.021484375
880.625
895.9931640625
896.9248046875
868.8857421875
820.08984375
764.7138671875
715.724609375
685.4287109375
673.1953125
654.708984375
600.4580078125
504.6142578125
383.173828125
249.9892578125
112.2275390625
-16.5283203125
-120.2822265625
-194.912109375
-239.5859375
-245.033203125
-222.962890625
-240.3115234375
-374.2353515625
-612.1318359375
-833.28515625
-921.2041015625
-875.7421875
-792.96484375
-756.7509765625
-776.689453125
-812.6484375
-823.6923828125
-792.9296875
-727.3046875
-637.27734375
-512.0986328125
-327.9677734375
-89.041015625
159.8720703125
374.125
535.6884765625
619.9677734375
576.501953125
392.0068359375
152.2880859375
-17.302734375
-77.443359375
-96.7939453125
-146.826171875
-225.7158203125
-301.056640625
-375.0400390625
-468.73828125
-570.830078125
-640.8330078125
-655.123046875
-629.1240234375
-604.7119140625
-629.0595703125
-726.7509765625
-871.484375
-996.70703125
-1050.2080078125
-1028.0107421875
-948.5341796875
-821.2294921875
-662.66796875
-517.6650390625
-428.017578125
-387.9345703125
-359.4033203125
-328.0078125
-319.6376953125
-365.3642578125
-469.2177734375
-601.224609375
-698.310546875
-685.150390625
-533.787109375
-310.138671875
-134.087890625
-85.4287109375
-166.681640625
-348.0625
-602.724609375
-881.21875
-1094.3251953125
-1165.0341796875
-1092.5966796875
-945.111328125
-798.4873046875
-698.1328125
-661.076171875
-681.296875
-730.095703125
-774.3515625
-803.8798828125
-833.3271484375
-879.2998046875
-946.2021484375
-1028.57421875
-1109.1494140625
-1154.2626953125
-1130.9873046875
-1040.2548828125
-927.298828125
-856.1650390625
-876.853515625
-1006.208984375
-1216.0087890625
-1433.4287109375
-1578.4755859375
-1626.109375
-1628.2724609375
-1660.0654296875
-1745.94140625
-1848.296875
-1920.6083984375
-1952.6953125
-1963.078125
-1966.7216796875
-1961.1259765625
-1932.587890625
-1864.568359375
-1747.576171875
-1593.751953125
-1438.75
-1315.7001953125
-1223.068359375
-1125.861328125
-994.6103515625
-842.0576171875
-718.6337890625
-669.529296875
-692.6787109375
-738.3955078125
-756.4501953125
-748.0595703125
-765.4892578125
-852.181640625
-986.9638671875
-1097.775390625
-1131.02734375
-1100.021484375
-1066.79296875
-1086.955078125
-1172.423828125
-1293.72265625
-1409.888671875
-1502.2099609375
-1584.7392578125
-1679.9931640625
-1788.2490234375
-1892.25390625
-1988.2890625
-2088.62890625
-2183.6982421875
-2227.009765625
-2182.796875
-2075.74609375
-1966.3486328125
-1883.25390625
-1809.8173828125
-1737.6630859375
-1697.9111328125
-1722.7607421875
-1803.83984375
-1914.138671875
-2052.0400390625
-2229.4833984375
-2420.3857421875
-2556.6328125
-2592.322265625
-2554.6787109375
-2515.0732421875
-2519.453125
-2561.0859375
-2610.201171875
-2644.498046875
-2645.388671875
-2587.7822265625
-2455.314453125
-2261.4111328125
-2040.845703125
-1824.49609375
-1639.6474609375
-1532.6455078125
-1561.1259765625
-1740.0302734375
-2003.8447265625
-2243.36328125
-2383.73046875
-2421.650390625
-2398.9130859375
-2361.171875
-2339.0693359375
-2340.224609375
-2343.4404296875
-2315.7529296875
-2252.490234375
-2193.9150390625
-2187.5439453125
-2235.900390625
-2292.9541015625
-2312.333984375
-2290.1455078125
-2259.84375
-2254.703125
-2281.232421875
-2324.71875
-2371.1533203125
-2416.3310546875
-2453.654296875
-2463.390625
-2427.0546875
-2354.91796875
-2290.7060546875
-2283.4345703125
-2356.5615234375
-2501.6357421875
-2688.517578125
-2874.8642578125
-3018.7685546875
-3100.58984375
-3133.5068359375
-3139.3369140625
-3108.751953125
-2997.1826171875
-2774.8095703125
-2481.3486328125
-2217.6220703125
-2069.634765625
-2041.00390625
-2066.83984375
-2087.5166015625
-2090.1904296875
-2079.3369140625
-2043.376953125
-1980.8740234375
-1936.7001953125
-1962.9658203125
-2040.236328125
-2084.1708984375
-2052.5615234375
-2008.037109375
-2039.60546875
-2146.7197265625
-2241.904296875
-2256.58203125
-2203.71484375
-2138.64453125
-2100.3984375
-2101.755859375
-2138.876953125
-2186.5869140625
-2207.294921875
-2190.25390625
-2172.7001953125
-2205.6669921875
-2305.9501953125
-2449.9228515625
-2597.6728515625
-2706.12890625
-2735.0361328125
-2672.072265625
-2558.259765625
-2469.1494140625
-2458.3046875
-2522.5576171875
-2622.2470703125
-2723.78515625
-2816.0029296875
-2894.7529296875
-2947.5390625
-2959.7470703125
-2929.4453125
-2866.4267578125
-2777.4306640625
-2664.5224609375
-2544.0068359375
-2452.931640625
-2418.5615234375
-2425.3095703125
-2431.8896484375
-2424.33203125
-2432.443359375
-2485.17578125
-2569.021484375
-2647.9423828125
-2711.9677734375
-2784.162109375
-2881.40625
-2986.326171875
-3061.189453125
-3076.826171875
-3025.3642578125
-2919.158203125
-2787.68359375
-2668.3056640625
-2586.79296875
-2542.7216796875
-2518.708984375
-2507.23828125
-2523.6953125
-2585.0849609375
-2677.59765625
-2759.2119140625
-2801.7197265625
-2815.2587890625
-2814.966796875
-2779.4130859375
-2677.2939453125
-2536.662109375
-2445.193359375
-2454.443359375
-2510.81640625
-2517.7138671875
-2454.421875
-2397.4287109375
-2425.5244140625
-2537.6884765625
-2671.14453125
-2769.4326171875
-2819.5947265625
-2851.2392578125
-2923.029296875
-3091.8701171875
-3364.1953125
-3674.29296875
-3925.609375
-4058.2177734375
-4075.779296875
-4020.8623046875
-3941.4091796875
-3875.5693359375
-3844.0146484375
-3840.8046875
-3836.6748046875
-3803.8916015625
-3744.009765625
-3689.2890625
-3671.0146484375
-3682.6259765625
-3677.654296875
-3611.08203125
-3482.6396484375
-3332.2509765625
-3191.8017578125
-3050.27734375
-2871.5654296875
-2640.2412109375
-2383.3203125
-2150.146484375
-1976.4658203125
-1867.123046875
-1809.9375
-1803.3408203125
-1863.6064453125
-1997.39453125
-2172.4677734375
-2332.3876953125
-2446.392578125
-2532.1171875
-2621.251953125
-2717.7548828125
-2806.6845703125
-2894.4228515625
-3014.251953125
-3183.8369140625
-3371.5673828125
-3516.99609375
-3581.947265625
-3578.5634765625
-3553.59765625
-3549.712890625
-3574.6953125
-3598.13671875
-3578.7021484375
-3504.25
-3411.0576171875
-3359.5751953125
-3383.5595703125
-3460.2177734375
-3531.658203125
-3553.9150390625
-3521.1171875
-3447.5595703125
-3343.615234375
-3217.732421875
-3086.060546875
-2959.8974609375
-2829.763671875
-2684.064453125
-2542.7783203125
-2446.8701171875
-2406.1064453125
-2383.1025390625
-2347.4248046875
-2325.8427734375
-2373.7890625
-2505.9892578125
-2677.5732421875
-2828.1484375
-2923.9951171875
-2963.654296875
-2969.333984375
-2976.65234375
-3010.533203125
-3064.0810546875
-3117.0185546875
-3175.3408203125
-3267.34765625
-3389.8603515625
-3482.837890625
-3481.2294921875
-3386.1083984375
-3270.029296875
-3213.236328125
-3235.755859375
-3277.0146484375
-3232.5068359375
-3028.556640625
-2686.42578125
-2315.599609375
-2031.162109375
-1871.45703125
-1792.8466796875
-1731.671875
-1662.392578125
-1608.3193359375
-1615.0048828125
-1713.3046875
-1894.3359375
-2112.6787109375
-2312.8447265625
-2451.3544921875
-2502.787109375
-2468.9990234375
-2393.8017578125
-2347.0693359375
-2369.8544921875
-2442.2412109375
-2524.541015625
-2623.4404296875
-2796.396484375
-3092.1875
-3501.525390625
-3957.1796875
-4361.376953125
-4622.84375
-4701.2998046875
-4626.7060546875
-4461.322265625
-4248.2548828125
-4016.9326171875
-3819.73046875
-3710.7255859375
-3679.1318359375
-3653.384765625
-3595.21484375
-3547.4306640625
-3560.1064453125
-3616.8037109375
-3682.21875
-3782.9091796875
-3969.005859375
-4206.3408203125
-4379.05078125
-4414.9482421875
-4351.6015625
-4255.72265625
-4130.4169921875
-3941.486328125
-3699.1474609375
-3468.044921875
-3312.2880859375
-3266.0205078125
-3342.53515625
-3527.5625
-3757.01171875
-3933.7236328125
-3987.7060546875
-3919.828125
-3790.796875
-3675.41796875
-3617.8232421875
-3611.8076171875
-3620.0546875
-3616.36328125
-3603.1474609375
-3585.486328125
-3549.1240234375
-3484.248046875
-3417.373046875
-3392.8486328125
-3425.228515625
-3490.48046875
-3559.060546875
-3612.52734375
-3630.5126953125
-3595.474609375
-3524.984375
-3476.283203125
-3499.08203125
-3591.6875
-3711.677734375
-3818.2470703125
-3897.63671875
-3961.7333984375
-4032.3154296875
-4116.0595703125
-4188.359375
-4215.4921875
-4199.2431640625
-4179.650390625
-4178.9619140625
-4162.546875
-4079.5107421875
-3929.94921875
-3762.7314453125
-3609.208984375
-3451.654296875
-3271.0107421875
-3100.61328125
-3002.2451171875
-2988.337890625
-2990.9765625
-2926.12109375
-2785.6416015625
-2650.3857421875
-2606.0908203125
-2658.77734375
-2744.19140625
-2805.970703125
-2838.4306640625
-2856.0283203125
-2856.96484375
-2837.6103515625
-2821.509765625
-2847.22265625
-2931.3828125
-3056.443359375
-3184.5078125
-3270.6298828125
-3280.572265625
-3221.740234375
-3149.1591796875
-3115.2529296875
-3115.015625
-3100.830078125
-3045.658203125
-2966.810546875
-2892.3369140625
-2836.263671875
-2810.458984375
-2826.697265625
-2873.5537109375
-2921.5625
-2970.8955078125
-3067.4833984375
-3244.7421875
-3466.140625
-3653.9677734375
-3767.923828125
-3832.7158203125
-3895.5146484375
-3981.9208984375
-4092.689453125
-4216.1923828125
-4330.6171875
-4406.1904296875
-4418.06640625
-4358.990234375
-4242.9130859375
-4102.3212890625
-3976.626953125
-3888.8291015625
-3828.705078125
-3766.8095703125
-3691.4052734375
-3629.91015625
-3628.642578125
-3704.4853515625
-3810.2548828125
-3851.8466796875
-3755.34375
-3529.8251953125
-3265.14453125
-3067.37109375
-2995.69921875
-3046.326171875
-3170.5517578125
-3303.9189453125
-3405.158203125
-3486.5859375
-3593.7138671875
-3743.6025390625
-3901.798828125
-4033.140625
-4147.03515625
-4263.234375
-4356.3486328125
-4378.1279296875
-4328.0703125
-4258.908203125
-4209.1025390625
-4170.666015625
-4132.1630859375
-4108.798828125
-4105.7236328125
-4088.005859375
-4023.490234375
-3937.6689453125
-3893.1044921875
-3920.2802734375
-3990.77734375
-4051.7421875
-4067.2236328125
-4033.5126953125
-3976.38671875
-3932.5419921875
-3917.673828125
-3913.16796875
-3894.0244140625
-3862.724609375
-3842.99609375
-3849.5751953125
-3881.3798828125
-3936.681640625
-4012.599609375
-4089.4365234375
-4135.7236328125
-4135.953125
-4103.634765625
-4065.619140625
-4042.5771484375
-4043.11328125
-4065.93359375
-4107.80859375
-4176.7197265625
-4291.0244140625
-4453.177734375
-4628.783203125
-4765.2685546875
-4828.841796875
-4814.1708984375
-4730.1171875
-4595.984375
-4442.4736328125
-4289.666015625
-4127.8115234375
-3948.857421875
-3794.9931640625
-3736.599609375
-3787.623046875
-3876.8447265625
-3925.93359375
-3928.228515625
-3923.818359375
-3924.98828125
-3908.755859375
-3871.974609375
-3847.8095703125
-3858.556640625
-3886.4169921875
-3907.4169921875
-3929.2607421875
-3974.0107421875
-4037.138671875
-4085.2431640625
-4090.5478515625
-4051.2412109375
-3978.0234375
-3877.802734375
-3762.3876953125
-3666.7373046875
-3640.5087890625
-3707.0810546875
-3831.193359375
-3938.5947265625
-3975.4736328125
-3947.197265625
-3900.0068359375
-3874.302734375
-3877.7412109375
-3888.919921875
-3875.83984375
-3821.234375
-3743.00390625
-3680.3212890625
-3644.412109375
-3594.158203125
-3484.3701171875
-3334.6982421875
-3224.4833984375
-3214.875
-3298.1025390625
-3426.2607421875
-3560.119140625
-3677.09765625
-3764.6904296875
-3837.6787109375
-3943.3095703125
-4111.896484375
-4302.2255859375
-4422.982421875
-4412.9990234375
-4284.3916015625
-4093.234375
-3896.6669921875
-3741.3935546875
-3659.5068359375
-3650.94921875
-3681.8310546875
-3714.578125
-3731.046875
-3721.1669921875
-3671.6611328125
-3586.337890625
-3502.94921875
-3465.400390625
-3483.6875
-3538.8115234375
-3617.4462890625
-3715.1220703125
-3807.744140625
-3852.4912109375
-3831.6513671875
-3776.755859375
-3736.072265625
-3733.6015625
-3773.2646484375
-3866.1806640625
-4028.1044921875
-4247.408203125
-4467.689453125
-4606.3232421875
-4593.9423828125
-4414.412109375
-4124.9873046875
-3833.0185546875
-3634.0693359375
-3562.0009765625
-3593.2431640625
-3684.521484375
-3797.197265625
-3902.7587890625
-3989.90234375
-4063.8583984375
-4121.07421875
-4133.1015625
-4082.94921875
-4012.8955078125
-3996.3701171875
-4046.78125
-4087.11328125
-4035.1787109375
-3894.7392578125
-3734.8798828125
-3604.0615234375
-3505.408203125
-3441.912109375
-3430.125
-3454.0322265625
-3448.8642578125
-3363.30859375
-3220.0146484375
-3092.5302734375
-3038.16796875
-3073.955078125
-3199.7548828125
-3409.9609375
-3679.6640625
-3962.3486328125
-4209.1494140625
-4382.193359375
-4456.8291015625
-4433.4990234375
-4349.7490234375
-4257.8291015625
-4178.5625
-4090.1484375
-3969.7470703125
-3830.734375
-3708.8525390625
-3628.3759765625
-3598.0
-3624.0390625
-3700.380859375
-3788.8779296875
-3838.076171875
-3831.2333984375
-3798.072265625
-3771.990234375
-3757.251953125
-3753.4599609375
-3789.7353515625
-3901.0625
-4070.6552734375
-4222.822265625
-4285.0810546875
-4245.6513671875
-4146.78515625
-4040.484375
-3961.5654296875
-3925.8984375
-3931.916015625
-3963.7607421875
-4003.1513671875
-4035.2763671875
-4038.46875
-3983.8466796875
-3865.3662109375
-3723.5029296875
-3616.7861328125
-3569.94921875
-3569.1142578125
-3603.623046875
-3681.2822265625
-3794.4931640625
-3906.427734375
-3997.0888671875
-4100.6044921875
-4264.0849609375
-4478.0625
-4676.046875
-4798.9775390625
-4835.0029296875
-4801.8017578125
-4724.0380859375
-4635.5
-4574.1455078125
-4560.412109375
-4597.68359375
-4696.423828125
-4866.666015625
-5073.7333984375
-5235.8447265625
-5293.697265625
-5259.39453125
-5170.3232421875
-5024.359375
-4805.7412109375
-4558.0888671875
-4374.0927734375
-4303.58203125
-4316.595703125
-4369.37109375
-4457.8828125
-4577.8271484375
-4676.095703125
-4692.599609375
-4634.1611328125
-4563.29296875
-4518.5634765625
-4483.27734375
-4430.9345703125
-4360.552734375
-4274.783203125
-4157.75390625
-3999.3388671875
-3824.0966796875
-3674.46875
-3572.45703125
-3511.3037109375
-3476.8525390625
-3462.4443359375
-3465.646484375
-3482.7451171875
-3510.2763671875
-3550.4482421875
-3615.7294921875
-3724.2412109375
-3880.7275390625
-4060.546875
-4221.955078125
-4336.5361328125
-4399.53515625
-4414.62109375
-4389.234375
-4350.109375
-4338.830078125
-4372.7275390625
-4423.302734375
-4449.9345703125
-4441.4248046875
-4405.3193359375
-4333.33203125
-4211.69921875
-4064.697265625
-3953.1953125
-3914.40625
-3922.685546875
-3924.283203125
-3897.8291015625
-3869.7412109375
-3883.1962890625
-3963.611328125
-4101.0927734375
-4248.9814453125
-4345.1435546875
-4353.0869140625
-4289.1533203125
-4207.4375
-4160.232421875
-4172.0576171875
-4236.783203125
-4324.1396484375
-4392.6103515625
-4411.47265625
-4376.509765625
-4300.318359375
-4187.7314453125
-4027.4482421875
-3811.478515625
-3562.166015625
-3338.158203125
-3206.7529296875
-3198.7373046875
-3286.4208984375
-3412.1748046875
-3537.0732421875
-3648.525390625
-3723.083984375
-3714.9306640625
-3607.0302734375
-3454.494140625
-3340.3056640625
-3289.583984375
-3262.0283203125
-3234.71484375
-3251.185546875
-3358.587890625
-3520.0908203125
-3629.3583984375
-3612.4267578125
-3489.326171875
-3333.5986328125
-3199.130859375
-3099.4375
-3034.376953125
-3007.3212890625
-3015.5478515625
-3045.1748046875
-3088.7451171875
-3160.9892578125
-3283.494140625
-3449.1103515625
-3609.3623046875
-3708.59765625
-3734.236328125
-3727.744140625
-3743.177734375
-3803.1279296875
-3902.7978515625
-4044.7373046875
-4240.5830078125
-4462.7255859375
-4611.5390625
-4565.62890625
-4286.19140625
-3869.3662109375
-3485.4814453125
-3263.1259765625
-3227.1748046875
-3327.0634765625
-3493.4765625
-3658.4580078125
-3751.193359375
-3719.607421875
-3574.4189453125
-3395.3388671875
-3272.9423828125
-3241.8193359375
-3272.759765625
-3316.19921875
-3334.220703125
-3296.0654296875
-3174.8583984375
-2973.5986328125
-2747.4599609375
-2577.4482421875
-2511.017578125
-2531.7080078125
-2587.015625
-2638.181640625
-2680.46484375
-2725.1640625
-2773.6748046875
-2810.8115234375
-2818.41796875
-2793.498046875
-2755.5009765625
-2737.5087890625
-2768.228515625
-2857.177734375
-2989.4716796875
-3128.2841796875
-3223.8486328125
-3231.466796875
-3134.66796875
-2959.77734375
-2771.1669921875
-2648.3974609375
-2651.296875
-2782.5234375
-2971.9501953125
-3111.1044921875
-3126.7587890625
-3031.3310546875
-2899.947265625
-2802.17578125
-2761.677734375
-2768.9208984375
-2805.3701171875
-2847.31640625
-2869.8076171875
-2868.6376953125
-2870.3994140625
-2903.3564453125
-2962.7138671875
-3019.78125
-3060.4111328125
-3095.3203125
-3132.4892578125
-3160.5703125
-3168.2041015625
-3163.3173828125
-3159.4638671875
-3151.1904296875
-3115.2607421875
-3034.396484375
-2915.4072265625
-2790.8095703125
-2707.30078125
-2698.8173828125
-2752.9677734375
-2806.484375
-2792.58984375
-2703.1787109375
-2599.6572265625
-2558.611328125
-2610.2431640625
-2728.05078125
-2863.9580078125
-2980.216796875
-3053.458984375
-3071.0751953125
-3041.828125
-3005.9658203125
-3016.412109375
-3099.232421875
-3237.1796875
-3395.1943359375
-3550.349609375
-3686.7373046875
-3776.556640625
-3796.2998046875
-3768.2587890625
-3760.8974609375
-3826.328125
-3943.8603515625
-4039.458984375
-4055.7822265625
-3990.8564453125
-3875.814453125
-3736.44140625
-3583.0146484375
-3424.2783203125
-3279.650390625
-3176.865234375
-3135.859375
-3149.662109375
-3184.3486328125
-3208.7392578125
-3225.5234375
-3262.4638671875
-3329.6767578125
-3398.4716796875
-3432.6953125
-3432.2705078125
-3429.4091796875
-3439.8232421875
-3431.9912109375
-3357.40625
-3209.248046875
-3040.4765625
-2919.8916015625
-2876.4267578125
-2888.3427734375
-2912.9619140625
-2913.357421875
-2869.1826171875
-2792.4296875
-2738.7490234375
-2772.2490234375
-2895.234375
-3029.458984375
-3091.712890625
-3078.712890625
-3058.1640625
-3094.3310546875
-3214.533203125
-3429.63671875
-3727.220703125
-4028.8427734375
-4207.5908203125
-4191.509765625
-4030.169921875
-3831.5439453125
-3655.5615234375
-3498.18359375
-3350.3193359375
-3221.40625
-3113.2197265625
-3021.3349609375
-2969.1220703125
-2993.189453125
-3074.896484375
-3124.4150390625
-3065.0810546875
-2915.8623046875
-2765.25390625
-2674.978515625
-2629.58203125
-2572.45703125
-2474.025390625
-2368.0576171875
-2328.1796875
-2397.0654296875
-2531.08984375
-2631.9375
-2643.76953125
-2597.6708984375
-2546.1064453125
-2488.0576171875
-2397.775390625
-2302.00390625
-2266.6953125
-2299.46875
-2319.13671875
-2248.947265625
-2102.69140625
-1949.431640625
-1827.5341796875
-1734.1494140625
-1673.3828125
-1657.2041015625
-1656.2919921875
-1601.1826171875
-1456.4501953125
-1263.7626953125
-1087.291015625
-938.6357421875
-782.66015625
-601.5947265625
-419.0830078125
-261.2392578125
-125.5556640625
-1.2216796875
103.75
179.724609375
250.275390625
361.73828125
528.0751953125
703.5498046875
828.9296875
900.23828125
972.25390625
1088.9111328125
1228.7646484375
1334.5322265625
1383.23828125
1403.19921875
1426.62890625
1458.7060546875
1506.3291015625
1604.22265625
1775.234375
1975.060546875
2117.25390625
2164.263671875
2165.1630859375
2189.1171875
2250.359375
2324.28515625
2411.3427734375
2537.9228515625
2692.21875
2802.70703125
2805.1044921875
2709.4267578125
2578.720703125
2457.3447265625
2343.896484375
2222.3828125
2088.9814453125
1948.4609375
1814.5068359375
1723.03515625
1716.755859375
1792.955078125
1879.3818359375
1885.6689453125
1780.65234375
1612.3125
1461.6513671875
1387.8134765625
1399.185546875
1444.4189453125
1429.9541015625
1281.17578125
1011.9423828125
725.6064453125
532.9619140625
472.5400390625
512.787109375
610.416015625
744.740234375
905.9755859375
1080.078125
1254.046875
1419.6181640625
1562.4228515625
1659.490234375
1699.3056640625
1700.19921875
1700.65234375
1731.41796875
1797.435546875
1878.4052734375
1937.8564453125
1935.142578125
1843.548828125
1670.4765625
1462.818359375
1284.8828125
1181.763671875
1162.369140625
1219.3671875
1356.9443359375
1583.30078125
1875.7578125
2175.2119140625
2431.119140625
2640.7744140625
2828.986328125
3001.078125
3139.0869140625
3239.2470703125
3325.0986328125
3415.16796875
3496.6064453125
3540.630859375
3531.91796875
3478.75
3409.59375
3364.2861328125
3369.8623046875
3414.3564453125
3456.3720703125
3464.75390625
3433.5595703125
3361.0234375
3248.517578125
3133.8916015625
3086.3984375
3133.03515625
3214.552734375
3255.3544921875
3262.1083984375
3308.4736328125
3428.0673828125
3572.63671875
3687.087890625
3780.1953125
3893.61328125
4029.0908203125
4135.5048828125
4155.248046875
4066.0810546875
3893.7470703125
3705.9150390625
3585.6064453125
3587.6943359375
3711.646484375
3911.51953125
4122.7822265625
4287.1044921875
4382.0322265625
4442.775390625
4535.8154296875
4692.5927734375
4879.1484375
5038.4892578125
5140.3310546875
5171.2763671875
5099.9560546875
4886.8857421875
4528.162109375
4070.0595703125
3584.708984375
3146.810546875
2820.9296875
2639.7119140625
2586.0322265625
2610.8017578125
2672.189453125
2751.62890625
2841.3447265625
2932.33984375
3007.9482421875
3033.310546875
2962.228515625
2780.6064453125
2542.216796875
2337.7109375
2222.5380859375
2187.1533203125
2190.0849609375
2196.0224609375
2184.294921875
2150.2841796875
2109.556640625
2083.7783203125
2078.2421875
2087.1376953125
2112.298828125
2146.4384765625
2140.9404296875
2033.5234375
1825.0751953125
1594.7109375
1416.59765625
1292.109375
1188.853515625
1112.7421875
1098.7529296875
1147.00390625
1212.966796875
1261.447265625
1295.966796875
1330.892578125
1364.38671875
1386.8017578125
1391.080078125
1364.8818359375
1293.326171875
1183.142578125
1072.0712890625
1004.3818359375
1004.591796875
1077.2880859375
1216.6240234375
1403.2666015625
1598.3447265625
1752.8662109375
1830.0810546875
1826.2802734375
1777.7421875
1743.5361328125
1766.97265625
1844.66796875
1932.646484375
1980.767578125
1960.8984375
1873.962890625
1746.15625
1618.9755859375
1529.9775390625
1495.015625
1507.5703125
1551.23046875
1613.3828125
1700.3486328125
1845.2001953125
2079.337890625
2373.744140625
2622.4267578125
2717.908203125
2650.2099609375
2515.521484375
2431.8896484375
2466.5400390625
2630.3466796875
2891.525390625
3173.318359375
3374.73828125
3431.330078125
3352.4375
3191.9912109375
3006.24609375
2853.4638671875
2797.99609375
2869.7783203125
3025.01953125
3177.5869140625
3268.4482421875
3286.7626953125
3240.77734375
3145.1845703125
3029.7578125
2915.365234375
2773.09375
2551.4052734375
2267.912109375
2038.306640625
1974.7001953125
2066.904296875
2194.376953125
2248.9541015625
2220.4912109375
2171.376953125
2166.0537109375
2236.626953125
2382.8408203125
2571.560546875
2741.544921875
2835.88671875
2842.7646484375
2799.1513671875
2750.375
2708.8515625
2651.4365234375
2548.8798828125
2393.48828125
2205.3330078125
2021.9287109375
1882.39453125
1811.68359375
1810.703125
1859.3388671875
1930.3359375
2002.125
2063.2490234375
2112.41015625
2157.447265625
2208.787109375
2267.3349609375
2319.078125
2344.9326171875
2336.162109375
2300.5302734375
2258.0283203125
2232.3515625
2237.67578125
2262.533203125
2268.1953125
2216.345703125
2108.3271484375
1996.0908203125
1947.9423828125
1996.046875
2109.15625
2212.916015625
2244.7802734375
2203.2890625
2149.048828125
2150.43359375
2220.62890625
2306.9716796875
2342.6142578125
2307.09375
2238.7978515625
2196.919921875
2215.712890625
2286.4365234375
2367.013671875
2401.390625
2339.69921875
2161.1015625
1892.884765625
1604.978515625
1370.287109375
1218.8173828125
1130.28515625
1070.9677734375
1028.5517578125
1006.544921875
998.9189453125
989.6005859375
976.328125
977.458984375
1006.6962890625
1048.50390625
1063.5068359375
1014.1845703125
888.9345703125
716.9189453125
565.4423828125
506.4287109375
567.095703125
713.318359375
887.791015625
1059.2431640625
1227.125
1388.31640625
1519.474609375
1599.01953125
1638.1640625
1683.4873046875
1787.564453125
1970.9296875
2202.9228515625
2418.5
2561.8935546875
2620.70703125
2621.2802734375
2597.5908203125
2568.6640625
2536.82421875
2493.802734375
2429.6337890625
2350.0595703125
2289.5810546875
2294.3203125
2380.583984375
2513.08203125
2630.2841796875
2691.1943359375
2698.396484375
2683.1689453125
2673.3740234375
2672.7998046875
2668.3056640625
2656.5107421875
2657.0517578125
2689.2001953125
2737.8017578125
2757.669921875
2716.4853515625
2622.0361328125
2507.4072265625
2411.0830078125
2376.876953125
2436.60546875
2557.6826171875
2628.77734375
2548.1669921875
2335.087890625
2117.5693359375
1998.4765625
1967.99609375
1962.5498046875
1963.2548828125
1990.53515625
2026.5625
2003.0849609375
1878.1552734375
1689.154296875
1515.92578125
1416.919921875
1411.3984375
1493.0673828125
1633.53125
1783.4736328125
1894.185546875
1945.0625
1954.1181640625
1973.3251953125
2066.9892578125
2261.3076171875
2499.1337890625
2673.2880859375
2734.6103515625
2752.0791015625
2835.8818359375
3008.8623046875
3183.0859375
3259.400390625
3221.4228515625
3133.775390625
3081.5927734375
3117.7802734375
3234.2490234375
3364.8974609375
3440.5087890625
3461.8642578125
3502.9677734375
3624.9375
3802.1025390625
3950.4423828125
4013.49609375
4000.5673828125
3955.068359375
3910.2412109375
3867.93359375
3797.7783203125
3665.23046875
3487.9814453125
3361.5908203125
3395.5693359375
3608.0625
3897.9638671875
4129.7919921875
4238.169921875
4254.5595703125
4257.3369140625
4305.982421875
4405.2646484375
4518.9091796875
4624.888671875
4758.16796875
4979.916015625
5296.548828125
5629.73046875
5882.90234375
6025.6396484375
6102.4345703125
6178.1923828125
6294.1259765625
6458.1416015625
6646.4833984375
6816.59765625
6943.3291015625
7046.4296875
7167.9306640625
7326.703125
7513.474609375
7722.5966796875
7959.794921875
8218.6640625
8482.4873046875
8758.357421875
9075.44921875
9429.431640625
9759.435546875
10012.3291015625
10210.373046875
10418.6923828125
10654.861328125
10868.689453125
11011.65625
11087.763671875
11124.966796875
11134.228515625
11123.228515625
11124.04296875
11169.14453125
11241.6337890625
11273.0673828125
11193.10546875
10971.04296875
10622.677734375
10206.69140625
9814.896484375
9529.7861328125
9363.77734375
9248.5078125
9103.1025390625
8913.625
8737.173828125
8631.7578125
8591.984375
8552.177734375
8444.33984375
8253.640625
8025.5087890625
7822.076171875
7669.4423828125
7545.052734375
7411.3837890625
7252.376953125
7075.8271484375
6895.921875
6727.83203125
6590.1845703125
6490.80078125
6405.8037109375
6289.7666015625
6118.08203125
5913.8095703125
5726.9111328125
5590.873046875
5498.86328125
5409.8359375
5271.650390625
5050.8515625
4755.728515625
4432.25390625
4133.267578125
3891.6943359375
3717.54296875
3601.306640625
3509.1533203125
3392.6669921875
3229.453125
3054.6435546875
2932.87890625
2891.9677734375
2892.6533203125
2863.2119140625
2752.8369140625
2556.0810546875
2308.0283203125
2063.5576171875
1862.052734375
1697.361328125
1532.8671875
1357.447265625
1214.7978515625
1162.751953125
1211.306640625
1313.4384765625
1406.7861328125
1447.1708984375
1411.65234375
1298.171875
1130.4580078125
944.9462890625
761.892578125
578.2783203125
392.375
221.3779296875
86.978515625
-5.8115234375
-68.6083984375
-119.6015625
-181.6142578125
-277.5107421875
-411.6796875
-557.4853515625
-672.072265625
-724.513671875
-710.8642578125
-653.845703125
-595.724609375
-580.0244140625
-624.7138671875
-714.0703125
-823.0927734375
-943.1494140625
-1075.7451171875
-1212.1416015625
-1335.431640625
-1437.74609375
-1518.6298828125
-1567.9228515625
-1567.04296875
-1510.24609375
-1412.4970703125
-1294.8330078125
-1172.9443359375
-1059.4287109375
-964.2841796875
-893.052734375
-855.2998046875
-867.2197265625
-923.548828125
-971.4306640625
-947.32421875
-854.1240234375
-772.958984375
-775.1376953125
-841.8251953125
-894.7822265625
-889.267578125
-846.4345703125
-803.83203125
-769.2265625
-729.095703125
-676.9580078125
-621.982421875
-583.53515625
-582.990234375
-629.8759765625
-714.28125
-821.802734375
-947.771484375
-1076.5205078125
-1154.7197265625
-1123.2978515625
-993.171875
-863.9833984375
-841.7734375
-945.025390625
-1105.2451171875
-1247.67578125
-1353.064453125
-1448.873046875
-1562.833984375
-1689.0087890625
-1787.04296875
-1813.3837890625
-1764.73828125
-1694.00390625
-1673.3583984375
-1733.2529296875
-1837.12890625
-1917.2626953125
-1936.759765625
-1919.6162109375
-1921.0966796875
-1966.2119140625
-2019.1376953125
-2020.091796875
-1952.515625
-1865.3935546875
-1827.5166015625
-1867.7919921875
-1958.5810546875
-2039.294921875
-2047.681640625
-1946.51171875
-1742.193359375
-1477.95703125
-1200.740234375
-940.134765625
-725.623046875
-607.640625
-636.4208984375
-817.2060546875
-1100.451171875
-1418.2978515625
-1720.5791015625
-1978.1240234375
-2170.6904296875
-2285.8369140625
-2329.146484375
-2331.5888671875
-2342.037109375
-2401.220703125
-2515.119140625
-2661.380859375
-2828.451171875
-3033.07421875
-3280.859375
-3522.7822265625
-3683.1884765625
-3735.609375
-3722.1953125
-3682.7333984375
-3587.017578125
-3364.78125
-3000.5390625
-2580.0068359375
-2235.185546875
-2047.5234375
-2004.984375
-2045.0908203125
-2126.4130859375
-2248.08203125
-2407.779296875
-2569.8193359375
-2694.9912109375
-2785.5244140625
-2871.0771484375
-2954.9892578125
-3007.9267578125
-3023.0322265625
-3045.7841796875
-3126.0869140625
-3255.048828125
-3366.9892578125
-3396.439453125
-3326.814453125
-3202.056640625
-3104.7451171875
-3101.30078125
-3179.8330078125
-3246.5595703125
-3206.994140625
-3055.8330078125
-2880.572265625
-2786.021484375
-2826.330078125
-2991.8935546875
-3227.9951171875
-3459.2626953125
-3620.0576171875
-3681.4033203125
-3652.98828125
-3564.494140625
-3450.177734375
-3339.88671875
-3246.2548828125
-3160.30859375
-3070.076171875
-2977.689453125
-2884.8828125
-2772.6376953125
-2621.03125
-2448.81640625
-2307.8466796875
-2233.3330078125
-2224.8193359375
-2285.2958984375
-2448.390625
-2736.2421875
-3097.4833984375
-3412.3203125
-3569.513671875
-3539.3779296875
-3381.4677734375
-3192.73828125
-3044.0556640625
-2950.4912109375
-2887.53125
-2824.8515625
-2742.40234375
-2629.79296875
-2492.1005859375
-2355.552734375
-2245.1953125
-2150.7021484375
-2036.51953125
-1898.890625
-1792.1240234375
-1777.650390625
-1860.6162109375
-1998.0927734375
-2156.3203125
-2328.9912109375
-2502.08984375
-2636.841796875
-2705.1435546875
-2721.794921875
-2721.03515625
-2707.8408203125
-2647.0546875
-2500.91015625
-2274.74609375
-2034.0322265625
-1878.3017578125
-1876.36328125
-2001.490234375
-2133.826171875
-2154.2314453125
-2052.1806640625
-1933.9423828125
-1917.1103515625
-2024.8544921875
-2186.349609375
-2319.1181640625
-2387.072265625
-2390.2470703125
-2339.400390625
-2261.5390625
-2205.8095703125
-2210.6103515625
-2265.2080078125
-2325.13671875
-2366.9267578125
-2407.69140625
-2466.3896484375
-2528.8369140625
-2567.712890625
-2582.4443359375
-2595.44921875
-2610.3427734375
-2597.7353515625
-2536.7333984375
-2458.8505859375
-2428.5205078125
-2471.197265625
-2531.091796875
-2514.681640625
-2379.1279296875
-2173.6533203125
-1998.0400390625
-1930.5546875
-1989.142578125
-2133.7822265625
-2287.693359375
-2372.0830078125
-2348.0419921875
-2231.8154296875
-2066.5283203125
-1891.201171875
-1746.6220703125
-1685.0419921875
-1734.828125
-1855.9814453125
-1963.119140625
-2000.0537109375
-1969.462890625
-1892.5029296875
-1778.6484375
-1648.4921875
-1548.232421875
-1513.6435546875
-1540.947265625
-1611.8603515625
-1720.318359375
-1851.42578125
-1965.4287109375
-2038.853515625
-2098.4365234375
-2172.93359375
-2228.75
-2202.74609375
-2094.2041015625
-1972.5478515625
-1882.96484375
-1789.826171875
-1637.0654296875
-1432.0830078125
-1241.1416015625
-1118.2314453125
-1061.521484375
-1032.2568359375
-1000.3076171875
-971.01171875
-969.0419921875
-992.810546875
-996.4033203125
-936.140625
-826.9287109375
-724.1708984375
-652.8837890625
-590.6669921875
-527.16015625
-498.78125
-539.9599609375
-629.37109375
-713.474609375
-764.822265625
-791.9716796875
-808.4150390625
-819.20703125
-829.03515625
-839.36328125
-840.8740234375
-823.41015625
-787.0390625
-735.41796875
-675.267578125
-634.30078125
-655.3759765625
-749.171875
-871.3515625
-971.984375
-1050.1728515625
-1133.013671875
-1221.708984375
-1296.1279296875
-1357.4150390625
-1420.041015625
-1465.05078125
-1448.76953125
-1368.029296875
-1277.3623046875
-1226.82421875
-1214.9619140625
-1216.1494140625
-1220.681640625
-1229.169921875
-1237.78125
-1252.2890625
-1292.541015625
-1359.509765625
-1418.6474609375
-1440.27734375
-1439.4462890625
-1451.5361328125
-1482.3896484375
-1506.333984375
-1501.4326171875
-1462.7568359375
-1391.4375
-1296.974609375
-1204.990234375
-1138.08203125
-1090.7568359375
-1044.375
-1004.2109375
-999.1630859375
-1043.5751953125
-1119.0380859375
-1195.490234375
-1251.7724609375
-1274.8818359375
-1261.8779296875
-1231.4091796875
-1217.0546875
-1239.8359375
-1296.8623046875
-1377.8681640625
-1474.3154296875
-1563.5810546875
-1600.9111328125
-1543.671875
-1382.0341796875
-1143.990234375
-879.8701171875
-643.12109375
-468.6103515625
-357.7880859375
-292.830078125
-267.37109375
-284.4775390625
-317.251953125
-301.9970703125
-202.2099609375
-65.0791015625
24.08203125
46.0625
71.982421875
171.9853515625
332.8193359375
491.201171875
623.9423828125
766.8408203125
950.5654296875
1157.369140625
1354.1650390625
1538.9912109375
1730.248046875
1924.97265625
2096.3349609375
2234.2626953125
2367.017578125
2530.0205078125
2720.71484375
2894.2197265625
3003.900390625
3042.5400390625
3042.564453125
3036.0791015625
3015.828125
2939.8505859375
2779.1181640625
2559.5244140625
2352.470703125
2222.3388671875
2181.763671875
2190.6376953125
2189.337890625
2134.1630859375
2014.310546875
1849.51953125
1678.7548828125
1549.6845703125
1507.2119140625
1572.54296875
1721.189453125
1889.4560546875
2018.65234375
2095.48828125
2141.4921875
2167.265625
2152.689453125
2072.388671875
1922.1640625
1714.568359375
1469.1357421875
1222.150390625
1028.34375
926.28515625
902.048828125
903.3017578125
888.1796875
845.9052734375
774.8330078125
666.80078125
524.265625
374.2958984375
246.4521484375
139.8681640625
21.291015625
-148.1357421875
-388.78515625
-692.482421875
-1018.197265625
-1298.0087890625
-1465.9013671875
-1496.7626953125
-1420.720703125
-1297.4814453125
-1175.1083984375
-1069.7880859375
-978.462890625
-904.1904296875
-863.3095703125
-862.8447265625
-872.5419921875
-832.0205078125
-701.38671875
-510.275390625
-351.5361328125
-320.94140625
-458.1435546875
-732.8935546875
-1069.509765625
-1382.4248046875
-1612.8115234375
-1758.322265625
-1868.3974609375
-1992.6123046875
-2126.6376953125
-2217.3896484375
-2221.73046875
-2147.095703125
-2032.28125
-1905.615234375
-1771.63671875
-1624.4111328125
-1460.92578125
-1291.771484375
-1148.458984375
-1063.666015625
-1026.97265625
-977.107421875
-865.126953125
-716.009765625
-599.1943359375
-546.3193359375
-534.3349609375
-546.841796875
-603.0029296875
-707.2041015625
-813.50390625
-873.927734375
-893.5087890625
-903.2421875
-903.287109375
-873.7421875
-824.9423828125
-790.5712890625
-774.103515625
-745.14453125
-693.53515625
-647.640625
-628.2353515625
-619.7333984375
-603.09375
-587.15625
-588.7822265625
-607.2548828125
-637.30859375
-683.9755859375
-742.091796875
-780.267578125
-769.822265625
-717.2841796875
-646.6884765625
-560.919921875
-443.189453125
-291.0087890625
-130.4541015625
-1.03515625
62.994140625
52.740234375
9.3857421875
17.4892578125
142.0947265625
367.1865234375
614.58203125
822.8759765625
985.3857421875
1106.533203125
1146.1083984375
1027.568359375
702.43359375
207.7890625
-332.189453125
-768.603515625
-1016.0634765625
-1095.611328125
-1090.359375
-1061.1162109375
-1012.5234375
-930.6923828125
-824.447265625
-716.3232421875
-610.6240234375
-488.6328125
-329.744140625
-125.775390625
119.0791015625
388.052734375
651.2509765625
876.5458984375
1047.3642578125
1168.279296875
1251.1435546875
1295.3916015625
1283.552734375
1202.4111328125
1074.70703125
964.69921875
938.4208984375
1012.2861328125
1145.75
1283.8818359375
1396.3115234375
1474.2109375
1511.208984375
1509.228515625
1497.6728515625
1522.6708984375
1604.5986328125
1714.0556640625
1799.5234375
1835.875
1838.98046875
1837.28125
1842.8349609375
1854.9521484375
1878.4267578125
1921.0400390625
1974.4013671875
2013.626953125
2022.94921875
2012.57421875
2007.4228515625
2033.255859375
2118.298828125
2283.28125
2503.990234375
2695.806640625
2768.7216796875
2704.376953125
2558.70703125
2388.5947265625
2205.759765625
2012.2763671875
1843.5693359375
1737.3203125
1669.9677734375
1562.173828125
1360.6259765625
1098.3876953125
865.6962890625
732.7734375
709.2109375
766.92578125
883.3388671875
1053.1982421875
1264.9892578125
1482.9912109375
1667.5556640625
1811.96484375
1944.94921875
2090.7724609375
2238.310546875
2358.84765625
2444.5224609375
2516.1689453125
2599.0751953125
2704.4931640625
2830.4814453125
2963.626953125
3078.0302734375
3150.126953125
3186.0048828125
3227.3095703125
3321.4716796875
3487.140625
3708.8076171875
3954.8955078125
4192.74609375
4394.0283203125
4543.1474609375
4648.22265625
4735.46484375
4821.4345703125
4892.607421875
4926.693359375
4942.80078125
5018.7392578125
5237.2880859375
5608.5556640625
6055.2626953125
6477.9462890625
6823.7314453125
7092.310546875
7304.4287109375
7491.755859375
7702.994140625
7979.2958984375
8309.763671875
8636.025390625
8921.94921875
9207.8642578125
9576.611328125
10068.490234375
10642.98828125
11222.353515625
11760.703125
12272.6416015625
12811.28515625
13424.958984375
14120.576171875
14852.3701171875
15548.001953125
16161.33203125
16711.2392578125
17269.6708984375
17908.7978515625
18656.06640625
19490.9267578125
20370.0380859375
21248.7216796875
22089.0546875
22865.3642578125
23568.4755859375
24198.6513671875
24750.3876953125
25206.4560546875
25545.603515625
25749.8076171875
25805.2451171875
25707.5029296875
25471.78125
25131.103515625
24718.5224609375
24254.5615234375
23752.470703125
23225.306640625
22682.6943359375
22131.72265625
21589.8515625
21086.3193359375
20637.7041015625
20228.755859375
19831.16796875
19438.287109375
19071.2705078125
18758.1611328125
18521.08203125
18376.091796875
18323.2392578125
18334.90234375
18373.0224609375
18422.763671875
18494.029296875
18589.2412109375
18693.3935546875
18806.7265625
18965.982421875
19214.2841796875
19560.82421875
19985.041015625
20468.9228515625
21007.197265625
21593.47265625
22214.9794921875
22856.3828125
23490.630859375
24069.892578125
24548.1005859375
24917.0517578125
25202.9189453125
25423.126953125
25566.677734375
25625.2744140625
25619.3935546875
25569.169921875
25450.634765625
25208.7216796875
24815.5517578125
24293.7197265625
23677.4189453125
22976.466796875
22195.8427734375
21369.8505859375
20547.451171875
19749.5615234375
18969.7783203125
18219.515625
17540.63671875
16955.5625
16425.5283203125
15880.251953125
15280.12109375
14637.78515625
13998.3115234375
13420.5908203125
12958.564453125
12621.078125
12347.484375
12050.79296875
11687.9990234375
11265.705078125
10787.083984375
10241.662109375
9661.8701171875
9141.837890625
8759.212890625
8496.423828125
8267.703125
8006.5078125
7699.4384765625
7356.8154296875
6993.53125
6636.7587890625
6315.4814453125
6031.9404296875
5760.978515625
5475.8310546875
5157.841796875
4795.1123046875
4405.76171875
4057.5283203125
3823.2587890625
3706.0556640625
3638.0146484375
3558.70703125
3459.806640625
3344.40625
3191.29296875
2993.9970703125
2802.130859375
2680.0078125
2636.2099609375
2626.5126953125
2613.4697265625
2589.076171875
2551.3369140625
2503.283203125
2476.720703125
2510.2265625
2582.5888671875
2601.9765625
2492.1318359375
2274.240234375
2038.26171875
1842.56640625
1666.171875
1457.1591796875
1203.61328125
947.6494140625
743.0390625
609.6796875
524.3388671875
447.869140625
361.5810546875
280.52734375
232.458984375
226.3056640625
245.96875
274.10546875
311.8603515625
366.6630859375
425.921875
456.876953125
437.984375
382.15234375
320.564453125
265.7509765625
195.8720703125
74.4306640625
-114.48828125
-341.4111328125
-536.1611328125
-631.1455078125
-620.953125
-581.4599609375
-615.529296875
-771.8408203125
-1017.265625
-1277.76953125
-1489.5224609375
-1618.7099609375
-1665.23046875
-1662.787109375
-1655.0947265625
-1653.939453125
-1632.18359375
-1567.9404296875
-1474.89453125
-1371.6640625
-1246.3662109375
-1086.1494140625
-928.7275390625
-841.3154296875
-841.537109375
-874.2431640625
-882.1103515625
-873.015625
-900.6943359375
-1001.857421875
-1173.75390625
-1394.50390625
-1635.6337890625
-1858.3623046875
-2022.087890625
-2103.970703125
-2103.255859375
-2031.7490234375
-1912.3154296875
-1780.296875
-1667.1923828125
-1579.1005859375
-1501.876953125
-1426.4443359375
-1355.720703125
-1288.9453125
-1221.138671875
-1167.228515625
-1166.845703125
-1244.451171875
-1371.421875
-1487.1015625
-1557.8564453125
-1598.29296875
-1630.6416015625
-1644.71875
-1618.5380859375
-1571.1201171875
-1568.783203125
-1664.8310546875
-1841.3515625
-2022.7041015625
-2144.1005859375
-2197.271484375
-2210.455078125
-2198.6875
-2146.0263671875
-2034.2802734375
-1878.55859375
-1728.814453125
-1640.240234375
-1647.9443359375
-1765.7294921875
-1990.2412109375
-2288.2587890625
-2586.505859375
-2804.0244140625
-2916.1767578125
-2977.8759765625
-3064.4384765625
-3190.775390625
-3303.111328125
-3345.8095703125
-3315.0029296875
-3245.1337890625
-3169.96875
-3112.0966796875
-3087.1123046875
-3088.0771484375
-3071.5830078125
-2988.2109375
-2835.7919921875
-2666.19140625
-2531.9697265625
-2441.12109375
-2375.029296875
-2336.5537109375
-2358.1884765625
-2460.0693359375
-2615.7265625
-2770.01171875
-2883.2158203125
-2943.607421875
-2938.2392578125
-2834.7197265625
-2615.4638671875
-2328.306640625
-2079.6591796875
-1961.779296875
-1991.8603515625
-2125.5478515625
-2311.568359375
-2515.03125
-2702.8251953125
-2843.1142578125
-2933.4736328125
-3010.2705078125
-3111.7529296875
-3235.1728515625
-3337.021484375
-3370.1796875
-3319.8125
-3217.5146484375
-3128.26171875
-3106.1064453125
-3143.185546875
-3170.275390625
-3127.91015625
-3035.76171875
-2975.5390625
-3007.5751953125
-3122.0263671875
-3268.0791015625
-3402.169921875
-3499.3974609375
-3549.595703125
-3568.8955078125
-3596.9921875
-3651.9140625
-3694.57421875
-3668.591796875
-3575.8720703125
-3483.333984375
-3447.6337890625
-3460.501953125
-3479.4326171875
-3481.498046875
-3462.455078125
-3408.751953125
-3311.853515625
-3208.1787109375
-3169.2333984375
-3238.5654296875
-3396.009765625
-3591.1162109375
-3793.681640625
-4001.2333984375
-4210.7509765625
-4393.9951171875
-4493.9130859375
-4446.634765625
-4230.3232421875
-3906.8740234375
-3597.8447265625
-3395.9365234375
-3301.7412109375
-3256.89453125
-3226.6171875
-3230.15234375
-3298.9306640625
-3433.078125
-3605.818359375
-3789.4052734375
-3962.7861328125
-4105.775390625
-4203.048828125
-4256.53515625
-4287.5419921875
-4321.275390625
-4364.3447265625
-4395.7919921875
-4387.228515625
-4337.75
-4279.9365234375
-4239.0517578125
-4195.3984375
-4109.31640625
-3983.0576171875
-3870.2138671875
-3809.35546875
-3769.8037109375
-3688.6171875
-3554.578125
-3431.615234375
-3395.2431640625
-3462.15234375
-3587.9541015625
-3718.3896484375
-3828.234375
-3915.8828125
-3979.197265625
-4010.755859375
-4014.662109375
-4011.83984375
-4012.822265625
-3986.087890625
-3870.916015625
-3637.5595703125
-3336.0546875
-3079.3857421875
-2973.55078125
-3053.890625
-3270.2919921875
-3521.974609375
-3717.9609375
-3828.5185546875
-3893.2109375
-3979.998046875
-4132.052734375
-4343.3583984375
-4566.111328125
-4730.9208984375
-4776.93359375
-4691.9619140625
-4531.02734375
-4380.1630859375
-4294.5234375
-4281.5126953125
-4342.07421875
-4499.2255859375
-4760.51953125
-5061.8154296875
-5278.6728515625
-5312.8916015625
-5172.873046875
-4973.2685546875
-4855.8193359375
-4892.494140625
-5039.5791015625
-5176.69921875
-5201.6015625
-5099.8583984375
-4930.3447265625
-4755.517578125
-4599.048828125
-4464.51953125
-4368.1787109375
-4335.2080078125
-4372.6162109375
-4461.0166015625
-4570.3544921875
-4672.3662109375
-4741.44140625
-4760.1201171875
-4730.767578125
-4673.109375
-4603.5712890625
-4522.7021484375
-4428.873046875
-4337.8671875
-4275.8876953125
-4248.578125
-4225.3955078125
-4167.642578125
-4077.2841796875
-4010.5771484375
-4031.400390625
-4148.55078125
-4307.162109375
-4444.10546875
-4539.6435546875
-4606.962890625
-4648.3916015625
-4649.0869140625
-4615.3046875
-4592.8505859375
-4631.0927734375
-4739.669921875
-4891.4951171875
-5053.76953125
-5196.9052734375
-5282.3876953125
-5270.69921875
-5154.1533203125
-4973.267578125
-4794.896484375
-4677.1240234375
-4647.7138671875
-4696.1318359375
-4778.9990234375
-4849.251953125
-4894.810546875
-4943.6953125
-5022.5546875
-5116.578125
-5179.1416015625
-5174.037109375
-5097.154296875
-4963.62890625
-4791.7060546875
-4602.884765625
-4425.16015625
-4288.2421875
-4219.0166015625
-4239.7080078125
-4356.94921875
-4544.755859375
-4746.513671875
-4904.4404296875
-4987.4130859375
-4989.5771484375
-4912.859375
-4762.51171875
-4555.2978515625
-4319.3359375
-4086.712890625
-3897.8544921875
-3809.1162109375
-3870.0087890625
-4074.4111328125
-4345.6318359375
-4590.0166015625
-4763.1943359375
-4868.9228515625
-4903.33203125
-4837.525390625
-4673.314453125
-4489.0400390625
-4393.0947265625
-4429.037109375
-4546.451171875
-4666.1591796875
-4753.181640625
-4822.2626953125
-4900.048828125
-5004.7109375
-5148.1142578125
-5325.90625
-5495.890625
-5584.3046875
-5532.7568359375
-5343.341796875
-5074.40625
-4791.06640625
-4519.630859375
-4245.9560546875
-3950.361328125
-3638.5478515625
-3340.87890625
-3089.9638671875
-2902.6337890625
-2776.181640625
-2693.5185546875
-2636.21875
-2603.736328125
-2620.158203125
-2711.7587890625
-2874.953125
-3073.5078125
-3266.8544921875
-3429.8837890625
-3544.9560546875
-3594.6201171875
-3577.787109375
-3524.599609375
-3480.1005859375
-3473.23828125
-3506.603515625
-3566.96875
-3633.013671875
-3678.822265625
-3687.2509765625
-3663.7939453125
-3628.2890625
-3591.150390625
-3544.220703125
-3473.849609375
-3375.427734375
-3257.4091796875
-3140.814453125
-3053.578125
-3013.9697265625
-3016.8515625
-3043.3994140625
-3083.0341796875
-3134.7529296875
-3186.5654296875
-3208.912109375
-3179.1083984375
-3108.685546875
-3042.671875
-3034.5703125
-3117.2587890625
-3281.2880859375
-3471.6845703125
-3617.939453125
-3687.1396484375
-3714.119140625
-3771.0146484375
-3897.75
-4060.9169921875
-4185.248046875
-4227.1240234375
-4209.8974609375
-4179.4892578125
-4135.8642578125
-4034.3505859375
-3863.431640625
-3695.2099609375
-3629.9326171875
-3696.1953125
-3829.029296875
-3943.8603515625
-4009.1767578125
-4048.3125
-4100.65625
-4193.8779296875
-4330.595703125
-4481.3857421875
-4599.0771484375
-4651.443359375
-4634.6220703125
-4555.8623046875
-4424.328125
-4267.0341796875
-4129.2041015625
-4038.203125
-3981.1337890625
-3935.0830078125
-3903.3095703125
-3899.78515625
-3913.2392578125
-3916.8857421875
-3909.400390625
-3916.3515625
-3945.56640625
-3964.5
-3932.5390625
-3843.7021484375
-3734.515625
-3663.7705078125
-3684.3359375
-3810.4697265625
-3995.306640625
-4150.037109375
-4203.3798828125
-4149.955078125
-4044.4345703125
-3956.0224609375
-3929.5732421875
-3977.240234375
-4088.1865234375
-4233.5634765625
-4363.962890625
-4422.0048828125
-4383.4599609375
-4291.7373046875
-4230.55859375
-4243.810546875
-4288.142578125
-4273.76171875
-4142.193359375
-3899.189453125
-3598.5537109375
-3321.337890625
-3151.8798828125
-3130.0029296875
-3217.87109375
-3339.435546875
-3457.1103515625
-3586.45703125
-3737.623046875
-3881.2392578125
-3989.8466796875
-4082.767578125
-4202.4755859375
-4360.787109375
-4530.0107421875
-4677.0537109375
-4786.25390625
-4853.47265625
-4875.9619140625
-4855.2578125
-4811.935546875
-4799.6474609375
-4888.7939453125
-5105.2841796875
-5379.251953125
-5583.091796875
-5637.13671875
-5560.7421875
-5415.7705078125
-5238.37890625
-5049.7978515625
-4891.49609375
-4794.470703125
-4724.49609375
-4608.96875
-4426.7822265625
-4236.6953125
-4108.7607421875
-4059.6171875
-4065.5166015625
-4105.4765625
-4168.048828125
-4235.369140625
-4285.3564453125
-4304.7138671875
-4288.0849609375
-4232.919921875
-4146.7294921875
-4052.5859375
-3976.9990234375
-3935.83203125
-3935.9404296875
-3979.275390625
-4053.1806640625
-4122.5859375
-4147.724609375
-4116.5048828125
-4055.4296875
-4003.1611328125
-3971.9248046875
-3937.7802734375
-3872.3330078125
-3779.5185546875
-3690.048828125
-3618.9541015625
-3544.9873046875
-3441.4443359375
-3312.6123046875
-3185.673828125
-3081.9140625
-3017.9638671875
-3022.98046875
-3120.728515625
-3289.0009765625
-3461.345703125
-3577.8642578125
-3617.9384765625
-3582.7861328125
-3474.2666015625
-3305.0595703125
-3109.21875
-2926.560546875
-2790.013671875
-2736.701171875
-2807.1328125
-3009.580078125
-3296.419921875
-3596.3408203125
-3863.703125
-4082.6201171875
-4237.9130859375
-4311.123046875
-4306.962890625
-4262.580078125
-4222.7275390625
-4213.1357421875
-4233.14453125
-4256.6083984375
-4239.3515625
-4148.369140625
-4000.681640625
-3866.6181640625
-3818.23828125
-3865.56640625
-3942.6650390625
-3959.4765625
-3875.357421875
-3732.81640625
-3625.5751953125
-3629.521484375
-3749.6728515625
-3915.5009765625
-4022.232421875
-3995.607421875
-3843.798828125
-3653.5126953125
-3522.384765625
-3487.3466796875
-3521.4189453125
-3590.49609375
-3690.88671875
-3829.873046875
-3996.3037109375
-4164.8583984375
-4311.275390625
-4410.4560546875
-4439.984375
-4404.6767578125
-4340.7509765625
-4274.021484375
-4188.9794921875
-4064.2978515625
-3925.80078125
-3832.4853515625
-3812.958984375
-3843.638671875
-3888.4658203125
-3930.7119140625
-3961.947265625
-3969.34765625
-3945.6259765625
-3890.400390625
-3794.6025390625
-3648.86328125
-3479.5263671875
-3349.568359375
-3299.9970703125
-3304.6103515625
-3304.76953125
-3280.6201171875
-3268.4208984375
-3312.3203125
-3417.3271484375
-3549.576171875
-3667.408203125
-3747.83984375
-3792.8466796875
-3818.42578125
-3839.30078125
-3862.748046875
-3890.1904296875
-3914.6513671875
-3917.8505859375
-3883.845703125
-3821.8486328125
-3764.560546875
-3734.216796875
-3715.08203125
-3665.1904296875
-3551.46484375
-3373.9990234375
-3168.404296875
-2989.6982421875
-2880.6337890625
-2843.9111328125
-2850.1982421875
-2877.3466796875
-2930.1962890625
-3014.1318359375
-3102.53515625
-3145.6357421875
-3108.6826171875
-2996.873046875
-2854.546875
-2747.9716796875
-2731.265625
-2807.90234375
-2930.4208984375
-3051.2939453125
-3164.615234375
-3283.125
-3392.0458984375
-3458.9482421875
-3486.4384765625
-3517.9423828125
-3575.4541015625
-3615.6806640625
-3567.564453125
-3400.9287109375
-3145.541015625
-2857.9736328125
-2587.57421875
-2363.724609375
-2194.439453125
-2077.7578125
-2026.958984375
-2077.271484375
-2246.703125
-2490.0205078125
-2714.96484375
-2856.9990234375
-2926.8935546875
-2978.1240234375
-3046.5029296875
-3139.18359375
-3263.0458984375
-3423.4365234375
-3586.798828125
-3680.615234375
-3661.576171875
-3571.9501953125
-3502.046875
-3502.0283203125
-3554.822265625
-3628.6328125
-3717.28125
-3816.2490234375
-3895.4951171875
-3928.1611328125
-3928.6357421875
-3930.009765625
-3932.1201171875
-3904.8896484375
-3844.205078125
-3792.1015625
-3788.5146484375
-3827.287109375
-3879.40234375
-3945.1875
-4060.2412109375
-4248.244140625
-4478.595703125
-4671.9091796875
-4744.2783203125
-4655.1904296875
-4429.9052734375
-4145.7841796875
-3893.1826171875
-3734.236328125
-3679.6865234375
-3694.1669921875
-3729.0732421875
-3761.1474609375
-3799.1337890625
-3847.9814453125
-3875.8310546875
-3835.06640625
-3719.4921875
-3585.4150390625
-3505.37890625
-3504.1943359375
-3540.6123046875
-3542.5810546875
-3461.27734375
-3309.701171875
-3162.8037109375
-3111.048828125
-3195.1875
-3376.6796875
-3568.7060546875
-3694.7138671875
-3726.3193359375
-3685.279296875
-3619.83984375
-3569.2783203125
-3538.6953125
-3508.3740234375
-3468.125
-3432.849609375
-3420.5703125
-3427.84375
-3434.9384765625
-3423.146484375
-3377.6552734375
-3289.62109375
-3174.8828125
-3081.197265625
-3053.712890625
-3092.470703125
-3159.3515625
-3223.0869140625
-3276.9169921875
-3313.0986328125
-3307.3994140625
-3241.8837890625
-3125.470703125
-2978.83984375
-2813.96484375
-2642.6025390625
-2488.5673828125
-2368.38671875
-2268.5341796875
-2170.6826171875
-2102.8857421875
-2135.0078125
-2299.0146484375
-2524.4248046875
-2678.26953125
-2677.41015625
-2555.3623046875
-2421.8388671875
-2370.583984375
-2425.697265625
-2551.634765625
-2690.2333984375
-2792.0068359375
-2835.232421875
-2827.6044921875
-2785.1142578125
-2707.712890625
-2583.25390625
-2414.8662109375
-2230.8828125
-2061.9970703125
-1920.3466796875
-1808.4306640625
-1734.25390625
-1701.78125
-1694.361328125
-1686.83984375
-1674.7314453125
-1675.3701171875
-1696.0654296875
-1716.419921875
-1714.3798828125
-1703.0810546875
-1726.5224609375
-1810.5107421875
-1920.7841796875
-1979.966796875
-1935.9638671875
-1813.7236328125
-1690.826171875
-1620.234375
-1587.4658203125
-1546.583984375
-1480.388671875
-1409.255859375
-1352.8037109375
-1306.9931640625
-1259.8349609375
-1209.6123046875
-1159.3134765625
-1103.6796875
-1027.732421875
-913.673828125
-753.2431640625
-565.771484375
-402.3544921875
-316.0302734375
-322.234375
-394.7001953125
-492.4306640625
-572.734375
-587.0869140625
-502.177734375
-341.4140625
-179.84765625
-76.2900390625
-25.3603515625
9.4033203125
39.12109375
52.314453125
54.40234375
67.08984375
90.384765625
95.7880859375
61.5703125
-7.4921875
-95.6787109375
-185.8935546875
-250.98828125
-265.298828125
-237.6572265625
-208.865234375
-199.4716796875
-177.5458984375
-94.146484375
64.1552734375
270.5478515625
483.6943359375
656.3984375
741.3037109375
728.478515625
676.7041015625
668.9541015625
718.1376953125
737.5146484375
623.478515625
358.6328125
23.107421875
-280.99609375
-498.6708984375
-628.7373046875
-694.029296875
-719.6845703125
-729.080078125
-744.7451171875
-786.6875
-866.3671875
-977.103515625
-1092.107421875
-1183.1220703125
-1247.5498046875
-1308.9541015625
-1379.978515625
-1428.7294921875
-1396.9755859375
-1259.69140625
-1062.5576171875
-895.5078125
-827.5126953125
-861.0869140625
-940.1455078125
-1001.5556640625
-1031.7060546875
-1081.501953125
-1219.6962890625
-1463.83203125
-1761.2900390625
-2041.4658203125
-2274.3408203125
-2466.7060546875
-2615.5146484375
-2692.33203125
-2678.0205078125
-2592.39453125
-2479.3701171875
-2375.279296875
-2299.1298828125
-2258.724609375
-2250.8525390625
-2260.7958984375
-2273.0966796875
-2281.2998046875
-2283.9892578125
-2281.119140625
-2281.828125
-2303.1904296875
-2345.0341796875
-2371.630859375
-2335.64453125
-2222.73046875
-2064.232421875
-1909.5859375
-1796.9677734375
-1744.5107421875
-1749.962890625
-1792.4013671875
-1844.0302734375
-1882.8359375
-1888.4423828125
-1837.3203125
-1727.1767578125
-1606.9228515625
-1551.5712890625
-1586.6337890625
-1651.3740234375
-1654.6240234375
-1559.251953125
-1401.091796875
-1239.962890625
-1111.779296875
-1018.6103515625
-940.4580078125
-853.5732421875
-751.685546875
-650.013671875
-559.658203125
-468.6328125
-368.984375
-295.525390625
-305.984375
-412.0927734375
-551.931640625
-643.3212890625
-649.8671875
-588.1220703125
-495.3232421875
-412.21484375
-380.0537109375
-420.0126953125
-506.4208984375
-575.0244140625
-568.6171875
-478.7080078125
-351.08984375
-254.8916015625
-233.830078125
-274.5341796875
-326.4150390625
-358.6748046875
-387.890625
-443.154296875
-523.6552734375
-610.6435546875
-705.130859375
-823.0712890625
-957.8916015625
-1080.197265625
-1180.2158203125
-1281.4833984375
-1399.49609375
-1509.89453125
-1574.4873046875
-1583.7939453125
-1559.9677734375
-1530.7158203125
-1512.4609375
-1505.5244140625
-1492.146484375
-1450.6123046875
-1383.6455078125
-1320.6337890625
-1279.623046875
-1242.5693359375
-1185.0537109375
-1114.248046875
-1051.4677734375
-984.56640625
-866.7421875
-670.1171875
-426.8857421875
-215.2001953125
-111.2607421875
-142.1044921875
-260.1484375
-364.2939453125
-371.5966796875
-281.673828125
-163.7783203125
-81.42578125
-41.1083984375
-8.0458984375
52.306640625
152.8662109375
281.3701171875
405.0234375
492.037109375
538.513671875
565.71484375
590.12109375
614.001953125
650.986328125
739.09765625
909.9306640625
1150.125
1399.365234375
1578.7998046875
1625.2900390625
1525.353515625
1334.869140625
1155.890625
1080.400390625
1154.1171875
1377.1171875
1702.787109375
2032.380859375
2260.3291015625
2362.82421875
2417.4931640625
2502.859375
2601.787109375
2641.57421875
2605.248046875
2551.275390625
2534.6416015625
2567.6923828125
2662.2353515625
2845.0576171875
3102.6669921875
3361.9853515625
3567.9345703125
3745.9501953125
3943.412109375
4134.1865234375
4234.115234375
4208.4619140625
4120.8798828125
4068.1640625
4098.5146484375
4202.5185546875
4351.5537109375
4520.3525390625
4685.5322265625
4826.7216796875
4936.798828125
5028.5595703125
5130.3193359375
5270.8115234375
5460.8984375
5687.9462890625
5929.2880859375
6167.326171875
6390.123046875
6589.9326171875
6774.8974609375
6976.02734375
7225.5185546875
7525.76171875
7850.0009765625
8173.4873046875
8494.533203125
8828.7099609375
9197.15625
9618.060546875
10086.57421875
10552.46875
10935.6669921875
11185.46484375
11326.412109375
11440.220703125
11605.6962890625
11857.5263671875
12187.458984375
12564.060546875
12947.4306640625
13298.9638671875
13591.4072265625
13815.7412109375
13980.4912109375
14104.2431640625
14204.046875
14284.298828125
14333.7373046875
14334.6181640625
14277.7333984375
14170.6533203125
14030.380859375
13864.1494140625
13657.6650390625
13391.06640625
13074.0302734375
12757.5634765625
12494.63671875
12284.1708984375
12063.62109375
11763.09765625
11363.1943359375
10902.890625
10447.791015625
10059.7353515625
9780.7626953125
9620.611328125
9549.9501953125
9511.4111328125
9443.7724609375
9304.3671875
9085.2255859375
8817.953125
8551.005859375
8305.91015625
8062.3330078125
7802.513671875
7560.224609375
7395.41796875
7316.4765625
7258.9521484375
7157.70703125
7013.0458984375
6860.375
6699.296875
6495.6455078125
6250.27734375
6021.978515625
5863.7158203125
5762.591796875
5663.1259765625
5532.6982421875
5386.15234375
5261.0244140625
5187.5009765625
5167.751953125
5157.9580078125
5075.1328125
4848.11328125
4470.2197265625
3994.2216796875
3485.7255859375
3002.9814453125
2611.697265625
2374.4892578125
2298.630859375
2312.0908203125
2317.5419921875
2270.0595703125
2193.2216796875
2129.2021484375
2089.205078125
2049.8212890625
1983.6533203125
1888.6123046875
1788.9052734375
1705.033203125
1625.068359375
1517.607421875
1376.0810546875
1233.6552734375
1123.8125
1042.0380859375
963.0927734375
883.529296875
825.916015625
807.283203125
823.375
858.8408203125
890.169921875
880.5859375
800.0283203125
662.2451171875
526.00390625
447.578125
437.0185546875
458.6533203125
458.5732421875
391.62109375
245.169921875
51.0634765625
-135.783203125
-278.259765625
-369.13671875
-406.7412109375
-384.5791015625
-317.2060546875
-254.4951171875
-248.576171875
-314.3486328125
-433.828125
-585.2880859375
-752.259765625
-917.9658203125
-1074.3134765625
-1233.2421875
-1411.353515625
-1603.1396484375
-1779.5625
-1908.591796875
-1968.794921875
-1954.314453125
-1882.7470703125
-1791.740234375
-1714.5341796875
-1667.646484375
-1674.1640625
-1778.3603515625
-2005.787109375
-2314.1650390625
-2612.58984375
-2829.2744140625
-2937.4521484375
-2925.234375
-2785.3056640625
-2548.677734375
-2290.9560546875
-2074.87109375
-1899.791015625
-1723.4833984375
-1518.4130859375
-1295.634765625
-1095.7021484375
-972.9462890625
-964.021484375
-1043.7353515625
-1126.6318359375
-1141.4208984375
-1097.396484375
-1054.3603515625
-1038.6298828125
-1021.763671875
-980.2822265625
-939.3349609375
-941.400390625
-994.45703125
-1068.2841796875
-1127.658203125
-1152.650390625
-1135.453125
-1077.046875
-992.435546875
-911.0419921875
-862.548828125
-856.251953125
-874.400390625
-893.130859375
-913.388671875
-962.4287109375
-1058.7919921875
-1187.6142578125
-1321.7060546875
-1452.2490234375
-1576.9091796875
-1669.1767578125
-1695.3349609375
-1670.087890625
-1664.25390625
-1735.4609375
-1867.1298828125
-1994.4169921875
-2076.3203125
-2120.365234375
-2145.873046875
-2150.8388671875
-2119.5927734375
-2042.0751953125
-1914.3359375
-1733.58203125
-1509.6669921875
-1281.587890625
-1110.25
-1042.248046875
-1073.4560546875
-1147.921875
-1197.9521484375
-1190.587890625
-1138.41796875
-1072.412109375
-1014.0166015625
-970.8427734375
-938.3291015625
-888.0
-763.740234375
-517.7275390625
-165.8193359375
200.7431640625
473.6650390625
604.125
624.8388671875
606.3994140625
602.1337890625
630.25390625
686.5693359375
754.5234375
807.353515625
822.1533203125
801.5908203125
770.5693359375
744.505859375
716.2158203125
687.841796875
698.6875
792.509765625
960.0048828125
1144.638671875
1315.7890625
1510.474609375
1783.568359375
2131.845703125
2484.3984375
2755.5234375
2891.8291015625
2886.7587890625
2782.400390625
2658.662109375
2593.8037109375
2620.259765625
2721.1396484375
2861.8115234375
3009.4912109375
3133.4462890625
3221.689453125
3308.8076171875
3457.060546875
3683.41796875
3918.9453125
4066.041015625
4091.1025390625
4037.6884765625
3950.490234375
3816.779296875
3599.275390625
3307.0068359375
3007.720703125
2774.0302734375
2640.1162109375
2613.421875
2700.23046875
2896.4755859375
3164.2978515625
3440.2373046875
3663.845703125
3781.9619140625
3737.693359375
3495.2119140625
3090.9794921875
2635.81640625
2249.1064453125
2004.908203125
1938.6943359375
2053.845703125
2283.3310546875
2486.697265625
2552.5146484375
2501.087890625
2434.3662109375
2387.1083984375
2287.8330078125
2077.6708984375
1800.9501953125
1541.8515625
1325.9755859375
1135.35546875
979.5546875
887.0419921875
842.2939453125
792.19140625
715.91015625
639.51953125
575.859375
494.7275390625
365.5908203125
193.935546875
1.3857421875
-199.798828125
-398.69140625
-578.3388671875
-727.7041015625
-836.6640625
-873.6923828125
-803.7099609375
-645.654296875
-482.0712890625
-389.8974609375
-385.9169921875
-455.8544921875
-597.859375
-798.2001953125
-990.298828125
-1090.62890625
-1078.9111328125
-1011.2080078125
-952.6181640625
-922.890625
-903.3662109375
-862.5400390625
-770.1875
-621.740234375
-465.5458984375
-380.158203125
-404.048828125
-503.2255859375
-622.1650390625
-745.2294921875
-884.166015625
-1023.638671875
-1119.7470703125
-1159.630859375
-1189.88671875
-1262.0
-1364.4453125
-1433.814453125
-1427.92578125
-1361.525390625
-1268.0546875
-1160.822265625
-1054.8193359375
-997.806640625
-1032.8916015625
-1130.2021484375
-1198.875
-1186.5029296875
-1139.4140625
-1144.94921875
-1238.0693359375
-1386.087890625
-1538.9453125
-1660.8212890625
-1729.677734375
-1747.1240234375
-1747.525390625
-1763.0830078125
-1777.3984375
-1745.4228515625
-1664.66796875
-1594.89453125
-1596.5654296875
-1677.9775390625
-1814.0107421875
-1983.322265625
-2162.0234375
-2305.453125
-2370.880859375
-2355.7158203125
-2296.3525390625
-2237.0546875
-2213.75390625
-2251.0263671875
-2342.6787109375
-2431.4111328125
-2433.1630859375
-2303.921875
-2089.23046875
-1906.525390625
-1867.5654296875
-1997.7431640625
-2221.734375
-2437.716796875
-2610.6494140625
-2780.8359375
-2980.4580078125
-3169.5771484375
-3274.1005859375
-3267.5166015625
-3190.7978515625
-3105.4189453125
-3052.5751953125
-3045.1806640625
-3063.0400390625
-3053.8173828125
-2972.671875
-2836.1552734375
-2718.0244140625
-2679.1923828125
-2711.1669921875
-2748.9580078125
-2723.263671875
-2602.134765625
-2410.6748046875
-2224.2236328125
-2121.3857421875
-2124.142578125
-2191.4775390625
-2276.9052734375
-2371.9775390625
-2480.3955078125
-2574.8759765625
-2611.4462890625
-2579.8564453125
-2512.865234375
-2446.2822265625
-2394.115234375
-2364.267578125
-2368.48046875
-2399.82421875
-2421.0595703125
-2400.03515625
-2349.607421875
-2310.595703125
-2297.041015625
-2281.60546875
-2240.6982421875
-2189.1572265625
-2152.0078125
-2120.8369140625
-2067.2333984375
-1992.3095703125
-1928.9013671875
-1889.015625
-1844.40625
-1780.2333984375
-1738.4482421875
-1771.7470703125
-1865.5263671875
-1940.7060546875
-1936.1123046875
-1863.1474609375
-1778.734375
-1730.052734375
-1727.1943359375
-1739.5322265625
-1708.5595703125
-1593.603515625
-1426.03515625
-1300.5341796875
-1291.2626953125
-1383.0234375
-1494.306640625
-1554.8330078125
-1549.517578125
-1502.4560546875
-1436.4970703125
-1343.6904296875
-1188.181640625
-950.4189453125
-674.8603515625
-452.236328125
-335.9501953125
-290.4111328125
-238.3232421875
-141.7333984375
-17.490234375
102.7119140625
189.8359375
205.86328125
119.7763671875
-51.404296875
-243.48046875
-399.4052734375
-507.7578125
-586.3310546875
-652.787109375
-722.38671875
-814.4248046875
-944.1904296875
-1114.8525390625
-1320.0458984375
-1539.513671875
-1726.1396484375
-1815.3955078125
-1765.71875
-1591.095703125
-1353.7578125
-1129.5224609375
-971.7734375
-887.751953125
-842.9794921875
-800.99609375
-762.337890625
-754.8271484375
-791.6083984375
-860.9267578125
-955.9658203125
-1083.873046875
-1233.609375
-1362.923828125
-1437.970703125
-1467.240234375
-1477.8466796875
-1478.146484375
-1467.58984375
-1465.3876953125
-1494.16796875
-1534.6796875
-1523.3466796875
-1404.435546875
-1176.0068359375
-889.0947265625
-618.14453125
-429.458984375
-354.927734375
-380.552734375
-461.3671875
-551.4287109375
-625.2119140625
-684.5537109375
-754.4453125
-861.1787109375
-1000.9150390625
-1137.513671875
-1245.876953125
-1350.130859375
-1500.154296875
-1709.9697265625
-1931.7529296875
-2089.291015625
-2128.5830078125
-2047.724609375
-1901.90234375
-1782.0625
-1767.6025390625
-1883.4423828125
-2097.3046875
-2347.1513671875
-2563.158203125
-2683.3271484375
-2682.642578125
-2595.7978515625
-2493.5087890625
-2428.248046875
-2409.2919921875
-2421.671875
-2446.6923828125
-2464.3955078125
-2460.72265625
-2439.94921875
-2413.2529296875
-2374.3662109375
-2310.2333984375
-2239.6357421875
-2212.333984375
-2255.7109375
-2343.900390625
-2431.3349609375
-2491.8720703125
-2509.9306640625
-2463.4736328125
-2346.400390625
-2191.1474609375
-2039.8212890625
-1902.3671875
-1765.8505859375
-1630.0068359375
-1502.9033203125
-1371.0927734375
-1209.478515625
-1023.001953125
-852.3876953125
-740.296875
-719.435546875
-826.5732421875
-1079.4140625
-1419.056640625
-1712.4697265625
-1846.845703125
-1809.228515625
-1656.017578125
-1430.6943359375
-1148.3369140625
-848.4599609375
-614.734375
-520.2919921875
-570.0888671875
-709.384765625
-876.22265625
-1035.7529296875
-1177.4013671875
-1298.4921875
-1393.44140625
-1450.7060546875
-1458.58984375
-1419.279296875
-1358.3837890625
-1315.4208984375
-1319.330078125
-1370.3837890625
-1444.134765625
-1512.1767578125
-1560.974609375
-1594.5302734375
-1621.7109375
-1641.2216796875
-1637.021484375
-1586.9306640625
-1478.4619140625
-1324.876953125
-1174.13671875
-1098.0849609375
-1153.99609375
-1339.8447265625
-1590.1552734375
-1830.091796875
-2034.46484375
-2220.79296875
-2388.8837890625
-2499.6474609375
-2533.92578125
-2546.3818359375
-2621.6015625
-2779.5390625
-2958.2890625
-3092.0205078125
-3167.154296875
-3190.3447265625
-3149.0595703125
-3044.6103515625
-2935.826171875
-2896.6904296875
-2931.02734375
-2969.421875
-2956.0849609375
-2903.4072265625
-2852.8330078125
-2822.095703125
-2816.0859375
-2859.849609375
-2982.9736328125
-3177.4140625
-3398.5634765625
-3610.673828125
-3813.849609375
-4023.0625
-4233.5185546875
-4413.408203125
-4529.0947265625
-4579.7216796875
-4608.6591796875
-4671.3076171875
-4780.5087890625
-4885.21484375
-4909.44921875
-4811.4638671875
-4605.2861328125
-4337.1484375
-4051.4228515625
-3770.25390625
-3490.1328125
-3198.791015625
-2907.4892578125
-2667.2744140625
-2541.5458984375
-2555.9140625
-2676.11328125
-2832.4716796875
-2962.9375
-3042.7744140625
-3091.2626953125
-3154.8603515625
-3271.1416015625
-3436.482421875
-3606.599609375
-3728.6416015625
-3770.7412109375
-3725.1669921875
-3597.4951171875
-3405.1689453125
-3185.3525390625
-2991.9794921875
-2872.0732421875
-2838.68359375
-2869.1376953125
-2933.9521484375
-3024.5888671875
-3145.9365234375
-3285.404296875
-3406.154296875
-3480.2333984375
-3518.2353515625
-3554.490234375
-3609.662109375
-3680.2333984375
-3758.0791015625
-3840.5830078125
-3917.1279296875
-3961.43359375
-3949.294921875
-3879.669921875
-3771.6484375
-3643.2255859375
-3498.615234375
-3337.6298828125
-3175.802734375
-3049.4619140625
-2988.8603515625
-2978.931640625
-2957.9169921875
-2875.240234375
-2755.9794921875
-2695.11328125
-2777.125
-3000.1318359375
-3275.1396484375
-3491.5634765625
-3589.0693359375
-3586.8876953125
-3555.62890625
-3550.798828125
-3561.6005859375
-3527.455078125
-3409.380859375
-3236.9267578125
-3077.7763671875
-2971.291015625
-2903.5751953125
-2836.9892578125
-2742.830078125
-2606.9775390625
-2430.7275390625
-2243.736328125
-2103.322265625
-2058.80078125
-2112.4990234375
-2225.3154296875
-2360.708984375
-2511.5498046875
-2681.0625
-2852.810546875
-2993.830078125
-3081.4580078125
-3112.044921875
-3084.6767578125
-2994.6865234375
-2852.2900390625
-2695.4833984375
-2571.0771484375
-2504.83203125
-2493.8720703125
-2518.4423828125
-2552.2421875
-2573.349609375
-2583.8828125
-2616.640625
-2705.150390625
-2843.7099609375
-2987.4267578125
-3090.5693359375
-3133.1337890625
-3116.140625
-3056.630859375
-2995.6259765625
-2987.0703125
-3055.0078125
-3163.2333984375
-3237.4404296875
-3219.078125
-3104.8505859375
-2953.0537109375
-2855.421875
-2876.3310546875
-2995.828125
-3121.068359375
-3170.4521484375
-3138.4580078125
-3065.57421875
-2964.4150390625
-2807.2587890625
-2581.89453125
-2325.8447265625
-2093.8701171875
-1912.291015625
-1774.541015625
-1661.8447265625
-1555.185546875
-1444.076171875
-1342.521484375
-1288.8896484375
-1313.07421875
-1403.2529296875
-1512.61328125
-1595.1279296875
-1628.091796875
-1609.07421875
-1549.90234375
-1478.609375
-1432.88671875
-1435.916015625
-1476.705078125
-1522.4375
-1555.5751953125
-1594.869140625
-1673.2626953125
-1796.42578125
-1930.51953125
-2031.80078125
-2081.712890625
-2093.984375
-2099.0224609375
-2121.962890625
-2156.724609375
-2151.3203125
-2040.310546875
-1817.6181640625
-1569.9814453125
-1414.125
-1399.8701171875
-1487.966796875
-1608.8095703125
-1712.0029296875
-1765.6005859375
-1752.66796875
-1687.1962890625
-1600.7861328125
-1490.07421875
-1303.40625
-1008.05859375
-653.6640625
-340.8857421875
-136.3916015625
-38.38671875
-7.837890625
-2.0517578125
12.390625
43.638671875
69.1943359375
74.7490234375
99.572265625
212.2958984375
432.94140625
704.552734375
950.0556640625
1129.919921875
1233.25390625
1247.3701171875
1169.380859375
1034.3447265625
901.5673828125
811.724609375
772.1953125
778.8544921875
834.2431640625
946.1904296875
1125.388671875
1385.087890625
1726.072265625
2112.6943359375
2471.1630859375
2722.5380859375
2826.4130859375
2802.6875
2716.3427734375
2635.251953125
2595.1728515625
2604.8291015625
2678.564453125
2843.5078125
3102.681640625
3409.064453125
3702.3203125
3968.6884765625
4240.8212890625
4534.7607421875
4812.0107421875
5020.6298828125
5160.857421875
5292.4853515625
5481.56640625
5752.3076171875
6086.5048828125
6451.927734375
6823.431640625
7185.7685546875
7528.037109375
7839.212890625
8106.6875
8316.8193359375
8458.3017578125
8532.0185546875
8566.75
8626.2939453125
8788.556640625
9099.56640625
9538.2841796875
10029.0029296875
10496.6279296875
10917.7431640625
11323.8583984375
11758.998046875
12235.2763671875
12727.853515625
13209.0654296875
13681.7294921875
14173.1962890625
14693.8828125
15203.193359375
15620.7578125
15877.6015625
15965.359375
15944.533203125
15905.6806640625
15910.45703125
15952.806640625
15968.1943359375
15884.1005859375
15670.5595703125
15350.4912109375
14970.8212890625
14571.6796875
14179.0712890625
13809.0439453125
13465.0576171875
13136.6416015625
12812.150390625
12489.8515625
12167.1943359375
11828.9072265625
11468.453125
11120.677734375
10842.107421875
10639.666015625
10439.03125
10149.318359375
9750.1884765625
9293.7861328125
8834.20703125
8390.2265625
7976.21484375
7626.4814453125
7364.4580078125
7171.0654296875
7007.984375
6858.1630859375
6723.23046875
6596.796875
6468.48828125
6347.9248046875
6255.421875
6184.6376953125
6097.34765625
5964.63671875
5798.375
5633.5126953125
5490.166015625
5359.74609375
5217.4892578125
5037.7021484375
4799.716796875
4489.1650390625
4105.9013671875
3684.51171875
3306.05078125
3059.9599609375
2962.2431640625
2917.021484375
2792.5947265625
2547.3876953125
2262.3857421875
2044.8642578125
1924.2021484375
1849.4501953125
1755.484375
1605.20703125
1391.841796875
1141.4892578125
914.685546875
775.3369140625
744.068359375
788.693359375
858.357421875
918.6943359375
964.140625
1013.8583984375
1087.9921875
1166.0615234375
1175.3193359375
1051.3916015625
818.1923828125
583.58984375
444.525390625
413.0966796875
439.71484375
479.919921875
520.4375
564.515625
621.2890625
699.9013671875
789.2587890625
849.458984375
846.8642578125
795.1708984375
739.4287109375
701.322265625
667.3701171875
636.935546875
650.724609375
744.974609375
887.16796875
982.9228515625
956.091796875
816.7802734375
648.0966796875
529.7236328125
477.3779296875
457.0126953125
452.03515625
500.3408203125
650.6103515625
888.5458984375
1128.3642578125
1285.482421875
1344.4326171875
1349.5751953125
1348.3173828125
1359.736328125
1383.5
1413.466796875
1444.6123046875
1489.49609375
1590.3896484375
1790.810546875
2081.126953125
2386.734375
2625.3896484375
2771.287109375
2857.1748046875
2928.314453125
3010.73828125
3114.1064453125
3239.1953125
3373.7119140625
3494.7412109375
3587.4306640625
3659.9140625
3736.3974609375
3835.224609375
3948.080078125
4033.1318359375
4035.390625
3933.5263671875
3775.7724609375
3659.3984375
3663.5244140625
3800.2783203125
4022.9384765625
4258.6875
4424.2255859375
4438.474609375
4262.4619140625
3938.4521484375
3570.3740234375
3251.6171875
3015.28515625
2849.7841796875
2737.998046875
2665.595703125
2608.0947265625
2537.947265625
2450.7578125
2372.576171875
2336.0576171875
2352.5283203125
2401.2861328125
2432.7294921875
2384.662109375
2220.30078125
1970.7373046875
1734.3759765625
1614.1953125
1643.943359375
1774.2841796875
1924.3701171875
2034.26171875
2067.9140625
1989.0986328125
1762.314453125
1383.9091796875
899.92578125
385.15625
-91.25390625
-480.603515625
-753.5380859375
-902.90625
-946.8388671875
-917.001953125
-841.99609375
-748.3544921875
-671.736328125
-650.3330078125
-703.3212890625
-826.537109375
-1007.568359375
-1224.5361328125
-1425.572265625
-1540.8701171875
-1545.640625
-1500.8623046875
-1502.2470703125
-1588.4462890625
-1722.46484375
-1860.34375
-2002.939453125
-2165.85546875
-2330.908203125
-2460.9833984375
-2552.142578125
-2639.4521484375
-2747.8935546875
-2860.5517578125
-2945.0458984375
-2997.14453125
-3046.744140625
-3125.6357421875
-3234.271484375
-3334.642578125
-3372.0732421875
-3313.23046875
-3176.302734375
-3027.7861328125
-2940.72265625
-2941.4072265625
-2988.2158203125
-3008.404296875
-2969.8671875
-2921.08203125
-2950.556640625
-3100.9697265625
-3330.4404296875
-3558.765625
-3732.46875
-3833.51171875
-3851.84765625
-3789.783203125
-3693.017578125
-3636.814453125
-3656.568359375
-3707.734375
-3713.1376953125
-3640.765625
-3522.69140625
-3411.5146484375
-3338.0166015625
-3302.7421875
-3283.0908203125
-3243.333984375
-3156.6845703125
-3031.3037109375
-2910.1630859375
-2838.462890625
-2832.2646484375
-2879.5498046875
-2964.8349609375
-3083.5087890625
-3228.98828125
-3372.9794921875
-3474.279296875
-3518.8994140625
-3544.5283203125
-3607.1982421875
-3720.8447265625
-3845.4111328125
-3939.048828125
-4003.11328125
-4065.802734375
-4142.64453125
-4231.732421875
-4328.3056640625
-4415.3017578125
-4452.04296875
-4410.958984375
-4331.59375
-4305.6123046875
-4388.04296875
-4534.9580078125
-4637.5244140625
-4608.47265625
-4439.28125
-4199.7763671875
-3993.4072265625
-3889.759765625
-3877.458984375
-3885.0048828125
-3851.4248046875
-3766.69921875
-3648.7490234375
-3513.572265625
-3382.7919921875
-3290.2060546875
-3251.802734375
-3246.04296875
-3251.21875
-3289.1669921875
-3402.599609375
-3596.2353515625
-3827.8837890625
-4053.05078125
-4251.5322265625
-4413.8798828125
-4531.484375
-4602.8896484375
-4625.5595703125
-4582.33984375
-4464.6669921875
-4309.513671875
-4177.4267578125
-4083.0009765625
-3980.833984375
-3838.5185546875
-3694.6171875
-3623.1513671875
-3666.4072265625
-3823.4912109375
-4070.9580078125
-4354.2646484375
-4582.341796875
-4688.84765625
-4709.083984375
-4755.3046875
-4895.66015625
-5082.9736328125
-5220.583984375
-5273.86328125
-5289.591796875
-5319.9521484375
-5363.6142578125
-5389.5673828125
-5390.8349609375
-5390.2568359375
-5403.8291015625
-5426.7607421875
-5459.30859375
-5514.064453125
-5571.1689453125
-5546.9619140625
-5353.1328125
-5000.318359375
-4615.2568359375
-4337.7001953125
-4215.8203125
-4207.31640625
-4246.8994140625
-4283.18359375
-4276.6962890625
-4210.53515625
-4108.84375
-4018.20703125
-3967.8154296875
-3965.76953125
-4023.810546875
-4151.26171875
-4322.8837890625
-4486.6630859375
-4612.716796875
-4705.3125
-4758.478515625
-4737.1494140625
-4625.5791015625
-4464.0498046875
-4305.1669921875
-4152.5
-3976.171875
-3777.95703125
-3604.5
-3495.25
-3448.845703125
-3448.1201171875
-3488.58984375
-3563.3291015625
-3638.1650390625
-3668.076171875
-3640.83203125
-3592.4755859375
-3575.0283203125
-3612.720703125
-3690.681640625
-3778.96484375
-3855.8134765625
-3902.3984375
-3887.9580078125
-3785.6640625
-3615.529296875
-3456.26171875
-3389.9287109375
-3426.9345703125
-3494.2353515625
-3504.7919921875
-3439.421875
-3362.7783203125
-3363.6748046875
-3480.056640625
-3677.1259765625
-3890.259765625
-4078.1162109375
-4228.6171875
-4327.08203125
-4343.681640625
-4259.1748046875
-4086.001953125
-3855.4716796875
-3602.2109375
-3374.29296875
-3235.974609375
-3227.140625
-3318.6787109375
-3430.7119140625
-3502.8935546875
-3537.6005859375
-3577.0927734375
-3654.4619140625
-3767.6357421875
-3884.4501953125
-3967.1240234375
-4001.7783203125
-4005.884765625
-3998.791015625
-3972.416015625
-3911.14453125
-3837.8408203125
-3810.3896484375
-3858.0048828125
-3939.8447265625
-3983.328125
-3952.0947265625
-3864.8095703125
-3763.4853515625
-3683.392578125
-3644.4208984375
-3647.3369140625
-3673.7021484375
-3701.869140625
-3726.49609375
-3756.5537109375
-3797.75
-3846.5283203125
-3898.9140625
-3954.0859375
-4007.951171875
-4050.587890625
-4070.0771484375
-4053.037109375
-3985.359375
-3864.533203125
-3714.541015625
-3580.4150390625
-3501.052734375
-3484.4033203125
-3503.142578125
-3509.396484375
-3462.3486328125
-3360.5146484375
-3256.93359375
-3234.94140625
-3354.4267578125
-3610.759765625
-3938.1630859375
-4247.2373046875
-4461.5703125
-4533.1630859375
-4446.0341796875
-4224.69921875
-3940.46484375
-3688.1416015625
-3529.5712890625
-3450.806640625
-3383.9404296875
-3276.728515625
-3135.015625
-2998.3251953125
-2892.3525390625
-2818.30078125
-2775.5439453125
-2771.3076171875
-2802.947265625
-2843.1298828125
-2852.7216796875
-2811.705078125
-2740.5908203125
-2690.8076171875
-2705.189453125
-2781.5029296875
-2877.2080078125
-2947.3515625
-2965.9111328125
-2914.52734375
-2782.5908203125
-2599.3056640625
-2440.9140625
-2369.6298828125
-2369.3642578125
-2369.384765625
-2325.951171875
-2248.56640625
-2150.001953125
-2017.3408203125
-1852.3681640625
-1703.8681640625
-1627.357421875
-1630.783203125
-1684.3232421875
-1762.9306640625
-1846.529296875
-1892.67578125
-1852.8857421875
-1727.6474609375
-1581.390625
-1491.00390625
-1488.943359375
-1552.53515625
-1625.546875
-1644.5830078125
-1567.9951171875
-1398.1669921875
-1171.25
-920.1083984375
-656.263671875
-390.1611328125
-150.6328125
32.6474609375
161.2216796875
270.017578125
396.9267578125
553.8232421875
720.8232421875
856.359375
908.9970703125
829.177734375
588.9365234375
210.6005859375
-219.0859375
-583.0048828125
-806.2421875
-896.3095703125
-899.1455078125
-824.970703125
-647.23046875
-377.4658203125
-101.7939453125
87.1884765625
177.7529296875
233.6005859375
319.40625
464.333984375
682.419921875
973.04296875
1283.453125
1515.1904296875
1608.1279296875
1606.021484375
1613.30859375
1698.4931640625
1863.158203125
2088.87890625
2372.4560546875
2707.806640625
3066.8681640625
3418.62890625
3749.9951171875
4052.2880859375
4301.53125
4470.4462890625
4554.310546875
4572.85546875
4552.2255859375
4513.7236328125
4469.8505859375
4417.26171875
4340.890625
4240.453125
4147.794921875
4101.7919921875
4108.8740234375
4144.14453125
4187.4345703125
4236.806640625
4285.673828125
4313.3330078125
4312.2001953125
4305.3369140625
4317.29296875
4336.8564453125
4327.7451171875
4276.3876953125
4218.9990234375
4220.6787109375
4327.9541015625
4529.0791015625
4751.0068359375
4907.2001953125
4966.15625
4971.8701171875
4987.951171875
5028.240234375
5052.6943359375
5019.6728515625
4922.9501953125
4786.12109375
4648.6611328125
4559.9033203125
4557.9697265625
4637.7490234375
4752.5234375
4856.4443359375
4932.5283203125
4974.6826171875
4966.8603515625
4900.1689453125
4795.5146484375
4685.744140625
4580.939453125
4470.845703125
4357.810546875
4267.5341796875
4225.40625
4235.9755859375
4284.712890625
4345.3408203125
4386.9580078125
4392.177734375
4372.3759765625
4350.8994140625
4328.65234375
4281.3525390625
4192.9482421875
4072.9560546875
3934.4755859375
3775.0791015625
3590.515625
3387.9736328125
3170.8515625
2930.486328125
2675.751953125
2454.0361328125
2310.5634765625
2230.8486328125
2153.96875
2044.8408203125
1923.466796875
1816.080078125
1711.59375
1588.2216796875
1457.830078125
1353.0419921875
1280.57421875
1215.01171875
1136.671875
1053.056640625
982.0185546875
933.36328125
909.8623046875
909.3544921875
922.4267578125
942.9267578125
980.697265625
1042.0888671875
1092.712890625
1068.53515625
949.1484375
806.5830078125
751.767578125
827.3662109375
969.7822265625
1080.5458984375
1118.359375
1111.36328125
1096.5556640625
1077.3583984375
1051.8671875
1059.732421875
1162.169921875
1359.5654296875
1552.923828125
1620.916015625
1537.263671875
1389.4599609375
1280.0615234375
1236.876953125
1227.78125
1226.251953125
1228.7685546875
1227.5966796875
1208.056640625
1173.2509765625
1138.4814453125
1094.287109375
1004.068359375
852.4541015625
675.017578125
524.9970703125
425.8671875
368.7578125
337.59375
315.48828125
277.435546875
201.9599609375
92.490234375
-28.4248046875
-149.306640625
-282.0478515625
-439.416015625
-609.5595703125
-760.8642578125
-870.583984375
-943.83984375
-1001.3486328125
-1047.8974609375
-1057.2626953125
-996.1416015625
-866.0634765625
-716.66796875
-612.416015625
-584.7451171875
-613.0087890625
-645.40625
-639.6201171875
-594.2216796875
-548.3740234375
-548.759765625
-613.498046875
-727.158203125
-862.8359375
-997.51171875
-1110.1572265625
-1185.6171875
-1230.75390625
-1274.90625
-1341.9130859375
-1423.69140625
-1482.72265625
-1473.392578125
-1366.337890625
-1176.8125
-980.875
-881.1455078125
-929.646484375
-1083.501953125
-1243.828125
-1330.3408203125
-1318.2275390625
-1233.8291015625
-1141.6826171875
-1115.4970703125
-1182.8330078125
-1298.4052734375
-1397.51171875
-1468.9521484375
-1542.6201171875
-1610.84375
-1610.189453125
-1500.2412109375
-1323.6376953125
-1158.712890625
-1035.7529296875
-930.5009765625
-825.716796875
-744.9833984375
-723.537109375
-768.0791015625
-851.759765625
-937.27734375
-1001.7568359375
-1046.115234375
-1082.0634765625
-1110.27734375
-1119.9677734375
-1114.357421875
-1123.6455078125
-1179.2783203125
-1281.4873046875
-1405.1416015625
-1534.0029296875
-1675.392578125
-1838.3662109375
-2006.2744140625
-2137.880859375
-2199.265625
-2197.1513671875
-2175.65625
-2171.2685546875
-2177.248046875
-2170.3564453125
-2168.3896484375
-2228.275390625
-2371.5517578125
-2540.2158203125
-2654.3564453125
-2694.3291015625
-2692.80078125
-2658.5078125
-2551.3837890625
-2340.7939453125
-2055.3369140625
-1762.5458984375
-1526.76953125
-1399.498046875
-1414.87109375
-1554.662109375
-1725.4833984375
-1809.1416015625
-1755.9453125
-1622.2783203125
-1510.5673828125
-1477.8408203125
-1505.0703125
-1543.5390625
-1572.587890625
-1603.998046875
-1642.0498046875
-1662.693359375
-1641.9619140625
-1588.6484375
-1527.3349609375
-1450.9462890625
-1311.1962890625
-1067.44921875
-738.32421875
-398.103515625
-122.734375
64.8828125
206.9833984375
369.9892578125
580.3798828125
794.51171875
934.1044921875
949.03125
840.7431640625
638.9931640625
384.544921875
138.068359375
-29.482421875
-87.1953125
-75.4072265625
-59.408203125
-51.6904296875
-4.1708984375
115.3505859375
262.7138671875
355.470703125
364.072265625
341.390625
353.01171875
394.1650390625
393.447265625
293.748046875
108.3876953125
-108.3134765625
-322.7451171875
-531.244140625
-718.318359375
-839.2705078125
-861.4404296875
-809.7626953125
-753.3779296875
-745.1748046875
-781.5595703125
-824.529296875
-860.40234375
-930.0478515625
-1092.1455078125
-1354.740234375
-1653.134765625
-1899.9287109375
-2041.869140625
-2058.5185546875
-1934.9033203125
-1679.201171875
-1365.0869140625
-1108.6806640625
-977.322265625
-943.8388671875
-946.9462890625
-966.546875
-1011.7734375
-1064.0693359375
-1080.6064453125
-1050.853515625
-1007.1708984375
-968.54296875
-908.134765625
-798.828125
-672.55859375
-611.755859375
-683.4140625
-886.529296875
-1153.337890625
-1393.7177734375
-1551.6142578125
-1637.0966796875
-1705.83203125
-1798.396484375
-1895.611328125
-1934.48828125
-1867.5439453125
-1707.5615234375
-1520.93359375
-1383.1845703125
-1337.1669921875
-1381.376953125
-1484.1611328125
-1602.5498046875
-1694.8369140625
-1732.0654296875
-1709.564453125
-1647.5390625
-1576.8603515625
-1523.5693359375
-1502.2783203125
-1512.140625
-1532.501953125
-1530.87890625
-1486.8388671875
-1410.587890625
-1338.15234375
-1312.4208984375
-1366.2041015625
-1508.818359375
-1718.064453125
-1947.8046875
-2145.4326171875
-2259.3154296875
-2244.3173828125
-2094.6181640625
-1882.423828125
-1730.8310546875
-1715.513671875
-1802.2568359375
-1899.0419921875
-1950.3193359375
-1956.76171875
-1931.833984375
-1889.138671875
-1863.734375
-1888.443359375
-1932.267578125
-1905.5576171875
-1751.994140625
-1508.759765625
-1258.4599609375
-1051.6298828125
-898.1083984375
-803.0244140625
-774.6982421875
-808.224609375
-886.4482421875
-987.90234375
-1078.099609375
-1115.34375
-1095.9306640625
-1080.6884765625
-1141.369140625
-1278.6513671875
-1417.4443359375
-1486.0263671875
-1482.4482421875
-1465.599609375
-1502.005859375
-1621.58203125
-1801.7578125
-1982.595703125
-2107.53125
-2160.8583984375
-2172.646484375
-2197.2900390625
-2286.0380859375
-2453.693359375
-2649.095703125
-2773.224609375
-2756.333984375
-2618.4609375
-2440.138671875
-2287.00390625
-2186.2587890625
-2155.3564453125
-2201.384765625
-2285.0234375
-2335.443359375
-2330.712890625
-2330.05859375
-2389.099609375
-2461.6455078125
-2426.7275390625
-2213.8203125
-1870.916015625
-1503.798828125
-1179.3935546875
-909.41796875
-706.109375
-609.775390625
-641.140625
-747.2744140625
-831.009765625
-847.1826171875
-852.10546875
-940.658203125
-1142.9716796875
-1397.8046875
-1616.6337890625
-1749.2763671875
-1788.8193359375
-1744.78125
-1634.3779296875
-1491.16015625
-1361.904296875
-1284.6064453125
-1265.638671875
-1277.2724609375
-1284.630859375
-1283.7490234375
-1309.4130859375
-1397.8203125
-1546.6875
-1717.779296875
-1863.416015625
-1935.27734375
-1888.6728515625
-1716.3095703125
-1477.0322265625
-1256.064453125
-1088.3837890625
-948.05859375
-814.408203125
-708.6640625
-650.296875
-617.3447265625
-578.8349609375
-536.7421875
-505.3447265625
-475.8017578125
-437.302734375
-412.1015625
-428.05859375
-467.103515625
-479.8330078125
-445.083984375
-379.224609375
-295.8662109375
-203.40625
-144.70703125
-186.369140625
-341.7197265625
-534.453125
-661.49609375
-672.0166015625
-575.1650390625
-406.6943359375
-216.58984375
-61.5283203125
32.2724609375
95.392578125
178.5595703125
292.9599609375
406.515625
490.0048828125
539.65234375
557.509765625
542.3369140625
512.2998046875
513.4658203125
585.2265625
722.7080078125
882.037109375
1015.443359375
1095.630859375
1119.9970703125
1109.1494140625
1099.982421875
1126.357421875
1202.0146484375
1325.98046875
1497.265625
1707.453125
1918.7626953125
2074.6201171875
2153.494140625
2204.6318359375
2310.2275390625
2511.1484375
2782.6650390625
3078.326171875
3375.7841796875
3677.4306640625
3991.8427734375
4327.3916015625
4681.8115234375
5019.6162109375
5280.55859375
5439.625
5550.64453125
5702.876953125
5933.9169921875
6204.306640625
6451.1787109375
6639.541015625
6764.2568359375
6842.2431640625
6924.802734375
7093.060546875
7408.541015625
7862.49609375
8378.81640625
8863.37890625
9255.328125
9553.24609375
9807.5751953125
10080.732421875
10406.0576171875
10788.3955078125
11236.0673828125
11764.865234375
12361.408203125
12969.89453125
13536.7099609375
14049.037109375
14504.8642578125
14864.0126953125
15070.3896484375
15129.33984375
15132.123046875
15183.42578125
15312.1142578125
15459.3916015625
15542.8701171875
15523.4130859375
15420.19140625
15278.2939453125
15128.126953125
14969.2705078125
14781.40625
14542.8017578125
14241.7666015625
13880.4931640625
13471.0166015625
13023.4296875
12542.41796875
12046.048828125
11581.6884765625
11199.6376953125
10903.5185546875
10646.115234375
10383.2783203125
10110.4326171875
9833.4580078125
9531.8876953125
9180.6162109375
8791.99609375
8403.5888671875
8029.609375
7651.697265625
7252.3720703125
6830.4072265625
6391.1181640625
5958.60546875
5598.509765625
5384.28125
5316.75
5300.6923828125
5222.54296875
5041.26953125
4800.0263671875
4575.7451171875
4429.6025390625
4374.6455078125
4361.09765625
4308.001953125
4176.7734375
4008.1240234375
3869.6103515625
3778.3466796875
3694.8046875
3578.7587890625
3423.7783203125
3244.4169921875
3063.4501953125
2919.626953125
2860.955078125
2909.4150390625
3035.416015625
3171.796875
3249.908203125
3228.626953125
3106.65625
2915.826171875
2697.2685546875
2481.2099609375
2290.8076171875
2153.841796875
2089.2802734375
2076.921875
2056.365234375
1971.2333984375
1816.55859375
1642.6953125
1516.50390625
1476.083984375
1512.078125
1585.3330078125
1663.4267578125
1741.69140625
1830.4990234375
1929.240234375
2018.7724609375
2074.4755859375
2080.8466796875
2041.203125
1983.28125
1946.359375
1945.7109375
1954.314453125
1941.119140625
1928.99609375
1989.77734375
2165.9443359375
2408.748046875
2607.2529296875
2675.462890625
2611.830078125
2493.0888671875
2421.9658203125
2460.5927734375
2585.2138671875
2702.6328125
2728.0009765625
2654.5966796875
2546.9228515625
2476.037109375
2474.630859375
2542.7548828125
2665.3388671875
2812.4755859375
2944.94140625
3042.529296875
3123.5615234375
3223.298828125
3355.134765625
3501.662109375
3637.4140625
3746.333984375
3821.11328125
3867.1591796875
3916.1181640625
4017.2724609375
4194.3330078125
4412.4931640625
4603.7421875
4728.20703125
4801.3876953125
4862.251953125
4931.912109375
5012.7373046875
5111.9296875
5243.34375
5404.724609375
5570.2353515625
5715.845703125
5846.6884765625
5991.51953125
6169.041015625
6359.99609375
6512.5625
6582.2900390625
6578.9521484375
6576.7939453125
6666.607421875
6885.0
7188.734375
7500.2607421875
7775.1240234375
8023.60546875
8277.72265625
8553.6787109375
8851.2138671875
9178.529296875
9563.9111328125
10038.61328125
10612.4970703125
11269.056640625
11978.42578125
12705.609375
13406.5458984375
14032.439453125
14554.998046875
14985.9873046875
15358.0400390625
15684.9111328125
15957.3935546875
16186.7490234375
16433.853515625
16771.525390625
17218.1982421875
17725.7099609375
18235.0322265625
18727.24609375
19212.65625
19688.791015625
20131.962890625
20529.3232421875
20899.90234375
21271.8818359375
21643.3681640625
21974.4951171875
22222.298828125
22385.306640625
22514.9033203125
22678.4638671875
22902.6640625
23150.892578125
23364.1552734375
23528.8271484375
23694.4443359375
23911.447265625
24153.7900390625
24319.1015625
24312.984375
24124.6005859375
23814.4072265625
23442.8212890625
23029.376953125
22575.482421875
22100.26171875
21639.201171875
21218.705078125
20846.19140625
20520.255859375
20236.728515625
19983.3544921875
19737.9462890625
19474.90625
19169.1044921875
18795.8466796875
18339.48828125
17809.4580078125
17241.884765625
16677.3759765625
16137.9013671875
15627.7998046875
15149.0322265625
14701.1572265625
14264.12890625
13797.2822265625
13274.5244140625
12724.7744140625
12226.1591796875
11846.7646484375
11585.869140625
11374.9296875
11137.640625
10848.48828125
10533.9267578125
10224.1953125
9917.705078125
9602.6171875
9307.0283203125
9105.1240234375
9053.99609375
9127.056640625
9227.8974609375
9277.3671875
9276.65234375
9279.1728515625
9315.478515625
9360.888671875
9366.5537109375
9299.1962890625
9149.5419921875
8927.7509765625
8670.853515625
8446.3408203125
8323.5712890625
8321.74609375
8378.6865234375
8378.2021484375
8230.666015625
7949.109375
7646.0205078125
7436.5
7335.5009765625
7258.8623046875
7125.201171875
6935.8994140625
6744.29296875
6570.93359375
6380.8427734375
6139.9599609375
5863.5458984375
5599.2705078125
5385.126953125
5240.0791015625
5178.5419921875
5204.994140625
5289.0703125
5366.2041015625
5382.8994140625
5344.818359375
5313.5927734375
5353.087890625
5480.7509765625
5667.798828125
5871.345703125
6053.2666015625
6177.6220703125
6217.30859375
6178.5439453125
6108.365234375
6063.39453125
6070.8203125
6120.044921875
6177.865234375
6201.23046875
6151.3515625
6020.689453125
5847.7822265625
5690.40234375
5583.6572265625
5534.65234375
5546.3134765625
5616.064453125
5706.68359375
5752.318359375
5720.49609375
5657.20703125
5648.966796875
5742.154296875
5911.4306640625
6099.8388671875
6271.90625
6427.595703125
6581.98046875
6742.4765625
6903.9677734375
7062.5869140625
7231.271484375
7434.3837890625
7681.8525390625
7953.8974609375
8217.271484375
8451.5
8653.46875
8824.78515625
8966.6875
9083.068359375
9175.7314453125
9239.0927734375
9274.1376953125
9308.6962890625
9387.990234375
9536.5458984375
9737.98828125
9958.0947265625
10178.3544921875
10399.373046875
10621.072265625
10833.05859375
11022.8916015625
11184.5068359375
11320.0546875
11443.064453125
11578.69921875
11746.8359375
11936.431640625
12103.662109375
12205.5859375
12236.62109375
12229.8369140625
12227.0009765625
12250.759765625
12296.5576171875
12339.65625
12356.2998046875
12355.6904296875
12389.0380859375
12501.8271484375
12667.640625
12796.0048828125
12829.771484375
12816.31640625
12851.396484375
12964.84375
13102.2314453125
13219.2138671875
13344.7646484375
13527.072265625
13755.2783203125
13973.2021484375
14149.0888671875
14289.9443359375
14393.9375
14429.82421875
14373.380859375
14238.5087890625
14064.1787109375
13890.884765625
13754.041015625
13674.091796875
13636.076171875
13592.62109375
13503.0263671875
13367.275390625
13218.7412109375
13089.59375
12981.123046875
12855.958984375
12662.5341796875
12384.974609375
12068.41015625
11773.6455078125
11504.7822265625
11208.34765625
10853.384765625
10483.04296875
10165.0732421875
9911.7939453125
9674.37890625
9404.5458984375
9100.7490234375
8805.876953125
8582.138671875
8474.0107421875
8460.5654296875
8440.9892578125
8296.9072265625
7988.20703125
7585.87890625
7213.3935546875
6959.658203125
6828.05859375
6739.5615234375
6589.8330078125
6337.6884765625
6049.2529296875
5833.0751953125
5723.0458984375
5647.11328125
5519.365234375
5334.103515625
5148.5029296875
4996.8701171875
4855.9365234375
4689.45703125
4496.5634765625
4305.5966796875
4134.876953125
3972.1171875
3793.7548828125
3602.9384765625
3442.1865234375
3356.865234375
3345.4970703125
3361.388671875
3367.900390625
3371.2421875
3384.3447265625
3379.21484375
3302.166015625
3128.4619140625
2878.396484375
2587.291015625
2289.71875
2033.23046875
1872.7841796875
1833.333984375
1894.361328125
2020.1171875
2183.75390625
2349.314453125
2456.3408203125
2453.36328125
2342.77734375
2173.5849609375
1992.9619140625
1819.3896484375
1656.544921875
1513.6376953125
1410.1513671875
1370.7314453125
1408.78515625
1499.9208984375
1581.1767578125
1603.431640625
1586.16796875
1594.298828125
1653.298828125
1713.0234375
1709.123046875
1635.095703125
1530.693359375
1418.2529296875
1281.283203125
1099.5224609375
876.6474609375
633.2333984375
398.6083984375
214.505859375
121.0712890625
125.4228515625
199.06640625
315.0595703125
470.6298828125
662.9736328125
863.9345703125
1039.73046875
1182.505859375
1297.880859375
1367.3544921875
1350.83203125
1234.13671875
1056.7451171875
883.1162109375
755.4638671875
676.6025390625
623.0810546875
564.8798828125
484.271484375
391.6162109375
321.52734375
302.0791015625
324.873046875
351.962890625
355.830078125
348.3759765625
364.08203125
412.8427734375
455.4931640625
435.6767578125
338.1416015625
205.89453125
91.69140625
-0.232421875
-112.267578125
-277.447265625
-480.2841796875
-674.59765625
-824.6943359375
-921.3359375
-970.2509765625
-980.2119140625
-961.8056640625
-929.0419921875
-897.857421875
-880.08203125
-873.3193359375
-856.59375
-803.5419921875
-703.455078125
-566.89453125
-416.1259765625
-282.3828125
-208.53515625
-231.2275390625
-349.818359375
-529.0810546875
-742.755859375
-995.6669921875
-1287.310546875
-1573.794921875
-1792.919921875
-1918.646484375
-1968.78125
-1971.3251953125
-1954.0009765625
-1958.5302734375
-2021.90234375
-2130.01953125
-2220.2431640625
-2245.583984375
-2213.2939453125
-2150.8095703125
-2067.4736328125
-1972.900390625
-1902.4599609375
-1888.6484375
-1923.1767578125
-1980.4375
-2064.873046875
-2196.2333984375
-2352.427734375
-2469.3818359375
-2509.1259765625
-2496.8681640625
-2476.6943359375
-2457.3642578125
-2419.962890625
-2357.8955078125
-2286.4072265625
-2221.3203125
-2164.064453125
-2102.6103515625
-2019.98046875
-1912.3046875
-1805.666015625
-1741.3388671875
-1734.2861328125
-1759.265625
-1786.1953125
-1809.2646484375
-1825.3876953125
-1807.5478515625
-1732.888671875
-1630.3359375
-1566.9091796875
-1579.1025390625
-1638.7421875
-1693.0126953125
-1721.0322265625
-1746.208984375
-1810.005859375
-1939.0966796875
-2121.2900390625
-2306.8701171875
-2450.564453125
-2560.3623046875
-2686.7021484375
-2850.8876953125
-3001.9873046875
-3064.544921875
-3020.1533203125
-2924.009765625
-2846.7978515625
-2817.583984375
-2819.880859375
-2823.498046875
-2814.12109375
-2801.76171875
-2803.7021484375
-2815.03125
-2804.3310546875
-2755.51171875
-2712.6328125
-2760.7373046875
-2947.2353515625
-3227.63671875
-3494.162109375
-3650.5712890625
-3659.478515625
-3541.15625
-3353.6171875
-3171.9697265625
-3059.1962890625
-3034.7119140625
-3070.9345703125
-3127.2822265625
-3184.943359375
-3242.9111328125
-3287.9140625
-3288.4140625
-3229.7861328125
-3145.0869140625
-3092.279296875
-3096.947265625
-3128.4912109375
-3137.576171875
-3106.1396484375
-3051.861328125
-2993.046875
-2924.6005859375
-2829.25390625
-2701.787109375
-2558.3779296875
-2427.119140625
-2330.16796875
-2269.3359375
-2225.9267578125
-2175.8076171875
-2105.32421875
-2016.3779296875
-1925.78125
-1861.216796875
-1840.4736328125
-1839.560546875
-1795.7548828125
-1670.8310546875
-1513.1962890625
-1431.03125
-1490.43359375
-1654.5888671875
-1831.6943359375
-1964.228515625
-2057.515625
-2140.6416015625
-2226.4375
-2305.7587890625
-2359.0419921875
-2372.15234375
-2358.572265625
-2369.2587890625
-2462.978515625
-2654.119140625
-2892.0732421875
-3094.693359375
-3201.12109375
-3200.5390625
-3126.5751953125
-3030.646484375
-2952.0078125
-2903.140625
-2878.2353515625
-2868.7109375
-2867.666015625
-2872.224609375
-2898.447265625
-2987.802734375
-3172.8916015625
-3425.681640625
-3657.6923828125
-3790.7861328125
-3824.1884765625
-3819.4140625
-3823.1318359375
-3819.73046875
-3762.560546875
-3638.4404296875
-3489.419921875
-3372.30859375
-3305.11328125
-3256.8603515625
-3185.7900390625
-3083.427734375
-2985.48046875
-2947.5068359375
-3006.494140625
-3149.697265625
-3311.58203125
-3412.7705078125
-3418.7099609375
-3361.9697265625
-3303.0927734375
-3277.8974609375
-3291.248046875
-3345.87109375
-3449.705078125
-3593.9345703125
-3748.0634765625
-3885.75390625
-3999.513671875
-4085.025390625
-4131.837890625
-4140.05859375
-4125.173828125
-4088.853515625
-4002.0595703125
-3840.1708984375
-3625.8369140625
-3414.2626953125
-3239.490234375
-3096.2724609375
-2974.7412109375
-2890.3212890625
-2868.5146484375
-2910.919921875
-2986.21875
-3054.357421875
-3100.884765625
-3150.7041015625
-3242.03125
-3378.576171875
-3513.0615234375
-3589.0546875
-3595.185546875
-3567.4521484375
-3544.552734375
-3537.4296875
-3540.0517578125
-3549.900390625
-3570.9697265625
-3608.2236328125
-3663.21875
-3726.7998046875
-3778.65234375
-3807.8720703125
-3829.990234375
-3861.7060546875
-3877.1455078125
-3817.2470703125
-3657.8974609375
-3448.9033203125
-3268.1103515625
-3153.580078125
-3100.0439453125
-3103.83203125
-3177.9541015625
-3321.8525390625
-3501.943359375
-3672.20703125
-3803.505859375
-3892.228515625
-3953.796875
-4007.755859375
-4052.4033203125
-4050.7373046875
-3959.697265625
-3783.466796875
-3585.4306640625
-3438.2607421875
-3373.810546875
-3389.3828125
-3480.53515625
-3637.0859375
-3808.83984375
-3908.1435546875
-3870.125
-3706.91796875
-3494.232421875
-3311.1748046875
-3199.0029296875
-3161.904296875
-3181.07421875
-3222.7060546875
-3251.970703125
-3254.35546875
-3238.06640625
-3209.8193359375
-3160.14453125
-3084.662109375
-3009.14453125
-2972.9130859375
-2986.0615234375
-3017.798828125
-3029.6396484375
-3007.865234375
-2962.9130859375
-2914.4814453125
-2883.921875
-2882.2919921875
-2888.40625
-2848.673828125
-2721.228515625
-2527.1845703125
-2349.5517578125
-2274.0361328125
-2326.5869140625
-2461.03515625
-2600.759765625
-2694.9873046875
-2743.6435546875
-2776.7119140625
-2818.962890625
-2878.6748046875
-2956.7802734375
-3044.4306640625
-3111.49609375
-3124.75390625
-3093.3359375
-3076.1103515625
-3119.873046875
-3199.00390625
-3238.82421875
-3194.314453125
-3084.0234375
-2949.9267578125
-2813.0546875
-2678.814453125
-2560.0556640625
-2468.4169921875
-2387.3017578125
-2275.7421875
-2111.81640625
-1928.4833984375
-1795.0732421875
-1755.5205078125
-1788.958984375
-1841.04296875
-1889.13671875
-1956.078125
-2056.5263671875
-2159.046875
-2221.333984375
-2237.578125
-2219.4951171875
-2151.6015625
-2012.0673828125
-1833.2216796875
-1689.2890625
-1609.421875
-1546.7470703125
-1455.099609375
-1353.951171875
-1284.876953125
-1242.2197265625
-1194.125
-1147.7177734375
-1138.2294921875
-1159.759765625
-1160.3203125
-1113.4169921875
-1045.1220703125
-968.5859375
-833.8642578125
-581.6328125
-230.5048828125
119.2041015625
362.1669921875
451.0859375
402.529296875
278.9716796875
170.2578125
157.0185546875
258.501953125
412.701171875
520.693359375
520.09765625
423.373046875
298.716796875
224.8193359375
254.486328125
393.41015625
593.291015625
773.599609375
873.5859375
892.8994140625
875.986328125
860.15234375
853.3154296875
859.583984375
900.1845703125
996.400390625
1152.1865234375
1369.9501953125
1663.6259765625
2032.1513671875
2434.240234375
2817.0205078125
3161.2626953125
3470.6298828125
3725.025390625
3882.4453125
3932.1337890625
3911.828125
3860.6669921875
3785.248046875
3687.6513671875
3597.123046875
3548.3671875
3545.9267578125
3571.9775390625
3615.3466796875
3673.2900390625
3739.0673828125
3809.7607421875
3895.40234375
3997.982421875
4088.517578125
4125.0537109375
4088.9619140625
3989.8427734375
3847.9072265625
3693.2392578125
3569.919921875
3508.9619140625
3494.513671875
3479.021484375
3433.6015625
3364.6796875
3282.654296875
3177.2041015625
3027.748046875
2822.568359375
2571.6162109375
2322.298828125
2155.203125
2125.681640625
2196.015625
2253.552734375
2214.7216796875
2095.134765625
1969.919921875
1891.9599609375
1865.2529296875
1870.6171875
1887.166015625
1898.615234375
1900.763671875
1898.46484375
1886.9970703125
1853.9130859375
1810.630859375
1794.3359375
1812.99609375
1813.9990234375
1744.88671875
1630.0205078125
1547.7958984375
1543.7412109375
1611.404296875
1749.400390625
1971.1435546875
2235.9130859375
2428.7431640625
2458.0595703125
2347.86328125
2194.806640625
2056.85546875
1927.7978515625
1805.7939453125
1730.5791015625
1737.828125
1812.5634765625
1908.2607421875
1992.302734375
2058.7255859375
2114.9443359375
2173.8046875
2248.1787109375
2337.3798828125
2423.43359375
2492.6357421875
2558.51953125
2653.87890625
2798.3515625
2977.154296875
3152.26953125
3295.5751953125
3414.33203125
3542.4140625
3699.9619140625
3861.783203125
3972.576171875
3993.66015625
3928.5419921875
3807.6337890625
3665.2998046875
3535.9267578125
3451.7568359375
3424.734375
3434.9013671875
3450.494140625
3458.037109375
3462.828125
3463.42578125
3439.8232421875
3371.228515625
3258.48828125
3125.125
2996.96484375
2876.275390625
2731.0673828125
2518.0625
2231.2353515625
1928.4765625
1696.240234375
1580.361328125
1557.73828125
1576.626953125
1609.064453125
1650.638671875
1679.5546875
1643.2265625
1503.2216796875
1289.6708984375
1095.2138671875
1003.318359375
1022.4140625
1094.873046875
1165.802734375
1229.2080078125
1303.568359375
1380.8056640625
1419.1474609375
1381.431640625
1262.40625
1080.3720703125
864.595703125
657.4560546875
504.7060546875
421.4814453125
375.96875
324.7109375
261.435546875
217.3447265625
217.228515625
252.5029296875
299.52734375
348.408203125
404.9833984375
472.5087890625
538.6416015625
577.830078125
567.1123046875
509.6201171875
446.609375
434.6015625
496.2783203125
592.212890625
648.72265625
620.66015625
532.0361328125
458.6748046875
467.404296875
559.5966796875
663.455078125
682.9970703125
565.78125
334.8349609375
62.5556640625
-184.876953125
-384.5078125
-551.005859375
-703.1875
-838.5390625
-941.62890625
-1016.25
-1100.8154296875
-1241.6923828125
-1451.0400390625
-1698.3720703125
-1942.0947265625
-2156.44921875
-2324.2177734375
-2421.919921875
-2434.80078125
-2388.5498046875
-2352.1103515625
-2398.3388671875
-2556.912109375
-2796.2431640625
-3041.0595703125
-3212.5615234375
-3270.7880859375
-3230.8740234375
-3136.1669921875
-3014.44140625
-2869.587890625
-2717.474609375
-2606.748046875
-2576.3916015625
-2595.947265625
-2580.9287109375
-2488.7236328125
-2383.1455078125
-2377.8779296875
-2517.693359375
-2734.9619140625
-2920.1318359375
-3008.4638671875
-2995.4248046875
-2909.8037109375
-2809.0302734375
-2778.607421875
-2879.193359375
-3072.7509765625
-3230.2734375
-3240.8603515625
-3108.8134765625
-2935.15234375
-2819.423828125
-2794.119140625
-2835.474609375
-2903.1337890625
-2962.240234375
-2991.1767578125
-2988.1123046875
-2968.650390625
-2949.828125
-2936.3681640625
-2922.4755859375
-2901.2705078125
-2869.3857421875
-2827.8330078125
-2785.5947265625
-2762.8818359375
-2784.330078125
-2860.21484375
-2970.626953125
-3074.943359375
-3148.0107421875
-3207.6826171875
-3296.4208984375
-3432.775390625
-3592.26953125
-3741.158203125
-3874.1318359375
-4005.9921875
-4139.6015625
-4263.3701171875
-4374.4453125
-4477.19921875
-4550.0390625
-4534.9560546875
-4381.306640625
-4101.2353515625
-3776.783203125
-3513.7158203125
-3384.876953125
-3400.8544921875
-3516.4189453125
-3659.6533203125
-3762.6875
-3780.5185546875
-3701.029296875
-3550.0888671875
-3380.66796875
-3241.3466796875
-3151.3359375
-3109.8271484375
-3120.6064453125
-3191.578125
-3314.7734375
-3468.4599609375
-3641.365234375
-3832.6484375
-4020.431640625
-4153.4658203125
-4189.8759765625
-4129.376953125
-3996.341796875
-3814.095703125
-3618.68359375
-3478.6650390625
-3463.87109375
-3588.8310546875
-3804.9228515625
-4046.7548828125
-4268.31640625
-4440.19921875
-4542.62109375
-4573.998046875
-4549.986328125
-4484.6259765625
-4384.0478515625
-4262.6953125
-4150.0322265625
-4072.3466796875
-4036.5400390625
-4032.3134765625
-4035.0537109375
-4006.7138671875
-3920.697265625
-3802.333984375
-3726.880859375
-3755.8330078125
-3880.0751953125
-4036.5234375
-4168.9775390625
-4257.8671875
-4304.298828125
-4313.1689453125
-4297.0595703125
-4279.84375
-4286.6103515625
-4331.376953125
-4409.591796875
-4494.7587890625
-4549.6650390625
-4555.9619140625
-4532.9990234375
-4518.2890625
-4532.958984375
-4575.666015625
-4639.2490234375
-4710.447265625
-4756.4189453125
-4742.4755859375
-4678.10546875
-4624.9208984375
-4637.517578125
-4703.0810546875
-4753.4951171875
-4731.10546875
-4631.423828125
-4492.8212890625
-4368.50390625
-4311.689453125
-4364.2392578125
-4534.1279296875
-4775.953125
-5001.80078125
-5128.6845703125
-5132.9140625
-5062.484375
-4985.8876953125
-4922.705078125
-4834.2470703125
-4689.1826171875
-4521.7763671875
-4402.994140625
-4357.4111328125
-4331.3681640625
-4250.2109375
-4092.8974609375
-3906.4599609375
-3765.3203125
-3726.87890625
-3808.81640625
-3985.9423828125
-4206.9296875
-4424.630859375
-4613.578125
-4761.43359375
-4859.2578125
-4912.0029296875
-4945.8125
-4984.3466796875
-5019.650390625
-5023.4775390625
-4988.9140625
-4946.35546875
-4935.0859375
-4969.3515625
-5031.7861328125
-5087.310546875
-5104.4033203125
-5078.435546875
-5035.005859375
-4994.7978515625
-4939.353515625
-4840.4365234375
-4729.62109375
-4703.0107421875
-4828.791015625
-5067.46875
-5307.0869140625
-5461.16796875
-5509.373046875
-5467.544921875
-5365.2470703125
-5252.1953125
-5182.7431640625
-5175.2294921875
-5206.373046875
-5249.0302734375
-5289.7080078125
-5309.2841796875
-5288.0224609375
-5248.2373046875
-5255.091796875
-5341.9658203125
-5454.4853515625
-5497.67578125
-5426.8583984375
-5272.6669921875
-5098.560546875
-4964.6669921875
-4914.7578125
-4954.01953125
-5036.330078125
-5106.546875
-5162.3857421875
-5248.5107421875
-5383.9560546875
-5521.7685546875
-5590.5869140625
-5554.92578125
-5425.9111328125
-5236.9052734375
-5027.6142578125
-4840.1064453125
-4711.5869140625
-4665.56640625
-4702.9150390625
-4789.2978515625
-4859.1123046875
-4858.990234375
-4796.0615234375
-4725.2470703125
-4683.931640625
-4660.001953125
-4628.1025390625
-4585.9912109375
-4536.80078125
-4461.7822265625
-4337.412109375
-4164.0791015625
-3955.2734375
-3715.8916015625
-3460.0751953125
-3237.22265625
-3103.439453125
-3065.2021484375
-3080.8974609375
-3125.046875
-3224.8896484375
-3417.359375
-3680.5947265625
-3918.140625
-4011.08984375
-3898.2421875
-3628.138671875
-3335.0205078125
-3141.568359375
-3069.369140625
-3044.591796875
-2984.146484375
-2861.84375
-2700.19140625
-2532.6162109375
-2389.5703125
-2297.796875
-2267.1494140625
-2281.8974609375
-2317.2587890625
-2357.0673828125
-2384.064453125
-2365.1953125
-2270.4443359375
-2111.396484375
-1947.6630859375
-1845.390625
-1829.3076171875
-1873.2294921875
-1929.51953125
-1963.9658203125
-1969.1923828125
-1959.0751953125
-1961.8984375
-2015.458984375
-2151.01171875
-2369.4267578125
-2639.5009765625
-2928.794921875
-3227.2529296875
-3527.4912109375
-3792.95703125
-3970.470703125
-4037.529296875
-4020.68359375
-3967.263671875
-3917.375
-3899.873046875
-3922.8291015625
-3953.2197265625
-3931.2470703125
-3826.3564453125
-3665.5029296875
-3492.0986328125
-3315.5419921875
-3120.0556640625
-2905.3046875
-2693.353515625
-2507.5068359375
-2369.76953125
-2309.775390625
-2345.9697265625
-2455.34375
-2582.5380859375
-2681.5927734375
-2736.9677734375
-2754.09765625
-2753.6083984375
-2769.32421875
-2822.1220703125
-2890.5712890625
-2930.005859375
-2923.708984375
-2891.7587890625
-2846.18359375
-2766.388671875
-2632.548828125
-2461.884765625
-2297.9873046875
-2180.513671875
-2133.1318359375
-2156.0546875
-2209.8466796875
-2222.7705078125
-2139.1376953125
-1962.9970703125
-1752.0712890625
-1580.2392578125
-1506.4072265625
-1552.826171875
-1692.5810546875
-1869.5087890625
-2044.587890625
-2212.7890625
-2368.85546875
-2480.9345703125
-2516.412109375
-2473.921875
-2370.564453125
-2220.986328125
-2056.1728515625
-1937.716796875
-1908.541015625
-1935.099609375
-1939.197265625
-1889.70703125
-1825.529296875
-1781.0615234375
-1728.71484375
-1618.1162109375
-1449.1064453125
-1284.396484375
-1201.18359375
-1239.5380859375
-1380.451171875
-1558.98828125
-1708.6982421875
-1804.9150390625
-1862.99609375
-1901.2255859375
-1925.0146484375
-1945.1845703125
-1981.9775390625
-2038.8896484375
-2094.3408203125
-2130.166015625
-2146.9931640625
-2142.50390625
-2103.5888671875
-2038.6201171875
-1989.8896484375
-1987.5283203125
-2011.8623046875
-2028.0048828125
-2035.912109375
-2050.6513671875
-2047.802734375
-1971.6103515625
-1801.3935546875
-1580.4619140625
-1375.6923828125
-1230.9873046875
-1154.857421875
-1119.0673828125
-1063.431640625
-936.0849609375
-749.6826171875
-582.8310546875
-513.8046875
-560.296875
-679.75390625
-806.0380859375
-884.7783203125
-901.7197265625
-889.6279296875
-889.3310546875
-898.3583984375
-881.0615234375
-835.166015625
-817.7333984375
-889.4677734375
-1058.998046875
-1295.892578125
-1564.0576171875
-1815.4296875
-1985.94921875
-2046.0947265625
-2043.8916015625
-2054.0361328125
-2084.7001953125
-2071.646484375
-1968.048828125
-1805.9873046875
-1661.9697265625
-1593.34375
-1617.337890625
-1715.6376953125
-1834.3896484375
-1904.671875
-1896.54296875
-1850.6337890625
-1839.716796875
-1903.3740234375
-2030.5146484375
-2192.1455078125
-2367.4326171875
-2537.728515625
-2677.45703125
-2767.0537109375
-2813.951171875
-2853.0009765625
-2917.494140625
-3001.6142578125
-3051.3466796875
-3002.505859375
-2836.4140625
-2598.4130859375
-2361.9169921875
-2177.771484375
-2053.1162109375
-1962.4443359375
-1869.994140625
-1751.7099609375
-1608.6455078125
-1458.9697265625
-1314.1630859375
-1170.263671875
-1027.666015625
-908.8076171875
-843.408203125
-840.119140625
-883.931640625
-958.56640625
-1058.36328125
-1176.826171875
-1296.541015625
-1399.369140625
-1483.091796875
-1561.5849609375
-1646.7646484375
-1730.662109375
-1786.7939453125
-1793.13671875
-1755.4853515625
-1703.9267578125
-1662.787109375
-1627.8798828125
-1576.791015625
-1495.984375
-1392.0009765625
-1282.388671875
-1185.76171875
-1116.162109375
-1070.9462890625
-1018.9345703125
-914.072265625
-735.8828125
-517.9736328125
-330.4541015625
-231.978515625
-239.0234375
-335.34375
-498.306640625
-708.0244140625
-937.40625
-1148.8388671875
-1309.560546875
-1405.8486328125
-1435.8369140625
-1393.2216796875
-1267.9765625
-1063.12890625
-802.8408203125
-522.7421875
-257.365234375
-33.318359375
136.0224609375
248.052734375
292.029296875
237.71875
66.7978515625
-176.4912109375
-389.806640625
-488.818359375
-469.943359375
-385.9326171875
-278.142578125
-158.1044921875
-44.228515625
19.9501953125
-1.5048828125
-98.3857421875
-213.806640625
-277.4560546875
-250.7353515625
-160.44921875
-85.7265625
-90.1376953125
-163.5546875
-244.732421875
-292.2861328125
-306.01171875
-285.01953125
-209.2734375
-78.572265625
68.5595703125
203.400390625
347.2958984375
531.5107421875
736.12890625
903.6005859375
1002.625
1045.7900390625
1049.7666015625
1012.107421875
930.423828125
816.115234375
682.6640625
543.162109375
424.7509765625
362.671875
368.927734375
418.3388671875
465.634765625
461.2998046875
359.9677734375
149.68359375
-114.5732421875
-334.2626953125
-443.1845703125
-445.365234375
-372.615234375
-237.7138671875
-53.1796875
133.54296875
266.6416015625
340.3642578125
401.2470703125
492.8369140625
622.83203125
781.3974609375
958.8466796875
1134.30078125
1271.4912109375
1341.6611328125
1337.6201171875
1259.341796875
1108.0810546875
910.16796875
725.970703125
609.0546875
563.2412109375
561.2041015625
598.7431640625
703.1328125
884.1181640625
1102.8212890625
1302.3916015625
1449.8125
1531.626953125
1529.7568359375
1434.681640625
1281.9814453125
1146.162109375
1083.8740234375
1097.01171875
1159.4033203125
1259.6884765625
1397.6240234375
1549.111328125
1662.5478515625
1698.490234375
1660.2177734375
1577.4521484375
1467.751953125
1322.9443359375
1134.10546875
927.1064453125
769.1171875
729.44921875
821.876953125
982.42578125
1108.818359375
1128.3779296875
1039.8095703125
908.6455078125
829.9072265625
875.1494140625
1048.8583984375
1293.4931640625
1548.0
1794.8349609375
2035.837890625
2239.8486328125
2354.646484375
2377.10546875
2372.37109375
2398.310546875
2435.470703125
2421.39453125
2342.1064453125
2262.59375
2270.70703125
2409.34375
2655.3681640625
2941.24609375
3198.8232421875
3403.9912109375
3585.2705078125
3781.736328125
3999.9091796875
4223.22265625
4445.9462890625
4667.0693359375
4857.1728515625
4971.4248046875
5011.4697265625
5049.2578125
5169.8564453125
5401.47265625
5707.767578125
6026.435546875
6300.1064453125
6493.1875
6610.9814453125
6701.46484375
6816.466796875
6966.03125
7121.236328125
7259.56640625
7392.5380859375
7547.01171875
7735.8056640625
7958.1435546875
8220.498046875
8540.2021484375
8921.5224609375
9334.9462890625
9729.869140625
10068.048828125
10337.8212890625
10538.5205078125
10669.318359375
10743.5810546875
10795.7587890625
10848.525390625
10876.6083984375
10828.2861328125
10689.3017578125
10508.5712890625
10355.8828125
10270.4130859375
10252.2314453125
10278.0771484375
10310.7470703125
10314.0908203125
10281.7978515625
10244.2802734375
10233.3994140625
10248.8251953125
10268.6591796875
10276.6650390625
10261.0810546875
10201.92578125
10087.2978515625
9940.1357421875
9804.9697265625
9701.76171875
9605.02734375
9470.7158203125
9275.8779296875
9036.69140625
8799.0107421875
8605.7529296875
8459.51171875
8320.5517578125
8153.7509765625
7971.2841796875
7814.79296875
7703.9794921875
7622.462890625
7547.212890625
7464.919921875
7356.556640625
7191.4541015625
6950.125
6642.4052734375
6298.7646484375
5954.20703125
5639.806640625
5374.9072265625
5164.8544921875
5013.3525390625
4924.2802734375
4871.2119140625
4782.349609375
4598.083984375
4346.451171875
4120.7353515625
3970.876953125
3857.8115234375
3732.82421875
3613.5810546875
3540.4375
3491.447265625
3394.7314453125
3215.568359375
2987.0009765625
2758.1728515625
2555.53125
2399.462890625
2317.6015625
2322.390625
2398.3759765625
2522.671875
2674.8876953125
2815.4833984375
2879.76953125
2818.099609375
2637.6708984375
2395.4248046875
2157.0791015625
1968.064453125
1851.0986328125
1817.201171875
1875.7119140625
2030.06640625
2257.72265625
2502.20703125
2702.97265625
2834.5537109375
2903.0361328125
2909.8935546875
2846.5791015625
2730.94921875
2619.0244140625
2556.8408203125
2532.466796875
2493.9501953125
2407.8681640625
2286.7861328125
2166.306640625
2068.9951171875
1988.2255859375
1899.7373046875
1793.486328125
1696.0439453125
1646.6083984375
1641.5048828125
1619.181640625
1519.009765625
1347.6337890625
1174.18359375
1072.818359375
1088.8994140625
1245.4345703125
1543.05078125
1940.607421875
2358.5048828125
2719.326171875
2982.2001953125
3140.685546875
3209.9658203125
3228.9140625
3255.9453125
3336.966796875
3474.6640625
3640.57421875
3815.61328125
4004.1796875
4205.169921875
4386.03125
4502.9619140625
4544.3134765625
4538.4052734375
4515.7314453125
4482.74609375
4448.23046875
4458.5009765625
4572.1181640625
4790.16015625
5033.1328125
5200.3486328125
5239.91796875
5158.56640625
4996.1865234375
4818.8310546875
4713.181640625
4739.728515625
4877.8212890625
5036.0615234375
5122.87109375
5099.79296875
4985.2880859375
4843.2353515625
4763.8369140625
4807.8271484375
4944.84375
5072.25390625
5113.91796875
5080.0791015625
5021.02734375
4960.3056640625
4902.470703125
4870.619140625
4884.95703125
4913.6953125
4889.837890625
4779.716796875
4603.8427734375
4395.2607421875
4178.8427734375
3996.51171875
3906.8095703125
3933.1904296875
4037.740234375
4166.39453125
4299.091796875
4436.837890625
4559.9423828125
4622.2177734375
4577.2744140625
4401.6103515625
4114.15625
3790.443359375
3532.8837890625
3395.890625
3347.1328125
3319.109375
3281.7841796875
3244.4208984375
3214.3564453125
3198.529296875
3235.1416015625
3372.3349609375
3601.970703125
3849.7265625
4047.224609375
4189.544921875
4311.6474609375
4436.7138671875
4563.5966796875
4679.0361328125
4760.392578125
4783.6572265625
4748.7001953125
4685.4970703125
4623.603515625
4570.720703125
4531.27734375
4523.7119140625
4561.72265625
4637.369140625
4739.6845703125
4868.607421875
5011.9814453125
5136.927734375
5233.470703125
5338.1669921875
5469.984375
5561.56640625
5511.1591796875
5307.2548828125
5054.7490234375
4867.0146484375
4773.4970703125
4743.87890625
4752.255859375
4784.7666015625
4818.521484375
4831.4296875
4817.669921875
4769.6875
4664.8544921875
4494.6015625
4285.8798828125
4066.0078125
3827.025390625
3558.123046875
3294.216796875
3086.3876953125
2924.3359375
2727.2998046875
2422.279296875
2007.9296875
1542.107421875
1098.99609375
744.60546875
517.05859375
403.6474609375
349.986328125
308.6591796875
274.0791015625
267.6328125
303.80859375
374.763671875
449.1669921875
478.7802734375
427.0458984375
306.384765625
175.150390625
86.7080078125
51.546875
52.5673828125
75.2109375
107.55859375
128.6064453125
116.1201171875
57.572265625
-56.4482421875
-231.36328125
-444.0947265625
-638.6669921875
-772.7119140625
-858.916015625
-937.6689453125
-1019.9853515625
-1083.7216796875
-1114.0771484375
-1111.888671875
-1066.33203125
-962.8642578125
-829.5244140625
-735.3330078125
-717.20703125
-733.2607421875
-710.83984375
-618.9140625
-472.119140625
-291.7265625
-99.9345703125
62.291015625
153.853515625
172.6494140625
148.029296875
96.6181640625
16.3310546875
-79.5
-164.642578125
-246.8544921875
-368.7255859375
-537.1259765625
-690.6640625
-776.0693359375
-830.734375
-944.3046875
-1151.21875
-1405.4853515625
-1653.2890625
-1876.55078125
-2055.275390625
-2141.6103515625
-2106.3662109375
-1982.3583984375
-1832.0439453125
-1694.1259765625
-1586.8583984375
-1536.3564453125
-1561.587890625
-1642.0087890625
-1735.158203125
-1822.4873046875
-1910.4306640625
-1996.23046875
-2069.451171875
-2144.8212890625
-2252.083984375
-2381.2705078125
-2471.224609375
-2469.1591796875
-2376.7509765625
-2223.8046875
-2024.2060546875
-1779.1005859375
-1501.3916015625
-1212.0126953125
-926.6953125
-670.802734375
-496.5380859375
-457.0517578125
-558.3798828125
-749.6044921875
-962.654296875
-1157.603515625
-1334.6923828125
-1507.8564453125
-1662.8935546875
-1747.142578125
-1720.7578125
-1619.98046875
-1539.5703125
-1534.736328125
-1562.8701171875
-1539.9052734375
-1427.1904296875
-1236.802734375
-982.6708984375
-675.9619140625
-360.611328125
-105.09375
51.818359375
118.498046875
114.248046875
52.4365234375
-33.171875
-83.7060546875
-58.8154296875
33.8876953125
160.97265625
288.9111328125
380.1865234375
401.9140625
368.5654296875
356.12109375
441.9013671875
631.16796875
855.12109375
1032.5234375
1125.23046875
1151.6845703125
1165.15234375
1209.4267578125
1279.458984375
1327.8974609375
1313.1103515625
1228.15234375
1083.296875
889.484375
673.763671875
482.341796875
341.5576171875
233.7490234375
135.66015625
61.076171875
36.26953125
50.8115234375
68.6201171875
77.71484375
91.2333984375
103.1826171875
84.3359375
30.9638671875
-15.0
-7.12109375
67.828125
199.94921875
375.970703125
576.126953125
775.7861328125
967.1572265625
1162.4921875
1361.75390625
1530.603515625
1619.966796875
1594.1005859375
1438.31640625
1169.2353515625
855.8251953125
604.6552734375
490.8935546875
502.7900390625
563.37109375
594.28125
549.2744140625
413.5
207.3291015625
-11.9189453125
-181.9970703125
-278.0029296875
-311.525390625
-297.103515625
-247.220703125
-200.548828125
-218.0244140625
-323.380859375
-458.9853515625
-524.1640625
-461.5146484375
-300.23046875
-120.9873046875
11.734375
89.0419921875
147.189453125
223.095703125
310.6025390625
356.8798828125
312.462890625
192.337890625
77.71484375
43.359375
85.642578125
134.1845703125
130.4091796875
77.0068359375
13.029296875
-27.3935546875
-14.7060546875
84.232421875
269.09375
465.2470703125
563.10546875
515.05859375
368.9892578125
196.5947265625
23.107421875
-146.4921875
-263.92578125
-253.0009765625
-95.8876953125
128.7470703125
310.5263671875
395.7763671875
404.1533203125
377.9453125
336.0966796875
272.484375
177.7490234375
53.1669921875
-86.0732421875
-206.380859375
-255.74609375
-186.939453125
3.1328125
261.109375
517.7841796875
742.27734375
949.0908203125
1161.251953125
1388.5146484375
1639.2451171875
1919.1357421875
2197.80859375
2401.685546875
2474.619140625
2443.498046875
2399.2724609375
2409.3505859375
2464.9521484375
2516.171875
2541.0283203125
2571.4921875
2660.3388671875
2828.2587890625
3039.98828125
3232.85546875
3374.62109375
3493.5322265625
3649.44921875
3879.7392578125
4174.0302734375
4488.353515625
4774.6279296875
5010.064453125
5214.205078125
5429.25
5668.8115234375
5894.4384765625
6055.8583984375
6138.6162109375
6151.5341796875
6090.3291015625
5957.44921875
5811.1787109375
5739.7646484375
5763.9892578125
5802.92578125
5764.720703125
5645.2939453125
5511.09375
5411.9755859375
5350.095703125
5320.1630859375
5334.744140625
5401.04296875
5502.185546875
5613.9169921875
5720.5
5803.171875
5829.896484375
5774.375
5641.8759765625
5464.30859375
5267.12890625
5047.6962890625
4793.2744140625
4519.7685546875
4280.6494140625
4123.5634765625
4039.212890625
3966.7890625
3853.2919921875
3697.021484375
3533.7568359375
3398.923828125
3307.7314453125
3248.2880859375
3178.9228515625
3053.13671875
2869.82421875
2684.736328125
2548.0625
2441.060546875
2300.75
2100.630859375
1878.1875
1684.732421875
1541.34375
1453.662109375
1438.6826171875
1510.541015625
1647.2880859375
1786.4013671875
1852.8857421875
1795.2744140625
1613.287109375
1360.5908203125
1106.61328125
881.513671875
663.849609375
427.26953125
184.8994140625
-26.6953125
-196.7958984375
-351.111328125
-508.4208984375
-642.5419921875
-703.3916015625
-678.52734375
-625.439453125
-630.98828125
-731.8916015625
-877.1943359375
-973.4208984375
-966.7314453125
-884.505859375
-811.2451171875
-833.5439453125
-992.974609375
-1264.5703125
-1572.5634765625
-1839.9775390625
-2032.90625
-2159.873046875
-2242.3603515625
-2302.0439453125
-2364.1796875
-2440.91796875
-2505.9951171875
-2515.556640625
-2468.8056640625
-2424.3681640625
-2437.49609375
-2499.228515625
-2558.150390625
-2586.8876953125
-2603.921875
-2641.2021484375
-2716.0439453125
-2828.7138671875
-2959.1513671875
-3061.826171875
-3086.6962890625
-3017.2333984375
-2880.3447265625
-2718.6484375
-2563.0478515625
-2427.173828125
-2308.3408203125
-2190.12890625
-2063.0859375
-1954.0556640625
-1924.16015625
-2026.3076171875
-2265.1357421875
-2595.9462890625
-2951.9716796875
-3273.83203125
-3531.591796875
-3730.7998046875
-3889.3369140625
-4000.994140625
-4031.455078125
-3960.31640625
-3819.0546875
-3673.3876953125
-3567.7822265625
-3495.6533203125
-3424.2978515625
-3341.8369140625
-3276.560546875
-3271.8857421875
-3341.3525390625
-3446.03515625
-3519.5546875
-3522.5888671875
-3476.3408203125
-3440.04296875
-3450.8896484375
-3483.1826171875
-3468.1083984375
-3358.9951171875
-3179.4833984375
-3003.318359375
-2884.1884765625
-2812.4345703125
-2747.0458984375
-2680.193359375
-2651.9609375
-2699.3095703125
-2806.4326171875
-2913.3896484375
-2961.6494140625
-2921.591796875
-2789.451171875
-2581.3330078125
-2336.8095703125
-2115.5556640625
-1977.0673828125
-1957.0615234375
-2055.2763671875
-2234.51171875
-2428.8876953125
-2566.5107421875
-2602.728515625
-2540.359375
-2416.5654296875
-2270.34765625
-2128.4755859375
-2022.67578125
-2003.921875
-2117.841796875
-2359.2294921875
-2659.7197265625
-2925.4853515625
-3084.501953125
-3108.0986328125
-3017.3310546875
-2885.2763671875
-2808.4716796875
-2838.2880859375
-2935.2802734375
-3011.365234375
-3018.833984375
-2980.1494140625
-2936.0625
-2899.525390625
-2872.8349609375
-2875.5361328125
-2923.2451171875
-2993.0400390625
-3038.5078125
-3034.0205078125
-2982.923828125
-2891.689453125
-2766.87109375
-2639.0771484375
-2558.048828125
-2546.4912109375
-2574.4091796875
-2593.232421875
-2585.49609375
-2570.6103515625
-2571.7373046875
-2589.2353515625
-2601.357421875
-2581.2607421875
-2516.787109375
-2420.451171875
-2315.8251953125
-2208.966796875
-2081.6220703125
-1923.3544921875
-1764.8876953125
-1664.7421875
-1659.337890625
-1733.951171875
-1843.845703125
-1954.4619140625
-2057.0693359375
-2155.01171875
-2245.4580078125
-2314.298828125
-2345.041015625
-2337.7275390625
-2327.138671875
-2376.3603515625
-2532.8818359375
-2779.9443359375
-3039.37109375
-3230.986328125
-3320.6171875
-3303.7451171875
-3169.294921875
-2921.8740234375
-2640.5634765625
-2464.6865234375
-2480.9296875
-2641.0517578125
-2823.3466796875
-2961.349609375
-3072.806640625
-3169.8974609375
-3198.2822265625
-3094.2431640625
-2870.326171875
-2612.8203125
-2413.08203125
-2327.572265625
-2381.318359375
-2560.6181640625
-2791.48828125
-2956.0751953125
-2953.2294921875
-2746.2412109375
-2366.908203125
-1900.607421875
-1464.9296875
-1161.31640625
-1014.21484375
-962.6259765625
-926.7392578125
-879.06640625
-845.40234375
-854.697265625
-910.2109375
-1001.798828125
-1117.779296875
-1234.9169921875
-1316.806640625
-1342.4609375
-1331.6474609375
-1321.7099609375
-1311.55859375
-1245.0029296875
-1071.892578125
-825.6845703125
-616.22265625
-530.029296875
-553.41015625
-613.7724609375
-680.0341796875
-784.8798828125
-947.8154296875
-1119.7802734375
-1227.1416015625
-1240.056640625
-1169.072265625
-1022.6435546875
-812.1279296875
-586.638671875
-412.5712890625
-308.18359375
-234.6650390625
-161.84375
-102.953125
-63.0791015625
7.171875
164.1884765625
393.392578125
617.9921875
782.654296875
895.3857421875
983.1650390625
1038.10546875
1024.5400390625
923.3251953125
754.2255859375
561.10546875
384.4609375
247.8212890625
169.0859375
179.8427734375
313.1025390625
553.72265625
816.4306640625
1007.91015625
1115.24609375
1203.1552734375
1315.1044921875
1412.673828125
1438.72265625
1412.9736328125
1423.998046875
1531.177734375
1708.208984375
1887.2841796875
2031.248046875
2154.6787109375
2300.314453125
2510.0556640625
2798.0927734375
3128.982421875
3428.9091796875
3638.1005859375
3755.22265625
3824.8310546875
3889.4013671875
3966.9619140625
4069.2197265625
4217.9775390625
4430.390625
4695.0048828125
4972.126953125
5218.3701171875
5412.2841796875
5567.6044921875
5732.826171875
5972.7197265625
6330.7548828125
6793.1240234375
7287.7841796875
7727.8935546875
8066.9609375
8319.154296875
8529.728515625
8726.8271484375
8902.0712890625
9037.26171875
9144.7861328125
9270.7490234375
9450.314453125
9666.130859375
9865.1513671875
10018.1630859375
10147.1796875
10285.6923828125
10428.1591796875
10538.31640625
10599.154296875
10629.06640625
10644.89453125
10633.8818359375
10578.6103515625
10495.572265625
10429.267578125
10410.7060546875
10436.0048828125
10488.0634765625
10570.6767578125
10715.4033203125
10949.67578125
11249.611328125
11525.6376953125
11674.1015625
11660.82421875
11551.134765625
11448.908203125
11410.5634765625
11421.9951171875
11440.134765625
11433.9580078125
11393.6474609375
11331.03515625
11281.2802734375
11283.3916015625
11342.0517578125
11415.2236328125
11450.4228515625
11432.521484375
11393.4638671875
11379.166015625
11408.978515625
11465.1357421875
11523.228515625
11594.365234375
11727.8095703125
11962.095703125
12282.1181640625
12638.6962890625
13001.9208984375
13375.0078125
13762.375
14153.8642578125
14547.3623046875
14963.28515625
15427.7001953125
15960.423828125
16581.75
17297.119140625
18056.9365234375
18762.3916015625
19344.150390625
19824.900390625
20283.4775390625
20771.2451171875
21282.740234375
21784.9072265625
22238.888671875
22603.8349609375
22859.0810546875
23028.05859375
23156.0029296875
23267.1318359375
23370.189453125
23494.3974609375
23670.45703125
23863.9658203125
23974.7060546875
23934.9306640625
23781.1748046875
23596.3056640625
23401.515625
23146.279296875
22800.8095703125
22417.0166015625
22076.3115234375
21791.513671875
21479.2822265625
21032.8251953125
20419.4384765625
19708.5625
19010.1201171875
18391.259765625
17849.861328125
17349.1962890625
16858.7802734375
16369.755859375
15897.513671875
15473.8369140625
15112.8876953125
14778.1279296875
14410.712890625
14006.5029296875
13636.8720703125
13365.8759765625
13169.490234375
12975.09375
12768.7177734375
12613.2373046875
12546.1201171875
12498.701171875
12349.5693359375
12044.6845703125
11640.697265625
11237.6357421875
10893.822265625
10609.5283203125
10371.638671875
10195.5517578125
10122.5439453125
10181.1044921875
10348.658203125
10546.3701171875
10677.0595703125
10686.431640625
10604.017578125
10524.96484375
10540.3876953125
10676.71875
10897.8896484375
11154.2587890625
11417.1943359375
11677.595703125
11942.4541015625
12244.103515625
12625.53125
13089.5205078125
13572.806640625
13995.8173828125
14337.16015625
14643.6943359375
14975.2734375
15361.3046875
15802.7841796875
16281.2978515625
16756.41015625
17185.505859375
17568.53515625
17954.73828125
18381.1611328125
18813.4765625
19168.3408203125
19388.9462890625
19478.4052734375
19463.4326171875
19356.427734375
19172.162109375
18965.4677734375
18820.9912109375
18790.8466796875
18850.0390625
18923.9521484375
18954.9697265625
18929.6865234375
18846.82421875
18688.44140625
18443.16796875
18139.908203125
17827.20703125
17520.3046875
17195.8974609375
16842.5068359375
16485.107421875
16146.2705078125
15813.60546875
15473.1162109375
15152.60546875
14892.029296875
14671.8330078125
14405.0810546875
14013.935546875
13497.162109375
12918.58203125
12353.794921875
11862.1083984375
11487.2431640625
11252.462890625
11147.05078125
11127.923828125
11139.431640625
11131.04296875
11062.9951171875
10907.0537109375
10648.88671875
10293.6298828125
9874.626953125
9454.97265625
9104.30078125
8856.8759765625
8690.3798828125
8551.564453125
8400.666015625
8227.5146484375
8037.59375
7843.3310546875
7667.9638671875
7532.876953125
7427.478515625
7308.3759765625
7146.3916015625
6962.9755859375
6798.6357421875
6653.01953125
6485.4716796875
6280.2001953125
6082.5673828125
5952.4873046875
5900.0576171875
5888.560546875
5888.013671875
5898.9052734375
5927.1572265625
5966.6484375
6019.275390625
6111.2587890625
6266.7578125
6466.1845703125
6643.0927734375
6727.8662109375
6695.6787109375
6575.5126953125
6414.9404296875
6235.1552734375
6021.2646484375
5758.0244140625
5468.5048828125
5206.8818359375
5012.5869140625
4880.318359375
4776.7626953125
4678.5048828125
4590.767578125
4535.7529296875
4524.9560546875
4537.421875
4525.130859375
4446.0224609375
4290.798828125
4073.32421875
3807.5537109375
3514.857421875
3247.4814453125
3069.59765625
2997.4296875
2978.4990234375
2948.681640625
2894.7861328125
2843.404296875
2805.560546875
2760.12109375
2685.8720703125
2584.3564453125
2471.2841796875
2368.634765625
2308.404296875
2319.9130859375
2398.6845703125
2498.7734375
2568.57421875
2593.1611328125
2599.2353515625
2623.1748046875
2676.09375
2736.45703125
2775.880859375
2791.9970703125
2810.1767578125
2850.85546875
2905.5791015625
2951.154296875
2972.86328125
2960.7607421875
2898.224609375
2776.48046875
2613.296875
2436.4541015625
2256.7783203125
2083.431640625
1958.7578125
1940.2646484375
2037.4033203125
2196.6376953125
2366.4912109375
2554.6494140625
2801.318359375
3112.01171875
3434.8212890625
3694.19140625
3837.6435546875
3867.9345703125
3847.021484375
3853.7236328125
3915.935546875
3990.6181640625
4024.65234375
4024.5322265625
4047.7763671875
4133.6884765625
4262.955078125
4383.5341796875
4459.837890625
4496.033203125
4522.5029296875
4558.9208984375
4584.865234375
4556.115234375
4461.31640625
4351.82421875
4296.94921875
4312.267578125
4345.5859375
4329.7880859375
4239.3994140625
4108.734375
4018.6376953125
4060.37109375
4281.0517578125
4647.84765625
5074.73046875
5490.806640625
5876.9658203125
6240.427734375
6573.69921875
6850.947265625
7059.44921875
7225.72265625
7404.2353515625
7632.2568359375
7895.6748046875
8154.3828125
8407.5380859375
8710.1357421875
9101.130859375
9529.9345703125
9885.98828125
10102.1259765625
10209.73828125
10300.34765625
10458.107421875
10717.84765625
11046.8115234375
11361.595703125
11601.59765625
11799.7216796875
12048.2861328125
12381.5166015625
12725.75390625
12983.21484375
13129.765625
13208.5224609375
13268.6259765625
13348.6171875
13484.9560546875
13682.2998046875
13888.404296875
14047.4716796875
14173.29296875
14324.0771484375
14507.6005859375
14660.892578125
14729.5341796875
14714.0537109375
14620.4228515625
14424.08203125
14132.421875
13847.3349609375
13698.5810546875
13705.326171875
13744.142578125
13674.861328125
13482.0244140625
13281.5654296875
13203.2216796875
13279.974609375
13441.39453125
13589.67578125
13668.4287109375
13670.298828125
13610.3408203125
13516.0966796875
13432.9951171875
13405.5478515625
13436.0712890625
13475.3203125
13467.55078125
13396.95703125
13282.20703125
13142.58984375
12991.3955078125
12854.9912109375
12770.8798828125
12758.54296875
12808.6669921875
12908.3740234375
13058.49609375
13249.42578125
13433.25390625
13548.0244140625
13578.28125
13576.107421875
13609.666015625
13697.435546875
13802.3916015625
13882.015625
13925.4580078125
13939.2109375
13914.841796875
13827.2802734375
13663.4326171875
13444.455078125
13219.70703125
13040.912109375
12936.3984375
12902.2744140625
12916.34765625
12958.255859375
13009.60546875
13038.025390625
13002.6474609375
12892.7265625
12751.7109375
12643.0927734375
12591.5029296875
12569.9306640625
12541.9453125
12499.7138671875
12460.3984375
12445.3896484375
12472.1181640625
12551.2880859375
12677.82421875
12826.9375
12963.2880859375
13051.955078125
13068.6845703125
13020.5576171875
12963.24609375
12978.017578125
13111.4814453125
13337.0830078125
13577.9697265625
13760.2392578125
13846.537109375
13841.248046875
13778.802734375
13694.34765625
13591.4052734375
13449.001953125
13273.1552734375
13124.8671875
13072.515625
13119.92578125
13199.62109375
13233.763671875
13186.814453125
13068.828125
12915.681640625
12769.875
12655.736328125
12559.236328125
12441.837890625
12280.515625
12088.505859375
11900.775390625
11751.9697265625
11661.6513671875
11617.94921875
11574.423828125
11485.59375
11348.4677734375
11185.12890625
10983.4375
10692.67578125
10296.6337890625
9857.7646484375
9459.9521484375
9133.8388671875
8872.0615234375
8689.0244140625
8606.1171875
8575.818359375
8476.892578125
8216.1572265625
7811.3701171875
7355.7470703125
6926.5693359375
6551.853515625
6243.236328125
6022.8203125
5911.6396484375
5907.0439453125
5973.3974609375
6050.8310546875
6086.9765625
6077.798828125
6070.705078125
6110.3046875
6185.7998046875
6249.162109375
6279.76953125
6306.3330078125
6359.591796875
6424.30859375
6450.94140625
6405.0009765625
6298.740234375
6185.1767578125
6124.5673828125
6139.0224609375
6187.2060546875
6196.7080078125
6137.5498046875
6056.7373046875
6025.529296875
6056.6259765625
6085.15234375
6026.2412109375
5841.4169921875
5561.591796875
5269.458984375
5057.1982421875
4972.3095703125
4987.4833984375
5030.4814453125
5047.4609375
5029.3037109375
4984.87109375
4919.26171875
4849.0693359375
4809.1494140625
4817.4736328125
4848.6005859375
4867.642578125
4879.025390625
4912.82421875
4969.36328125
5010.431640625
5007.638671875
4965.697265625
4887.8173828125
4755.6806640625
4573.796875
4410.541015625
4354.7236328125
4429.7607421875
4576.564453125
4723.37109375
4847.146484375
4959.138671875
5058.7236328125
5127.25
5156.1962890625
5154.6220703125
5128.6982421875
5081.1640625
5044.4951171875
5089.572265625
5266.201171875
5533.7392578125
5781.6923828125
5936.0478515625
6025.9111328125
6127.5361328125
6265.3740234375
6401.890625
6512.1455078125
6620.2939453125
6750.5849609375
6886.44921875
7011.2607421875
7163.791015625
7414.1298828125
7791.0419921875
8260.994140625
8770.451171875
9275.59765625
9730.4248046875
10081.494140625
10293.5810546875
10369.673828125
10346.0947265625
10289.2958984375
10296.6904296875
10463.8232421875
10823.84765625
11328.43359375
11897.021484375
12468.12109375
12996.822265625
13438.947265625
13778.228515625
14063.357421875
14383.5419921875
14791.005859375
15249.41015625
15652.1796875
15886.173828125
15898.7041015625
15732.15234375
15493.6103515625
15270.4638671875
15071.83984375
14859.765625
14620.5361328125
14376.1923828125
14133.6357421875
13864.3837890625
13549.48828125
13212.384765625
12883.3935546875
12553.8779296875
12195.177734375
11814.2763671875
11463.1259765625
11187.796875
10980.6669921875
10783.2724609375
10528.05859375
10182.3203125
9765.0078125
9324.908203125
8901.3701171875
8510.45703125
8165.9873046875
7891.4365234375
7692.8642578125
7532.138671875
7350.5888671875
7120.916015625
6864.529296875
6625.1123046875
6443.4873046875
6351.5234375
6359.5546875
6435.2705078125
6510.9208984375
6526.880859375
6465.685546875
6343.8349609375
6186.5869140625
6020.658203125
5877.5263671875
5783.052734375
5737.615234375
5711.345703125
5665.7685546875
5590.54296875
5527.103515625
5547.0908203125
5687.8896484375
5906.6298828125
6113.4169921875
6253.0244140625
6337.408203125
6397.708984375
6435.8701171875
6444.5693359375
6450.697265625
6502.8828125
6617.0029296875
6760.400390625
6895.5419921875
7019.9462890625
7153.091796875
7293.91015625
7402.064453125
7428.1083984375
7373.322265625
7322.26953125
7394.3037109375
7639.9814453125
7994.056640625
8350.27734375
8669.1982421875
8983.05859375
9309.146484375
9611.2958984375
9860.0322265625
10079.091796875
10292.71484375
10456.63671875
10488.1376953125
10357.4365234375
10115.5087890625
9840.0556640625
9592.345703125
9423.1201171875
9368.5302734375
9411.841796875
9477.47265625
9494.939453125
9461.0322265625
9423.33203125
9418.34765625
9448.265625
9504.0556640625
9576.8203125
9644.1064453125
9678.0869140625
9684.9501953125
9714.064453125
9803.5771484375
9928.4052734375
10030.6904296875
10101.5703125
10200.8740234375
10376.482421875
10583.2265625
10709.38671875
10681.693359375
10524.787109375
10321.7373046875
10146.3447265625
10043.154296875
10036.6025390625
10116.4599609375
10215.6865234375
10240.673828125
10150.3681640625
10003.7255859375
9920.072265625
9989.1533203125
10210.5087890625
10503.421875
10769.1669921875
10954.2421875
11065.1181640625
11126.3759765625
11133.29296875
11058.763671875
10904.994140625
10727.6181640625
10596.65625
10545.931640625
10571.916015625
10665.40625
10819.0810546875
11008.095703125
11191.908203125
11348.4619140625
11492.3388671875
11648.2255859375
11817.783203125
11984.1376953125
12138.482421875
12286.8466796875
12436.9716796875
12596.37890625
12781.60546875
13008.0400390625
13262.9619140625
13507.7841796875
13724.1328125
13946.939453125
14229.65234375
14574.8349609375
14916.9814453125
15184.845703125
15375.955078125
15565.48046875
15845.189453125
16251.73046875
16742.41015625
17232.8681640625
17661.91796875
18024.1767578125
18340.658203125
18606.935546875
18786.361328125
18855.4501953125
18839.69140625
18800.5654296875
18805.7529296875
18916.2958984375
19167.7880859375
19528.5322265625
19888.4638671875
20128.458984375
20211.8828125
20194.0966796875
20150.1494140625
20120.71875
20121.9638671875
20161.01171875
20218.013671875
20241.77734375
20191.0341796875
20066.912109375
19890.724609375
19674.4443359375
19436.169921875
19217.6162109375
19045.65625
18886.5400390625
18679.0986328125
18415.2109375
18150.6005859375
17926.4306640625
17713.8623046875
17455.3974609375
17137.51953125
16799.8466796875
16484.19921875
16190.48046875
15872.8173828125
15467.1005859375
14936.6015625
14311.169921875
13678.5048828125
13121.37890625
12660.7431640625
12263.037109375
11892.255859375
11542.2470703125
11226.927734375
10959.9619140625
10748.9287109375
10595.78515625
10492.234375
10415.0224609375
10328.033203125
10190.99609375
9974.4599609375
9677.3408203125
9332.666015625
8990.787109375
8691.6728515625
8448.822265625
8251.830078125
8077.443359375
7900.58984375
7704.4833984375
7487.9931640625
7265.884765625
7060.2529296875
6885.6162109375
6735.45703125
6583.611328125
6404.9150390625
6195.0810546875
5964.3349609375
5712.98046875
5426.064453125
5100.25
4770.1279296875
4500.708984375
4353.2373046875
4351.3369140625
4461.619140625
4597.9287109375
4660.9697265625
4597.474609375
4428.0185546875
4216.07421875
4016.6982421875
3856.359375
3739.265625
3646.4765625
3534.552734375
3365.12890625
3148.29296875
2941.939453125
2797.341796875
2713.0419921875
2648.392578125
2575.1650390625
2511.16796875
2507.3759765625
2597.72265625
2746.3173828125
2844.517578125
2785.2890625
2559.6240234375
2270.03125
2033.337890625
1876.1884765625
1738.5634765625
1568.7607421875
1389.3515625
1265.9541015625
1234.306640625
1274.7841796875
1347.1123046875
1427.515625
1506.0009765625
1562.7353515625
1566.75
1505.158203125
1407.5478515625
1332.7548828125
1328.4033203125
1402.4248046875
1528.2490234375
1670.2822265625
1805.2197265625
1927.2568359375
2038.193359375
2132.9658203125
2198.4248046875
2231.4609375
2253.400390625
2294.498046875
2363.4794921875
2443.71875
2519.4306640625
2587.4052734375
2635.01953125
2627.8505859375
2543.0234375
2409.1806640625
2291.09765625
2229.95703125
2211.234375
2193.0791015625
2153.3935546875
2106.345703125
2086.4638671875
2123.4951171875
2221.7275390625
2352.82421875
2472.25
2550.7578125
2592.3701171875
2623.412109375
2666.8212890625
2721.9541015625
2758.640625
2732.4560546875
2622.427734375
2463.3525390625
2331.392578125
2285.583984375
2323.216796875
2393.3310546875
2445.01171875
2458.833984375
2447.1162109375
2442.2705078125
2481.6279296875
2584.2734375
2732.76953125
2881.916015625
2989.1650390625
3036.5537109375
3030.142578125
2990.71875
2948.0625
2935.375
2982.0380859375
3110.197265625
3332.197265625
3639.818359375
3993.47265625
4333.4482421875
4613.5205078125
4825.36328125
4988.8046875
5121.80859375
5223.599609375
5284.326171875
5305.39453125
5306.7001953125
5312.115234375
5328.1591796875
5341.8037109375
5344.3037109375
5353.53515625
5402.69140625
5502.755859375
5620.515625
5696.9228515625
5687.916015625
5595.0205078125
5468.8857421875
5384.158203125
5396.8173828125
5514.5947265625
5708.3212890625
5947.283203125
6209.5859375
6458.0517578125
6631.4111328125
6681.712890625
6614.56640625
6479.1630859375
6327.2451171875
6194.9169921875
6106.6806640625
6062.58984375
6018.587890625
5911.123046875
5718.7587890625
5484.4833984375
5267.244140625
5088.732421875
4939.015625
4812.5693359375
4713.9013671875
4636.4921875
4560.9091796875
4476.6806640625
4392.1083984375
4320.3046875
4263.79296875
4211.4814453125
4145.3759765625
4058.587890625
3977.5732421875
3957.548828125
4038.333984375
4205.298828125
4404.4716796875
4589.5576171875
4738.91796875
4833.8994140625
4845.4345703125
4749.90625
4549.0
4277.984375
4006.7470703125
3816.7294921875
3740.6318359375
3721.41796875
3665.517578125
3549.30859375
3441.91015625
3407.4306640625
3421.7919921875
3417.1904296875
3377.4541015625
3343.54296875
3339.9814453125
3347.1533203125
3350.416015625
3371.5654296875
3434.943359375
3536.30078125
3664.6640625
3823.904296875
4003.30078125
4147.5537109375
4194.380859375
4144.873046875
4073.0751953125
4057.953125
4117.115234375
4209.427734375
4288.439453125
4343.787109375
4396.904296875
4468.4072265625
4555.2412109375
4636.791015625
4696.2919921875
4733.0126953125
4759.087890625
4790.9365234375
4839.396484375
4898.34765625
4944.060546875
4956.2080078125
4940.291015625
4918.357421875
4895.19140625
4845.32421875
4738.60546875
4569.044921875
4355.380859375
4128.314453125
3927.4951171875
3796.4111328125
3757.6982421875
3788.453125
3827.8466796875
3813.3203125
3713.8935546875
3542.8076171875
3350.6748046875
3200.6416015625
3134.6103515625
3156.2626953125
3244.802734375
3376.3984375
3525.9921875
3659.8935546875
3746.0244140625
3776.5927734375
3774.0517578125
3773.4609375
3800.9951171875
3861.5986328125
3937.1787109375
4001.9169921875
4051.8994140625
4116.4619140625
4226.0380859375
4370.27734375
4504.9482421875
4603.62890625
4685.1220703125
4780.1328125
4884.857421875
4963.0107421875
4990.369140625
4987.8056640625
5012.138671875
5118.2841796875
5320.9462890625
5579.0029296875
5816.314453125
5970.296875
6032.9365234375
6051.7412109375
6093.2353515625
6200.8349609375
6376.1865234375
6591.3486328125
6817.3974609375
7042.89453125
7265.298828125
7470.0263671875
7630.3515625
7735.572265625
7813.7431640625
7916.9013671875
8081.453125
8304.5556640625
8556.134765625
8808.8251953125
9057.2392578125
9314.232421875
9592.9990234375
9895.08984375
10217.0859375
10565.248046875
10954.2236328125
11386.6318359375
11841.5244140625
12293.1728515625
12739.6005859375
13202.7109375
13698.611328125
14217.359375
14737.11328125
15249.4296875
15760.4375
16272.1533203125
16777.9521484375
17279.9794921875
17795.3271484375
18329.7919921875
18851.0625
19304.8505859375
19660.640625
19929.0048828125
20130.642578125
20264.8955078125
20320.703125
20305.662109375
20245.1796875
20155.369140625
20031.8115234375
19864.4833984375
19650.24609375
19391.34375
19097.703125
18793.7880859375
18505.740234375
18230.232421875
17924.0126953125
17532.712890625
17027.7392578125
16418.8671875
15747.4287109375
15072.3681640625
14443.0068359375
13866.26953125
13305.287109375
12721.888671875
12116.896484375
11522.953125
10968.8330078125
10462.8056640625
10001.6279296875
9580.16015625
9196.4775390625
8860.35546875
8590.4365234375
8387.048828125
8211.7646484375
8011.55078125
7764.255859375
7487.88671875
7209.7041015625
6945.681640625
6709.943359375
6520.681640625
6386.416015625
6301.1083984375
6259.3125
6259.0419921875
6280.6142578125
6281.8212890625
6232.482421875
6145.2978515625
6059.388671875
6003.08984375
5986.3193359375
6015.4248046875
6087.974609375
6169.978515625
6200.95703125
6137.7861328125
5991.9697265625
5822.0849609375
5694.615234375
5649.078125
5685.1845703125
5770.5859375
5862.1083984375
5928.080078125
5957.146484375
5950.9853515625
5913.3369140625
5847.5322265625
5762.244140625
5674.970703125
5603.330078125
5548.60546875
5493.755859375
5429.3701171875
5380.10546875
5386.44140625
5449.7890625
5513.189453125
5518.6337890625
5476.1728515625
5450.4345703125
5476.58984375
5516.6533203125
5512.779296875
5461.8349609375
5412.677734375
5398.224609375
5395.0908203125
5352.9794921875
5244.9833984375
5082.1962890625
4894.7666015625
4711.80078125
4552.5107421875
4423.515625
4323.3388671875
4255.2421875
4234.9560546875
4280.6201171875
4394.98046875
4560.7724609375
4752.44921875
4948.619140625
5134.794921875
5300.37109375
5435.7861328125
5531.5703125
5581.41015625
5588.875
5568.7578125
5536.853515625
5499.7529296875
5458.701171875
5417.734375
5376.392578125
5317.3251953125
5220.068359375
5095.724609375
4992.595703125
4952.8994140625
4973.0244140625
5019.380859375
5070.2255859375
5118.744140625
5143.279296875
5110.3671875
5021.380859375
4931.3818359375
4898.97265625
4927.4453125
4971.4716796875
4990.9814453125
4979.57421875
4949.650390625
4917.4072265625
4906.486328125
4941.7431640625
5023.61328125
5120.3291015625
5199.6552734375
5262.330078125
5331.544921875
5412.9677734375
5480.4248046875
5507.1513671875
5502.7255859375
5509.7587890625
5564.0166015625
5661.9912109375
5766.96484375
5841.7880859375
5875.1044921875
5883.392578125
5895.201171875
5932.1533203125
5998.8388671875
6089.2177734375
6203.2021484375
6350.916015625
6533.1376953125
6722.984375
6881.91796875
6998.52734375
7102.1845703125
7234.7431640625
7417.1044921875
7643.2724609375
7889.52734375
8120.0849609375
8301.6357421875
8434.1298828125
8564.15234375
8751.814453125
9022.345703125
9355.94140625
9716.6015625
10076.9873046875
10420.7626953125
10739.349609375
11030.974609375
11295.6708984375
11535.7109375
11770.798828125
12040.6025390625
12366.5205078125
12710.072265625
12995.3017578125
13185.7509765625
13326.328125
13501.01953125
13759.3359375
14083.7626953125
14406.59375
14648.2451171875
14762.0205078125
14766.1640625
14728.6328125
14707.3447265625
14707.056640625
14696.150390625
14649.9501953125
14567.85546875
14465.8857421875
14371.3251953125
14312.9248046875
14294.208984375
14280.1279296875
14228.3271484375
14132.771484375
14023.755859375
13930.412109375
13859.5517578125
13807.25390625
13772.1201171875
13755.7578125
13764.6455078125
13810.390625
13891.6796875
13975.96484375
14017.080078125
13995.46484375
13928.0322265625
13839.09765625
13740.265625
13640.2333984375
13548.65234375
13456.013671875
13328.6455078125
13144.4462890625
12927.306640625
12731.833984375
12597.3017578125
12524.7685546875
12490.75
12468.9296875
12440.244140625
12393.88671875
12323.548828125
12223.3525390625
12093.2626953125
11950.7666015625
11826.1748046875
11735.322265625
11660.8271484375
11569.111328125
11443.69140625
11296.4013671875
11152.8583984375
11038.0224609375
10972.8994140625
10971.5927734375
11034.5537109375
11146.2275390625
11279.0146484375
11399.287109375
11477.767578125
11504.4384765625
11492.6181640625
11461.2802734375
11414.4638671875
11345.638671875
11261.6455078125
11192.1435546875
11169.2890625
11200.1572265625
11260.5419921875
11313.4541015625
11334.5126953125
11325.3232421875
11306.84375
11299.947265625
11310.5009765625
11329.73046875
11344.0654296875
11344.21484375
11331.8544921875
11323.125
11340.7109375
11394.423828125
11470.4345703125
11546.0107421875
11614.705078125
11691.9892578125
11797.2060546875
11935.859375
12097.8232421875
12262.8330078125
12403.951171875
12494.84375
12524.865234375
12508.8359375
12477.02734375
12451.896484375
12434.341796875
12412.3603515625
12380.55859375
12347.611328125
12324.4912109375
12310.9697265625
12299.072265625
12286.1396484375
12275.2421875
12262.7919921875
12238.2353515625
12203.224609375
12181.072265625
12194.69921875
12239.443359375
12290.9052734375
12339.38671875
12402.2392578125
12495.5302734375
12603.8359375
12689.765625
12731.900390625
12744.56640625
12757.3955078125
12780.9580078125
12798.63671875
12791.5322265625
12763.7373046875
12737.595703125
12729.7314453125
12742.6962890625
12778.8544921875
12846.03515625
12939.607421875
13031.1279296875
13091.53515625
13122.91796875
13152.7421875
13195.984375
13236.9130859375
13253.15625
13246.7744140625
13243.9580078125
13269.93359375
13329.482421875
13406.845703125
13479.3193359375
13533.865234375
13574.2958984375
13611.419921875
13648.1962890625
13681.7978515625
13720.9921875
13790.93359375
13912.1474609375
14078.111328125
14260.17578125
14434.00390625
14597.279296875
14761.7822265625
14931.5498046875
15092.74609375
15230.1064453125
15354.96875
15508.5693359375
15726.4111328125
16001.2001953125
16292.2041015625
16570.3076171875
16838.6474609375
17104.6884765625
17350.2412109375
17544.7431640625
17680.0556640625
17777.296875
17863.3974609375
17955.61328125
18068.767578125
18221.8330078125
18427.068359375
18675.138671875
18934.978515625
19169.337890625
19354.1630859375
19487.833984375
19581.505859375
19639.203125
19652.259765625
19618.228515625
19559.36328125
19511.7421875
19495.2314453125
19501.3173828125
19511.05078125
19516.7802734375
19522.81640625
19532.060546875
19540.1259765625
19542.7529296875
19543.36328125
19548.2724609375
19554.283203125
19546.755859375
19516.068359375
19472.998046875
19437.453125
19409.556640625
19362.51171875
19271.3203125
19141.060546875
19000.2822265625
18876.6826171875
18790.8466796875
18763.5546875
18807.427734375
18907.923828125
19027.5634765625
19135.4384765625
19224.3251953125
19298.4365234375
19359.2158203125
19410.9609375
19468.9794921875
19550.29296875
19658.984375
19785.59375
19915.619140625
20034.4599609375
20132.1123046875
20211.7001953125
20289.427734375
20379.330078125
20481.08984375
20586.96484375
20692.8154296875
20792.55078125
20867.3525390625
20895.4140625
20876.18359375
20835.544921875
20800.791015625
20773.98828125
20733.27734375
20657.6904296875
20548.923828125
20432.5986328125
20341.1845703125
20292.4072265625
20278.53125
20274.865234375
20260.9326171875
20236.2109375
20216.83984375
20217.6767578125
20237.7861328125
20262.8193359375
20279.5
20285.634765625
20287.162109375
20290.435546875
20300.53515625
20323.4677734375
20364.26953125
20422.939453125
20496.0478515625
20581.4365234375
20676.0986328125
20769.13671875
20843.6259765625
20890.2509765625
20917.1357421875
20943.4609375
20983.9140625
21039.046875
21097.4375
21145.9140625
21180.5537109375
21209.8701171875
21246.4755859375
21295.71875
21352.984375
21408.39453125
21449.7724609375
21465.220703125
21452.1943359375
21424.3115234375
21399.69140625
21379.4677734375
21345.91796875
21285.8056640625
21207.8876953125
21132.3291015625
21069.5625
21014.130859375
20951.40625
20864.24609375
20742.1630859375
20594.7666015625
20451.6650390625
20339.23046875
20259.794921875
20200.5068359375
20156.55859375
20134.166015625
20133.9111328125
20144.3642578125
20153.6982421875
20157.7080078125
20155.29296875
20145.9755859375
20134.23046875
20127.5546875
20127.994140625
20134.025390625
20152.4013671875
20196.84765625
20268.640625
20346.7294921875
20404.78515625
20433.8896484375
20444.16796875
20451.0712890625
20467.24609375
20502.0107421875
20557.7958984375
20625.8671875
20691.80078125
20747.0517578125
20792.29296875
20830.1337890625
20859.216796875
20877.50390625
20889.3291015625
20907.2978515625
20946.6005859375
21016.2568359375
21114.0380859375
21228.0810546875
21342.046875
21439.9599609375
21511.666015625
21558.9619140625
21595.5458984375
21636.9501953125
21690.755859375
21758.6650390625
21843.4814453125
21946.2080078125
22057.751953125
22163.302734375
22257.38671875
22346.5361328125
22434.26953125
22513.0185546875
22577.5341796875
22638.564453125
22713.82421875
22809.123046875
22916.9140625
23031.193359375
23154.658203125
23290.1455078125
23432.0419921875
23568.658203125
23689.0673828125
23786.6748046875
23860.830078125
23918.0830078125
23970.431640625
24030.509765625
24107.478515625
24204.4755859375
24316.8271484375
24433.9619140625
24546.984375
24655.0791015625
24763.0234375
24873.8671875
24987.09375
25102.8056640625
25223.6474609375
25352.1865234375
25489.7529296875
25638.10546875
25797.8486328125
25962.7255859375
26118.70703125
26253.642578125
26369.2314453125
26481.6953125
26608.822265625
26756.0048828125
26915.0380859375
27075.0634765625
27231.5634765625
27383.83203125
27528.2626953125
27659.9296875
27780.1318359375
27896.2587890625
28011.6875
28120.0654296875
28212.724609375
28288.662109375
28353.619140625
28411.1845703125
28457.95703125
28486.4892578125
28490.9609375
28471.3564453125
28434.1787109375
28388.248046875
28339.076171875
28289.25390625
28244.384765625
28214.2626953125
28205.611328125
28216.7353515625
28241.3857421875
28273.716796875
28306.20703125
28327.486328125
28328.5673828125
28310.38671875
28281.392578125
28248.806640625
28214.8671875
28178.6455078125
28137.2802734375
28087.6044921875
28030.91015625
27974.5078125
27924.96875
27882.15625
27843.7802734375
27812.3564453125
27792.212890625
27782.6474609375
27780.740234375
27788.6865234375
27810.4052734375
27841.2470703125
27869.345703125
27889.759765625
27911.98828125
27951.8779296875
28020.169921875
28118.1416015625
28237.1025390625
28359.7421875
28468.169921875
28555.1484375
28625.7373046875
28687.8095703125
28745.0732421875
28799.423828125
28854.20703125
28912.7099609375
28977.1318359375
29049.8427734375
29131.06640625
29214.853515625
29293.216796875
29365.955078125
29440.716796875
29521.4375
29602.9208984375
29679.6767578125
29753.7021484375
29828.998046875
29903.8154296875
29973.97265625
30040.5380859375
30109.015625
30182.5546875
30259.0771484375
30333.1083984375
30398.4853515625
30452.7109375
30501.0947265625
30552.6611328125
30608.76171875
30659.5048828125
30694.734375
30714.8486328125
30727.7451171875
30740.306640625
30758.26953125
30790.259765625
30844.0703125
30918.3505859375
31001.974609375
31081.869140625
31150.150390625
31206.8466796875
31259.5478515625
31318.3935546875
31387.1435546875
31459.5244140625
31526.1162109375
31582.7685546875
31630.8994140625
31673.9111328125
31716.9658203125
31766.33203125
31824.1689453125
31886.73046875
31952.0126953125
32025.6162109375
32113.2333984375
32210.02734375
32304.4208984375
32392.193359375
32480.9951171875
32579.8447265625
32687.9873046875
32794.8525390625
32888.7138671875
32966.025390625
33034.431640625
33105.3447265625
33182.3232421875
33260.2265625
33337.6220703125
33423.61328125
33526.08203125
33637.6103515625
33741.060546875
33827.2626953125
33900.2705078125
33967.318359375
34032.28125
34099.078125
34172.9111328125
34255.1611328125
34342.39453125
34431.89453125
34523.1884765625
34613.2841796875
34696.1689453125
34769.0888671875
34835.1708984375
34898.740234375
34962.1181640625
35027.359375
35096.3564453125
35168.1650390625
35239.87109375
35309.7939453125
35375.90625
35433.259765625
35479.7099609375
35523.1181640625
35574.4814453125
35632.8896484375
35685.5458984375
35725.001953125
35758.341796875
35796.0458984375
35839.8876953125
35887.0703125
35939.466796875
36002.0439453125
36076.021484375
36158.8515625
36247.7265625
36338.8447265625
36426.5830078125
36507.7724609375
36584.34765625
36658.6796875
36729.337890625
36794.1328125
36853.908203125
36910.8447265625
36967.2568359375
37028.6865234375
37103.044921875
37192.478515625
37290.1728515625
37388.794921875
37487.57421875
37587.2880859375
37683.93359375
37773.173828125
37856.705078125
37938.0283203125
38015.3896484375
38085.2705078125
38150.150390625
38216.505859375
38287.0908203125
38360.91015625
38438.4873046875
38520.625
38603.1669921875
38679.5751953125
38748.9501953125
38816.52734375
38886.4443359375
38958.576171875
39031.8779296875
39105.8876953125
39178.8994140625
39249.130859375
39318.154296875
39389.8720703125
39466.419921875
39547.76171875
39633.53515625
39721.4931640625
39806.169921875
39884.1025390625
39959.216796875
40038.0
40120.1044921875
40198.6943359375
40269.5947265625
40334.9375
40397.845703125
40458.7744140625
40517.7109375
40575.30078125
40630.5703125
40681.2705078125
40727.20703125
40770.1826171875
40810.951171875
40849.8955078125
40890.3623046875
40937.146484375
40991.4931640625
41050.9375
41113.2705078125
41176.4873046875
41235.8095703125
41286.2373046875
41328.6318359375
41368.8447265625
41410.595703125
41453.4931640625
41497.6640625
41544.8857421875
41594.537109375
41643.7998046875
41693.0458984375
41746.2529296875
41804.8828125
41865.9931640625
41927.2841796875
41989.08203125
42050.30859375
42107.9697265625
42162.4287109375
42218.1328125
42277.107421875
42336.703125
42395.859375
42458.359375
42526.9599609375
42598.919921875
42670.4970703125
42741.5673828125
42812.6142578125
42881.1220703125
42944.744140625
43005.1845703125
43066.0107421875
43129.197265625
43195.88671875
43267.1552734375
43341.474609375
43414.5849609375
43484.2978515625
43552.4736328125
43620.51953125
43686.8408203125
43751.0712890625
43816.6103515625
43885.7607421875
43955.96875
44023.984375
44090.3388671875
44156.5498046875
44221.3828125
44283.40625
44344.271484375
44406.115234375
44468.416015625
44530.302734375
44592.91015625
44656.4794921875
44718.36328125
44777.0498046875
44834.9111328125
44893.86328125
44951.912109375
45007.607421875
45064.1025390625
45124.552734375
45186.796875
45247.134765625
45306.396484375
45367.63671875
45430.5712890625
45493.05859375
45555.7099609375
45620.205078125
45685.18359375
45748.576171875
45812.1416015625
45878.984375
45948.2763671875
46017.00390625
46085.1884765625
46154.7861328125
46225.1220703125
46294.2568359375
46363.408203125
46435.1650390625
46508.509765625
46580.2705078125
46650.3486328125
46720.97265625
46792.09765625
46862.3251953125
46933.0947265625
47006.9677734375
47082.712890625
47157.01171875
47230.125
47304.8583984375
47380.853515625
47455.203125
47528.2001953125
47603.130859375
47680.587890625
47758.1328125
47835.3779296875
47914.2353515625
47994.1357421875
48072.2998046875
48148.95703125
48227.2275390625
48307.5908203125
48387.5537109375
48466.939453125
48548.2119140625
48631.1396484375
48712.5849609375
48792.3056640625
48873.58203125
48957.2451171875
49040.4775390625
49122.5947265625
49206.5439453125
49293.3134765625
49380.2529296875
49466.4931640625
49554.7568359375
49645.9814453125
49737.3291015625
49827.466796875
49918.767578125
50012.2763671875
50105.501953125
50197.4384765625
50290.8310546875
50387.08984375
50483.8310546875
50579.8916015625
50677.9619140625
50779.529296875
50882.00390625
50983.673828125
51086.904296875
51193.4560546875
51301.1552734375
51408.26953125
51516.73046875
51627.736328125
51738.4404296875
51846.3837890625
51953.0341796875
52059.5888671875
52163.388671875
52262.0546875
52357.1083984375
52449.7763671875
52537.11328125
52616.0390625
52687.384765625
52752.00390625
52806.6494140625
52847.7958984375
52876.0146484375
52892.431640625
52894.4443359375
52879.212890625
52848.0048828125
52802.671875
52741.1171875
52660.84375
52563.9677734375
52454.16796875
52331.6484375
52195.88671875
52050.498046875
51900.4912109375
51747.2919921875
51591.3134765625
51436.947265625
51289.9677734375
51152.1396484375
51023.171875
50905.568359375
50802.3984375
50712.380859375
50632.474609375
50563.6123046875
50508.8486328125
50467.693359375
50437.5126953125
50418.7861328125
50413.5400390625
50420.009765625
50434.23828125
50455.740234375
50486.2783203125
50524.279296875
50565.9326171875
50610.759765625
50660.568359375
50713.8017578125
50766.576171875
50818.66796875
50872.900390625
50929.1162109375
50984.3857421875
51038.7578125
51095.083984375
51153.232421875
51210.15625
51265.7275390625
51322.873046875
51381.7080078125
51439.2197265625
51495.11328125
51552.32421875
51611.19140625
51668.78125
51724.6796875
51781.8203125
51840.6904296875
51898.314453125
51954.044921875
52010.7607421875
52069.1318359375
52126.2529296875
52181.3583984375
52237.3515625
52295.107421875
52351.7451171875
52406.291015625
52461.58984375
52518.7314453125
52574.95703125
52629.1611328125
52684.1064453125
52740.9580078125
52796.9169921875
52850.6962890625
52905.0869140625
52961.515625
53017.1875
53070.416015625
53123.7431640625
53178.8642578125
53233.408203125
53285.833984375
53338.6962890625
53393.767578125
53448.6201171875
53501.3447265625
53554.107421875
53608.6201171875
53662.654296875
53714.61328125
53767.0830078125
53822.12109375
53877.298828125
53930.2783203125
53983.0302734375
54037.58984375
54091.8447265625
54143.7021484375
54195.3828125
54249.2080078125
54302.94921875
54353.8330078125
54403.560546875
54454.861328125
54506.5830078125
54556.71875
54606.8759765625
54659.083984375
54711.4140625
54761.49609375
54811.2626953125
54863.4462890625
54916.4443359375
54967.458984375
55017.74609375
55069.7978515625
55122.2255859375
55172.5830078125
55222.5380859375
55275.0
55328.6357421875
55380.443359375
55431.3310546875
55483.783203125
55536.3837890625
55586.2412109375
55634.6953125
55685.01953125
55736.3720703125
55785.7109375
55833.9150390625
55884.212890625
55936.1337890625
55986.8798828125
56037.2578125
56090.3037109375
56145.251953125
56198.853515625
56251.6591796875
56306.8935546875
56363.9140625
56418.9462890625
56471.779296875
56525.595703125
56580.486328125
56633.2939453125
56683.8759765625
56735.4091796875
56788.3544921875
56840.1181640625
56890.9541015625
56944.0537109375
56999.1767578125
57052.2216796875
57101.94921875
57151.345703125
57201.5087890625
57250.189453125
57297.51171875
57347.203125
57400.6142578125
57455.01171875
57509.1591796875
57565.115234375
57623.173828125
57680.66796875
57737.3427734375
57796.2099609375
57857.2666015625
57916.048828125
57970.5048828125
58023.806640625
58078.1025390625
58131.013671875
58180.8896484375
58230.359375
58281.9404296875
58334.8984375
58388.8642578125
58445.521484375
58504.1923828125
58560.8291015625
58614.22265625
58668.4150390625
58726.24609375
58785.4697265625
58844.0693359375
58904.1435546875
58967.0810546875
59029.873046875
59089.884765625
59148.6962890625
59207.529296875
59263.5322265625
59314.6728515625
59364.2822265625
59416.796875
59472.7802734375
59531.5712890625
59594.384765625
59660.6396484375
59725.333984375
59784.54296875
59840.1494140625
59895.3349609375
59949.4248046875
60001.470703125
60054.8359375
60113.0458984375
60174.185546875
60234.203125
60293.1171875
60353.43359375
60415.12109375
60476.669921875
60538.7626953125
60602.8017578125
60668.1025390625
60734.13671875
60802.6884765625
60874.1015625
60944.6787109375
61011.888671875
61078.8330078125
61149.1455078125
61220.7646484375
61289.4658203125
61355.517578125
61421.96875
61489.103515625
61555.2685546875
61620.3369140625
61683.6845703125
61741.9228515625
61793.6171875
61843.140625
61894.68359375
61945.8466796875
61992.7392578125
62037.7275390625
62085.59765625
62135.2744140625
62182.71484375
62229.650390625
62281.9169921875
62340.599609375
62402.005859375
62465.0888671875
62531.65234375
62600.224609375
62667.3095703125
62734.150390625
62804.8232421875
62877.765625
62946.8603515625
63011.3876953125
63077.341796875
63147.7822265625
63219.22265625
63289.4091796875
63362.0048828125
63441.2734375
63527.69921875
63620.5478515625
63719.1953125
63820.4248046875
63919.962890625
64018.3291015625
64119.87109375
64224.7099609375
64327.1494140625
64423.4892578125
64515.7734375
64606.240234375
64693.9677734375
64779.2978515625
64866.1474609375
64957.1796875
65050.84765625
65145.0634765625
65239.689453125
65334.3076171875
65428.015625
65521.880859375
65616.1005859375
65703.94921875
65774.8720703125
65825.591796875
65863.0224609375
65895.1728515625
65925.33203125
65956.3369140625
65993.23828125
66038.64453125
66091.203125
66150.693359375
66218.140625
66288.8271484375
66352.921875
66406.984375
66458.43359375
66515.193359375
66577.609375
66643.8818359375
66715.4228515625
66791.5693359375
66866.4453125
66937.505859375
67011.1064453125
67093.3994140625
67181.75390625
67272.12109375
67369.3115234375
67481.96875
67611.0244140625
67750.4111328125
67896.2939453125
68049.283203125
68210.5205078125
68381.5703125
68564.76953125
68757.18359375
68947.001953125
69122.4130859375
69282.0322265625
69431.4326171875
69572.7978515625
69704.2939453125
69826.4794921875
69942.0869140625
70051.2568359375
70153.650390625
70253.9990234375
70359.5078125
70472.3203125
70588.8984375
70704.5185546875
70813.712890625
70909.640625
70989.375
71057.7158203125
71120.3173828125
71175.92578125
71221.0576171875
71258.32421875
71292.59375
71322.3720703125
71343.728515625
71360.73828125
71383.01171875
71413.923828125
71449.8349609375
71489.73828125
71535.509765625
71581.81640625
71616.103515625
71632.859375
71641.568359375
71658.078125
71693.693359375
71753.4287109375
71837.0263671875
71937.8251953125
72045.5537109375
72153.298828125
72259.1259765625
72361.7880859375
72460.37890625
72558.0927734375
72660.39453125
72769.5712890625
72887.0927734375
73020.08984375
73177.033203125
73356.1015625
73545.6376953125
73736.7041015625
73926.392578125
74108.017578125
74269.8115234375
74409.22265625
74540.3203125
74680.919921875
74838.2333984375
75010.841796875
75196.333984375
75390.01953125
75582.3212890625
75765.505859375
75940.806640625
76115.005859375
76294.3115234375
76485.458984375
76696.8251953125
76931.7216796875
77183.4912109375
77441.86328125
77700.6005859375
77954.5634765625
78193.998046875
78408.478515625
78595.314453125
78760.587890625
78914.1328125
79065.5693359375
79219.994140625
79373.02734375
79514.30859375
79640.529296875
79761.1171875
79886.982421875
80019.0361328125
80153.353515625
80291.2119140625
80434.3837890625
80573.11328125
80688.9638671875
80771.390625
80825.2373046875
80860.8759765625
80883.00390625
80891.447265625
80888.1083984375
80878.66796875
80867.6611328125
80853.9130859375
80832.9697265625
80805.8359375
80783.7587890625
80780.0810546875
80797.2216796875
80826.6435546875
80861.93359375
80903.8837890625
80948.80078125
80980.3671875
80982.3994140625
80957.0908203125
80923.6943359375
80900.3935546875
80892.1044921875
80892.8779296875
80893.455078125
80887.3935546875
80875.88671875
80867.6962890625
80871.7353515625
80890.4326171875
80921.2431640625
80960.4814453125
81003.1259765625
81044.4482421875
81086.349609375
81136.5498046875
81196.19140625
81254.3447265625
81301.076171875
81338.1328125
81366.98828125
81374.4931640625
81346.443359375
81293.546875
81247.369140625
81226.556640625
81220.263671875
81210.787109375
81200.921875
81210.5205078125
81254.6787109375
81335.5458984375
81451.12890625
81601.1982421875
81783.0615234375
81988.6904296875
82211.130859375
82453.0830078125
82724.9306640625
83029.396484375
83347.16015625
83643.0771484375
83891.37890625
84091.833984375
84257.712890625
84394.8681640625
84502.138671875
84587.7431640625
84671.068359375
84765.716796875
84871.5595703125
84986.66015625
85114.962890625
85253.845703125
85381.8037109375
85468.779296875
85497.970703125
85473.5341796875
85410.4423828125
85322.5244140625
85219.4326171875
85111.185546875
85014.1650390625
84950.6279296875
84937.9853515625
84978.0078125
85060.64453125
85178.0830078125
85328.8466796875
85507.8623046875
85702.04296875
85901.66796875
86110.732421875
86340.3447265625
86595.19140625
86870.453125
87157.8212890625
87449.1953125
87736.7607421875
88014.28515625
88278.3388671875
88527.2626953125
88761.1552734375
88983.1171875
89195.9638671875
89396.3125
89577.0146484375
89737.517578125
89886.1376953125
90028.7314453125
90160.2470703125
90271.3134765625
90358.560546875
90424.85546875
90474.6533203125
90514.3056640625
90553.2744140625
90599.947265625
90657.5146484375
90724.8974609375
90796.81640625
90861.724609375
90907.9130859375
90936.8369140625
90963.181640625
90994.8837890625
91019.4453125
91018.537109375
90991.5126953125
90955.0771484375
90922.1982421875
90890.935546875
90853.9755859375
90810.6259765625
90767.12890625
90731.2626953125
90709.9638671875
90709.43359375
90734.8740234375
90788.9580078125
90868.8642578125
90965.546875
91070.2890625
91182.4306640625
91304.708984375
91430.2490234375
91544.224609375
91644.759765625
91754.212890625
91901.1796875
92096.24609375
92331.9111328125
92598.4248046875
92889.2353515625
93197.4814453125
93521.287109375
93870.880859375
94257.40625
94672.9375
95090.4462890625
95482.7001953125
95831.1171875
96117.4677734375
96321.267578125
96431.4365234375
96453.45703125
96403.4736328125
96303.8544921875
96183.9140625
96068.9658203125
95957.888671875
95819.015625
95619.587890625
95360.4697265625
95079.5849609375
94823.8046875
94617.849609375
94453.0380859375
94298.51953125
94122.7333984375
93906.806640625
93641.3984375
93319.4033203125
92940.212890625
92518.3896484375
92078.626953125
91641.5537109375
91221.7490234375
90837.595703125
90510.8095703125
90253.66015625
90067.8310546875
89959.48046875
89942.1220703125
90015.0732421875
90147.98046875
90298.15234375
90440.8408203125
90577.521484375
90722.3466796875
90891.3125
91101.2021484375
91366.513671875
91692.392578125
92073.6171875
92500.83203125
92964.779296875
93454.615234375
93954.6962890625
94444.3076171875
94903.6435546875
95326.3935546875
95728.421875
96138.2919921875
96574.7255859375
97034.6669921875
97501.7431640625
97957.8740234375
98384.4228515625
98763.4892578125
99088.4130859375
99368.48046875
99614.748046875
99824.3955078125
99986.8818359375
100101.873046875
100180.0263671875
100224.2939453125
100219.0048828125
100142.4091796875
99986.3232421875
99759.3798828125
99472.2041015625
99123.0068359375
98700.0673828125
98197.9296875
97627.6357421875
97008.79296875
96356.0439453125
95679.7265625
94996.65625
94329.69921875
93694.7236328125
93097.1865234375
92544.5546875
92051.3828125
91625.3427734375
91256.875
90930.8505859375
90641.38671875
90386.4814453125
90155.30078125
89932.9111328125
89715.0712890625
89507.8134765625
89313.6005859375
89128.09765625
88952.125
88799.1689453125
88687.9189453125
88628.9130859375
88614.7568359375
88618.3515625
88606.1845703125
88564.599609375
88514.716796875
88494.74609375
88525.5546875
88596.130859375
88679.1640625
88754.083984375
88817.1533203125
88877.505859375
88943.8076171875
89008.51953125
89046.67578125
89039.8505859375
89004.7470703125
88990.978515625
89043.0830078125
89161.37109375
89296.9072265625
89383.6953125
89382.462890625
89302.5986328125
89184.41796875
89059.17578125
88928.2919921875
88780.1494140625
88615.93359375
88450.513671875
88296.6474609375
88162.2685546875
88061.3310546875
88014.0771484375
88032.3193359375
88108.4619140625
88216.14453125
88316.2412109375
88371.2158203125
88370.4697265625
88343.5322265625
88336.2333984375
88368.9658203125
88421.5673828125
88452.82421875
88423.4990234375
88307.6435546875
88104.203125
87845.5654296875
87581.94140625
87349.5986328125
87158.9462890625
87008.4091796875
86892.3525390625
86794.1669921875
86692.4052734375
86583.552734375
86484.6533203125
86407.1181640625
86344.875
86295.966796875
86273.25390625
86275.81640625
86268.064453125
86212.90625
86118.8095703125
86032.15234375
85986.201171875
85976.9345703125
85985.72265625
86003.1357421875
86027.1875
86058.8447265625
86107.8251953125
86187.1611328125
86292.412109375
86399.0986328125
86492.1845703125
86588.3984375
86715.5888671875
86873.724609375
87028.1064453125
87139.998046875
87192.6962890625
87186.4794921875
87122.8681640625
87007.7265625
86866.650390625
86742.56640625
86670.177734375
86657.67578125
86697.908203125
86789.40234375
86935.6591796875
87127.3046875
87338.5322265625
87545.291015625
87739.4169921875
87922.8955078125
88096.958984375
88260.603515625
88412.15625
88547.8125
88664.154296875
88763.8623046875
88851.0673828125
88919.359375
88955.5009765625
88961.228515625
88962.75390625
88991.970703125
89064.1103515625
89176.166015625
89315.8427734375
89465.5185546875
89608.453125
89740.8740234375
89871.65625
90005.9052734375
90140.5849609375
90282.3759765625
90454.322265625
90672.880859375
90931.8408203125
91221.1806640625
91544.97265625
91901.1337890625
92258.4677734375
92581.9921875
92877.8974609375
93189.0263671875
93544.0283203125
93929.8837890625
94315.6962890625
94686.392578125
95052.9921875
95447.2373046875
95905.841796875
96440.791015625
97022.04296875
97604.2158203125
98168.8037109375
98723.9072265625
99270.646484375
99800.2431640625
100326.701171875
100889.548828125
101510.2841796875
102170.6748046875
102846.4521484375
103534.61328125
104227.3154296875
104884.0908203125
105459.9345703125
105950.4013671875
106385.8837890625
106789.6982421875
107160.8837890625
107486.7138671875
107748.421875
107922.4423828125
108002.4814453125
108019.974609375
108020.2392578125
108016.4658203125
107986.8935546875
107919.0625
107835.7744140625
107771.61328125
107744.419921875
107761.0126953125
107833.001953125
107966.69140625
108141.294921875
108312.8876953125
108445.0263671875
108531.5751953125
108590.0322265625
108639.234375
108687.6328125
108737.7890625
108788.080078125
108818.9072265625
108784.3525390625
108639.1005859375
108384.505859375
108075.810546875
107770.3662109375
107475.765625
107160.7265625
106805.947265625
106421.5634765625
106015.8916015625
105573.94140625
105081.7666015625
104556.8310546875
104035.5517578125
103536.01953125
103050.482421875
102576.1845703125
102136.6611328125
101760.5478515625
101447.44921875
101171.251953125
100920.23828125
100721.2255859375
100615.845703125
100622.5751953125
100732.509765625
100930.4609375
101197.099609375
101491.6884765625
101761.9423828125
101989.4140625
102211.4638671875
102482.5439453125
102825.28515625
103236.3896484375
103725.6123046875
104315.181640625
104994.90234375
105708.697265625
106411.9306640625
107131.9990234375
107940.3994140625
108847.0
109734.822265625
110431.2353515625
110867.9296875
111170.6875
111578.7763671875
112274.337890625
113296.1181640625
114600.6982421875
116158.4140625
117954.5712890625
119910.93359375
121839.1689453125
123475.90625
124550.2744140625
124837.0146484375
124207.19140625
122689.2568359375
120500.1806640625
117994.0048828125
115534.1669921875
113363.8720703125
111557.2568359375
110072.4736328125
108846.8505859375
107851.015625
107078.21484375
106513.1513671875
106121.0419921875
105851.2119140625
105642.27734375
105439.0458984375
105217.3095703125
104982.9990234375
104741.8642578125
104488.162109375
104231.544921875
104007.150390625
103835.701171875
103697.7138671875
103580.84765625
103537.79296875
103661.736328125
104015.9501953125
104625.5712890625
105521.3447265625
106722.2958984375
108152.830078125
109637.00390625
111032.6962890625
112359.93359375
113762.515625
115352.3505859375
117119.2529296875
118973.8017578125
120812.7587890625
122497.69921875
123792.72265625
124396.1103515625
124101.0322265625
122951.6357421875
121244.5654296875
119399.51953125
117849.884765625
116993.701171875
117080.1591796875
118006.3505859375
119255.55078125
120164.10546875
120308.6484375
119625.099609375
118230.3583984375
116299.736328125
114160.6591796875
112306.1298828125
111076.6298828125
110290.533203125
109306.7197265625
107528.7939453125
104851.9111328125
101665.0087890625
98522.2587890625
95839.7763671875
93800.0693359375
92404.9609375
91558.5556640625
91126.3544921875
90976.72265625
91018.4736328125
91212.94140625
91527.728515625
91869.80078125
92098.4658203125
92135.7470703125
92047.12109375
91991.21484375
92113.8310546875
92507.572265625
93208.314453125
94136.494140625
95041.822265625
95596.4091796875
95607.6396484375
95144.5126953125
94470.7109375
93890.5810546875
93633.48828125
93781.6396484375
94229.611328125
94729.0888671875
95031.1103515625
95025.0478515625
94774.37109375
94454.734375
94253.8994140625
94280.0283203125
94525.4990234375
94914.8837890625
95384.328125
95908.75
96484.8056640625
97136.826171875
97930.958984375
98934.3564453125
100166.0302734375
101634.9345703125
103390.2998046875
105413.7099609375
107425.8525390625
108918.4375
109494.73046875
109177.4052734375
108366.2021484375
107565.5302734375
107186.8935546875
107467.2763671875
108369.701171875
109525.185546875
110402.19921875
110639.1103515625
110233.9833984375
109448.146484375
108582.1552734375
107808.630859375
107098.4638671875
106251.57421875
105061.6953125
103517.56640625
101846.0361328125
100363.3583984375
99308.7666015625
98775.025390625
98674.4765625
98715.796875
98504.3271484375
97780.462890625
96580.560546875
95148.9951171875
93729.6416015625
92473.623046875
91482.1982421875
90829.0830078125
90511.8525390625
90433.220703125
90465.11328125
90523.552734375
90583.849609375
90648.8447265625
90712.794921875
90746.1396484375
90713.943359375
90611.9443359375
90470.5390625
90313.83203125
90137.150390625
89946.1845703125
89794.1455078125
89741.07421875
89782.326171875
89852.9365234375
89904.1982421875
89944.025390625
89997.9443359375
90066.3955078125
90139.142578125
90226.5126953125
90351.6875
90523.99609375
90742.677734375
91025.69921875
91416.7421875
91953.0107421875
92625.9169921875
93375.2431640625
94124.7265625
94827.294921875
95478.75
96093.7392578125
96680.1328125
97240.751953125
97785.9482421875
98328.5244140625
98870.4130859375
99408.8603515625
99954.4736328125
100527.970703125
101136.25390625
101765.9228515625
102406.6826171875
103066.6396484375
103749.220703125
104420.75390625
105020.6708984375
105513.671875
105922.783203125
106298.74609375
106661.6494140625
106990.09765625
107270.111328125
107531.1689453125
107814.9521484375
108122.9609375
108418.919921875
108672.13671875
108865.8994140625
108966.4609375
108929.4140625
108760.6865234375
108541.3583984375
108361.3134765625
108243.65234375
108159.2587890625
108098.330078125
108093.3046875
108176.111328125
108344.7607421875
108576.3759765625
108848.322265625
109138.99609375
109427.7939453125
109707.01953125
109987.8984375
110292.0966796875
110640.6572265625
111043.640625
111491.056640625
111965.7470703125
112482.8603515625
113105.1416015625
113890.3212890625
114820.875
115809.05859375
116778.08203125
117722.712890625
118690.32421875
119726.3115234375
120846.2470703125
122039.01171875
123278.1240234375
124535.2255859375
125791.650390625
127037.29296875
128264.9228515625
129477.17578125
130692.5107421875
131926.822265625
133175.47265625
134437.0546875
135749.052734375
137162.775390625
138669.6572265625
140180.9072265625
141599.205078125
142893.4189453125
144094.9990234375
145252.90625
146416.3271484375
147633.580078125
148926.2333984375
150265.1552734375
151598.9658203125
152911.0966796875
154237.8359375
155637.552734375
157158.2998046875
158828.49609375
160659.8076171875
162659.3203125
164850.2333984375
167273.7138671875
169954.5908203125
172868.482421875
175954.22265625
179151.6669921875
182416.8564453125
185716.572265625
189032.7119140625
192365.091796875
195705.998046875
199016.8330078125
202254.7353515625
205417.0205078125
208526.7109375
211569.2841796875
214472.8232421875
217153.609375
219537.0205078125
221505.615234375
222865.85546875
223432.54296875
223174.9306640625
222271.013671875
221009.087890625
219626.70703125
218210.1220703125
216697.8994140625
214955.1591796875
212861.8115234375
210369.0693359375
207506.6796875
204357.5400390625
201029.021484375
197632.1630859375
194263.0439453125
190987.6240234375
187839.90234375
184831.662109375
181959.6787109375
179206.275390625
176544.306640625
173951.7587890625
171425.7431640625
168987.259765625
166679.9873046875
164562.9287109375
162686.0224609375
161052.701171875
159605.5498046875
158265.7060546875
156997.7021484375
155830.9609375
154813.66015625
153955.62890625
153224.916015625
152586.544921875
152021.1865234375
151502.962890625
150978.974609375
150387.015625
149694.2861328125
148918.8837890625
148119.11328125
147358.4677734375
146664.9892578125
146013.970703125
145353.1103515625
144648.029296875
143904.3896484375
143156.939453125
142451.201171875
141826.0703125
141286.826171875
140793.240234375
140305.6611328125
139858.640625
139564.7294921875
139525.322265625
139753.98828125
140199.12109375
140810.45703125
141553.07421875
142381.8974609375
143247.5302734375
144121.8759765625
144982.044921875
145774.3017578125
146433.55078125
146941.8330078125
147333.0849609375
147637.9052734375
147861.669921875
148022.3896484375
148162.8837890625
148299.1474609375
148386.0029296875
148355.705078125
148165.5048828125
147792.8232421875
147222.720703125
146474.98046875
145618.3310546875
144720.6904296875
143797.89453125
142836.8798828125
141845.6494140625
140840.8203125
139800.390625
138675.064453125
137449.9423828125
136163.1435546875
134864.1923828125
133586.310546875
132356.6015625
131189.5673828125
130056.6708984375
128900.87109375
127709.3125
126552.71875
125532.3798828125
124702.701171875
124061.0712890625
123594.3994140625
123308.587890625
123214.73046875
123303.2734375
123533.4560546875
123843.6982421875
124181.78515625
124536.0068359375
124931.044921875
125384.2890625
125873.4541015625
126358.71875
126832.2626953125
127334.6650390625
127924.646484375
128641.8056640625
129494.6494140625
130468.25
131533.1240234375
132649.0205078125
133765.8173828125
134825.55078125
135772.658203125
136576.7392578125
137256.658203125
137881.6630859375
138535.8798828125
139266.6611328125
140061.615234375
140876.8505859375
141683.0966796875
142475.69921875
143244.349609375
143952.15234375
144552.2763671875
145012.5302734375
145321.5439453125
145498.5302734375
145617.697265625
145797.828125
146125.75390625
146585.5419921875
147085.5380859375
147552.7421875
147978.4404296875
148382.7568359375
148775.9384765625
149159.8896484375
149526.603515625
149839.9375
150059.5703125
150210.5556640625
150397.470703125
150717.7412109375
151183.904296875
151756.9404296875
152418.4658203125
153157.2734375
153905.29296875
154557.6533203125
155078.5625
155549.0068359375
156089.953125
156763.486328125
157557.697265625
158431.7646484375
159349.2744140625
160288.3681640625
161245.9169921875
162225.7177734375
163213.2734375
164180.28515625
165129.2919921875
166113.8603515625
167187.4765625
168336.900390625
169484.26953125
170551.4052734375
171509.921875
172381.32421875
173214.984375
174066.8740234375
174973.283203125
175927.2587890625
176884.5263671875
177797.1943359375
178637.79296875
179394.32421875
180060.2138671875
180642.3408203125
181170.7216796875
181680.806640625
182176.0927734375
182614.392578125
182943.541015625
183154.3642578125
183288.3505859375
183382.3359375
183411.197265625
183301.5029296875
183005.244140625
182545.3671875
181980.033203125
181335.2705078125
180587.4521484375
179703.3583984375
178677.33203125
177526.779296875
176268.708984375
174914.126953125
173483.55859375
172020.61328125
170583.9208984375
169217.5263671875
167922.5068359375
166659.21484375
165381.0517578125
164063.357421875
162700.94921875
161297.1357421875
159875.2734375
158490.17578125
157194.482421875
155982.279296875
154790.2822265625
153573.693359375
152365.0751953125
151239.4794921875
150239.044921875
149361.11328125
148606.57421875
147989.984375
147483.9228515625
146993.3583984375
146426.169921875
145780.1767578125
145134.09765625
144565.5263671875
144112.9404296875
143809.2802734375
143695.2578125
143766.6337890625
143939.2568359375
144106.94921875
144227.345703125
144326.0830078125
144433.3955078125
144560.1513671875
144738.7314453125
145040.1533203125
145519.142578125
146160.869140625
146905.1904296875
147706.8740234375
148543.36328125
149373.0087890625
150125.9990234375
150758.7880859375
151306.1044921875
151863.6435546875
152520.9453125
153317.125
154251.1962890625
155304.7568359375
156421.4658203125
157456.068359375
158174.787109375
158358.4111328125
157941.86328125
157060.57421875
155959.8701171875
154860.3125
153888.962890625
153082.4873046875
152402.1865234375
151745.474609375
150986.9541015625
150045.84375
148925.392578125
147695.4873046875
146449.189453125
145267.4287109375
144190.33984375
143193.298828125
142193.6513671875
141103.845703125
139897.63671875
138634.998046875
137425.59765625
136360.462890625
135463.6767578125
134698.2333984375
134012.4501953125
133376.16796875
132776.5302734375
132201.505859375
131650.3056640625
131153.16796875
130752.5087890625
130453.734375
130210.4482421875
129967.5673828125
129707.072265625
129447.4267578125
129219.8115234375
129061.5498046875
129016.1494140625
129113.1728515625
129346.8662109375
129689.0029296875
130122.4423828125
130650.763671875
131277.310546875
131987.7587890625
132753.908203125
133543.7294921875
134326.33203125
135077.787109375
135789.2431640625
136470.19921875
137146.81640625
137857.8720703125
138642.8271484375
139523.830078125
140500.4052734375
141561.7373046875
142690.8994140625
143849.734375
144978.9189453125
146037.0576171875
147034.900390625
148010.9130859375
148977.2646484375
149913.6923828125
150817.3427734375
151736.478515625
152745.6396484375
153898.4296875
155200.11328125
156599.603515625
158001.111328125
159313.5625
160514.30859375
161656.6123046875
162803.3408203125
163965.6591796875
165114.494140625
166227.9873046875
167305.4052734375
168354.7421875
169401.6962890625
170505.84765625
171730.79296875
173082.7041015625
174495.005859375
175883.2119140625
177203.3447265625
178454.912109375
179648.9423828125
180789.939453125
181879.353515625
182920.7705078125
183923.76171875
184913.3251953125
185933.3544921875
187024.970703125
188186.06640625
189346.84375
190392.7236328125
191228.8408203125
191837.6806640625
192276.66796875
192615.6259765625
192876.638671875
193033.50390625
193056.279296875
192941.21875
192700.6962890625
192341.78515625
191864.0009765625
191275.390625
190612.6904296875
189951.1376953125
189383.3095703125
188961.8935546875
188649.7060546875
188334.8193359375
187902.5634765625
187287.4970703125
186459.033203125
185384.7763671875
184036.857421875
182435.734375
180671.1748046875
178869.814453125
177137.6806640625
175521.8271484375
174010.1689453125
172560.4384765625
171134.1162109375
169714.7236328125
168311.9951171875
166967.7890625
165761.9091796875
164794.9716796875
164144.3935546875
163825.2421875
163782.0703125
163901.2548828125
164029.5859375
164012.47265625
163755.869140625
163266.513671875
162621.203125
161888.572265625
161082.9228515625
160189.6328125
159219.787109375
158231.4921875
157305.517578125
156510.166015625
155888.6328125
155468.3447265625
155265.3330078125
155265.814453125
155407.068359375
155599.0263671875
155783.279296875
155965.0087890625
156173.5322265625
156401.48046875
156609.212890625
156793.59765625
157026.3134765625
157403.3671875
157964.0537109375
158671.2900390625
159460.552734375
160289.2392578125
161144.01953125
162029.8193359375
162972.443359375
164022.630859375
165231.21484375
166602.9482421875
168076.6513671875
169561.1923828125
170994.5185546875
172363.48046875
173668.5205078125
174883.7587890625
175962.3349609375
176873.4599609375
177622.912109375
178243.4580078125
178779.1298828125
179272.095703125
179738.5419921875
180143.7099609375
180410.8984375
180464.7802734375
180261.9990234375
179784.5712890625
179031.6455078125
178040.9150390625
176906.6396484375
175745.9189453125
174630.8916015625
173552.9365234375
172446.8974609375
171241.0556640625
169892.7724609375
168403.3447265625
166818.8076171875
165214.1962890625
163661.671875
162199.91796875
160827.228515625
159523.984375
158284.509765625
157125.14453125
156056.4150390625
155052.2548828125
154062.40234375
153062.9814453125
152086.5888671875
151196.6591796875
150439.3994140625
149819.505859375
149298.83203125
148801.6748046875
148241.994140625
147579.44140625
146852.0205078125
146135.6083984375
145472.91796875
144858.07421875
144278.5380859375
143737.0498046875
143229.1982421875
142735.962890625
142255.16015625
141813.0869140625
141429.9267578125
141106.5263671875
140870.0380859375
140790.9755859375
140889.099609375
141013.6552734375
140865.2216796875
140177.8935546875
138895.2158203125
137187.6435546875
135323.7109375
133514.7978515625
131836.8505859375
130264.78515625
128779.830078125
127446.15234375
126373.369140625
125606.201171875
125072.2890625
124644.66796875
124233.3544921875
123807.0390625
123358.6640625
122887.4609375
122410.19140625
121961.0009765625
121571.6484375
121260.37890625
121031.7431640625
120866.3173828125
120711.880859375
120509.1337890625
120238.0517578125
119928.2255859375
119617.7177734375
119312.7197265625
118992.9189453125
118644.2705078125
118278.453125
117931.2578125
117652.298828125
117484.28515625
117430.2255859375
117435.6953125
117418.9599609375
117336.0029296875
117219.9208984375
117148.6337890625
117166.35546875
117238.3955078125
117289.2021484375
117281.333984375
117243.22265625
117215.6484375
117189.7978515625
117117.447265625
116975.16796875
116797.3447265625
116644.3916015625
116555.8720703125
116537.787109375
116576.4736328125
116653.94921875
116760.69140625
116900.2705078125
117069.23828125
117226.8603515625
117303.4208984375
117255.529296875
117105.861328125
116919.08203125
116751.3740234375
116634.744140625
116589.921875
116624.23046875
116718.3701171875
116838.4189453125
116964.6171875
117095.3203125
117228.919921875
117364.296875
117518.0283203125
117715.8701171875
117960.974609375
118231.6298828125
118516.5908203125
118830.0625
119183.3798828125
119568.73046875
119989.6318359375
120485.37890625
121098.90234375
121831.265625
122650.3876953125
123534.0791015625
124477.1728515625
125460.0009765625
126441.3779296875
127396.6162109375
128348.5126953125
129350.6357421875
130444.5859375
131630.5615234375
132865.072265625
134086.21875
135259.3798828125
136409.1259765625
137597.99609375
138868.3955078125
140216.380859375
141629.912109375
143138.23828125
144802.7177734375
146656.0458984375
148662.205078125
150741.0419921875
152823.568359375
154875.54296875
156874.37890625
158781.009765625
160544.2841796875
162124.9912109375
163505.177734375
164681.896484375
165669.7705078125
166507.7412109375
167239.53125
167876.5830078125
168395.306640625
168776.7783203125
169024.8017578125
169129.6455078125
169043.2421875
168724.615234375
168194.380859375
167507.748046875
166685.9599609375
165722.8916015625
164661.521484375
163607.48828125
162637.4716796875
161732.708984375
160838.3134765625
159959.865234375
159161.58984375
158488.544921875
157936.1884765625
157491.7978515625
157160.8759765625
156941.505859375
156806.564453125
156730.3525390625
156713.326171875
156766.0361328125
156885.2978515625
157063.1376953125
157309.970703125
157652.392578125
158106.40625
158656.3935546875
159256.4873046875
159850.056640625
160395.404296875
160882.326171875
161329.1298828125
161767.466796875
162229.3876953125
162738.01171875
163299.3818359375
163906.58984375
164560.451171875
165281.80078125
166094.384765625
167001.953125
167992.4326171875
169051.85546875
170150.80078125
171223.4423828125
172195.001953125
173047.2548828125
173839.7578125
174651.09375
175508.439453125
176382.1064453125
177233.421875
178053.2919921875
178862.568359375
179686.533203125
180523.58984375
181334.8447265625
182078.703125
182764.33984375
183453.138671875
184191.1484375
184955.87109375
185690.759765625
186376.986328125
187038.978515625
187682.9677734375
188268.3564453125
188758.294921875
189177.86328125
189602.591796875
190098.7626953125
190687.33984375
191353.92578125
192072.365234375
192817.0107421875
193567.359375
194311.4638671875
195046.685546875
195779.3916015625
196525.1953125
197302.3818359375
198116.6591796875
198955.662109375
199808.669921875
200690.2412109375
201628.3095703125
202618.2314453125
203597.32421875
204480.537109375
205225.17578125
205856.9169921875
206439.8974609375
207036.5810546875
207692.1162109375
208425.4033203125
209209.6259765625
209972.302734375
210641.361328125
211196.8955078125
211669.44921875
212099.26171875
212520.2236328125
212972.24609375
213483.375
214020.1962890625
214490.203125
214826.6611328125
215054.7568359375
215244.2392578125
215411.6572265625
215508.4267578125
215504.96484375
215447.392578125
215414.1787109375
215440.205078125
215500.3271484375
215551.8876953125
215577.857421875
215598.1767578125
215650.3388671875
215750.3681640625
215864.1201171875
215926.4287109375
215897.673828125
215794.6123046875
215663.0810546875
215537.7578125
215440.341796875
215399.830078125
215452.828125
215629.83984375
215956.6220703125
216456.966796875
217126.46875
217903.859375
218697.7783203125
219456.19140625
220191.5224609375
220924.4716796875
221624.240234375
222233.2412109375
222747.5888671875
223243.8193359375
223810.15234375
224462.2392578125
225137.47265625
225760.927734375
226300.27734375
226763.51953125
227170.3916015625
227538.712890625
227880.9423828125
228193.111328125
228451.1591796875
228632.9755859375
228738.5224609375
228770.685546875
228704.603515625
228511.33984375
228227.1787109375
227970.7373046875
227858.3095703125
227906.1201171875
228034.37890625
228155.1767578125
228226.2890625
228226.4453125
228128.7724609375
227931.03515625
227688.0615234375
227475.5029296875
227321.53515625
227199.447265625
227087.5595703125
227007.73828125
226992.3671875
227036.8525390625
227109.578125
227203.3173828125
227356.4677734375
227618.7109375
228004.0615234375
228478.716796875
228989.591796875
229509.3046875
230064.1396484375
230716.0654296875
231504.77734375
232407.2509765625
233367.55859375
234365.97265625
235436.94140625
236608.2529296875
237843.263671875
239065.064453125
240226.576171875
241333.6025390625
242408.251953125
243465.7919921875
244538.521484375
245690.328125
246974.505859375
248378.4189453125
249826.5166015625
251238.1220703125
252573.5009765625
253833.517578125
255042.1943359375
256245.4306640625
257513.095703125
258912.59765625
260458.2919921875
262083.8974609375
263675.73828125
265144.7783203125
266471.4365234375
267686.7138671875
268825.8271484375
269914.037109375
270989.4931640625
272114.7568359375
273349.447265625
274710.8408203125
276157.6806640625
277600.42578125
278927.5859375
280044.0751953125
280905.8515625
281521.7666015625
281922.2705078125
282134.42578125
282185.7392578125
282108.3857421875
281918.11328125
281596.9052734375
281118.2998046875
280494.5029296875
279788.8662109375
279080.8916015625
278423.7529296875
277826.7158203125
277260.8037109375
276679.755859375
276051.0654296875
275375.21875
274667.927734375
273919.21484375
273078.7373046875
272093.509765625
270966.2109375
269775.99609375
268634.587890625
267610.13671875
266689.4755859375
265819.1474609375
264979.2099609375
264200.6376953125
263510.76171875
262892.8642578125
262322.6552734375
261821.6728515625
261436.666015625
261170.4296875
260970.1171875
260793.6123046875
260659.5888671875
260618.3291015625
260693.791015625
260866.6142578125
261094.5830078125
261336.0986328125
261572.7578125
261829.484375
262165.095703125
262630.703125
263241.2607421875
263981.1826171875
264802.6005859375
265597.884765625
266209.6796875
266523.7421875
266566.6279296875
266492.2763671875
266467.736328125
266584.162109375
266867.07421875
267331.51953125
267999.29296875
268869.8662109375
269892.01171875
270971.1474609375
272012.927734375
272976.3193359375
273893.67578125
274834.7509765625
275845.8203125
276921.90234375
278029.189453125
279141.3154296875
280254.435546875
281381.8369140625
282541.4814453125
283742.046875
284976.5048828125
286234.505859375
287522.9033203125
288866.220703125
290281.333984375
291755.578125
293255.2236328125
294757.896484375
296280.00390625
297874.1728515625
299593.693359375
301453.1181640625
303428.4755859375
305501.951171875
307695.75390625
310045.6845703125
312546.015625
315142.5068359375
317789.0830078125
320502.6787109375
323360.671875
326454.052734375
329835.8818359375
333484.283203125
337294.9521484375
341121.4794921875
344844.14453125
348407.2490234375
351798.7138671875
355017.083984375
358070.5380859375
360984.8330078125
363779.6728515625
366432.8388671875
368881.4287109375
371058.1923828125
372918.2685546875
374442.6943359375
375641.705078125
376558.7919921875
377252.7958984375
377768.9560546875
378138.4189453125
378401.9619140625
378606.16015625
378762.814453125
378833.859375
378777.7314453125
378599.3671875
378336.9306640625
378013.1416015625
377625.4326171875
377175.3935546875
376673.0849609375
376104.9306640625
375428.33984375
374617.111328125
373691.8701171875
372685.7197265625
371596.3349609375
370394.650390625
369066.9951171875
367620.6181640625
366056.47265625
364371.8271484375
362593.9208984375
360777.6435546875
358954.3623046875
357104.9306640625
355192.2734375
353189.1015625
351052.9873046875
348709.951171875
346111.7998046875
343308.171875
340428.287109375
337587.3369140625
334831.005859375
332160.130859375
329566.6015625
327033.7275390625
324538.505859375
322080.1435546875
319690.0517578125
317398.302734375
315208.357421875
313119.1787109375
311150.498046875
309326.447265625
307654.8056640625
306146.048828125
304829.1455078125
303707.6611328125
302707.1884765625
301711.4072265625
300667.138671875
299630.2001953125
298696.857421875
297912.02734375
297253.7900390625
296678.833984375
296159.0546875
295693.107421875
295313.5048828125
295075.697265625
295005.5263671875
295044.2587890625
295067.154296875
294979.6240234375
294796.1875
294615.8857421875
294520.0615234375
294500.068359375
294482.0390625
294408.8759765625
294288.556640625
294169.93359375
294089.775390625
294051.5068359375
294041.818359375
294047.017578125
294049.296875
294022.796875
293947.05078125
293820.4912109375
293649.7724609375
293426.044921875
293123.970703125
292733.0244140625
292285.0859375
291838.41796875
291426.1796875
291021.60546875
290556.890625
289973.8798828125
289252.6630859375
288397.708984375
287413.7333984375
286305.982421875
285096.3828125
283825.3505859375
282536.0185546875
281263.4931640625
280035.5234375
278866.6337890625
277742.43359375
276621.4423828125
275470.337890625
274301.0361328125
273164.455078125
272104.8779296875
271128.0576171875
270216.3798828125
269360.12109375
268554.2412109375
267765.119140625
266924.939453125
265983.048828125
264965.5302734375
263972.3056640625
263108.298828125
262415.2216796875
261859.7060546875
261370.2490234375
260882.3037109375
260366.388671875
259834.2314453125
259323.2138671875
258868.1328125
258480.1455078125
258143.328125
257819.05859375
257449.103515625
256963.1708984375
256291.9892578125
255370.1376953125
254123.31640625
252465.1328125
250326.8203125
247702.607421875
244669.1171875
241360.8935546875
237922.0361328125
234466.923828125
231071.322265625
227790.912109375
224679.529296875
221780.9765625
219105.9130859375
216631.30078125
214329.779296875
212192.7314453125
210224.0087890625
208426.3154296875
206800.7578125
205344.2919921875
204036.9892578125
202847.3154296875
201763.169921875
200800.796875
199964.69921875
199215.220703125
198500.4130859375
197808.0146484375
197159.76953125
196566.599609375
196022.376953125
195533.1962890625
195109.1669921875
194719.98828125
194299.1787109375
193812.775390625
193298.390625
192821.6669921875
192418.494140625
192091.2802734375
191829.5517578125
191610.5859375
191404.29296875
191205.123046875
191047.7158203125
190976.484375
191015.8857421875
191178.6005859375
191474.4248046875
191898.318359375
192446.728515625
193166.431640625
194144.501953125
195423.6337890625
196985.8193359375
198859.248046875
201132.7734375
203701.025390625
205996.6787109375
207159.1884765625
206623.3173828125
204550.9990234375
201669.966796875
198750.2509765625
196256.87890625
194358.6474609375
193060.7861328125
192272.609375
191857.9072265625
191717.5048828125
191819.72265625
192139.4853515625
192616.4677734375
193208.9140625
193948.4130859375
194890.9755859375
196032.90234375
197323.9794921875
198757.7109375
200397.716796875
202299.314453125
204439.81640625
206745.466796875
209156.501953125
211634.208984375
214121.3115234375
216536.564453125
218817.7275390625
220945.2724609375
222910.6396484375
224678.0576171875
226194.0107421875
227425.51171875
228374.1884765625
229057.861328125
229493.3779296875
229697.3544921875
229691.0126953125
229501.20703125
229164.75390625
228733.2890625
228267.1728515625
227823.8173828125
227455.267578125
227208.490234375
227111.5400390625
227157.5634765625
227315.1708984375
227558.7099609375
227880.931640625
228279.9208984375
228750.4716796875
229289.61328125
229891.9833984375
230536.056640625
231197.853515625
231888.314453125
232651.353515625
233503.2763671875
234393.3505859375
235250.7705078125
236055.75
236831.478515625
237573.7470703125
238229.30078125
238753.6484375
239156.3759765625
239469.6005859375
239696.5966796875
239816.681640625
239825.3623046875
239741.51953125
239577.24609375
239321.3759765625
238954.3701171875
238464.7822265625
237851.4794921875
237126.7099609375
236323.48828125
235490.0869140625
234672.302734375
233906.009765625
233221.1123046875
232631.3115234375
232109.931640625
231592.748046875
231024.6904296875
230400.78515625
229749.9794921875
229090.7353515625
228430.1845703125
227808.287109375
227305.66015625
226974.6748046875
226772.220703125
226592.2265625
226372.576171875
226151.9296875
226016.6201171875
226014.3330078125
226134.689453125
226354.455078125
226672.4599609375
227100.01171875
227639.46875
228280.908203125
229006.1923828125
229786.4248046875
230584.541015625
231373.560546875
232154.177734375
232950.125
233784.2783203125
234656.2060546875
235535.51953125
236373.3095703125
237126.6552734375
237782.302734375
238360.8779296875
238897.296875
239416.16015625
239922.8623046875
240408.7392578125
240855.025390625
241234.4521484375
241523.2431640625
241718.4970703125
241830.5361328125
241840.6474609375
241674.0927734375
241248.279296875
240569.5595703125
239766.068359375
238994.78515625
238313.83203125
237665.2568359375
236977.7958984375
236247.8125
235499.5029296875
234699.5400390625
233757.5986328125
232613.4716796875
231294.1376953125
229879.662109375
228440.7236328125
227022.10546875
225659.15234375
224375.2001953125
223157.8359375
221953.1923828125
220692.6005859375
219327.640625
217850.251953125
216294.48828125
214724.3134765625
213214.3095703125
211834.337890625
210640.7412109375
209661.1962890625
208870.005859375
208183.046875
207502.3564453125
206785.748046875
206070.45703125
205417.65234375
204837.861328125
204288.7353515625
203752.6640625
203298.2236328125
203040.1435546875
203030.8623046875
203197.111328125
203383.318359375
203453.755859375
203365.4052734375
203170.0908203125
202961.2275390625
202806.2138671875
202710.7470703125
202640.0009765625
202567.1083984375
202489.462890625
202403.146484375
202290.8310546875
202151.3564453125
202017.46484375
201915.025390625
201816.3583984375
201666.853515625
201457.53125
201240.4267578125
201065.240234375
200929.5146484375
200806.6826171875
200701.353515625
200656.7822265625
200718.2744140625
200900.7119140625
201175.9453125
201473.9072265625
201708.080078125
201823.83984375
201825.3828125
201748.8505859375
201620.3154296875
201457.7197265625
201305.7021484375
201239.36328125
201319.1259765625
201550.853515625
201896.0869140625
202308.42578125
202746.2392578125
203158.3330078125
203485.2158203125
203698.609375
203841.0
204008.8740234375
204283.04296875
204676.5986328125
205150.328125
205658.64453125
206160.4013671875
206600.7734375
206924.7998046875
207127.7001953125
207273.2724609375
207447.791015625
207707.4873046875
208074.2392578125
208549.0361328125
209096.1875
209627.13671875
210039.5908203125
210289.0029296875
210412.853515625
210486.1298828125
210567.224609375
210682.83203125
210836.8515625
211012.341796875
211169.36328125
211257.884765625
211245.3466796875
211136.6123046875
210964.1435546875
210751.7451171875
210489.880859375
210158.9580078125
209777.94921875
209409.8369140625
209103.984375
208844.6318359375
208570.9619140625
208237.9453125
207842.5517578125
207403.671875
206942.27734375
206480.8466796875
206041.8017578125
205642.525390625
205301.625
205041.5888671875
204865.0107421875
204732.380859375
204586.67578125
204401.8359375
204188.5458984375
203955.798828125
203694.3359375
203402.146484375
203097.001953125
202790.01171875
202470.0625
202132.3134765625
201806.3291015625
201539.35546875
201361.609375
201277.6337890625
201277.0791015625
201340.900390625
201450.0244140625
201602.57421875
201813.884765625
202090.29296875
202417.068359375
202786.638671875
203227.236328125
203787.419921875
204498.640625
205363.7919921875
206372.33984375
207513.59765625
208783.5615234375
210187.8681640625
211720.5693359375
213319.349609375
214854.28515625
216190.2939453125
217269.16796875
218127.2880859375
218852.830078125
219553.322265625
220350.9501953125
221352.703125
222580.201171875
223928.654296875
225218.185546875
226306.4248046875
227170.54296875
227900.9287109375
228627.6171875
229448.2763671875
230406.65625
231506.16015625
232709.88671875
233922.9541015625
235009.0859375
235863.3408203125
236480.7470703125
236957.015625
237441.869140625
238101.71484375
239087.10546875
240466.830078125
242159.140625
243944.525390625
245575.2509765625
246895.9931640625
247894.2392578125
248677.4384765625
249411.931640625
250251.025390625
251283.318359375
252527.740234375
253955.1171875
255492.74609375
257023.77734375
258434.8583984375
259698.3291015625
260895.96875
262147.9736328125
263532.998046875
265082.0205078125
266811.2138671875
268722.6103515625
270787.37109375
272960.697265625
275195.564453125
277394.5419921875
279352.8994140625
280815.7216796875
281640.767578125
281898.0390625
281799.8154296875
281563.9111328125
281362.5732421875
281338.978515625
281559.7919921875
281897.5361328125
282006.1884765625
281494.8369140625
280174.81640625
278157.4853515625
275734.0498046875
273174.3564453125
270610.990234375
268049.0927734375
265437.55078125
262735.6884765625
259950.0732421875
257134.8662109375
254357.3095703125
251650.462890625
248989.287109375
246308.556640625
243545.630859375
240673.6318359375
237706.3388671875
234684.8447265625
231664.373046875
228701.068359375
225828.0947265625
223034.103515625
220277.6220703125
217536.146484375
214834.4873046875
212214.73828125
209691.6953125
207258.58984375
204926.3994140625
202724.8515625
200659.802734375
198700.2744140625
196822.931640625
195047.33203125
193412.4375
191940.01953125
190639.0009765625
189523.6640625
188601.05078125
187851.5908203125
187243.181640625
186753.5361328125
186361.59765625
186035.859375
185759.8173828125
185560.8125
185493.01171875
185605.73828125
185948.2314453125
186578.6923828125
187533.3544921875
188813.953125
190449.818359375
192520.15234375
194986.8037109375
197457.8701171875
199215.724609375
199610.5751953125
198488.8759765625
196268.291015625
193648.2978515625
191255.1875
189452.978515625
188331.25
187792.748046875
187677.8359375
187862.0205078125
188283.25
188926.5791015625
189814.0908203125
190986.1064453125
192445.58203125
194116.6826171875
195891.0458984375
197725.43359375
199672.5693359375
201808.69140625
204149.4853515625
206643.8193359375
209230.9951171875
211890.671875
214646.71875
217537.8955078125
220588.353515625
223795.5986328125
227121.87109375
230473.541015625
233699.783203125
236657.373046875
239307.537109375
241737.529296875
244074.78125
246397.7744140625
248731.740234375
251073.5419921875
253362.51171875
255445.6513671875
257135.38671875
258327.3427734375
259055.02734375
259453.927734375
259713.416015625
260050.5830078125
260672.2080078125
261729.2978515625
263300.822265625
265388.2216796875
267907.673828125
270763.0849609375
274010.6005859375
277857.923828125
282262.6474609375
286436.044921875
288947.703125
288614.88671875
285414.53125
280525.287109375
275540.4697265625
271683.96484375
269550.8828125
269107.310546875
269597.1748046875
269584.6328125
267530.974609375
262678.5400390625
255482.7734375
247206.923828125
239118.1708984375
231979.583984375
226041.5537109375
221244.494140625
217373.3974609375
214166.8330078125
211426.67578125
209061.39453125
207024.4775390625
205247.0869140625
203655.822265625
202223.5498046875
200966.9892578125
199911.6279296875
199083.595703125
198509.4267578125
198185.8076171875
198062.943359375
198090.1689453125
198266.2978515625
198616.4453125
199133.17578125
199765.13671875
200436.263671875
201039.5107421875
201448.39453125
201603.7568359375
201583.2373046875
201524.896484375
201481.4765625
201401.345703125
201239.1474609375
201008.5888671875
200724.0908203125
200382.6611328125
200039.94921875
199828.271484375
199846.69921875
200080.818359375
200465.9365234375
200978.71484375
201639.7060546875
202492.107421875
203618.0654296875
205113.7841796875
207015.1435546875
209325.259765625
212154.234375
215744.3232421875
220335.25390625
226149.8203125
233513.2626953125
242574.060546875
252433.8681640625
260625.357421875
264055.275390625
260997.134765625
252303.15234375
240700.2900390625
229020.0478515625
218995.923828125
211196.6259765625
205483.3759765625
201394.07421875
198410.7138671875
196162.529296875
194452.443359375
193126.8134765625
192012.3837890625
190992.56640625
190051.0634765625
189203.490234375
188451.93359375
187827.125
187397.51171875
187195.2861328125
187187.52734375
187350.2490234375
187712.5263671875
188285.9892578125
188995.818359375
189730.51171875
190450.5966796875
191239.59375
192264.6865234375
193647.732421875
195268.609375
196658.2763671875
197190.0166015625
196505.31640625
194792.2998046875
192648.34765625
190699.857421875
189346.9541015625
188772.1455078125
189085.251953125
190426.712890625
192894.7646484375
196267.7216796875
199766.541015625
202274.2734375
203046.1708984375
202294.8916015625
201046.76953125
200482.263671875
201487.810546875
204607.5751953125
209878.40234375
216360.1689453125
222058.044921875
224844.2861328125
223793.78515625
219689.806640625
214322.5517578125
209434.81640625
206192.1376953125
205117.8056640625
206007.0029296875
207843.4130859375
209146.646484375
208758.033203125
206462.505859375
202940.638671875
199199.796875
196020.509765625
193744.81640625
192341.158203125
191546.9462890625
191002.26953125
190389.4130859375
189560.3564453125
188568.001953125
187562.96484375
186654.9677734375
185877.623046875
185255.43359375
184843.310546875
184683.5576171875
184770.107421875
185080.70703125
185610.98046875
186371.01953125
187413.134765625
188871.470703125
190828.0625
192986.443359375
194529.53125
194509.2275390625
192514.828125
188972.181640625
184817.7265625
180941.7763671875
177873.994140625
175771.0869140625
174532.5087890625
173958.8916015625
173905.56640625
174319.16796875
175148.5869140625
176296.7177734375
177690.8076171875
179333.3662109375
181257.7158203125
183520.083984375
186274.19921875
189761.865234375
194207.091796875
199855.7880859375
207089.54296875
216052.171875
225690.0830078125
233272.345703125
235506.4755859375
230683.0478515625
219882.048828125
206127.48828125
192471.8759765625
180737.650390625
171478.46484375
164497.57421875
159283.4912109375
155295.5849609375
152152.3515625
149637.4814453125
147571.845703125
145772.203125
144142.8046875
142709.8291015625
141519.3017578125
140550.9765625
139749.4296875
139077.072265625
138502.0498046875
137972.890625
137430.6044921875
136821.6640625
136096.2275390625
135230.953125
134261.2412109375
133259.1064453125
132278.6376953125
131353.8359375
130532.9853515625
129854.412109375
129279.7900390625
128703.9892578125
128046.0986328125
127289.9580078125
126436.98046875
125489.70703125
124511.107421875
123633.8837890625
122949.0859375
122408.4052734375
121878.1259765625
121268.6435546875
120568.2802734375
119758.88671875
118739.5244140625
117349.42578125
115465.376953125
113095.79296875
110407.0751953125
107663.67578125
105125.9716796875
102969.90234375
101239.501953125
99813.279296875
98422.0009765625
96776.544921875
94747.736328125
92438.98828125
90090.8349609375
87932.7861328125
86105.3544921875
84646.3662109375
83495.234375
82530.474609375
81647.3955078125
80809.306640625
80030.17578125
79343.6162109375
78798.9130859375
78428.2119140625
78162.0537109375
77807.27734375
77176.74609375
76254.16796875
75204.6982421875
74236.3271484375
73489.5693359375
73041.359375
72930.662109375
73123.7158203125
73478.982421875
73804.412109375
73985.4228515625
74068.5029296875
74215.1298828125
74551.2861328125
75038.455078125
75492.5595703125
75742.7919921875
75772.171875
75704.5966796875
75685.20703125
75802.1015625
76095.2861328125
76571.08984375
77174.3544921875
77777.1591796875
78235.49609375
78468.6337890625
78490.5771484375
78391.0771484375
78307.6416015625
78404.201171875
78841.498046875
79728.6767578125
81064.75
82701.18359375
84374.1865234375
85825.541015625
86948.5634765625
87849.1298828125
88773.2685546875
89962.111328125
91534.5087890625
93447.7841796875
95522.470703125
97495.3798828125
99085.44921875
100082.8369140625
100456.54296875
100412.1123046875
100305.9169921875
100425.9423828125
100802.9853515625
101221.8359375
101417.8232421875
101278.4482421875
100903.048828125
100524.6513671875
100380.6484375
100601.0087890625
101153.482421875
101868.162109375
102522.3564453125
102928.126953125
102984.18359375
102698.59765625
102189.7626953125
101649.5302734375
101269.2021484375
101169.6064453125
101373.76171875
101820.2333984375
102397.3720703125
102988.9619140625
103520.416015625
103984.2001953125
104435.75
104973.6806640625
105715.771484375
106764.986328125
108160.3740234375
109825.357421875
111546.2744140625
113028.01953125
114044.05859375
114599.6572265625
114955.8564453125
115461.2119140625
116344.7236328125
117664.6708984375
119393.3994140625
121439.7392578125
123543.2412109375
125232.9892578125
126028.8466796875
125762.0029296875
124711.599609375
123434.9814453125
122466.1552734375
122118.986328125
122456.173828125
123336.1552734375
124471.2490234375
125515.2861328125
126198.8330078125
126450.1591796875
126407.646484375
126312.724609375
126379.91015625
126735.8017578125
127417.6787109375
128376.5498046875
129489.671875
130621.2197265625
131697.2001953125
132712.546875
133677.533203125
134603.25
135550.9921875
136637.9189453125
137933.4990234375
139353.7177734375
140693.8505859375
141777.1650390625
142572.958984375
143198.6572265625
143836.3896484375
144626.36328125
145589.595703125
146629.5078125
147610.1767578125
148425.6787109375
148992.857421875
149219.017578125
149027.10546875
148406.8779296875
147402.443359375
146054.025390625
144391.951171875
142479.98828125
140401.2548828125
138172.775390625
135713.86328125
132929.9033203125
129802.6455078125
126382.416015625
122736.7978515625
118950.5302734375
115146.0556640625
111444.837890625
107902.146484375
104511.3955078125
101269.978515625
98206.7666015625
95343.724609375
92667.7080078125
90155.23046875
87800.4736328125
85604.1796875
83552.97265625
81622.0830078125
79782.919921875
77997.826171875
76225.7841796875
74449.73046875
72685.8203125
70951.173828125
69236.400390625
67530.36328125
65861.6708984375
64287.5390625
62837.7421875
61490.01171875
60205.2001953125
58963.5029296875
57753.470703125
56548.9306640625
55326.0419921875
54097.5693359375
52901.9619140625
51751.9111328125
50617.16796875
49474.3486328125
48359.9033203125
47354.3876953125
46517.01953125
45847.642578125
45307.365234375
44859.359375
44488.7490234375
44200.5732421875
44007.7099609375
43910.4560546875
43878.703125
43863.3994140625
43839.501953125
43834.947265625
43900.53515625
44041.5654296875
44187.3447265625
44244.123046875
44184.9326171875
44081.287109375
44041.1103515625
44122.8212890625
44318.7646484375
44609.58984375
45004.658203125
45518.333984375
46130.7783203125
46795.453125
47472.9453125
48133.0537109375
48733.916015625
49236.5498046875
49652.2080078125
50048.896484375
50489.9130859375
50976.8203125
51465.705078125
51924.5146484375
52353.5322265625
52757.1171875
53121.9853515625
53434.6787109375
53709.625
53987.958984375
54307.2978515625
54675.6513671875
55075.2197265625
55487.25
55905.5166015625
56323.4453125
56719.3251953125
57066.904296875
57355.087890625
57581.9248046875
57733.015625
57788.2607421875
57754.625
57668.7255859375
57553.7685546875
57393.9013671875
57167.7392578125
56884.771484375
56558.205078125
56155.3515625
55619.0517578125
54952.396484375
54250.8876953125
53620.8427734375
53071.92578125
52510.052734375
51836.8955078125
51042.78125
50201.7294921875
49395.7763671875
48661.2587890625
47997.1025390625
47390.2138671875
46812.4814453125
46215.1240234375
45564.861328125
44890.759765625
44264.978515625
43722.9560546875
43226.9072265625
42726.515625
42232.90625
41806.8193359375
41491.1552734375
41285.6201171875
41172.3662109375
41121.201171875
41064.029296875
40908.1884765625
40605.79296875
40197.1416015625
39770.173828125
39388.0302734375
39063.400390625
38781.0478515625
38520.7939453125
38263.1435546875
37989.798828125
37681.19140625
37310.453125
36849.67578125
36294.30078125
35678.3525390625
35055.7490234375
34463.4482421875
33900.775390625
33338.5458984375
32749.21875
32138.04296875
31545.734375
31010.298828125
30527.8779296875
30067.091796875
29619.4404296875
29206.376953125
28823.66796875
28406.6357421875
27877.458984375
27213.197265625
26444.6083984375
25605.189453125
24716.8798828125
23822.65625
22994.52734375
22289.9765625
21713.97265625
21231.357421875
20804.1494140625
20414.431640625
20068.6201171875
19787.8681640625
19582.208984375
19427.8046875
19279.345703125
19106.1962890625
18904.1533203125
18675.611328125
18422.7822265625
18165.9921875
17941.0078125
17762.0146484375
17610.181640625
17479.009765625
17408.1708984375
17440.765625
17557.599609375
17683.9580078125
17755.361328125
17747.1171875
17648.2158203125
17454.3564453125
17203.7060546875
16980.591796875
16852.2626953125
16822.0546875
16868.53515625
17003.0908203125
17246.5986328125
17561.791015625
17861.1318359375
18096.732421875
18305.046875
18538.658203125
18780.0361328125
18952.416015625
19003.939453125
18955.9228515625
18875.5009765625
18824.8203125
18833.03515625
18890.8330078125
18964.421875
19033.0302734375
19121.8701171875
19285.9296875
19553.7939453125
19895.6484375
20247.2294921875
20549.94921875
20765.1455078125
20875.765625
20899.037109375
20888.69921875
20899.3408203125
20943.5322265625
20997.9765625
21052.990234375
21136.072265625
21272.8740234375
21436.0224609375
21553.2236328125
21571.5439453125
21502.4033203125
21395.4658203125
21279.29296875
21146.4716796875
20996.1005859375
20862.57421875
20777.9638671875
20718.564453125
20623.6826171875
20476.6591796875
20338.5927734375
20278.4453125
20286.0166015625
20283.287109375
20219.7265625
20129.8505859375
20089.01171875
20135.431640625
20255.4873046875
20436.021484375
20705.5869140625
21108.9169921875
21642.68359375
22227.0302734375
22751.1484375
23152.8876953125
23455.6572265625
23733.3125
24050.1552734375
24435.8408203125
24896.181640625
25419.2451171875
25965.580078125
26474.072265625
26898.919921875
27243.9658203125
27555.0400390625
27877.9599609375
28226.037109375
28585.2578125
28943.5947265625
29310.2880859375
29707.0341796875
30144.4150390625
30609.6220703125
31074.2373046875
31509.3896484375
31896.787109375
32235.873046875
32543.9951171875
32840.5537109375
33124.201171875
33371.64453125
33564.6904296875
33711.751953125
33835.716796875
33946.5966796875
34031.60546875
34062.431640625
34003.9267578125
33828.900390625
33541.6640625
33180.8896484375
32783.73046875
32354.0537109375
31883.58984375
31394.9267578125
30934.4599609375
30518.314453125
30108.5546875
29651.302734375
29123.083984375
28539.833984375
27944.0107421875
27384.904296875
26877.9892578125
26365.7060546875
25744.9970703125
24959.453125
24053.0087890625
23121.2666015625
22232.712890625
21412.3212890625
20664.634765625
19968.5029296875
19265.916015625
18505.9873046875
17705.423828125
16931.3056640625
16221.3095703125
15555.345703125
14909.7138671875
14297.5029296875
13736.1533203125
13208.59375
12683.337890625
12151.3271484375
11619.0390625
11086.1279296875
10559.9287109375
10080.0458984375
9696.7744140625
9424.1357421875
9233.791015625
9091.7919921875
8980.3935546875
8886.5498046875
8795.0625
8701.646484375
8615.2666015625
8537.779296875
8451.255859375
8328.8916015625
8145.26953125
7872.896484375
7490.0625
7011.431640625
6503.9326171875
6054.109375
5714.330078125
5483.92578125
5336.7158203125
5254.6474609375
5232.78125
5261.0849609375
5309.4560546875
5333.759765625
5301.4111328125
5215.6826171875
5111.310546875
5019.56640625
4940.9345703125
4860.9482421875
4787.36328125
4751.5224609375
4765.587890625
4797.341796875
4806.0908203125
4793.9833984375
4799.72265625
4842.232421875
4891.33203125
4899.9697265625
4849.5859375
4757.7490234375
4657.0302734375
4574.0068359375
4512.2275390625
4445.2421875
4343.74609375
4222.91796875
4141.021484375
4125.6298828125
4117.375
4023.2275390625
3826.541015625
3614.748046875
3492.951171875
3495.8447265625
3587.4267578125
3710.2509765625
3812.9658203125
3857.8359375
3837.9462890625
3786.3134765625
3750.25390625
3757.830078125
3813.6845703125
3907.255859375
4003.3291015625
4040.103515625
3972.755859375
3830.173828125
3714.392578125
3736.4716796875
3951.1015625
4331.791015625
4779.5947265625
5161.744140625
5386.2744140625
5472.0859375
5538.01953125
5700.47265625
5974.4130859375
6275.73046875
6513.392578125
6671.13671875
6803.6220703125
6965.748046875
7154.625
7320.6025390625
7426.5751953125
7484.5009765625
7531.32421875
7582.197265625
7619.5576171875
7621.8642578125
7590.9228515625
7556.0234375
7563.8818359375
7656.0087890625
7830.9853515625
8022.046875
8129.828125
8090.68359375
7911.1953125
7642.7314453125
7343.7080078125
7070.6552734375
6878.3017578125
6801.7890625
6839.552734375
6959.9208984375
7112.7275390625
7225.8623046875
7212.888671875
7019.48046875
6674.865234375
6286.9404296875
5975.087890625
5796.4794921875
5719.4619140625
5657.333984375
5539.9453125
5370.658203125
5213.279296875
5115.8056640625
5056.451171875
4977.9599609375
4862.5166015625
4746.0908203125
4658.509765625
4577.20703125
4455.4677734375
4282.62109375
4103.1337890625
3984.234375
3973.296875
4074.875
4249.509765625
4430.1494140625
4551.6474609375
4581.44921875
4536.2744140625
4473.7958984375
4457.4228515625
4512.9267578125
4614.095703125
4714.169921875
4788.9052734375
4845.3544921875
4901.0400390625
4974.2353515625
5092.1787109375
5284.3681640625
5555.611328125
5877.6259765625
6214.7197265625
6545.984375
6856.7392578125
7126.833984375
7345.7109375
7533.544921875
7734.056640625
7985.2919921875
8297.11328125
8646.2470703125
8988.9775390625
9291.58984375
9554.095703125
9790.220703125
9983.84765625
10097.4384765625
10142.6943359375
10209.46875
10383.5751953125
10651.0537109375
10928.169921875
11182.0302734375
11473.33203125
11868.365234375
12352.6953125
12855.611328125
13324.7724609375
13746.009765625
14117.41015625
14446.0791015625
14764.4482421875
15116.185546875
15519.5224609375
15959.158203125
16410.48046875
16856.892578125
17292.126953125
17727.609375
18195.203125
18721.212890625
19293.9248046875
19870.7119140625
20419.3359375
20944.7646484375
21483.6162109375
22085.7841796875
22787.615234375
23573.9375
24365.6220703125
25069.9521484375
25651.314453125
26141.359375
26592.8154296875
27057.8740234375
27607.474609375
28316.4287109375
29196.59375
30178.2841796875
31196.2666015625
32268.7236328125
33436.20703125
34617.3056640625
35570.380859375
36031.84765625
35896.158203125
35273.6201171875
34406.42578125
33539.396484375
32832.4716796875
32339.0302734375
32033.296875
31854.4404296875
31737.53515625
31625.95703125
31482.1064453125
31303.173828125
31123.9609375
30991.5693359375
30926.6630859375
30903.6279296875
30866.0986328125
30762.8984375
30572.720703125
30300.546875
29960.314453125
29567.8623046875
29142.873046875
28701.67578125
28246.8623046875
27779.4921875
27323.673828125
26915.0224609375
26549.341796875
26165.19140625
25706.8642578125
25196.0390625
24710.8359375
24294.27734375
23912.9150390625
23511.8564453125
23081.1474609375
22652.95703125
22258.349609375
21909.5517578125
21608.046875
21341.263671875
21071.1494140625
20745.802734375
20331.935546875
19836.4462890625
19302.669921875
18788.8623046875
18337.9326171875
17956.0
17625.2275390625
17341.994140625
17127.7705078125
16989.7216796875
16886.259765625
16755.990234375
16578.33203125
16386.4306640625
16221.2294921875
16091.74609375
15981.5380859375
15873.4921875
15760.2548828125
15645.3076171875
15542.0390625
15459.92578125
15385.7412109375
15292.806640625
15178.291015625
15077.68359375
15028.625
15030.416015625
15055.3974609375
15093.7802734375
15165.775390625
15282.3955078125
15406.353515625
15463.4453125
15396.2138671875
15211.486328125
14982.5341796875
14802.44140625
14721.3388671875
14715.5810546875
14712.7431640625
14646.4501953125
14492.408203125
14267.9033203125
14016.4658203125
13794.6884765625
13651.197265625
13596.6396484375
13597.8037109375
13617.568359375
13659.1103515625
13752.232421875
13893.9892578125
14028.4423828125
14103.0654296875
14126.7587890625
14144.7158203125
14164.716796875
14143.3564453125
14053.736328125
13935.6865234375
13856.255859375
13839.2353515625
13861.1279296875
13907.837890625
14000.8115234375
14151.6240234375
14307.060546875
14363.052734375
14245.9111328125
13982.296875
13683.31640625
13449.8828125
13292.3349609375
13150.3779296875
12986.0478515625
12832.0078125
12738.533203125
12701.7783203125
12675.44140625
12640.0703125
12623.841796875
12651.056640625
12699.939453125
12721.8876953125
12680.4013671875
12562.001953125
12372.80078125
12142.3681640625
11918.0380859375
11741.67578125
11639.1494140625
11630.677734375
11721.775390625
11867.2685546875
11974.7236328125
11982.3671875
11927.603515625
11905.84765625
11958.556640625
12029.23828125
12038.4765625
11978.4072265625
11917.0048828125
11925.3212890625
12022.6630859375
12190.041015625
12412.9296875
12691.0498046875
13008.5556640625
13316.2705078125
13562.2138671875
13733.2900390625
13845.0205078125
13891.5380859375
13840.474609375
13699.94921875
13564.47265625
13554.3681640625
13711.00390625
13981.0751953125
14301.48046875
14660.7275390625
15063.7685546875
15476.1728515625
15842.3779296875
16149.521484375
16441.76953125
16767.57421875
17131.0556640625
17497.49609375
17828.8095703125
18105.7998046875
18329.701171875
18518.4267578125
18703.990234375
18925.24609375
19211.6904296875
19565.025390625
19956.6025390625
20353.7421875
20756.708984375
21202.9267578125
21722.3544921875
22289.64453125
22833.64453125
23301.04296875
23704.814453125
24105.7626953125
24553.009765625
25047.4892578125
25554.42578125
26039.9619140625
26502.205078125
26985.0888671875
27563.3603515625
28291.3046875
29150.23828125
30059.951171875
30960.7783203125
31875.501953125
32869.609375
33959.0810546875
35087.98046875
36198.6669921875
37290.3916015625
38396.4345703125
39537.734375
40721.8974609375
41952.833984375
43199.548828125
44377.2470703125
45414.3935546875
46342.2412109375
47270.908203125
48260.5302734375
49253.9970703125
50159.6103515625
50967.2587890625
51748.4423828125
52556.7294921875
53359.7890625
54067.224609375
54603.212890625
54949.142578125
55128.1015625
55154.7177734375
55008.71875
54673.607421875
54197.0537109375
53678.38671875
53176.9033203125
52660.4326171875
52073.7890625
51435.2001953125
50823.6650390625
50279.994140625
49766.658203125
49235.8232421875
48701.0185546875
48223.7412109375
47855.2138671875
47609.0673828125
47466.333984375
47378.2958984375
47273.634765625
47092.08203125
46824.677734375
46520.4541015625
46253.009765625
46071.5947265625
45963.2294921875
45851.6845703125
45647.69921875
45316.0087890625
44889.55078125
44413.0927734375
43886.861328125
43277.8193359375
42571.013671875
41786.140625
40946.978515625
40056.646484375
39106.9013671875
38096.0078125
37035.0478515625
35953.82421875
34904.166015625
33934.236328125
33042.99609375
32175.234375
31282.3115234375
30379.5693359375
29522.11328125
28729.7353515625
27965.84765625
27199.1962890625
26458.4609375
25802.8056640625
25252.0244140625
24767.3896484375
24291.634765625
23784.3173828125
23226.439453125
22626.1171875
22031.939453125
21515.40625
21119.556640625
20832.8037109375
20618.6484375
20451.9853515625
20314.7900390625
20180.591796875
20032.0927734375
19887.251953125
19784.1279296875
19739.279296875
19734.3671875
19737.75
19724.193359375
19681.873046875
19619.55078125
19560.28515625
19507.6279296875
19426.7705078125
19286.68359375
19115.1337890625
18975.2919921875
18880.5498046875
18769.091796875
18585.4755859375
18366.0673828125
18221.8330078125
18245.626953125
18441.77734375
18722.5380859375
18957.416015625
19050.658203125
19001.9072265625
18890.7197265625
18792.958984375
18725.259765625
18677.0322265625
18664.2548828125
18719.9140625
18849.85546875
19036.169921875
19279.4990234375
19601.6630859375
19999.005859375
20419.9951171875
20802.7900390625
21125.44921875
21419.21484375
21742.533203125
22130.115234375
22542.21484375
22869.732421875
23022.5869140625
23022.3564453125
22985.501953125
23011.1904296875
23111.7939453125
23257.0927734375
23445.392578125
23700.1171875
24017.2138671875
24348.5791015625
24633.283203125
24826.55859375
24908.92578125
24893.759765625
24827.3759765625
24761.3701171875
24717.5234375
24689.1875
24677.7841796875
24714.9208984375
24839.1484375
25050.5244140625
25290.658203125
25476.7314453125
25571.765625
25627.12109375
25740.322265625
25956.333984375
26216.669921875
26415.560546875
26498.0009765625
26495.3642578125
26485.376953125
26543.4091796875
26720.2529296875
27023.2490234375
27396.90234375
27741.0185546875
27971.013671875
28060.8447265625
28026.4140625
27887.9208984375
27669.427734375
27425.40234375
27236.03125
27157.0517578125
27177.87109375
27238.009765625
27284.8349609375
27311.015625
27337.5546875
27371.3046875
27391.9638671875
27382.919921875
27361.697265625
27364.357421875
27399.8466796875
27433.5439453125
27421.822265625
27352.01171875
27239.9658203125
27100.5390625
26938.7958984375
26767.0869140625
26609.3115234375
26480.8916015625
26382.705078125
26328.8251953125
26363.111328125
26519.1572265625
26761.70703125
26994.166015625
27142.5048828125
27223.7001953125
27320.21875
27495.1201171875
27744.1748046875
28022.7783203125
28299.0732421875
28573.716796875
28857.484375
29139.4580078125
29383.5390625
29565.662109375
29718.4951171875
29925.552734375
30254.291015625
30699.9462890625
31210.435546875
31756.9345703125
32350.6689453125
32987.71875
33613.9228515625
34171.408203125
34663.1767578125
35145.810546875
35667.666015625
36240.9716796875
36871.2666015625
37580.6630859375
38382.201171875
39243.2666015625
40092.6865234375
40867.5908203125
41550.8837890625
42165.95703125
42739.7958984375
43272.306640625
43739.1552734375
44118.474609375
44406.330078125
44603.3134765625
44692.1025390625
44631.8779296875
44369.7734375
43858.720703125
43081.4384765625
42072.9990234375
40913.482421875
39681.2255859375
38409.4833984375
37094.314453125
35738.09765625
34370.7080078125
33029.6181640625
31736.21484375
30498.3203125
29325.0712890625
28230.13671875
27221.9296875
26292.0732421875
25411.806640625
24545.4931640625
23678.2724609375
22830.9521484375
22040.0869140625
21323.7412109375
20672.4462890625
20067.6318359375
19496.4482421875
18952.6953125
18440.7099609375
17981.0595703125
17597.341796875
17292.0615234375
17046.0224609375
16841.25390625
16667.92578125
16506.03125
16321.58203125
16092.9169921875
15825.8876953125
15533.080078125
15216.6455078125
14888.572265625
14590.4521484375
14364.5810546875
14206.1953125
14066.0302734375
13905.779296875
13737.8740234375
13606.00390625
13535.7470703125
13507.5849609375
13470.626953125
13379.87890625
13226.90234375
13040.4677734375
12860.798828125
12717.615234375
12631.6279296875
12622.6064453125
12701.185546875
12854.296875
13048.2734375
13246.603515625
13420.1240234375
13545.6513671875
13606.67578125
13599.4033203125
13536.6376953125
13448.056640625
13374.646484375
13348.1650390625
13366.2314453125
13399.9287109375
13440.865234375
13529.78515625
13716.8720703125
13998.4189453125
14318.6640625
14639.00390625
14980.4296875
15383.078125
15842.7783203125
16310.53125
16750.046875
17176.357421875
17633.2275390625
18144.685546875
18697.4892578125
19267.197265625
19853.078125
20485.35546875
21203.5966796875
22030.9033203125
22958.5419921875
23939.4052734375
24899.39453125
25782.4296875
26602.9658203125
27440.8505859375
28366.2470703125
29380.9833984375
30452.1923828125
31583.6416015625
32812.2626953125
34133.0654296875
35469.9873046875
36739.978515625
37915.1748046875
39001.103515625
39986.5419921875
40852.396484375
41611.7373046875
42295.94921875
42896.8056640625
43354.255859375
43611.6904296875
43662.580078125
43538.2763671875
43275.5361328125
42907.474609375
42460.1357421875
41931.3544921875
41281.3896484375
40467.4326171875
39490.009765625
38394.8544921875
37234.591796875
36046.4775390625
34866.095703125
33733.24609375
32659.134765625
31595.83203125
30466.0556640625
29236.197265625
27951.064453125
26691.2353515625
25507.0625
24398.50390625
23337.5810546875
22287.54296875
21212.0341796875
20099.037109375
18984.2490234375
17928.068359375
16956.87890625
16040.2236328125
15131.5517578125
14215.1279296875
13310.158203125
12455.615234375
11701.642578125
11081.1806640625
10560.6044921875
10045.1767578125
9473.794921875
8893.5078125
8396.08203125
7987.9423828125
7574.8759765625
7084.7109375
6553.8837890625
6067.314453125
5656.8447265625
5297.775390625
4971.96875
4681.44921875
4409.8623046875
4121.220703125
3806.78515625
3498.0146484375
3219.404296875
2954.80078125
2674.373046875
2371.755859375
2056.408203125
1728.3837890625
1387.181640625
1061.4267578125
806.7060546875
664.7177734375
630.501953125
660.158203125
701.748046875
716.9716796875
686.89453125
615.037109375
530.6630859375
477.611328125
483.681640625
536.1796875
594.6435546875
631.6572265625
656.48828125
699.869140625
789.7880859375
947.9951171875
1188.283203125
1490.9873046875
1785.3037109375
1991.1875
2097.203125
2182.0966796875
2342.328125
2602.275390625
2900.025390625
3144.4072265625
3270.2099609375
3255.578125
3122.8046875
2934.1962890625
2763.8935546875
2649.7978515625
2572.8583984375
2491.2216796875
2389.78125
2287.2763671875
2201.017578125
2122.234375
2034.375
1947.4462890625
1902.4951171875
1938.62109375
2058.5
2228.6455078125
2412.26953125
2597.6455078125
2790.107421875
2978.947265625
3126.4794921875
3207.0068359375
3257.9677734375
3371.2353515625
3608.595703125
3921.578125
4171.4814453125
4242.603515625
4135.251953125
3948.060546875
3785.0185546875
3693.3857421875
3675.9052734375
3724.970703125
3825.818359375
3947.3623046875
4061.4990234375
4175.859375
4328.962890625
4543.6142578125
4794.75390625
5031.3359375
5222.751953125
5375.322265625
5509.484375
5634.19140625
5745.84375
5841.4208984375
5924.0263671875
5999.5537109375
6078.541015625
6185.7255859375
6360.298828125
6633.1552734375
6995.0302734375
7388.55078125
7739.162109375
8000.57421875
8175.89453125
8303.07421875
8426.3076171875
8576.375
8763.4404296875
8978.638671875
9205.390625
9435.38671875
9672.3017578125
9915.24609375
10139.87109375
10302.7626953125
10372.0478515625
10360.626953125
10331.7666015625
10361.6611328125
10477.2763671875
10624.1162109375
10709.74609375
10693.23828125
10625.3671875
10589.9404296875
10615.744140625
10663.6318359375
10690.9248046875
10699.6083984375
10716.6435546875
10755.404296875
10813.8681640625
10891.2744140625
10983.9326171875
11072.6591796875
11131.638671875
11143.55078125
11093.20703125
10960.5498046875
10746.5751953125
10504.2255859375
10316.5849609375
10232.498046875
10234.2607421875
10270.16796875
10303.173828125
10324.41796875
10337.9560546875
10343.73046875
10325.6787109375
10251.908203125
10101.568359375
9898.548828125
9699.673828125
9534.08984375
9369.287109375
9156.583984375
8898.1787109375
8642.541015625
8415.9453125
8187.8291015625
7915.5107421875
7601.89453125
7290.0244140625
7012.1904296875
6767.08984375
6547.353515625
6366.8330078125
6243.2255859375
6158.7470703125
6054.162109375
5869.3994140625
5586.689453125
5233.9794921875
4857.8857421875
4502.857421875
4205.2763671875
3981.328125
3806.03125
3614.9365234375
3348.0380859375
3005.2412109375
2659.9521484375
2410.6416015625
2304.43359375
2294.671875
2273.744140625
2160.0380859375
1962.6328125
1764.466796875
1648.46875
1643.9033203125
1729.3759765625
1862.525390625
2003.912109375
2135.8349609375
2271.4111328125
2431.8388671875
2606.50390625
2752.705078125
2844.8955078125
2902.0712890625
2947.5478515625
2963.259765625
2915.2421875
2816.169921875
2732.4248046875
2727.3505859375
2816.658203125
2973.9013671875
3154.8486328125
3320.798828125
3468.26171875
3637.5458984375
3860.05859375
4088.5146484375
4211.744140625
4159.2041015625
3973.9140625
3772.4345703125
3655.6875
3666.837890625
3796.474609375
3990.7236328125
4171.224609375
4288.744140625
4365.5849609375
4469.458984375
4647.5830078125
4897.615234375
5188.3642578125
5482.0263671875
5740.0087890625
5936.296875
6076.8447265625
6193.9658203125
6317.4736328125
6458.7421875
6616.5810546875
6780.314453125
6926.701171875
7033.13671875
7102.9150390625
7169.1015625
7270.5576171875
7430.9619140625
7657.57421875
7945.4873046875
8279.0595703125
8637.6982421875
8999.1240234375
9326.3955078125
9557.359375
9631.1240234375
9539.0146484375
9342.115234375
9130.6826171875
8968.4130859375
8873.154296875
8836.5869140625
8850.5849609375
8914.3603515625
9019.591796875
9134.767578125
9218.71484375
9260.517578125
9295.9189453125
9367.0048828125
9469.4453125
9555.2333984375
9582.3056640625
9542.4052734375
9447.0556640625
9317.2333984375
9192.5927734375
9118.92578125
9106.4384765625
9118.2783203125
9114.8583984375
9089.6376953125
9044.2314453125
8953.0068359375
8786.5595703125
8562.9853515625
8342.708984375
8166.11328125
8020.0234375
7876.0400390625
7742.0693359375
7655.8876953125
7631.7880859375
7631.037109375
7594.8994140625
7502.494140625
7384.5546875
7275.3779296875
7162.28515625
6997.302734375
6756.1962890625
6471.1220703125
6205.400390625
6012.984375
5922.82421875
5935.5537109375
6016.4892578125
6105.8779296875
6156.1943359375
6158.2236328125
6126.0517578125
6069.3974609375
5989.8671875
5890.1640625
5776.0458984375
5664.01953125
5594.8310546875
5611.130859375
5698.373046875
5775.7431640625
5786.9541015625
5788.421875
5903.2529296875
6185.4091796875
6567.298828125
6946.1943359375
7279.1298828125
7574.6416015625
7835.4267578125
8056.6875
8274.6357421875
8581.3037109375
9073.8837890625
9786.37890625
10661.6875
11584.384765625
12449.8486328125
13213.4072265625
13880.9970703125
14471.4306640625
15009.5244140625
15545.8271484375
16144.9248046875
16839.134765625
17615.1220703125
18453.1650390625
19348.541015625
20276.8271484375
21170.8310546875
21965.9697265625
22653.6767578125
23262.46484375
23800.791015625
24248.1279296875
24588.5009765625
24814.8330078125
24903.1328125
24822.5439453125
24584.2646484375
24253.84375
23899.763671875
23545.0947265625
23175.3759765625
22771.0888671875
22316.29296875
21789.5166015625
21164.52734375
20420.10546875
19546.7890625
18552.86328125
17467.634765625
16328.7607421875
15161.2138671875
13978.21875
12807.298828125
11702.6943359375
10719.0205078125
9872.646484375
9131.1328125
8436.77734375
7741.1865234375
7027.0283203125
6305.734375
5599.5341796875
4931.8525390625
4332.2158203125
3826.8740234375
3403.044921875
2996.841796875
2550.1943359375
2080.3740234375
1659.92578125
1319.568359375
1007.349609375
665.5498046875
313.88671875
18.0322265625
-205.2041015625
-404.1591796875
-611.51953125
-788.404296875
-869.21875
-840.736328125
-758.875
-700.998046875
-717.400390625
-818.7919921875
-990.953125
-1217.5009765625
-1493.916015625
-1817.4951171875
-2160.384765625
-2462.1318359375
-2664.7919921875
-2761.4580078125
-2806.66015625
-2878.06640625
-3029.4482421875
-3272.96484375
-3588.32421875
-3936.9306640625
-4275.3466796875
-4573.1513671875
-4823.8486328125
-5030.4267578125
-5179.0595703125
-5241.76953125
-5215.3935546875
-5145.86328125
-5097.025390625
-5100.1279296875
-5148.6904296875
-5234.076171875
-5357.412109375
-5500.486328125
-5613.3974609375
-5653.3330078125
-5625.8818359375
-5575.8125
-5549.7373046875
-5579.1640625
-5678.8125
-5833.228515625
-5992.9091796875
-6114.22265625
-6209.2421875
-6336.474609375
-6536.3408203125
-6790.041015625
-7043.91015625
-7257.86328125
-7427.107421875
-7574.7001953125
-7730.0888671875
-7900.1943359375
-8055.099609375
-8157.017578125
-8209.169921875
-8257.77734375
-8334.302734375
-8411.4013671875
-8430.3984375
-8361.794921875
-8228.5078125
-8084.6845703125
-7986.4072265625
-7966.658203125
-8014.4072265625
-8083.3623046875
-8140.974609375
-8204.0771484375
-8307.453125
-8445.5703125
-8573.6533203125
-8666.720703125
-8745.8115234375
-8832.458984375
-8903.017578125
-8911.1533203125
-8844.283203125
-8740.703125
-8660.8388671875
-8657.939453125
-8764.6640625
-8978.595703125
-9251.1552734375
-9505.3388671875
-9678.00390625
-9750.4248046875
-9748.849609375
-9728.3798828125
-9749.40625
-9843.6015625
-9986.56640625
-10111.201171875
-10160.001953125
-10125.2890625
-10040.28515625
-9945.23046875
-9871.7216796875
-9844.30078125
-9869.5927734375
-9916.2958984375
-9923.4658203125
-9845.8818359375
-9692.263671875
-9515.150390625
-9367.623046875
-9275.16015625
-9243.69140625
-9281.1611328125
-9400.7666015625
-9599.3837890625
-9834.6708984375
-10033.33984375
-10137.9716796875
-10154.6201171875
-10148.681640625
-10185.349609375
-10274.5888671875
-10375.306640625
-10442.744140625
-10461.6171875
-10442.603515625
-10406.05859375
-10371.2958984375
-10346.9501953125
-10327.7314453125
-10311.974609375
-10321.2626953125
-10381.6396484375
-10477.3095703125
-10545.6982421875
-10539.1259765625
-10478.607421875
-10423.7822265625
-10395.876953125
-10354.83984375
-10255.5498046875
-10108.09765625
-9977.455078125
-9936.3076171875
-10016.662109375
-10185.54296875
-10358.572265625
-10454.984375
-10455.650390625
-10402.580078125
-10337.173828125
-10251.95703125
-10112.271484375
-9911.728515625
-9690.189453125
-9502.6845703125
-9382.9814453125
-9332.2294921875
-9329.72265625
-9354.720703125
-9403.111328125
-9475.779296875
-9545.3349609375
-9552.26953125
-9456.5361328125
-9286.439453125
-9113.611328125
-8982.146484375
-8886.677734375
-8817.7822265625
-8790.0830078125
-8803.529296875
-8804.201171875
-8718.7568359375
-8524.23828125
-8262.2900390625
-7990.6904296875
-7745.572265625
-7547.0068359375
-7403.943359375
-7290.015625
-7132.537109375
-6857.91796875
-6461.0908203125
-6025.6572265625
-5669.7744140625
-5465.9619140625
-5401.8935546875
-5406.8251953125
-5409.2333984375
-5367.6416015625
-5255.1083984375
-5041.52734375
-4721.455078125
-4358.90234375
-4069.4345703125
-3929.4072265625
-3912.037109375
-3933.9140625
-3955.2958984375
-4006.3154296875
-4114.5478515625
-4240.5966796875
-4305.3349609375
-4263.443359375
-4131.7705078125
-3959.61328125
-3795.0791015625
-3676.666015625
-3634.5673828125
-3690.47265625
-3858.1396484375
-4134.166015625
-4474.6767578125
-4794.2431640625
-5018.8798828125
-5147.4453125
-5240.2109375
-5341.9599609375
-5441.333984375
-5516.208984375
-5587.970703125
-5702.078125
-5872.5751953125
-6078.287109375
-6304.841796875
-6553.6103515625
-6805.0654296875
-7008.08203125
-7123.5380859375
-7157.9833984375
-7139.7216796875
-7083.0244140625
-6997.875
-6919.6943359375
-6898.8642578125
-6955.826171875
-7061.634765625
-7166.76171875
-7241.2978515625
-7289.3505859375
-7336.28125
-7404.9228515625
-7498.470703125
-7607.14453125
-7734.8623046875
-7910.1162109375
-8155.88671875
-8449.376953125
-8724.5234375
-8919.580078125
-9019.78125
-9059.6806640625
-9094.4814453125
-9163.361328125
-9263.5771484375
-9358.521484375
-9423.4912109375
-9480.2978515625
-9567.1533203125
-9674.9951171875
-9741.7119140625
-9722.0478515625
-9639.5498046875
-9551.53125
-9484.224609375
-9426.1396484375
-9365.46484375
-9299.212890625
-9213.2001953125
-9090.2802734375
-8944.474609375
-8818.8544921875
-8742.5244140625
-8713.7490234375
-8728.28515625
-8791.203125
-8887.9931640625
-8977.4990234375
-9036.185546875
-9081.2060546875
-9122.794921875
-9122.341796875
-9037.9208984375
-8895.662109375
-8772.65234375
-8713.3564453125
-8702.826171875
-8720.111328125
-8769.3505859375
-8842.25390625
-8890.3955078125
-8861.41015625
-8740.4638671875
-8543.966796875
-8306.9404296875
-8097.732421875
-8004.6962890625
-8062.9892578125
-8208.7392578125
-8338.6708984375
-8400.7802734375
-8398.583984375
-8335.890625
-8212.591796875
-8066.296875
-7958.501953125
-7906.8740234375
-7877.0341796875
-7852.68359375
-7862.6044921875
-7914.3701171875
-7951.7099609375
-7919.6044921875
-7837.4833984375
-7762.2578125
-7701.6484375
-7611.904296875
-7469.8134765625
-7300.4560546875
-7135.154296875
-6984.4306640625
-6858.80078125
-6779.1923828125
-6753.70703125
-6769.6279296875
-6815.5830078125
-6884.7392578125
-6948.689453125
-6958.576171875
-6889.0498046875
-6761.3310546875
-6612.13671875
-6462.59765625
-6329.0810546875
-6235.98828125
-6193.6123046875
-6179.916015625
-6163.8935546875
-6131.0810546875
-6068.966796875
-5951.822265625
-5773.7373046875
-5585.5634765625
-5462.7353515625
-5432.3125
-5455.25
-5479.3857421875
-5480.6708984375
-5446.62109375
-5352.7587890625
-5182.001953125
-4955.580078125
-4721.796875
-4513.0068359375
-4326.171875
-4148.021484375
-3988.5888671875
-3878.4677734375
-3829.4326171875
-3805.515625
-3747.712890625
-3633.69140625
-3503.9296875
-3421.234375
-3413.705078125
-3465.541015625
-3546.0869140625
-3621.689453125
-3644.4267578125
-3563.7021484375
-3368.244140625
-3103.220703125
-2830.41796875
-2575.86328125
-2322.306640625
-2043.6572265625
-1738.328125
-1436.8125
-1186.2333984375
-1023.185546875
-953.2421875
-954.5595703125
-994.4794921875
-1029.90625
-998.2822265625
-843.43359375
-576.4189453125
-294.6494140625
-107.7001953125
-40.4208984375
-28.9697265625
-9.654296875
20.919921875
47.3583984375
102.6337890625
251.240234375
506.2021484375
798.3193359375
1044.60546875
1226.1220703125
1379.92578125
1535.87890625
1696.404296875
1872.7890625
2096.27734375
2368.6171875
2627.7861328125
2796.1748046875
2857.4697265625
2864.5
2879.68359375
2932.330078125
3025.5595703125
3147.314453125
3264.005859375
3333.2021484375
3343.2216796875
3327.751953125
3333.595703125
3390.87890625
3517.220703125
3717.681640625
3959.279296875
4173.0595703125
4313.4052734375
4401.712890625
4484.6728515625
4564.626953125
4604.755859375
4595.6513671875
4581.7236328125
4619.6142578125
4736.5908203125
4925.0791015625
5142.953125
5317.3623046875
5389.8779296875
5376.9970703125
5358.0302734375
5386.61328125
5440.77734375
5476.169921875
5494.779296875
5529.513671875
5583.7099609375
5623.33984375
5620.353515625
5572.248046875
5484.244140625
5364.9072265625
5244.2119140625
5170.7099609375
5180.052734375
5274.6455078125
5427.4013671875
5586.3427734375
5682.84765625
5667.671875
5551.693359375
5396.6533203125
5262.11328125
5174.796875
5139.7041015625
5142.4189453125
5127.8583984375
5014.5947265625
4764.4951171875
4423.9892578125
4070.15234375
3728.4306640625
3372.2080078125
2994.7958984375
2645.513671875
2386.048828125
2236.6845703125
2175.86328125
2168.705078125
2177.3037109375
2159.39453125
2084.177734375
1955.30859375
1809.517578125
1689.12890625
1614.4716796875
1573.9423828125
1534.6787109375
1472.029296875
1399.8583984375
1366.7587890625
1409.3203125
1508.572265625
1601.8603515625
1638.732421875
1619.13671875
1580.9482421875
1563.822265625
1588.01171875
1655.08203125
1757.546875
1887.541015625
2036.818359375
2186.1982421875
2301.796875
2355.6826171875
2350.595703125
2308.91796875
2235.115234375
2111.150390625
1941.1201171875
1777.4169921875
1676.75
1642.1123046875
1636.4111328125
1646.5224609375
1697.8330078125
1796.9521484375
1892.7900390625
1917.2744140625
1849.2099609375
1722.3125
1587.4521484375
1486.5185546875
1446.34375
1466.044921875
1507.6728515625
1521.275390625
1487.1123046875
1422.4365234375
1345.6982421875
1247.9560546875
1105.5791015625
913.9130859375
705.4853515625
538.369140625
461.0439453125
477.3876953125
547.3779296875
631.0634765625
727.2724609375
857.5576171875
1020.619140625
1184.8388671875
1324.0419921875
1433.060546875
1500.3681640625
1495.80078125
1408.892578125
1279.2314453125
1157.3359375
1040.2177734375
873.7392578125
624.2587890625
329.7177734375
75.9873046875
-61.71875
-55.076171875
70.3662109375
245.3740234375
391.2607421875
470.7294921875
507.9677734375
548.373046875
602.8818359375
645.017578125
657.7900390625
663.5634765625
702.6083984375
796.3623046875
935.46484375
1086.7490234375
1204.916015625
1260.3974609375
1278.0703125
1335.4951171875
1495.1064453125
1737.9384765625
1983.40625
2170.0654296875
2292.9208984375
2368.7958984375
2409.126953125
2443.53515625
2528.76953125
2696.0712890625
2910.7451171875
3120.705078125
3329.3984375
3577.8076171875
3859.8974609375
4103.0283203125
4242.78125
4279.4599609375
4248.8232421875
4178.2763671875
4095.8359375
4043.775390625
4042.8984375
4061.794921875
4057.7783203125
4036.603515625
4038.0576171875
4073.2333984375
4116.39453125
4157.5146484375
4217.6865234375
4296.1474609375
4340.2412109375
4299.9990234375
4193.4375
4085.1923828125
4005.7509765625
3920.5546875
3782.96484375
3591.607421875
3378.4208984375
3155.6923828125
2902.134765625
2607.361328125
2311.5615234375
2083.759765625
1963.1396484375
1931.109375
1935.41796875
1927.3544921875
1879.5498046875
1791.7548828125
1692.4912109375
1623.1513671875
1608.3818359375
1645.9443359375
1723.60546875
1825.7919921875
1916.650390625
1942.64453125
1873.2158203125
1721.658203125
1506.779296875
1220.7802734375
873.7998046875
552.6484375
377.0732421875
378.98046875
460.2275390625
490.083984375
419.1455078125
282.615234375
125.421875
-40.5234375
-218.625
-402.7900390625
-578.052734375
-732.169921875
-861.837890625
-969.2685546875
-1048.431640625
-1076.626953125
-1033.8984375
-933.7529296875
-819.1435546875
-726.47265625
-675.92578125
-698.951171875
-834.18359375
-1066.2373046875
-1295.865234375
-1412.28515625
-1390.09765625
-1287.9921875
-1164.337890625
-1031.201171875
-888.560546875
-760.90234375
-679.83203125
-650.267578125
-648.2509765625
-643.5498046875
-624.2314453125
-613.560546875
-659.1552734375
-783.818359375
-948.27734375
-1088.5
-1192.16015625
-1307.1591796875
-1462.8564453125
-1613.4111328125
-1683.0107421875
-1650.837890625
-1571.451171875
-1522.61328125
-1547.1474609375
-1631.3427734375
-1722.265625
-1775.6884765625
-1801.970703125
-1857.7529296875
-1986.076171875
-2181.9287109375
-2424.103515625
-2707.8095703125
-3015.9482421875
-3286.1630859375
-3458.015625
-3552.501953125
-3658.7353515625
-3825.3974609375
-3997.1962890625
-4077.544921875
-4030.6611328125
-3906.0185546875
-3789.1689453125
-3754.7265625
-3845.5732421875
-4055.9990234375
-4329.4189453125
-4600.9541015625
-4857.962890625
-5147.310546875
-5513.22265625
-5935.76171875
-6338.025390625
-6645.9345703125
-6829.9404296875
-6893.296875
-6840.5185546875
-6675.4111328125
-6428.2841796875
-6165.72265625
-5955.3505859375
-5817.9326171875
-5719.3056640625
-5608.87109375
-5463.5625
-5303.6572265625
-5181.0205078125
-5150.37890625
-5232.5009765625
-5395.193359375
-5580.671875
-5758.259765625
-5938.33203125
-6129.4208984375
-6304.97265625
-6435.7763671875
-6541.51171875
-6677.830078125
-6868.982421875
-7077.056640625
-7242.7919921875
-7334.44140625
-7351.693359375
-7312.0224609375
-7253.3525390625
-7227.158203125
-7259.6767578125
-7326.890625
-7386.296875
-7421.2060546875
-7432.751953125
-7407.1171875
-7330.01953125
-7229.8447265625
-7162.2177734375
-7138.02734375
-7103.1767578125
-7010.603515625
-6880.8583984375
-6764.1259765625
-6670.044921875
-6572.490234375
-6467.0537109375
-6381.263671875
-6329.5908203125
-6295.833984375
-6266.7099609375
-6251.369140625
-6256.1572265625
-6265.0634765625
-6258.2998046875
-6231.9248046875
-6190.162109375
-6136.4794921875
-6077.9404296875
-6015.5185546875
-5924.1474609375
-5774.67578125
-5593.92578125
-5470.6591796875
-5469.4560546875
-5558.8271484375
-5657.240234375
-5730.3525390625
-5798.873046875
-5861.79296875
-5871.3310546875
-5802.8486328125
-5702.830078125
-5632.84375
-5595.080078125
-5552.1103515625
-5503.3515625
-5497.490234375
-5566.4013671875
-5683.529296875
-5801.875
-5905.9951171875
-6006.134765625
-6100.408203125
-6170.4111328125
-6209.6669921875
-6233.1533203125
-6255.66015625
-6277.5869140625
-6293.552734375
-6294.1494140625
-6252.0498046875
-6131.5927734375
-5934.6953125
-5722.2666015625
-5561.62109375
-5456.9013671875
-5360.6796875
-5258.060546875
-5207.94921875
-5280.9228515625
-5471.2470703125
-5686.2216796875
-5813.3154296875
-5791.8369140625
-5641.8154296875
-5446.1416015625
-5293.607421875
-5213.845703125
-5163.205078125
-5078.8994140625
-4935.1689453125
-4739.2197265625
-4500.9091796875
-4241.0419921875
-4016.4501953125
-3892.4755859375
-3878.6806640625
-3917.0263671875
-3940.4599609375
-3919.8447265625
-3851.5205078125
-3734.845703125
-3581.5546875
-3420.859375
-3269.7470703125
-3112.3935546875
-2929.240234375
-2735.6982421875
-2575.8740234375
-2487.60546875
-2483.224609375
-2544.3916015625
-2616.8486328125
-2631.2822265625
-2561.404296875
-2454.83203125
-2378.6962890625
-2336.7353515625
-2264.9931640625
-2108.4765625
-1876.99609375
-1624.779296875
-1404.3837890625
-1249.873046875
-1175.365234375
-1163.61328125
-1164.7421875
-1126.3603515625
-1027.470703125
-878.3388671875
-694.1611328125
-479.37109375
-237.248046875
12.3896484375
231.90234375
391.8037109375
506.9521484375
641.8837890625
864.587890625
1189.1162109375
1569.96875
1950.833984375
2306.28515625
2637.9462890625
2952.7939453125
3257.3125
3556.09765625
3839.095703125
4081.1923828125
4273.6611328125
4451.138671875
4668.939453125
4954.2275390625
5295.3994140625
5677.376953125
6104.169921875
6578.2763671875
7079.25390625
7580.8369140625
8076.1435546875
8565.31640625
9028.35546875
9441.021484375
9823.8056640625
10247.3251953125
10769.9326171875
11385.69921875
12051.6494140625
12747.525390625
13477.4482421875
14221.0390625
14924.9462890625
15559.2080078125
16153.939453125
16757.2900390625
17374.056640625
17968.9853515625
18521.2998046875
19054.958984375
19617.8759765625
20242.51953125
20915.697265625
21571.998046875
22132.7646484375
22578.4228515625
22976.2529296875
23411.23046875
23893.365234375
24359.7001953125
24763.74609375
25129.365234375
25512.685546875
25947.25390625
26439.888671875
26982.931640625
27541.37109375
28051.4580078125
28464.1982421875
28780.845703125
29025.0751953125
29197.7724609375
29290.48046875
29334.619140625
29400.6953125
29537.63671875
29730.0615234375
29920.0458984375
30057.208984375
30127.861328125
30154.484375
30175.421875
30215.1220703125
30266.8515625
30304.33984375
30302.986328125
30242.328125
30100.1044921875
29862.73828125
29536.1875
29126.96875
28617.1591796875
27983.35546875
27242.8154296875
26455.1259765625
25668.2802734375
24883.2275390625
24079.5380859375
23248.9189453125
22382.794921875
21449.611328125
20419.509765625
19310.388671875
18182.548828125
17079.775390625
15992.509765625
14886.2470703125
13750.216796875
12605.2451171875
11475.6240234375
10375.5166015625
9327.5263671875
8375.3974609375
7555.8828125
6854.6650390625
6205.0390625
5542.130859375
4854.3720703125
4175.3935546875
3534.8955078125
2932.6708984375
2356.4794921875
1803.5771484375
1274.3388671875
757.044921875
233.0927734375
-302.5517578125
-829.3466796875
-1308.1357421875
-1704.576171875
-2018.2333984375
-2290.765625
-2571.705078125
-2869.50390625
-3149.1875
-3387.2646484375
-3614.36328125
-3885.6298828125
-4214.19140625
-4549.8828125
-4823.2001953125
-4999.5224609375
-5094.734375
-5155.1025390625
-5226.1689453125
-5328.912109375
-5458.072265625
-5604.6689453125
-5774.7373046875
-5975.951171875
-6192.3505859375
-6393.5498046875
-6573.4833984375
-6758.08203125
-6959.6455078125
-7141.0244140625
-7249.0458984375
-7276.7421875
-7265.80078125
-7243.779296875
-7185.8671875
-7056.48828125
-6871.2998046875
-6692.919921875
-6569.994140625
-6505.22265625
-6487.197265625
-6527.197265625
-6643.724609375
-6822.37890625
-7014.810546875
-7180.5009765625
-7315.6064453125
-7436.9482421875
-7550.3466796875
-7643.6123046875
-7705.134765625
-7741.7021484375
-7778.3544921875
-7842.216796875
-7942.8271484375
-8064.8603515625
-8181.4580078125
-8277.42578125
-8362.0390625
-8463.15625
-8608.431640625
-8801.58984375
-9007.4287109375
-9167.3115234375
-9244.6796875
-9255.2978515625
-9240.7119140625
-9215.2255859375
-9158.80859375
-9065.087890625
-8970.9921875
-8920.845703125
-8915.4775390625
-8916.4765625
-8892.6025390625
-8842.115234375
-8772.7705078125
-8681.7841796875
-8564.3193359375
-8432.1201171875
-8316.7822265625
-8256.365234375
-8277.7548828125
-8387.8818359375
-8581.072265625
-8849.2841796875
-9170.4580078125
-9484.1279296875
-9702.341796875
-9766.9091796875
-9686.2314453125
-9498.6103515625
-9216.9599609375
-8843.1162109375
-8427.947265625
-8069.96875
-7835.767578125
-7713.435546875
-7665.5595703125
-7696.7021484375
-7831.2548828125
-8038.5322265625
-8221.3388671875
-8290.48046875
-8234.7099609375
-8117.3828125
-8023.0712890625
-8006.8154296875
-8068.73828125
-8161.3623046875
-8231.6123046875
-8267.0419921875
-8296.7685546875
-8345.138671875
-8397.216796875
-8416.658203125
-8381.728515625
-8287.5390625
-8125.943359375
-7893.78125
-7628.419921875
-7408.5908203125
-7293.740234375
-7266.7216796875
-7255.447265625
-7210.8603515625
-7145.2041015625
-7092.1142578125
-7055.23828125
-7013.474609375
-6957.126953125
-6891.2548828125
-6811.5146484375
-6708.0146484375
-6596.9638671875
-6519.166015625
-6493.185546875
-6492.5771484375
-6487.0888671875
-6486.791015625
-6521.650390625
-6591.208984375
-6664.2890625
-6725.2890625
-6789.9541015625
-6865.78125
-6920.1748046875
-6904.6875
-6798.9921875
-6616.4765625
-6374.4375
-6074.8310546875
-5715.6318359375
-5311.701171875
-4900.052734375
-4524.5224609375
-4211.556640625
-3957.390625
-3741.984375
-3559.1240234375
-3429.236328125
-3377.7578125
-3404.5263671875
-3481.3583984375
-3577.4384765625
-3677.4375
-3773.31640625
-3851.3671875
-3900.4326171875
-3930.3330078125
-3968.8056640625
-4034.5693359375
-4120.212890625
-4204.94140625
-4273.494140625
-4312.26171875
-4295.98046875
-4198.779296875
-4025.517578125
-3822.37109375
-3648.251953125
-3535.140625
-3469.6123046875
-3401.0361328125
-3272.7216796875
-3069.69921875
-2848.3623046875
-2701.54296875
-2674.2880859375
-2718.0927734375
-2737.93359375
-2674.57421875
-2529.9423828125
-2330.3662109375
-2094.603515625
-1836.724609375
-1573.849609375
-1322.431640625
-1101.697265625
-941.4462890625
-864.6875
-855.0732421875
-861.83984375
-849.3134765625
-825.931640625
-812.4970703125
-799.3994140625
-755.2119140625
-668.0654296875
-557.087890625
-443.998046875
-331.404296875
-215.3857421875
-110.1015625
-51.623046875
-73.25390625
-171.13671875
-294.02734375
-379.1845703125
-407.68359375
-416.384765625
-444.2734375
-473.044921875
-434.7392578125
-278.8046875
-22.4541015625
265.9208984375
525.6494140625
744.734375
948.416015625
1153.7216796875
1343.8623046875
1494.4365234375
1612.9267578125
1724.3291015625
1812.9091796875
1815.75
1707.9013671875
1574.3701171875
1552.794921875
1700.7470703125
1952.9794921875
2213.1533203125
2445.63671875
2656.13671875
2822.5166015625
2892.052734375
2838.9931640625
2687.42578125
2474.0703125
2217.626953125
1932.2685546875
1643.4541015625
1370.0361328125
1104.0439453125
829.4931640625
560.3369140625
343.1474609375
212.2490234375
145.1435546875
70.4345703125
-73.9755859375
-289.2216796875
-522.9033203125
-724.65625
-886.5888671875
-1030.0234375
-1169.9599609375
-1306.7705078125
-1440.7451171875
-1570.4990234375
-1677.51953125
-1739.9453125
-1775.8271484375
-1850.890625
-2016.68359375
-2245.6083984375
-2449.7490234375
-2567.517578125
-2616.576171875
-2660.03125
-2739.21875
-2847.126953125
-2949.7119140625
-3018.3046875
-3052.58203125
-3088.7119140625
-3178.3271484375
-3341.716796875
-3543.146484375
-3727.1796875
-3877.1015625
-4019.0
-4166.3798828125
-4282.0263671875
-4306.1884765625
-4209.734375
-4012.333984375
-3766.1630859375
-3535.7578125
-3375.4150390625
-3299.2236328125
-3274.697265625
-3263.1513671875
-3261.1142578125
-3280.916015625
-3295.84765625
-3239.0078125
-3074.1455078125
-2848.3134765625
-2653.7607421875
-2545.626953125
-2511.94140625
-2515.033203125
-2539.34375
-2593.0546875
-2677.9033203125
-2771.9228515625
-2845.390625
-2891.7431640625
-2938.9541015625
-3025.59375
-3164.474609375
-3331.7529296875
-3488.1455078125
-3602.6455078125
-3657.314453125
-3643.7529296875
-3564.7958984375
-3436.396484375
-3286.9736328125
-3162.2880859375
-3124.54296875
-3218.599609375
-3422.7109375
-3653.2685546875
-3844.9921875
-4018.1826171875
-4241.3173828125
-4532.994140625
-4832.666015625
-5073.20703125
-5249.2763671875
-5395.240234375
-5522.453125
-5611.1923828125
-5657.134765625
-5694.4736328125
-5763.337890625
-5870.21875
-5989.6376953125
-6095.3486328125
-6182.5615234375
-6268.36328125
-6383.298828125
-6562.9912109375
-6834.8583984375
-7196.83203125
-7601.1064453125
-7964.8828125
-8212.4169921875
-8318.5751953125
-8314.4130859375
-8251.646484375
-8166.3583984375
-8077.296875
-8007.736328125
-7994.1572265625
-8068.6953125
-8236.3837890625
-8470.220703125
-8725.447265625
-8960.5888671875
-9153.0322265625
-9300.3095703125
-9404.4638671875
-9451.8603515625
-9412.806640625
-9272.029296875
-9064.3203125
-8869.1982421875
-8752.533203125
-8708.6044921875
-8672.2109375
-8597.3857421875
-8514.6630859375
-8496.662109375
-8571.2841796875
-8683.78515625
-8744.8330078125
-8703.23046875
-8573.572265625
-8415.24609375
-8296.9853515625
-8265.5654296875
-8325.2470703125
-8441.5048828125
-8569.6357421875
-8681.23828125
-8768.12109375
-8836.232421875
-8904.3349609375
-8996.6904296875
-9124.658203125
-9281.888671875
-9463.0537109375
-9668.1689453125
-9867.814453125
-9980.0673828125
-9921.19140625
-9694.1787109375
-9410.05078125
-9209.017578125
-9165.171875
-9261.7109375
-9430.9443359375
-9601.6884765625
-9725.5810546875
-9786.9052734375
-9799.068359375
-9789.75
-9785.7578125
-9802.2392578125
-9831.4384765625
-9840.9375
-9799.74609375
-9715.3359375
-9635.279296875
-9606.7314453125
-9643.9970703125
-9734.859375
-9854.4404296875
-9959.8916015625
-9995.6513671875
-9931.7216796875
-9790.2294921875
-9617.4375
-9442.9072265625
-9287.8388671875
-9194.1904296875
-9201.1904296875
-9286.9208984375
-9370.2841796875
-9390.0810546875
-9360.10546875
-9332.4990234375
-9333.17578125
-9357.708984375
-9410.5791015625
-9511.9755859375
-9663.1943359375
-9829.900390625
-9969.509765625
-10062.8154296875
-10111.83203125
-10117.044921875
-10069.396484375
-9966.8115234375
-9832.0537109375
-9704.5498046875
-9609.8544921875
-9545.0439453125
-9504.6923828125
-9512.458984375
-9603.40625
-9770.7470703125
-9954.4775390625
-10098.646484375
-10203.1279296875
-10302.037109375
-10407.9658203125
-10500.9404296875
-10559.076171875
-10570.13671875
-10518.6572265625
-10397.16796875
-10238.478515625
-10106.8486328125
-10039.419921875
-10013.359375
-9982.1474609375
-9924.5791015625
-9844.7607421875
-9749.34765625
-9654.1142578125
-9600.060546875
-9626.6640625
-9720.7421875
-9813.59375
-9839.9814453125
-9788.1982421875
-9686.2646484375
-9554.416015625
-9386.5771484375
-9175.091796875
-8942.6103515625
-8746.6767578125
-8652.7333984375
-8693.9541015625
-8845.7724609375
-9038.5849609375
-9206.28515625
-9332.98046875
-9452.8291015625
-9599.5498046875
-9758.5400390625
-9879.240234375
-9936.85546875
-9964.2177734375
-10002.419921875
-10026.451171875
-9949.671875
-9717.0888671875
-9375.7412109375
-9032.1796875
-8752.2060546875
-8529.1513671875
-8347.7744140625
-8244.62109375
-8283.3486328125
-8484.0
-8795.3828125
-9130.2607421875
-9411.5029296875
-9592.4814453125
-9662.607421875
-9649.267578125
-9602.0029296875
-9557.435546875
-9519.0185546875
-9475.47265625
-9428.1982421875
-9384.4072265625
-9329.1474609375
-9231.2900390625
-9092.1318359375
-8972.90234375
-8953.7392578125
-9067.2626953125
-9283.27734375
-9548.7470703125
-9819.6044921875
-10054.056640625
-10204.9990234375
-10241.5625
-10170.853515625
-10025.96875
-9840.1884765625
-9644.88671875
-9482.90234375
-9400.08203125
-9411.490234375
-9479.9482421875
-9535.236328125
-9522.345703125
-9441.0498046875
-9342.5166015625
-9282.134765625
-9273.431640625
-9292.3876953125
-9319.939453125
-9359.76171875
-9411.2412109375
-9452.330078125
-9467.96484375
-9474.078125
-9486.791015625
-9482.29296875
-9419.6259765625
-9299.423828125
-9171.2109375
-9084.2529296875
-9059.609375
-9106.439453125
-9223.216796875
-9367.1533203125
-9457.8642578125
-9440.048828125
-9328.3857421875
-9177.185546875
-9028.0849609375
-8904.6865234375
-8832.375
-8832.66796875
-8907.6171875
-9048.3564453125
-9241.3818359375
-9442.2412109375
-9562.83984375
-9524.0703125
-9323.60546875
-9031.798828125
-8730.7060546875
-8482.65625
-8339.7412109375
-8329.28515625
-8412.734375
-8496.8828125
-8515.2080078125
-8484.4912109375
-8466.2939453125
-8489.2470703125
-8526.900390625
-8540.173828125
-8521.9560546875
-8499.5546875
-8500.912109375
-8519.1767578125
-8514.548828125
-8460.39453125
-8383.0234375
-8339.3876953125
-8356.3203125
-8410.05078125
-8463.7841796875
-8498.7197265625
-8502.609375
-8459.7802734375
-8372.6865234375
-8271.2939453125
-8179.80859375
-8092.1015625
-8001.5556640625
-7936.20703125
-7933.1708984375
-7983.5546875
-8027.1435546875
-7999.5908203125
-7868.794921875
-7638.7041015625
-7351.4365234375
-7090.6474609375
-6954.8310546875
-7006.337890625
-7241.767578125
-7599.12890625
-7978.0908203125
-8268.341796875
-8397.5205078125
-8370.5859375
-8252.5771484375
-8109.15234375
-7972.6923828125
-7854.7333984375
-7758.3583984375
-7669.2451171875
-7562.25390625
-7435.4130859375
-7320.7900390625
-7247.04296875
-7208.2880859375
-7189.04296875
-7207.0400390625
-7306.87890625
-7508.56640625
-7770.634765625
-7999.9169921875
-8094.162109375
-7994.4033203125
-7721.9814453125
-7369.4248046875
-7045.7529296875
-6826.7587890625
-6749.07421875
-6819.8857421875
-7001.701171875
-7199.5322265625
-7306.2333984375
-7284.560546875
-7194.458984375
-7127.6728515625
-7120.1044921875
-7129.78515625
-7087.5849609375
-6962.962890625
-6794.2841796875
-6668.197265625
-6660.1220703125
-6775.0478515625
-6939.298828125
-7054.728515625
-7064.53125
-6971.5126953125
-6808.5595703125
-6607.8681640625
-6395.4970703125
-6194.9921875
-6023.076171875
-5887.666015625
-5798.5126953125
-5773.736328125
-5823.10546875
-5923.11328125
-6018.0751953125
-6052.28515625
-6000.501953125
-5869.9775390625
-5683.9208984375
-5470.783203125
-5263.669921875
-5096.81640625
-4993.6796875
-4955.01953125
-4957.171875
-4965.123046875
-4956.1328125
-4936.1787109375
-4930.4111328125
-4955.599609375
-5006.6748046875
-5068.056640625
-5121.0888671875
-5131.123046875
-5048.21875
-4849.498046875
-4578.478515625
-4316.970703125
-4113.9365234375
-3963.3818359375
-3851.32421875
-3785.3671875
-3754.865234375
-3696.2373046875
-3546.30859375
-3328.7626953125
-3149.5068359375
-3093.6494140625
-3150.94140625
-3253.890625
-3364.201171875
-3497.595703125
-3673.458984375
-3864.83984375
-4005.8671875
-4042.2314453125
-3973.490234375
-3850.2626953125
-3729.0126953125
-3625.341796875
-3511.0322265625
-3356.046875
-3167.453125
-2983.53515625
-2835.169921875
-2718.7412109375
-2602.32421875
-2449.9697265625
-2241.7705078125
-1981.62890625
-1692.4189453125
-1400.1259765625
-1116.9755859375
-839.9033203125
-566.5234375
-307.8818359375
-79.5419921875
116.0126953125
286.6005859375
429.287109375
530.357421875
602.1708984375
708.41015625
923.79296875
1257.9365234375
1635.107421875
1962.630859375
2212.37109375
2429.109375
2672.77734375
2965.5986328125
3285.5966796875
3595.7177734375
3884.0986328125
4188.6318359375
4575.9853515625
5082.6611328125
5682.2353515625
6322.2041015625
6978.6162109375
7649.47265625
8304.818359375
8884.1552734375
9358.12109375
9765.4833984375
10167.83984375
10581.6416015625
10970.5810546875
11291.2958984375
11527.1923828125
11683.1748046875
11766.4443359375
11782.009765625
11750.0595703125
11728.5615234375
11803.0615234375
12026.2197265625
12361.130859375
12705.4833984375
12979.3642578125
13169.822265625
13288.7919921875
13328.5615234375
13285.3916015625
13195.4755859375
13108.55859375
13040.318359375
12981.3427734375
12933.1123046875
12893.35546875
12818.2421875
12648.833984375
12378.9775390625
12055.7783203125
11709.171875
11325.9921875
10902.51953125
10469.9833984375
10040.6640625
9573.1650390625
9029.380859375
8433.212890625
7831.740234375
7225.40234375
6586.6162109375
5933.7314453125
5332.080078125
4814.541015625
4343.611328125
3868.244140625
3389.2119140625
2952.060546875
2594.67578125
2312.41015625
2058.107421875
1770.9775390625
1427.46484375
1074.2763671875
791.365234375
609.0556640625
477.6748046875
329.625
150.826171875
-26.9619140625
-185.3935546875
-344.08203125
-534.9990234375
-781.205078125
-1101.8515625
-1509.640625
-1987.373046875
-2481.0537109375
-2932.572265625
-3316.255859375
-3636.44140625
-3899.349609375
-4105.583984375
-4271.5009765625
-4437.740234375
-4638.107421875
-4863.3134765625
-5071.77734375
-5239.3427734375
-5381.568359375
-5515.28125
-5612.58203125
-5616.587890625
-5504.12890625
-5315.5595703125
-5119.25
-4964.57421875
-4876.1640625
-4869.849609375
-4948.13671875
-5085.65234375
-5241.873046875
-5392.1337890625
-5532.9541015625
-5658.5810546875
-5752.2490234375
-5805.9677734375
-5828.267578125
-5819.529296875
-5759.2978515625
-5642.2587890625
-5516.8427734375
-5456.83203125
-5487.419921875
-5562.357421875
-5624.9130859375
-5668.94921875
-5720.806640625
-5780.478515625
-5812.287109375
-5790.3125
-5724.6123046875
-5639.6474609375
-5555.1396484375
-5498.234375
-5506.46875
-5597.1259765625
-5749.8291015625
-5936.1064453125
-6145.470703125
-6358.6591796875
-6518.7705078125
-6572.9609375
-6542.0166015625
-6509.3955078125
-6531.1982421875
-6588.201171875
-6636.583984375
-6668.3857421875
-6696.8818359375
-6713.5966796875
-6699.7080078125
-6669.591796875
-6667.4267578125
-6717.138671875
-6797.21484375
-6864.4326171875
-6882.392578125
-6830.3115234375
-6712.400390625
-6568.859375
-6457.216796875
-6406.71875
-6396.46875
-6381.9970703125
-6333.861328125
-6250.4345703125
-6152.48828125
-6078.6650390625
-6075.921875
-6177.857421875
-6387.0791015625
-6676.3984375
-7000.421875
-7307.7294921875
-7557.9052734375
-7739.7998046875
-7871.09765625
-7974.16015625
-8051.2919921875
-8079.29296875
-8020.8291015625
-7847.5908203125
-7571.525390625
-7258.2470703125
-6992.732421875
-6821.5205078125
-6738.548828125
-6727.822265625
-6791.513671875
-6915.953125
-7034.9931640625
-7068.0751953125
-6998.5205078125
-6887.822265625
-6806.6083984375
-6773.984375
-6771.005859375
-6784.8564453125
-6814.9580078125
-6848.2255859375
-6856.451171875
-6825.5146484375
-6776.0439453125
-6749.72265625
-6778.560546875
-6865.595703125
-6986.4072265625
-7104.6962890625
-7191.072265625
-7234.8828125
-7243.734375
-7233.5595703125
-7217.3173828125
-7200.400390625
-7185.37890625
-7177.7421875
-7179.3671875
-7173.7783203125
-7129.7236328125
-7034.36328125
-6920.3349609375
-6843.3173828125
-6827.5673828125
-6845.4130859375
-6853.966796875
-6835.205078125
-6789.6875
-6710.34765625
-6589.2666015625
-6448.6552734375
-6341.3466796875
-6309.69921875
-6353.3681640625
-6442.359375
-6551.8046875
-6677.26953125
-6822.49609375
-6977.484375
-7104.8916015625
-7148.6796875
-7067.630859375
-6867.591796875
-6596.904296875
-6311.123046875
-6053.4248046875
-5867.1865234375
-5798.837890625
-5862.75390625
-6011.998046875
-6167.298828125
-6275.513671875
-6324.8359375
-6311.361328125
-6222.896484375
-6066.201171875
-5884.0595703125
-5724.08984375
-5603.189453125
-5518.80859375
-5479.4150390625
-5496.703125
-5551.263671875
-5594.4326171875
-5597.3447265625
-5587.0634765625
-5625.67578125
-5758.1162109375
-5979.5107421875
-6241.1044921875
-6481.81640625
-6661.5029296875
-6771.45703125
-6816.5478515625
-6796.9453125
-6717.177734375
-6603.3759765625
-6489.2919921875
-6381.708984375
-6257.3154296875
-6098.8671875
-5917.3359375
-5734.3095703125
-5567.0234375
-5444.185546875
-5409.9296875
-5481.509765625
-5611.3984375
-5716.44921875
-5743.0849609375
-5689.880859375
-5581.392578125
-5450.029296875
-5337.9345703125
-5280.6083984375
-5278.19921875
-5305.7001953125
-5354.107421875
-5430.642578125
-5510.271484375
-5527.322265625
-5446.978515625
-5323.27734375
-5252.8310546875
-5279.611328125
-5370.44921875
-5473.1240234375
-5566.4951171875
-5654.4794921875
-5741.63671875
-5825.81640625
-5899.515625
-5955.8447265625
-6007.7578125
-6095.6484375
-6247.296875
-6424.0
-6534.634765625
-6520.306640625
-6407.177734375
-6261.7060546875
-6114.6796875
-5951.681640625
-5763.0595703125
-5574.001953125
-5427.193359375
-5358.3662109375
-5387.9775390625
-5510.9677734375
-5683.9833984375
-5839.255859375
-5924.1591796875
-5921.3720703125
-5830.7001953125
-5654.244140625
-5418.63671875
-5197.6474609375
-5080.205078125
-5102.5654296875
-5223.3564453125
-5372.2138671875
-5509.1953125
-5624.986328125
-5701.4384765625
-5708.115234375
-5649.1669921875
-5585.16015625
-5575.7099609375
-5603.4267578125
-5584.2314453125
-5466.2373046875
-5300.0810546875
-5191.640625
-5190.1064453125
-5237.43359375
-5226.455078125
-5096.3720703125
-4873.6923828125
-4639.7392578125
-4471.666015625
-4405.3759765625
-4432.16796875
-4513.529296875
-4598.943359375
-4646.240234375
-4645.34765625
-4628.1748046875
-4643.080078125
-4707.3564453125
-4785.5595703125
-4816.072265625
-4749.2119140625
-4555.8740234375
-4223.6396484375
-3778.30859375
-3310.322265625
-2946.5146484375
-2769.2060546875
-2762.7509765625
-2840.58984375
-2913.7548828125
-2937.4775390625
-2924.4677734375
-2935.8447265625
-3038.59765625
-3241.2216796875
-3478.3056640625
-3684.0302734375
-3871.11328125
-4101.4013671875
-4378.4130859375
-4612.19140625
-4712.0966796875
-4683.9150390625
-4607.7314453125
-4542.6083984375
-4486.21484375
-4414.3193359375
-4319.724609375
-4207.544921875
-4083.380859375
-3960.208984375
-3859.958984375
-3799.5986328125
-3789.5859375
-3848.912109375
-3998.5439453125
-4224.3515625
-4461.08984375
-4632.7724609375
-4708.787109375
-4714.9287109375
-4697.0263671875
-4680.1640625
-4652.111328125
-4573.9794921875
-4414.501953125
-4189.513671875
-3968.2294921875
-3828.857421875
-3800.640625
-3847.341796875
-3904.3076171875
-3932.91015625
-3947.4091796875
-3992.3388671875
-4088.3466796875
-4202.609375
-4285.3505859375
-4332.3115234375
-4384.0712890625
-4450.6416015625
-4463.5751953125
-4332.8525390625
-4042.47265625
-3665.7275390625
-3293.71875
-2973.921875
-2711.6376953125
-2497.224609375
-2322.900390625
-2196.302734375
-2145.8154296875
-2192.859375
-2313.4775390625
-2449.7392578125
-2568.0537109375
-2685.7255859375
-2831.4345703125
-3002.078125
-3169.7333984375
-3306.4306640625
-3385.1875
-3381.1083984375
-3297.5625
-3176.8427734375
-3060.5517578125
-2948.837890625
-2818.2666015625
-2667.0859375
-2519.0341796875
-2392.712890625
-2292.8876953125
-2224.478515625
-2187.595703125
-2162.9404296875
-2131.30078125
-2107.6845703125
-2126.5869140625
-2189.0458984375
-2255.6611328125
-2304.8701171875
-2368.904296875
-2486.720703125
-2635.0751953125
-2730.7294921875
-2702.3623046875
-2552.330078125
-2353.212890625
-2192.81640625
-2117.583984375
-2116.47265625
-2149.080078125
-2180.107421875
-2184.912109375
-2140.07421875
-2033.439453125
-1883.8642578125
-1731.1611328125
-1602.1171875
-1501.6689453125
-1436.5322265625
-1421.9677734375
-1454.5166015625
-1498.9111328125
-1517.5634765625
-1500.7119140625
-1458.9921875
-1405.1044921875
-1357.4580078125
-1344.2509765625
-1381.86328125
-1454.2978515625
-1525.337890625
-1562.21484375
-1541.34375
-1453.3662109375
-1323.7158203125
-1212.0048828125
-1164.8974609375
-1177.4697265625
-1221.84375
-1298.8623046875
-1426.9599609375
-1584.2548828125
-1702.767578125
-1737.548828125
-1718.4765625
-1717.8037109375
-1781.6328125
-1903.0087890625
-2041.5693359375
-2149.6826171875
-2191.8125
-2163.7587890625
-2097.91796875
-2037.15234375
-1996.6552734375
-1955.1708984375
-1886.5322265625
-1796.0224609375
-1718.5517578125
-1677.9150390625
-1656.486328125
-1619.564453125
-1568.0732421875
-1543.697265625
-1567.7041015625
-1595.0
-1556.255859375
-1439.31640625
-1304.0654296875
-1220.69140625
-1220.7001953125
-1306.037109375
-1464.5732421875
-1653.2705078125
-1793.1357421875
-1814.9111328125
-1707.7236328125
-1508.1201171875
-1252.3876953125
-960.88671875
-662.0869140625
-402.5283203125
-218.39453125
-105.68359375
-27.1298828125
52.998046875
141.8017578125
218.8583984375
256.8759765625
239.0634765625
162.2255859375
36.5966796875
-108.33203125
-228.0654296875
-291.9736328125
-308.9541015625
-308.962890625
-298.3564453125
-254.345703125
-171.5224609375
-90.6123046875
-59.0625
-72.0126953125
-70.6826171875
5.0390625
176.4130859375
429.65625
735.0908203125
1053.5908203125
1337.998046875
1545.4501953125
1657.5517578125
1691.3291015625
1686.4248046875
1673.7822265625
1657.6904296875
1636.7333984375
1636.939453125
1703.1279296875
1850.7392578125
2045.337890625
2240.21484375
2414.2666015625
2557.8271484375
2645.927734375
2658.4658203125
2619.453125
2585.6630859375
2593.9638671875
2642.201171875
2722.2451171875
2844.6689453125
3019.033203125
3227.779296875
3435.484375
3620.662109375
3793.439453125
3982.298828125
4198.314453125
4409.0693359375
4562.1416015625
4647.05078125
4715.93359375
4817.8291015625
4927.638671875
4977.2568359375
4951.6416015625
4908.984375
4896.8525390625
4896.0400390625
4875.2685546875
4862.2421875
4916.01171875
5045.20703125
5195.03125
5313.9248046875
5402.037109375
5491.0078125
5601.3515625
5726.7431640625
5842.0185546875
5917.94140625
5937.2861328125
5900.73046875
5814.4345703125
5680.0888671875
5508.7802734375
5337.517578125
5214.7509765625
5167.6513671875
5191.333984375
5264.44140625
5364.8134765625
5480.220703125
5623.6611328125
5833.8408203125
6137.5126953125
6506.0166015625
6863.8388671875
7142.3564453125
7311.46875
7362.650390625
7290.701171875
7110.5625
6879.1025390625
6681.2255859375
6589.896484375
6634.1474609375
6787.943359375
6980.0498046875
7129.5009765625
7194.587890625
7197.583984375
7202.2685546875
7266.05859375
7405.0439453125
7589.6689453125
7769.02734375
7910.2421875
8023.08203125
8143.111328125
8289.8623046875
8449.2099609375
8596.923828125
8726.8818359375
8852.265625
8993.0927734375
9170.2919921875
9397.8974609375
9667.2626953125
9945.3173828125
10197.4970703125
10405.921875
10561.814453125
10659.205078125
10713.76171875
10774.3916015625
10891.0830078125
11070.69140625
11278.8603515625
11481.11328125
11667.099609375
11844.037109375
12030.4599609375
12249.7548828125
12495.607421875
12698.166015625
12761.7431640625
12660.001953125
12471.4443359375
12297.3720703125
12162.7783203125
12021.4521484375
11837.87890625
11627.1689453125
11420.974609375
11231.734375
11056.0849609375
10882.9052734375
10689.494140625
10458.40234375
10210.2060546875
9992.74609375
9821.466796875
9653.8232421875
9439.248046875
9167.443359375
8843.931640625
8449.37109375
7968.107421875
7445.2275390625
6968.1396484375
6586.041015625
6283.39453125
6034.8896484375
5839.4150390625
5679.1708984375
5488.791015625
5206.8486328125
4841.0791015625
4450.875
4078.982421875
3730.2568359375
3401.259765625
3086.7138671875
2755.5869140625
2364.955078125
1919.0146484375
1487.46875
1140.005859375
874.0361328125
625.548828125
343.421875
37.025390625
-244.1943359375
-462.4072265625
-623.3388671875
-770.7470703125
-954.4052734375
-1195.8486328125
-1476.9580078125
-1757.52734375
-2001.8701171875
-2191.57421875
-2322.771484375
-2401.1279296875
-2442.2041015625
-2473.9365234375
-2533.5830078125
-2654.099609375
-2846.13671875
-3093.4912109375
-3370.0283203125
-3657.212890625
-3936.6162109375
-4169.640625
-4305.4765625
-4325.693359375
-4276.181640625
-4237.453125
-4252.2998046875
-4283.744140625
-4249.603515625
-4101.0712890625
-3867.603515625
-3627.8984375
-3446.3603515625
-3345.400390625
-3329.5947265625
-3410.580078125
-3592.6220703125
-3846.9560546875
-4121.6279296875
-4376.7490234375
-4597.388671875
-4775.8740234375
-4899.8056640625
-4959.63671875
-4951.232421875
-4867.681640625
-4708.8916015625
-4510.921875
-4348.5478515625
-4287.3017578125
-4332.7783203125
-4435.361328125
-4539.890625
-4622.09375
-4683.2724609375
-4725.626953125
-4739.474609375
-4710.5537109375
-4635.4052734375
-4527.3408203125
-4406.9755859375
-4292.294921875
-4203.4423828125
-4168.7783203125
-4209.3251953125
-4316.18359375
-4458.8837890625
-4618.2783203125
-4792.0341796875
-4961.4287109375
-5078.0029296875
-5104.7890625
-5057.5712890625
-4985.0595703125
-4920.5634765625
-4879.2509765625
-4895.015625
-5021.0458984375
-5272.935546875
-5586.3427734375
-5850.7119140625
-5985.783203125
-5981.7294921875
-5875.748046875
-5709.1748046875
-5516.2548828125
-5342.3974609375
-5246.2490234375
-5263.634765625
-5375.2060546875
-5529.8271484375
-5702.376953125
-5909.0830078125
-6159.6337890625
-6416.48046875
-6617.9580078125
-6726.91796875
-6741.8564453125
-6677.345703125
-6554.982421875
-6400.5849609375
-6226.142578125
-6022.3017578125
-5789.29296875
-5561.73046875
-5373.19140625
-5207.0263671875
-5023.4287109375
-4840.0400390625
-4745.8349609375
-4814.1259765625
-5023.759765625
-5279.38671875
-5485.6982421875
-5586.841796875
-5562.236328125
-5421.8525390625
-5210.3134765625
-4999.52734375
-4864.443359375
-4848.560546875
-4930.361328125
-5025.4990234375
-5052.4111328125
-5009.974609375
-4969.8720703125
-4982.029296875
-5014.6064453125
-5006.3916015625
-4951.9345703125
-4904.9091796875
-4912.8759765625
-4978.7978515625
-5078.07421875
-5185.0234375
-5286.4189453125
-5393.5654296875
-5537.24609375
-5725.8740234375
-5911.6025390625
-6025.556640625
-6049.23828125
-6024.580078125
-5987.6796875
-5921.9814453125
-5795.5107421875
-5624.4462890625
-5473.5732421875
-5394.6357421875
-5379.69140625
-5379.501953125
-5360.2197265625
-5334.7353515625
-5336.806640625
-5371.0009765625
-5401.0732421875
-5392.2705078125
-5351.3017578125
-5309.7880859375
-5275.2998046875
-5217.8662109375
-5108.94140625
-4963.0
-4837.1591796875
-4794.615234375
-4862.6923828125
-5010.509765625
-5161.8359375
-5240.408203125
-5216.7626953125
-5121.9931640625
-5024.4267578125
-4988.1689453125
-5030.77734375
-5101.4482421875
-5107.828125
-4984.640625
-4743.1552734375
-4452.6474609375
-4182.232421875
-3964.4150390625
-3793.3232421875
-3634.5263671875
-3446.9658203125
-3221.716796875
-2997.048828125
-2813.9873046875
-2662.263671875
-2496.0
-2299.0693359375
-2102.81640625
-1935.6845703125
-1790.970703125
-1659.7587890625
-1564.1875
-1531.7099609375
-1554.2880859375
-1598.283203125
-1645.5234375
-1703.8359375
-1781.9677734375
-1871.27734375
-1951.1767578125
-2001.3203125
-2009.7685546875
-1978.1826171875
-1921.412109375
-1862.23046875
-1827.4560546875
-1839.376953125
-1894.9853515625
-1956.3046875
-1979.7109375
-1955.9423828125
-1904.205078125
-1832.1259765625
-1732.9560546875
-1627.57421875
-1571.111328125
-1593.365234375
-1656.94921875
-1699.7236328125
-1701.40625
-1686.9228515625
-1683.7060546875
-1702.4697265625
-1745.2529296875
-1804.498046875
-1864.0322265625
-1925.548828125
-2022.5498046875
-2180.212890625
-2369.9521484375
-2532.8681640625
-2643.998046875
-2726.984375
-2810.8876953125
-2903.298828125
-3005.6982421875
-3123.2333984375
-3250.166015625
-3368.8564453125
-3472.638671875
-3574.7060546875
-3692.1982421875
-3836.90234375
-4018.0771484375
-4232.4267578125
-4451.6455078125
-4643.02734375
-4805.0537109375
-4962.9150390625
-5130.544921875
-5300.8125
-5471.5791015625
-5652.259765625
-5840.2021484375
-6018.0419921875
-6180.1728515625
-6335.09375
-6476.4677734375
-6581.0166015625
-6641.416015625
-6669.642578125
-6660.4873046875
-6590.533203125
-6470.423828125
-6360.6220703125
-6310.927734375
-6316.62109375
-6357.4462890625
-6439.2158203125
-6557.2783203125
-6653.07421875
-6662.6875
-6599.466796875
-6544.1826171875
-6557.2890625
-6638.1630859375
-6763.0224609375
-6915.966796875
-7073.873046875
-7197.5615234375
-7252.931640625
-7220.9453125
-7089.05078125
-6866.4072265625
-6613.9873046875
-6424.8330078125
-6355.501953125
-6393.6953125
-6495.2119140625
-6621.107421875
-6728.236328125
-6762.517578125
-6697.2763671875
-6567.20703125
-6441.8056640625
-6371.736328125
-6372.3017578125
-6441.048828125
-6566.6435546875
-6725.7236328125
-6891.6376953125
-7048.4599609375
-7187.6494140625
-7296.7490234375
-7364.5458984375
-7395.6279296875
-7409.181640625
-7422.484375
-7439.794921875
-7453.482421875
-7450.3427734375
-7419.884765625
-7359.8310546875
-7269.23046875
-7136.818359375
-6949.5419921875
-6722.162109375
-6510.681640625
-6384.4853515625
-6381.1748046875
-6483.73046875
-6631.3623046875
-6753.9677734375
-6814.833984375
-6832.2470703125
-6852.171875
-6894.59765625
-6937.4013671875
-6955.48828125
-6953.666015625
-6943.818359375
-6906.3740234375
-6802.2939453125
-6626.0830078125
-6432.796875
-6308.33984375
-6312.6318359375
-6437.55078125
-6608.751953125
-6742.77734375
-6823.1357421875
-6915.359375
-7090.2255859375
-7336.2265625
-7561.3017578125
-7670.7744140625
-7625.8525390625
-7444.1181640625
-7185.4560546875
-6945.138671875
-6822.2294921875
-6863.8046875
-7043.5869140625
-7298.5087890625
-7569.861328125
-7807.6533203125
-7968.3955078125
-8036.201171875
-8034.3798828125
-7995.1904296875
-7924.390625
-7810.68359375
-7662.6943359375
-7520.669921875
-7433.41015625
-7429.162109375
-7496.6796875
-7583.486328125
-7627.220703125
-7607.83984375
-7562.787109375
-7538.958984375
-7544.2470703125
-7564.6845703125
-7610.5458984375
-7710.517578125
-7862.4453125
-8020.58984375
-8134.4140625
-8172.927734375
-8111.3994140625
-7934.3232421875
-7671.896484375
-7405.6044921875
-7210.625
-7102.0
-7045.4072265625
-6995.76953125
-6908.8173828125
-6747.5927734375
-6518.185546875
-6289.03125
-6138.84765625
-6084.92578125
-6087.607421875
-6117.0732421875
-6177.9306640625
-6264.7841796875
-6336.7568359375
-6362.0966796875
-6364.0859375
-6395.9833984375
-6482.9248046875
-6611.0322265625
-6763.6044921875
-6939.0908203125
-7126.6123046875
-7282.5712890625
-7349.0615234375
-7299.796875
-7166.14453125
-7014.4365234375
-6895.009765625
-6816.48828125
-6771.5361328125
-6773.2880859375
-6845.87109375
-6982.783203125
-7142.3369140625
-7295.373046875
-7455.091796875
-7641.146484375
-7829.8310546875
-7962.04296875
-7994.1875
-7924.7919921875
-7779.9697265625
-7594.521484375
-7405.7626953125
-7246.841796875
-7141.8623046875
-7113.263671875
-7180.3427734375
-7328.2001953125
-7486.5556640625
-7572.423828125
-7564.205078125
-7513.1552734375
-7474.3388671875
-7447.6123046875
-7396.47265625
-7302.8388671875
-7187.6279296875
-7094.189453125
-7063.2919921875
-7098.673828125
-7132.5927734375
-7050.775390625
-6798.0400390625
-6461.4443359375
-6210.4658203125
-6140.2841796875
-6199.958984375
-6283.482421875
-6349.5263671875
-6413.98046875
-6453.28125
-6380.7783203125
-6140.0166015625
-5783.857421875
-5431.9892578125
-5171.5166015625
-5025.7880859375
-4994.4677734375
-5070.2255859375
-5209.9443359375
-5341.380859375
-5434.158203125
-5538.01953125
-5711.3818359375
-5922.119140625
-6059.068359375
-6048.95703125
-5934.380859375
-5827.7060546875
-5812.4443359375
-5900.1279296875
-6055.2431640625
-6233.044921875
-6399.26953125
-6535.287109375
-6631.0224609375
-6672.4453125
-6647.123046875
-6570.740234375
-6493.6923828125
-6459.537109375
-6456.1943359375
-6424.365234375
-6321.8369140625
-6175.0830078125
-6066.083984375
-6070.587890625
-6203.0234375
-6408.796875
-6604.3291015625
-6729.30078125
-6769.125
-6737.8984375
-6649.8310546875
-6507.8056640625
-6311.5859375
-6075.6943359375
-5846.8642578125
-5699.7275390625
-5692.2548828125
-5811.3349609375
-5976.654296875
-6115.9970703125
-6228.9267578125
-6360.9541015625
-6526.1904296875
-6680.8193359375
-6771.859375
-6785.8994140625
-6741.8759765625
-6661.2998046875
-6567.1318359375
-6497.59765625
-6488.958984375
-6532.56640625
-6565.810546875
-6528.703125
-6436.5029296875
-6386.1767578125
-6479.611328125
-6738.1611328125
-7089.00390625
-7417.6259765625
-7620.4521484375
-7630.48046875
-7442.1806640625
-7132.16015625
-6825.6005859375
-6611.5341796875
-6498.1357421875
-6460.451171875
-6502.13671875
-6638.138671875
-6838.00390625
-7031.619140625
-7168.94140625
-7235.826171875
-7212.5751953125
-7066.052734375
-6804.2275390625
-6504.947265625
-6264.912109375
-6137.73046875
-6131.3857421875
-6230.1201171875
-6387.1982421875
-6519.9765625
-6554.8017578125
-6481.7783203125
-6348.7978515625
-6207.4658203125
-6080.439453125
-5970.640625
-5878.8681640625
-5813.6953125
-5799.7919921875
-5871.5283203125
-6040.7490234375
-6271.9033203125
-6501.248046875
-6677.3076171875
-6775.6845703125
-6791.2431640625
-6739.3251953125
-6658.73828125
-6591.2373046875
-6557.4541015625
-6564.62890625
-6625.0625
-6742.82421875
-6891.6533203125
-7037.0048828125
-7176.7685546875
-7325.1708984375
-7453.9404296875
-7493.984375
-7420.73828125
-7307.7548828125
-7263.4658203125
-7329.068359375
-7461.7119140625
-7597.1708984375
-7691.6748046875
-7711.0361328125
-7626.1826171875
-7440.45703125
-7197.3876953125
-6940.90625
-6680.5
-6410.0615234375
-6146.3388671875
-5927.3408203125
-5780.2333984375
-5714.3125
-5743.76953125
-5887.0361328125
-6126.72265625
-6389.5869140625
-6591.548828125
-6700.61328125
-6741.92578125
-6750.6142578125
-6743.125
-6730.53125
-6726.404296875
-6726.1259765625
-6701.935546875
-6640.2724609375
-6571.1884765625
-6540.6865234375
-6561.576171875
-6607.2890625
-6643.150390625
-6643.84765625
-6590.7060546875
-6480.541015625
-6339.275390625
-6204.1259765625
-6087.7666015625
-5978.8818359375
-5880.591796875
-5825.76171875
-5844.724609375
-5934.6044921875
-6067.513671875
-6209.1416015625
-6317.9453125
-6348.2763671875
-6280.283203125
-6143.8740234375
-5997.9765625
-5887.1103515625
-5825.3388671875
-5812.5751953125
-5847.6923828125
-5922.6103515625
-6015.126953125
-6095.2392578125
-6138.92578125
-6138.025390625
-6100.8154296875
-6043.548828125
-5979.8896484375
-5916.806640625
-5856.0380859375
-5796.01171875
-5738.2919921875
-5700.1337890625
-5713.431640625
-5794.2197265625
-5911.3798828125
-6001.8984375
-6027.205078125
-6008.6025390625
-6002.517578125
-6043.5302734375
-6107.126953125
-6119.19140625
-6011.05078125
-5787.5166015625
-5541.560546875
-5378.5693359375
-5318.0283203125
-5287.2470703125
-5214.4326171875
-5102.484375
-5005.0751953125
-4965.591796875
-5002.642578125
-5123.994140625
-5314.8984375
-5523.3056640625
-5691.541015625
-5804.4384765625
-5887.0634765625
-5961.9140625
-6029.1591796875
-6078.8759765625
-6096.419921875
-6063.0029296875
-5980.4150390625
-5892.65625
-5853.666015625
-5871.693359375
-5910.8203125
-5945.0390625
-5978.70703125
-6012.3759765625
-6028.583984375
-6027.646484375
-6043.0615234375
-6096.04296875
-6158.2763671875
-6185.5927734375
-6172.6201171875
-6151.6591796875
-6152.5322265625
-6187.1533203125
-6259.5244140625
-6360.2041015625
-6453.681640625
-6499.6494140625
-6494.544921875
-6475.2294921875
-6476.1015625
-6495.8486328125
-6509.3291015625
-6495.02734375
-6439.5546875
-6327.51171875
-6147.94140625
-5918.685546875
-5695.57421875
-5542.7080078125
-5484.212890625
-5485.826171875
-5488.58984375
-5461.3740234375
-5420.34375
-5404.048828125
-5437.39453125
-5515.263671875
-5608.7373046875
-5684.5634765625
-5726.1044921875
-5738.2548828125
-5730.4453125
-5700.3427734375
-5639.09375
-5542.7509765625
-5411.103515625
-5254.3212890625
-5121.3876953125
-5098.443359375
-5231.3251953125
-5447.458984375
-5601.9189453125
-5621.943359375
-5571.9345703125
-5556.8154296875
-5602.15234375
-5663.3408203125
-5713.7158203125
-5766.1181640625
-5820.2255859375
-5847.3212890625
-5841.244140625
-5846.7646484375
-5918.525390625
-6069.4169921875
-6263.5947265625
-6440.3740234375
-6545.884765625
-6569.2763671875
-6554.9873046875
-6556.2724609375
-6570.390625
-6541.2841796875
-6428.5068359375
-6245.890625
-6028.43359375
-5799.15625
-5588.0244140625
-5447.4609375
-5411.326171875
-5452.578125
-5512.6162109375
-5564.759765625
-5621.564453125
-5686.0830078125
-5727.8056640625
-5713.1572265625
-5636.8115234375
-5514.1806640625
-5361.21484375
-5192.5478515625
-5024.8095703125
-4866.03125
-4708.0771484375
-4545.6787109375
-4405.2294921875
-4340.8564453125
-4388.6728515625
-4525.5107421875
-4683.1259765625
-4806.5478515625
-4889.48046875
-4948.9443359375
-4983.7880859375
-4979.603515625
-4945.5498046875
-4914.9052734375
-4900.01953125
-4872.318359375
-4806.83203125
-4732.38671875
-4715.873046875
-4797.6650390625
-4950.8212890625
-5095.7822265625
-5147.1015625
-5063.505859375
-4878.8876953125
-4686.5146484375
-4575.9775390625
-4577.794921875
-4669.16796875
-4819.421875
-5010.2392578125
-5215.9755859375
-5389.1083984375
-5479.068359375
-5463.3486328125
-5364.896484375
-5250.42578125
-5203.3896484375
-5269.68359375
-5414.173828125
-5543.37890625
-5586.6142578125
-5553.1787109375
-5504.4091796875
-5476.287109375
-5438.54296875
-5329.1240234375
-5125.6923828125
-4884.30859375
-4704.166015625
-4642.646484375
-4661.0712890625
-4664.7763671875
-4604.138671875
-4526.7138671875
-4519.0927734375
-4605.4912109375
-4721.439453125
-4790.4326171875
-4811.4775390625
-4858.6943359375
-4998.6728515625
-5219.75
-5444.302734375
-5598.5810546875
-5659.9404296875
-5644.2490234375
-5571.7890625
-5460.6484375
-5341.591796875
-5255.533203125
-5227.3662109375
-5248.7783203125
-5289.28515625
-5318.892578125
-5322.658203125
-5305.892578125
-5289.9677734375
-5293.484375
-5310.236328125
-5310.3681640625
-5267.9609375
-5184.150390625
-5082.66015625
-4990.974609375
-4929.94921875
-4912.5498046875
-4941.21484375
-5003.2451171875
-5069.3369140625
-5098.826171875
-5058.013671875
-4948.8212890625
-4818.37109375
-4723.083984375
-4676.8388671875
-4645.3564453125
-4591.2568359375
-4504.505859375
-4386.294921875
-4237.892578125
-4091.2900390625
-4023.9736328125
-4099.2490234375
-4291.6494140625
-4502.5546875
-4652.8984375
-4735.7275390625
-4780.87109375
-4806.390625
-4818.078125
-4822.5341796875
-4815.591796875
-4779.166015625
-4713.4619140625
-4656.23828125
-4647.3916015625
-4688.009765625
-4756.708984375
-4852.1494140625
-4991.2734375
-5172.798828125
-5369.171875
-5549.009765625
-5679.2890625
-5710.9150390625
-5602.3134765625
-5373.28515625
-5110.8193359375
-4905.1171875
-4793.39453125
-4768.33203125
-4809.5234375
-4884.9228515625
-4944.9404296875
-4947.9716796875
-4890.9775390625
-4800.0205078125
-4697.7431640625
-4593.8994140625
-4496.68359375
-4413.2900390625
-4343.4873046875
-4287.833984375
-4255.3623046875
-4246.998046875
-4240.8798828125
-4217.2578125
-4194.7509765625
-4219.494140625
-4318.4423828125
-4482.7666015625
-4690.55078125
-4912.2041015625
-5087.6240234375
-5137.42578125
-5028.154296875
-4814.0625
-4594.9951171875
-4443.583984375
-4385.75
-4426.802734375
-4558.205078125
-4738.1474609375
-4896.1484375
-4971.81640625
-4941.0732421875
-4807.6689453125
-4591.40234375
-4332.736328125
-4087.26953125
-3893.283203125
-3747.9345703125
-3631.017578125
-3553.8984375
-3570.7421875
-3728.296875
-4003.6064453125
-4299.6611328125
-4511.3427734375
-4598.5322265625
-4594.9189453125
-4553.169921875
-4495.4150390625
-4418.8330078125
-4329.53515625
-4249.5556640625
-4192.6025390625
-4150.9150390625
-4112.537109375
-4081.1826171875
-4072.326171875
-4097.2177734375
-4158.3984375
-4255.669921875
-4385.25
-4529.68359375
-4655.462890625
-4730.123046875
-4745.4453125
-4718.8388671875
-4665.7333984375
-4575.8759765625
-4431.5546875
-4252.296875
-4102.068359375
-4031.6494140625
-4018.2294921875
-3982.77734375
-3874.8271484375
-3730.349609375
-3641.8974609375
-3681.5390625
-3855.65234375
-4117.2275390625
-4401.4697265625
-4649.1220703125
-4814.775390625
-4874.068359375
-4833.0478515625
-4727.3193359375
-4601.9423828125
-4485.98046875
-4388.341796875
-4316.4375
-4285.17578125
-4298.23828125
-4334.9072265625
-4378.1494140625
-4451.0302734375
-4593.1767578125
-4785.3701171875
-4922.755859375
-4896.8466796875
-4705.5751953125
-4460.5419921875
-4281.03515625
-4200.8037109375
-4186.80078125
-4220.4326171875
-4320.921875
-4484.4580078125
-4636.6865234375
-4680.0390625
-4586.0927734375
-4418.9052734375
-4265.5302734375
-4165.740234375
-4115.896484375
-4110.9931640625
-4152.150390625
-4222.2509765625
-4285.5439453125
-4319.2099609375
-4330.3916015625
-4341.146484375
-4372.51953125
-4441.1630859375
-4545.763671875
-4646.7958984375
-4681.8046875
-4619.982421875
-4493.2744140625
-4362.3486328125
-4261.5029296875
-4187.23046875
-4128.419921875
-4090.3779296875
-4090.79296875
-4140.052734375
-4220.734375
-4283.111328125
-4276.353515625
-4199.267578125
-4112.46875
-4086.24609375
-4139.2412109375
-4232.7451171875
-4309.130859375
-4320.8720703125
-4239.5478515625
-4068.1318359375
-3849.49609375
-3646.4697265625
-3509.64453125
-3468.861328125
-3538.9287109375
-3707.3203125
-3921.3037109375
-4116.4208984375
-4264.482421875
-4375.93359375
-4458.1171875
-4499.2626953125
-4496.515625
-4466.53515625
-4415.1787109375
-4328.82421875
-4218.5458984375
-4144.8310546875
-4163.921875
-4261.2216796875
-4366.7109375
-4427.9736328125
-4440.2353515625
-4413.6337890625
-4350.3212890625
-4263.1982421875
-4184.1650390625
-4130.10546875
-4074.3935546875
-3971.267578125
-3806.185546875
-3616.53125
-3469.576171875
-3419.5869140625
-3465.4736328125
-3536.158203125
-3534.0966796875
-3417.390625
-3237.359375
-3080.1435546875
-2977.265625
-2893.365234375
-2794.6923828125
-2694.60546875
-2620.23828125
-2571.4228515625
-2548.7353515625
-2602.6796875
-2804.2216796875
-3152.7880859375
-3545.9697265625
-3860.4013671875
-4042.26171875
-4105.6904296875
-4077.794921875
-3985.9853515625
-3882.7421875
-3829.587890625
-3840.7353515625
-3874.50390625
-3895.8798828125
-3918.3505859375
-3962.8857421875
-4004.2509765625
-3995.05859375
-3932.9326171875
-3866.767578125
-3831.6904296875
-3808.765625
-3764.2978515625
-3707.1025390625
-3682.828125
-3715.9013671875
-3774.9248046875
-3801.3515625
-3767.69921875
-3706.4501953125
-3683.5107421875
-3739.5009765625
-3850.083984375
-3942.8759765625
-3960.0625
-3913.392578125
-3883.8037109375
-3965.80078125
-4199.4169921875
-4536.87109375
-4864.8056640625
-5069.33984375
-5103.0283203125
-5004.92578125
-4856.109375
-4711.212890625
-4572.849609375
-4427.94140625
-4291.4365234375
-4199.0263671875
-4164.3857421875
-4164.3564453125
-4169.1533203125
-4169.0234375
-4164.060546875
-4146.2783203125
-4106.083984375
-4043.583984375
-3958.5546875
-3841.880859375
-3697.2822265625
-3565.025390625
-3502.9697265625
-3542.0810546875
-3669.5830078125
-3845.0791015625
-4015.7734375
-4130.36328125
-4171.912109375
-4179.9580078125
-4212.7568359375
-4280.716796875
-4336.83203125
-4330.955078125
-4245.5732421875
-4081.0146484375
-3848.857421875
-3595.052734375
-3388.1689453125
-3255.4189453125
-3157.4287109375
-3049.9091796875
-2939.353515625
-2849.9482421875
-2771.796875
-2686.630859375
-2619.3369140625
-2610.681640625
-2647.392578125
-2666.666015625
-2627.5966796875
-2536.7666015625
-2409.7080078125
-2258.705078125
-2125.2158203125
-2075.244140625
-2144.9326171875
-2325.369140625
-2606.283203125
-2985.447265625
-3416.306640625
-3796.421875
-4044.2509765625
-4158.423828125
-4179.111328125
-4132.6787109375
-4049.486328125
-3992.625
-4008.64453125
-4062.7109375
-4072.048828125
-4000.6181640625
-3882.55859375
-3759.529296875
-3639.837890625
-3523.6591796875
-3428.0625
-3373.076171875
-3369.287109375
-3425.45703125
-3538.90234375
-3668.6728515625
-3747.94140625
-3741.5048828125
-3673.935546875
-3590.4296875
-3510.31640625
-3431.908203125
-3360.7236328125
-3310.46484375
-3287.3828125
-3294.3310546875
-3345.599609375
-3459.78515625
-3634.9326171875
-3838.693359375
-4024.1064453125
-4153.375
-4212.79296875
-4213.1572265625
-4177.2158203125
-4126.486328125
-4080.96875
-4063.294921875
-4086.861328125
-4136.3359375
-4176.12109375
-4190.9697265625
-4209.9638671875
-4276.1064453125
-4393.052734375
-4512.390625
-4576.18359375
-4567.201171875
-4517.0009765625
-4470.4560546875
-4445.7958984375
-4426.771484375
-4387.587890625
-4318.8564453125
-4228.357421875
-4127.1982421875
-4029.8115234375
-3966.46875
-3972.4990234375
-4040.7890625
-4086.673828125
-3989.0107421875
-3694.8671875
-3286.220703125
-2925.4443359375
-2725.478515625
-2682.33984375
-2734.27734375
-2854.3564453125
-3051.7255859375
-3299.763671875
-3520.1171875
-3662.1943359375
-3761.984375
-3885.6142578125
-4033.6875
-4140.5693359375
-4162.728515625
-4129.716796875
-4100.3203125
-4097.78515625
-4099.9228515625
-4067.90625
-3967.349609375
-3779.3505859375
-3515.87109375
-3226.857421875
-2984.0888671875
-2853.6083984375
-2871.8359375
-3025.5625
-3245.27734375
-3434.0361328125
-3523.7890625
-3511.123046875
-3441.09765625
-3362.6943359375
-3298.865234375
-3247.1376953125
-3199.263671875
-3158.486328125
-3134.8125
-3122.2744140625
-3093.8359375
-3033.1796875
-2962.619140625
-2919.3701171875
-2909.1943359375
-2907.0087890625
-2899.95703125
-2897.44140625
-2890.1357421875
-2832.5126953125
-2689.9765625
-2485.8896484375
-2282.6416015625
-2129.5693359375
-2043.4755859375
-2020.95703125
-2046.5859375
-2098.404296875
-2163.10546875
-2237.0361328125
-2300.82421875
-2313.2763671875
-2254.8974609375
-2165.6142578125
-2116.1142578125
-2151.9130859375
-2284.7900390625
-2514.7294921875
-2814.3466796875
-3095.8486328125
-3247.92578125
-3235.7451171875
-3141.57421875
-3083.0986328125
-3103.9755859375
-3157.7236328125
-3178.0986328125
-3137.2216796875
-3040.9052734375
-2898.5654296875
-2716.2431640625
-2510.6162109375
-2311.0986328125
-2139.0498046875
-1992.166015625
-1861.833984375
-1762.9697265625
-1726.6708984375
-1754.73046875
-1802.1259765625
-1826.1630859375
-1841.0224609375
-1896.4189453125
-2004.13671875
-2114.216796875
-2175.291015625
-2200.2236328125
-2256.4765625
-2395.7978515625
-2598.8818359375
-2785.9716796875
-2882.8876953125
-2883.318359375
-2844.943359375
-2821.9541015625
-2814.9462890625
-2799.5654296875
-2784.2001953125
-2806.0712890625
-2875.802734375
-2964.2265625
-3051.76171875
-3151.9619140625
-3263.166015625
-3327.6552734375
-3275.9189453125
-3105.2158203125
-2890.4111328125
-2719.8154296875
-2634.7568359375
-2621.1015625
-2635.041015625
-2635.9853515625
-2615.0419921875
-2602.853515625
-2645.0205078125
-2764.8994140625
-2945.9912109375
-3139.755859375
-3285.38671875
-3336.447265625
-3289.26171875
-3191.302734375
-3114.705078125
-3113.0517578125
-3192.4765625
-3311.1357421875
-3407.0966796875
-3444.15234375
-3440.3125
-3441.9482421875
-3464.8896484375
-3474.92578125
-3433.9345703125
-3348.1455078125
-3256.4453125
-3184.369140625
-3125.9638671875
-3060.3671875
-2968.919921875
-2844.0234375
-2698.8779296875
-2564.220703125
-2461.8779296875
-2387.2431640625
-2327.783203125
-2284.8798828125
-2261.375
-2246.4853515625
-2243.1005859375
-2298.3603515625
-2465.884765625
-2728.6416015625
-2989.94921875
-3155.6142578125
-3204.6787109375
-3172.1494140625
-3094.265625
-2997.51171875
-2921.5947265625
-2913.8115234375
-2988.9453125
-3109.595703125
-3216.66796875
-3276.501953125
-3295.060546875
-3289.98046875
-3257.5380859375
-3175.912109375
-3042.287109375
-2897.6474609375
-2807.435546875
-2820.48046875
-2945.0869140625
-3146.6943359375
-3356.2119140625
-3500.109375
-3550.8115234375
-3543.8359375
-3522.9111328125
-3474.783203125
-3347.9697265625
-3135.2890625
-2903.7568359375
-2733.884765625
-2659.4755859375
-2674.7666015625
-2758.0283203125
-2858.7265625
-2895.8564453125
-2816.66796875
-2652.900390625
-2489.4296875
-2382.4423828125
-2332.916015625
-2329.2548828125
-2379.693359375
-2498.0048828125
-2682.498046875
-2911.6240234375
-3137.9658203125
-3291.2431640625
-3324.2021484375
-3267.60546875
-3209.1875
-3200.0068359375
-3207.353515625
-3181.9462890625
-3145.42578125
-3173.3515625
-3296.587890625
-3451.7841796875
-3535.8935546875
-3489.755859375
-3328.4677734375
-3120.509765625
-2952.3828125
-2884.8447265625
-2905.84765625
-2927.68359375
-2863.62109375
-2723.73046875
-2615.8486328125
-2632.30078125
-2749.205078125
-2863.2587890625
-2920.4716796875
-2970.5673828125
-3079.017578125
-3218.7470703125
-3286.341796875
-3216.650390625
-3046.8271484375
-2865.22265625
-2732.1025390625
-2665.912109375
-2673.59375
-2754.197265625
-2875.08984375
-2975.4365234375
-3006.4794921875
-2958.4599609375
-2847.150390625
-2693.2900390625
-2527.4677734375
-2400.4736328125
-2363.818359375
-2429.71484375
-2555.0380859375
-2670.5244140625
-2729.53515625
-2736.0751953125
-2734.8017578125
-2775.234375
-2877.3974609375
-3022.642578125
-3172.458984375
-3294.0341796875
-3369.078125
-3385.796875
-3332.2509765625
-3200.8115234375
-2997.720703125
-2751.9130859375
-2519.1396484375
-2366.962890625
-2332.7822265625
-2388.2314453125
-2461.1728515625
-2505.126953125
-2534.01953125
-2577.201171875
-2622.802734375
-2636.4541015625
-2624.3359375
-2634.70703125
-2686.7451171875
-2735.1640625
-2728.8427734375
-2677.73828125
-2633.4033203125
-2624.05078125
-2644.84765625
-2702.6796875
-2828.52734375
-3032.75
-3271.9658203125
-3472.5
-3573.8349609375
-3549.1689453125
-3409.484375
-3202.44921875
-2991.052734375
-2816.2197265625
-2685.2119140625
-2599.9287109375
-2577.8857421875
-2628.7880859375
-2721.9072265625
-2798.390625
-2819.37109375
-2794.283203125
-2763.8271484375
-2761.8349609375
-2789.6630859375
-2820.044921875
-2828.6904296875
-2826.455078125
-2852.359375
-2926.482421875
-3018.88671875
-3079.361328125
-3093.33984375
-3093.5791015625
-3119.693359375
-3185.0634765625
-3286.884765625
-3426.9921875
-3603.7158203125
-3787.87109375
-3922.3935546875
-3953.220703125
-3862.98828125
-3680.884765625
-3464.8916015625
-3269.9423828125
-3122.8388671875
-3019.708984375
-2942.2021484375
-2873.306640625
-2803.2705078125
-2734.1064453125
-2686.119140625
-2691.666015625
-2768.0302734375
-2891.8203125
-3005.412109375
-3054.2314453125
-3022.064453125
-2937.2646484375
-2850.3154296875
-2801.0537109375
-2796.8740234375
-2817.759765625
-2843.87109375
-2875.919921875
-2923.40234375
-2977.43359375
-3008.5185546875
-2994.6923828125
-2940.98046875
-2867.0849609375
-2790.619140625
-2732.2431640625
-2718.55078125
-2752.6044921875
-2784.0908203125
-2737.302734375
-2583.7607421875
-2376.125
-2203.03515625
-2122.47265625
-2142.927734375
-2244.0810546875
-2388.880859375
-2523.525390625
-2596.92578125
-2594.875
-2545.3525390625
-2481.8017578125
-2406.4833984375
-2295.5380859375
-2136.3330078125
-1952.7900390625
-1789.0458984375
-1666.376953125
-1562.1015625
-1442.5302734375
-1317.3427734375
-1244.4052734375
-1269.87890625
-1378.205078125
-1519.2158203125
-1673.376953125
-1863.2333984375
-2098.23828125
-2331.85546875
-2485.263671875
-2504.533203125
-2394.49609375
-2214.6025390625
-2047.4208984375
-1950.9599609375
-1923.5869140625
-1918.5654296875
-1897.919921875
-1866.037109375
-1853.83984375
-1890.48046875
-1996.1298828125
-2174.9951171875
-2390.205078125
-2558.35546875
-2599.0078125
-2498.20703125
-2314.6923828125
-2125.0537109375
-1970.6875
-1851.3427734375
-1753.701171875
-1680.79296875
-1656.6787109375
-1700.0341796875
-1792.9013671875
-1888.5634765625
-1959.2060546875
-2023.2646484375
-2114.04296875
-2237.5859375
-2381.939453125
-2551.861328125
-2757.6025390625
-2965.28515625
-3091.5615234375
-3068.83203125
-2905.6923828125
-2675.3818359375
-2458.458984375
-2302.755859375
-2216.6123046875
-2176.4736328125
-2143.81640625
-2092.671875
-2028.302734375
-1976.8447265625
-1956.7529296875
-1959.9833984375
-1956.1875
-1915.357421875
-1835.4609375
-1752.69140625
-1717.05859375
-1748.9970703125
-1818.4580078125
-1866.943359375
-1850.87890625
-1772.2822265625
-1678.048828125
-1625.2646484375
-1632.251953125
-1661.79296875
-1664.3994140625
-1637.21875
-1623.03125
-1648.869140625
-1687.7705078125
-1693.154296875
-1654.48046875
-1606.470703125
-1599.2021484375
-1671.548828125
-1831.50390625
-2035.3125
-2198.5595703125
-2262.08203125
-2252.693359375
-2257.9755859375
-2337.345703125
-2474.787109375
-2616.2236328125
-2723.8095703125
-2781.3017578125
-2772.4873046875
-2683.771484375
-2527.736328125
-2349.7041015625
-2206.6923828125
-2137.69921875
-2142.44921875
-2181.384765625
-2207.0810546875
-2208.84765625
-2223.923828125
-2297.2724609375
-2434.111328125
-2596.6123046875
-2737.5302734375
-2826.134765625
-2849.4921875
-2805.7470703125
-2699.1708984375
-2535.1240234375
-2324.4765625
-2102.458984375
-1932.83984375
-1869.517578125
-1909.17578125
-1999.0390625
-2095.2333984375
-2192.435546875
-2287.2626953125
-2340.4033203125
-2305.3798828125
-2187.2177734375
-2045.2900390625
-1935.0185546875
-1865.06640625
-1812.373046875
-1756.7119140625
-1691.5908203125
-1619.7099609375
-1553.47265625
-1513.630859375
-1518.3369140625
-1576.0458984375
-1686.2392578125
-1831.2978515625
-1964.66015625
-2030.193359375
-2012.8232421875
-1961.05078125
-1943.728515625
-1987.90625
-2064.6416015625
-2121.220703125
-2115.1337890625
-2035.2041015625
-1914.962890625
-1817.6591796875
-1783.4638671875
-1792.70703125
-1798.3291015625
-1784.798828125
-1770.25390625
-1763.376953125
-1760.72265625
-1789.8798828125
-1905.8466796875
-2115.859375
-2339.505859375
-2476.8984375
-2497.9091796875
-2436.3388671875
-2321.1796875
-2162.44921875
-2001.63671875
-1920.490234375
-1964.3984375
-2076.73046875
-2142.48046875
-2099.375
-1985.978515625
-1873.7724609375
-1773.8173828125
-1640.2109375
-1467.326171875
-1345.9326171875
-1384.6357421875
-1584.2119140625
-1830.4482421875
-2018.5361328125
-2142.7890625
-2241.8486328125
-2301.3408203125
-2265.8369140625
-2132.7158203125
-1976.0693359375
[truncated: 109,799 more chars]
