# Supplementary material for: Widespread extracellular electron transfer pathways for charging microbial cytochrome OmcS nanowires via periplasmic cytochromes PpcABCDE
Source: Nat Commun. 2024 Mar 20;15:2434. doi: 10.1038/s41467-024-46192-0 (PMC10954620; doi:10.1038/s41467-024-46192-0)
Supplement: Supplementary file 4 — Source Data [file 41467_2024_46192_MOESM4_ESM.zip › 9. Malvankar_Source_Data/9. Malvankar_Source_Data_NMR/Fig_6_PpcA reoxidation/Fig6_PpcA_Gs_Reoxidation_8.txt]

# File created = Friday, November 24, 2023 at 11:17:04 PM Western European Standard Time
# Data set = PpcA_Gs_Reoxidation_Experiments_NMR  12  1  /Users/pilarcportela/Topspin_examdata
# Spectral Region:
# LEFT = 24.728479385375977 ppm. RIGHT = -15.326944503550585 ppm.
#
# SIZE = 32768 ( = number of points)
#
# In the following ordering is from the 'left' to the 'right' limits!
# Lines beginning with '#' must be considered as comment lines.
#
-6582.234375
-6603.822265625
-6625.990234375
-6621.955078125
-6567.662109375
-6472.591796875
-6374.21875
-6311.4375
-6316.447265625
-6414.390625
-6600.57421875
-6821.689453125
-7008.064453125
-7129.439453125
-7201.1796875
-7241.904296875
-7256.18359375
-7260.98046875
-7290.39453125
-7351.39453125
-7396.576171875
-7364.1484375
-7236.7265625
-7051.57421875
-6868.47265625
-6736.931640625
-6672.97265625
-6648.693359375
-6618.166015625
-6569.28125
-6534.798828125
-6537.263671875
-6545.51171875
-6513.212890625
-6444.296875
-6385.166015625
-6357.388671875
-6334.421875
-6291.1953125
-6244.044921875
-6225.62109375
-6244.3828125
-6289.55859375
-6358.9296875
-6454.326171875
-6551.81640625
-6602.05078125
-6575.146484375
-6496.19921875
-6420.318359375
-6370.65234375
-6315.2734375
-6215.599609375
-6085.38671875
-5980.177734375
-5929.974609375
-5908.71484375
-5880.861328125
-5852.025390625
-5848.916015625
-5866.287109375
-5868.228515625
-5842.703125
-5824.322265625
-5849.810546875
-5909.888671875
-5961.556640625
-5978.611328125
-5975.0546875
-5981.44140625
-6013.130859375
-6069.427734375
-6155.21875
-6283.666015625
-6444.46875
-6580.712890625
-6623.515625
-6557.958984375
-6436.08984375
-6313.533203125
-6191.267578125
-6035.669921875
-5838.732421875
-5636.74609375
-5481.71875
-5416.625
-5465.439453125
-5616.634765625
-5819.2421875
-6023.32421875
-6225.181640625
-6448.603515625
-6684.12109375
-6876.990234375
-6979.177734375
-6985.431640625
-6914.72265625
-6788.234375
-6634.326171875
-6481.962890625
-6334.91796875
-6184.908203125
-6067.859375
-6068.8828125
-6233.39453125
-6489.923828125
-6692.513671875
-6733.78125
-6605.498046875
-6379.880859375
-6166.98828125
-6066.212890625
-6104.203125
-6209.7578125
-6280.361328125
-6281.822265625
-6265.3359375
-6295.796875
-6393.802734375
-6538.716796875
-6680.587890625
-6739.30859375
-6644.78515625
-6417.4375
-6182.302734375
-6061.56640625
-6058.8671875
-6077.05859375
-6039.6875
-5959.76953125
-5890.255859375
-5849.78515625
-5820.59375
-5791.4375
-5767.373046875
-5746.30078125
-5721.66015625
-5714.453125
-5768.978515625
-5893.171875
-6022.5390625
-6071.84375
-6016.3203125
-5898.728515625
-5766.47265625
-5637.896484375
-5532.009765625
-5485.75390625
-5513.650390625
-5577.994140625
-5631.439453125
-5673.376953125
-5735.171875
-5824.94921875
-5923.25390625
-6026.267578125
-6151.42578125
-6291.033203125
-6395.28515625
-6422.416015625
-6386.994140625
-6341.1171875
-6318.740234375
-6309.830078125
-6278.935546875
-6199.296875
-6077.146484375
-5950.458984375
-5857.85546875
-5806.15625
-5776.693359375
-5761.830078125
-5778.400390625
-5840.26953125
-5934.12109375
-6030.703125
-6105.361328125
-6137.85546875
-6107.677734375
-6008.697265625
-5867.2109375
-5735.962890625
-5667.16015625
-5684.771484375
-5768.98828125
-5865.474609375
-5926.7734375
-5955.923828125
-6001.2890625
-6101.818359375
-6244.716796875
-6377.787109375
-6449.45703125
-6434.525390625
-6342.630859375
-6216.2421875
-6106.68359375
-6036.373046875
-5989.73828125
-5944.939453125
-5898.818359375
-5853.1953125
-5798.564453125
-5729.107421875
-5656.861328125
-5591.5703125
-5523.38671875
-5450.689453125
-5411.4453125
-5453.7109375
-5573.93359375
-5709.359375
-5795.03125
-5809.84765625
-5769.044921875
-5699.955078125
-5636.876953125
-5619.498046875
-5674.599609375
-5793.673828125
-5925.697265625
-5991.8203125
-5926.869140625
-5733.896484375
-5499.373046875
-5332.8203125
-5283.0234375
-5321.810546875
-5400.75390625
-5493.998046875
-5579.09765625
-5609.900390625
-5542.134765625
-5385.587890625
-5214.642578125
-5120.123046875
-5145.99609375
-5261.322265625
-5387.677734375
-5460.900390625
-5472.958984375
-5455.97265625
-5435.390625
-5410.625
-5371.357421875
-5308.626953125
-5211.490234375
-5082.751953125
-4967.689453125
-4936.744140625
-5015.7734375
-5151.271484375
-5268.494140625
-5351.212890625
-5439.33984375
-5557.345703125
-5674.80859375
-5739.546875
-5725.064453125
-5639.26171875
-5508.578125
-5366.671875
-5244.474609375
-5155.98046875
-5098.5
-5075.59765625
-5112.6171875
-5235.359375
-5430.849609375
-5637.70703125
-5781.865234375
-5823.072265625
-5771.626953125
-5673.3984375
-5588.556640625
-5573.365234375
-5652.6328125
-5790.98046875
-5904.55859375
-5927.017578125
-5868.45703125
-5795.6328125
-5755.078125
-5735.662109375
-5710.890625
-5693.0546875
-5725.4921875
-5831.72265625
-5989.388671875
-6149.5703125
-6269.2109375
-6329.93359375
-6339.146484375
-6314.107421875
-6259.666015625
-6165.353515625
-6027.02734375
-5860.982421875
-5690.373046875
-5530.982421875
-5399.7734375
-5319.263671875
-5292.51953125
-5285.18359375
-5256.552734375
-5203.59765625
-5152.115234375
-5112.015625
-5073.775390625
-5052.07421875
-5095.02734375
-5225.685546875
-5394.44140625
-5516.5703125
-5553.03515625
-5539.828125
-5545.599609375
-5617.396484375
-5759.357421875
-5934.1484375
-6069.400390625
-6080.708984375
-5923.26171875
-5643.41796875
-5373.53125
-5248.7734375
-5304.900390625
-5453.080078125
-5559.8046875
-5552.037109375
-5451.513671875
-5334.623046875
-5283.625
-5359.34765625
-5573.93359375
-5869.130859375
-6144.53125
-6330.037109375
-6423.89453125
-6453.876953125
-6424.681640625
-6326.80859375
-6183.923828125
-6061.55078125
-6021.69140625
-6076.12109375
-6175.63671875
-6231.3203125
-6161.630859375
-5953.884765625
-5690.384765625
-5492.1484375
-5418.685546875
-5426.53125
-5428.0390625
-5378.3984375
-5302.43359375
-5257.11328125
-5285.197265625
-5393.2890625
-5551.623046875
-5713.263671875
-5849.296875
-5969.849609375
-6098.58203125
-6221.0
-6270.279296875
-6177.13671875
-5932.98046875
-5599.626953125
-5262.35546875
-4980.583984375
-4776.060546875
-4649.486328125
-4598.2890625
-4622.408203125
-4715.34375
-4844.828125
-4947.037109375
-4962.06640625
-4892.046875
-4815.240234375
-4822.8515625
-4936.84375
-5094.232421875
-5204.99609375
-5215.755859375
-5130.318359375
-4995.28125
-4868.5859375
-4776.875
-4688.576171875
-4541.19921875
-4305.92578125
-4018.3359375
-3746.33984375
-3547.88671875
-3463.267578125
-3514.107421875
-3680.4140625
-3897.716796875
-4113.26171875
-4341.7421875
-4633.48828125
-4983.28125
-5299.646484375
-5477.623046875
-5483.95703125
-5362.00390625
-5174.2578125
-4957.3984375
-4718.001953125
-4447.37109375
-4140.359375
-3817.427734375
-3536.41796875
-3374.2421875
-3383.51953125
-3556.05078125
-3823.169921875
-4095.396484375
-4311.072265625
-4454.14453125
-4533.08203125
-4556.275390625
-4534.25
-4490.38671875
-4448.376953125
-4411.521484375
-4373.11328125
-4347.23828125
-4368.443359375
-4454.00390625
-4582.4921875
-4714.607421875
-4816.755859375
-4859.587890625
-4824.81640625
-4742.037109375
-4703.56640625
-4804.609375
-5052.533203125
-5342.814453125
-5530.048828125
-5526.283203125
-5347.130859375
-5083.736328125
-4833.66015625
-4647.724609375
-4532.96875
-4491.521484375
-4531.232421875
-4629.30859375
-4713.1640625
-4709.6640625
-4609.150390625
-4458.787109375
-4301.13671875
-4149.923828125
-4024.548828125
-3968.421875
-4010.61328125
-4129.044921875
-4270.208984375
-4392.630859375
-4479.572265625
-4528.849609375
-4552.6640625
-4577.90625
-4625.96875
-4694.796875
-4772.552734375
-4859.826171875
-4962.67578125
-5073.58203125
-5180.0390625
-5285.703125
-5397.9921875
-5494.30859375
-5527.86328125
-5479.697265625
-5387.63671875
-5309.81640625
-5270.0546875
-5250.23828125
-5226.984375
-5202.296875
-5200.146484375
-5239.06640625
-5303.544921875
-5339.1796875
-5287.228515625
-5136.013671875
-4935.91796875
-4758.724609375
-4647.986328125
-4609.44140625
-4626.94921875
-4664.01171875
-4661.30078125
-4570.859375
-4411.896484375
-4277.033203125
-4263.203125
-4393.84375
-4608.86328125
-4817.5625
-4952.466796875
-4988.578125
-4939.111328125
-4842.083984375
-4737.59375
-4645.96484375
-4569.833984375
-4518.966796875
-4520.654296875
-4590.98828125
-4699.876953125
-4786.576171875
-4824.150390625
-4853.791015625
-4927.267578125
-5013.634765625
-4999.447265625
-4815.8359375
-4553.025390625
-4405.220703125
-4484.400390625
-4712.8203125
-4915.755859375
-4992.91015625
-4968.140625
-4895.291015625
-4775.525390625
-4587.33984375
-4355.72265625
-4148.64453125
-4012.4765625
-3938.86328125
-3892.775390625
-3848.1796875
-3794.822265625
-3737.47265625
-3701.537109375
-3717.2734375
-3775.216796875
-3806.962890625
-3736.05078125
-3553.384765625
-3329.328125
-3153.212890625
-3082.025390625
-3148.529296875
-3376.224609375
-3741.421875
-4131.19921875
-4393.494140625
-4461.908203125
-4417.083984375
-4406.73828125
-4514.447265625
-4711.03515625
-4902.533203125
-4996.248046875
-4944.9140625
-4776.408203125
-4584.533203125
-4451.767578125
-4368.75390625
-4257.609375
-4078.06640625
-3869.96875
-3676.880859375
-3478.67578125
-3242.755859375
-3009.677734375
-2873.42578125
-2884.765625
-3017.216796875
-3220.681640625
-3458.341796875
-3686.484375
-3852.130859375
-3938.19921875
-3977.37109375
-3996.357421875
-3976.146484375
-3896.298828125
-3794.3046875
-3745.486328125
-3792.4296875
-3919.041015625
-4083.318359375
-4248.267578125
-4387.599609375
-4491.771484375
-4574.47265625
-4655.7421875
-4736.099609375
-4797.953125
-4824.689453125
-4802.490234375
-4716.75390625
-4576.703125
-4439.599609375
-4376.1796875
-4403.486328125
-4478.3984375
-4562.57421875
-4657.44140625
-4757.654296875
-4809.982421875
-4760.767578125
-4627.521484375
-4481.130859375
-4359.333984375
-4235.296875
-4075.560546875
-3889.53125
-3705.06640625
-3532.423828125
-3386.65234375
-3322.962890625
-3403.154296875
-3620.818359375
-3890.521484375
-4120.837890625
-4272.61328125
-4335.734375
-4286.861328125
-4112.9375
-3867.96484375
-3662.201171875
-3575.595703125
-3601.3984375
-3686.783203125
-3804.125
-3955.529296875
-4120.197265625
-4233.634765625
-4233.529296875
-4114.685546875
-3933.634765625
-3770.9453125
-3691.580078125
-3721.685546875
-3841.935546875
-4000.900390625
-4144.13671875
-4236.255859375
-4261.775390625
-4220.67578125
-4136.041015625
-4057.783203125
-4036.46484375
-4082.09765625
-4157.541015625
-4221.578125
-4269.748046875
-4317.87890625
-4352.3203125
-4326.974609375
-4227.91015625
-4119.9140625
-4094.345703125
-4170.830078125
-4283.888671875
-4378.759765625
-4485.001953125
-4661.7578125
-4888.537109375
-5052.0078125
-5045.447265625
-4856.05859375
-4557.966796875
-4256.31640625
-4044.162109375
-3964.982421875
-3975.744140625
-3964.71484375
-3845.525390625
-3637.4296875
-3434.984375
-3307.45703125
-3254.36328125
-3254.32421875
-3319.1953125
-3478.55078125
-3726.814453125
-4006.8671875
-4248.109375
-4416.935546875
-4532.392578125
-4633.69140625
-4731.357421875
-4795.36328125
-4793.9453125
-4728.86328125
-4616.412109375
-4449.796875
-4215.740234375
-3952.21875
-3752.89453125
-3687.685546875
-3731.64453125
-3789.46484375
-3780.794921875
-3693.02734375
-3572.70703125
-3488.828125
-3489.208984375
-3562.095703125
-3643.5703125
-3688.525390625
-3732.07421875
-3851.31640625
-4062.291015625
-4286.462890625
-4433.912109375
-4492.4375
-4512.9140625
-4530.671875
-4534.533203125
-4502.806640625
-4432.5078125
-4326.498046875
-4180.357421875
-3996.45703125
-3793.5625
-3591.55078125
-3403.490234375
-3253.255859375
-3175.935546875
-3173.71875
-3186.9453125
-3147.6875
-3068.09765625
-3044.75390625
-3158.873046875
-3389.935546875
-3637.091796875
-3800.701171875
-3826.833984375
-3707.7265625
-3488.5625
-3270.177734375
-3156.083984375
-3171.908203125
-3255.1484375
-3332.892578125
-3385.439453125
-3424.611328125
-3446.078125
-3435.71875
-3403.56640625
-3374.462890625
-3348.07421875
-3294.7109375
-3189.029296875
-3026.443359375
-2813.966796875
-2574.451171875
-2358.470703125
-2220.708984375
-2179.681640625
-2227.935546875
-2379.46484375
-2659.884765625
-3029.203125
-3360.029296875
-3538.6171875
-3571.189453125
-3554.64453125
-3558.333984375
-3576.48828125
-3587.732421875
-3606.978515625
-3657.7734375
-3727.0703125
-3773.04296875
-3762.4375
-3686.55859375
-3559.50390625
-3418.9375
-3314.9453125
-3277.423828125
-3296.412109375
-3342.6484375
-3399.732421875
-3469.68359375
-3560.490234375
-3680.072265625
-3829.42578125
-3985.732421875
-4102.47265625
-4146.474609375
-4133.666015625
-4115.232421875
-4131.658203125
-4190.44921875
-4276.994140625
-4363.427734375
-4408.365234375
-4374.7265625
-4261.021484375
-4101.509765625
-3924.578125
-3719.8125
-3455.2890625
-3122.734375
-2762.01953125
-2447.58984375
-2250.005859375
-2193.646484375
-2238.693359375
-2311.15234375
-2362.142578125
-2396.8359375
-2442.150390625
-2478.84765625
-2512.201171875
-2502.5546875
-2479.7109375
-2502.986328125
-2605.220703125
-2756.779296875
-2888.07421875
-2953.984375
-2977.69921875
-3024.16796875
-3126.435546875
-3245.1171875
-3305.75
-3268.068359375
-3149.697265625
-2990.03515625
-2808.509765625
-2603.40625
-2382.1484375
-2183.736328125
-2067.1796875
-2071.349609375
-2181.048828125
-2337.17578125
-2485.013671875
-2603.892578125
-2682.724609375
-2688.77734375
-2597.57421875
-2456.91015625
-2381.8046875
-2454.7265625
-2642.611328125
-2833.154296875
-2939.56640625
-2946.869140625
-2876.09765625
-2753.63671875
-2625.0390625
-2548.9375
-2536.61328125
-2519.033203125
-2416.7109375
-2241.96875
-2099.662109375
-2082.052734375
-2192.134765625
-2378.32421875
-2607.6484375
-2872.8125
-3146.5546875
-3372.994140625
-3516.78515625
-3597.869140625
-3661.044921875
-3721.41796875
-3753.6953125
-3729.056640625
-3645.357421875
-3516.341796875
-3345.6953125
-3130.4296875
-2892.818359375
-2692.044921875
-2585.14453125
-2575.83203125
-2616.06640625
-2662.677734375
-2720.34765625
-2823.115234375
-2988.01953125
-3198.892578125
-3422.712890625
-3623.642578125
-3769.0
-3844.8046875
-3868.28125
-3867.869140625
-3846.939453125
-3781.556640625
-3656.24609375
-3485.7734375
-3298.197265625
-3115.623046875
-2960.203125
-2858.796875
-2821.6328125
-2820.865234375
-2799.70703125
-2699.2421875
-2480.25390625
-2145.05078125
-1756.86328125
-1422.888671875
-1234.060546875
-1217.673828125
-1346.376953125
-1567.90625
-1808.8125
-1978.994140625
-2018.400390625
-1943.4375
-1822.80859375
-1710.63671875
-1627.171875
-1590.927734375
-1620.130859375
-1691.0625
-1742.197265625
-1752.78515625
-1790.76171875
-1947.62890625
-2234.0546875
-2559.287109375
-2800.32421875
-2875.982421875
-2782.00390625
-2595.03125
-2434.798828125
-2380.77734375
-2415.236328125
-2471.427734375
-2535.95703125
-2664.8515625
-2883.33203125
-3109.34765625
-3219.380859375
-3183.33203125
-3099.423828125
-3086.46484375
-3162.03515625
-3236.595703125
-3208.740234375
-3047.66796875
-2793.837890625
-2510.330078125
-2248.283203125
-2041.13671875
-1902.34765625
-1817.544921875
-1749.830078125
-1666.33984375
-1566.88671875
-1492.46875
-1505.849609375
-1647.185546875
-1888.408203125
-2135.3828125
-2299.212890625
-2372.42578125
-2417.947265625
-2482.505859375
-2550.041015625
-2589.6171875
-2608.041015625
-2618.771484375
-2587.095703125
-2460.142578125
-2250.892578125
-2046.927734375
-1924.837890625
-1890.71875
-1912.330078125
-1964.037109375
-2014.39453125
-2012.583984375
-1938.400390625
-1853.408203125
-1856.30078125
-1977.734375
-2142.490234375
-2238.294921875
-2203.158203125
-2051.15625
-1845.2734375
-1653.76171875
-1502.67578125
-1349.91796875
-1125.572265625
-824.189453125
-549.36328125
-440.125
-545.15625
-780.509765625
-1012.470703125
-1170.56640625
-1281.61328125
-1417.125
-1623.966796875
-1891.947265625
-2161.76171875
-2359.2890625
-2441.98046875
-2428.076171875
-2377.296875
-2334.71484375
-2294.759765625
-2221.560546875
-2094.626953125
-1924.4921875
-1729.1953125
-1510.892578125
-1264.298828125
-1008.15234375
-805.228515625
-740.908203125
-863.44140625
-1136.53515625
-1462.62109375
-1763.923828125
-2031.36328125
-2285.583984375
-2512.412109375
-2668.03125
-2743.166015625
-2789.375
-2871.25
-3011.404296875
-3186.421875
-3352.4140625
-3463.859375
-3490.783203125
-3437.220703125
-3334.603515625
-3212.166015625
-3092.484375
-3021.111328125
-3066.599609375
-3259.384765625
-3541.0078125
-3796.6796875
-3934.162109375
-3924.697265625
-3794.521484375
-3606.052734375
-3429.30078125
-3291.931640625
-3156.818359375
-2975.787109375
-2760.70703125
-2570.294921875
-2430.533203125
-2308.365234375
-2173.029296875
-2042.412109375
-1942.599609375
-1847.2421875
-1686.6484375
-1408.1640625
-1012.541015625
-548.564453125
-96.28125
255.373046875
446.1484375
472.40625
371.125
176.62109375
-99.166015625
-446.412109375
-828.6875
-1179.267578125
-1428.5234375
-1546.529296875
-1569.3046875
-1575.69140625
-1618.873046875
-1672.11328125
-1653.146484375
-1520.060546875
-1348.61328125
-1300.0
-1488.24609375
-1869.109375
-2268.57421875
-2526.625
-2603.337890625
-2546.517578125
-2393.818359375
-2145.380859375
-1818.412109375
-1478.134765625
-1195.330078125
-996.87890625
-869.0546875
-786.33984375
-726.88671875
-686.775390625
-696.529296875
-799.701171875
-993.3125
-1208.583984375
-1373.5390625
-1477.498046875
-1549.046875
-1589.1875
-1565.716796875
-1474.900390625
-1375.65625
-1347.220703125
-1425.58984375
-1587.41796875
-1782.58203125
-1970.49609375
-2124.083984375
-2204.587890625
-2151.4453125
-1927.103515625
-1582.5078125
-1252.32421875
-1058.4765625
-1025.21484375
-1101.6796875
-1245.173828125
-1450.220703125
-1707.091796875
-1971.978515625
-2187.94140625
-2312.091796875
-2317.087890625
-2191.474609375
-1956.34765625
-1675.919921875
-1442.689453125
-1340.224609375
-1391.10546875
-1519.90625
-1590.591796875
-1521.37109375
-1363.837890625
-1242.990234375
-1225.52734375
-1275.521484375
-1322.51171875
-1320.083984375
-1237.8515625
-1063.46875
-848.00390625
-703.560546875
-710.8515625
-850.041015625
-1049.072265625
-1265.474609375
-1480.873046875
-1650.27734375
-1725.228515625
-1730.763671875
-1765.314453125
-1899.921875
-2103.173828125
-2280.73046875
-2368.560546875
-2374.650390625
-2348.068359375
-2326.939453125
-2312.986328125
-2283.9921875
-2224.76171875
-2143.98046875
-2063.5390625
-2000.177734375
-1959.736328125
-1938.181640625
-1924.0703125
-1914.705078125
-1936.8515625
-2030.986328125
-2196.947265625
-2370.072265625
-2474.1328125
-2493.380859375
-2479.57421875
-2499.533203125
-2589.69921875
-2742.017578125
-2905.546875
-3011.234375
-3023.5859375
-2965.71484375
-2875.34375
-2752.53515625
-2583.076171875
-2398.833984375
-2265.19921875
-2199.0859375
-2137.037109375
-1998.359375
-1751.61328125
-1415.69921875
-1042.431640625
-725.38671875
-588.1484375
-714.09765625
-1080.470703125
-1569.146484375
-2030.7421875
-2340.2265625
-2436.02734375
-2349.90234375
-2190.833984375
-2066.111328125
-2010.490234375
-1998.466796875
-2006.638671875
-2036.052734375
-2079.068359375
-2094.794921875
-2031.462890625
-1867.287109375
-1627.291015625
-1363.556640625
-1118.76953125
-914.525390625
-783.4375
-791.689453125
-981.990234375
-1283.560546875
-1532.705078125
-1627.0234375
-1626.486328125
-1651.005859375
-1703.71875
-1665.38671875
-1465.4140625
-1189.0
-985.390625
-918.53125
-942.78515625
-986.123046875
-1010.49609375
-1009.080078125
-990.25
-969.69140625
-956.794921875
-948.337890625
-944.63671875
-956.107421875
-975.0859375
-958.416015625
-868.216796875
-726.25390625
-604.279296875
-562.4609375
-614.28125
-739.20703125
-898.818359375
-1044.806640625
-1147.314453125
-1223.28125
-1306.341796875
-1379.68359375
-1372.72265625
-1243.8359375
-1037.337890625
-833.5234375
-668.2421875
-534.484375
-441.90234375
-427.57421875
-504.306640625
-632.1875
-749.978515625
-812.302734375
-797.603515625
-714.296875
-610.44140625
-545.853515625
-534.7265625
-537.234375
-522.7265625
-514.619140625
-551.244140625
-630.298828125
-726.5390625
-846.685546875
-1026.357421875
-1275.669921875
-1561.130859375
-1840.6328125
-2084.615234375
-2262.78125
-2347.521484375
-2343.779296875
-2289.369140625
-2215.31640625
-2128.8671875
-2037.353515625
-1950.9765625
-1848.24609375
-1681.298828125
-1448.48046875
-1230.876953125
-1115.3828125
-1095.94921875
-1086.201171875
-1017.216796875
-886.708984375
-725.099609375
-565.1640625
-456.04296875
-460.62890625
-601.998046875
-820.71875
-1002.93359375
-1052.3125
-943.60546875
-731.94921875
-520.1171875
-394.650390625
-369.591796875
-388.9296875
-385.5
-332.89453125
-246.421875
-155.9296875
-89.146484375
-67.599609375
-101.310546875
-185.40234375
-304.2265625
-435.76171875
-553.669921875
-635.630859375
-675.087890625
-681.06640625
-666.587890625
-642.68359375
-620.953125
-612.849609375
-625.640625
-662.552734375
-719.1640625
-771.142578125
-777.162109375
-711.828125
-591.533203125
-454.603515625
-327.322265625
-228.455078125
-188.3203125
-222.583984375
-287.083984375
-299.802734375
-221.921875
-87.951171875
53.75
194.974609375
345.013671875
488.6328125
594.15625
641.505859375
622.037109375
536.607421875
417.34765625
324.578125
293.50390625
308.19921875
357.09375
481.833984375
722.427734375
1029.63671875
1283.63671875
1400.765625
1383.41015625
1269.6953125
1084.291015625
852.7890625
623.9453125
451.306640625
365.8359375
367.77734375
420.802734375
456.001953125
420.00390625
332.951171875
269.291015625
269.322265625
301.451171875
327.015625
364.17578125
452.779296875
576.689453125
659.8984375
643.046875
546.638671875
458.291015625
463.130859375
574.50390625
720.11328125
803.982421875
793.66796875
743.814453125
733.62109375
793.33203125
892.3359375
978.033203125
1016.677734375
1014.298828125
1009.5859375
1031.98828125
1058.73828125
1029.9140625
912.693359375
729.7421875
517.91796875
289.736328125
52.138671875
-170.521484375
-364.185546875
-553.076171875
-763.814453125
-970.947265625
-1106.26171875
-1115.126953125
-985.771484375
-746.17578125
-466.45703125
-245.568359375
-146.84375
-142.306640625
-153.046875
-143.005859375
-138.93359375
-163.888671875
-200.828125
-236.3203125
-297.62890625
-420.544921875
-607.255859375
-834.990234375
-1077.87109375
-1297.015625
-1435.91796875
-1458.740234375
-1383.75390625
-1257.509765625
-1106.4140625
-930.44140625
-728.1484375
-505.29296875
-272.787109375
-62.125
68.474609375
76.259765625
-14.251953125
-123.384765625
-182.384765625
-171.572265625
-101.95703125
6.337890625
118.1015625
187.04296875
189.857421875
141.58984375
59.240234375
-72.365234375
-271.23828125
-505.21875
-704.341796875
-833.134765625
-919.279296875
-995.046875
-1042.123046875
-1027.458984375
-973.36328125
-945.171875
-965.55078125
-980.525390625
-924.79296875
-788.583984375
-604.400390625
-404.255859375
-218.578125
-84.701171875
-14.408203125
28.107421875
73.630859375
87.5546875
10.822265625
-141.703125
-271.947265625
-294.23046875
-200.49609375
-33.955078125
141.796875
232.916015625
145.109375
-124.056640625
-458.779296875
-736.302734375
-939.6015625
-1126.46484375
-1326.240234375
-1518.2109375
-1679.103515625
-1785.337890625
-1782.576171875
-1622.896484375
-1338.220703125
-1020.3828125
-722.6171875
-438.353515625
-184.564453125
-32.046875
-13.40234375
-55.92578125
-57.6640625
1.0625
63.283203125
79.650390625
38.068359375
-64.92578125
-220.1875
-372.9765625
-445.111328125
-405.283203125
-288.173828125
-141.2578125
10.263671875
136.173828125
181.404296875
107.4921875
-60.408203125
-252.13671875
-412.271484375
-527.19921875
-603.666015625
-643.416015625
-643.412109375
-608.28515625
-552.91015625
-491.095703125
-422.5078125
-335.791015625
-232.81640625
-148.080078125
-127.900390625
-177.580078125
-234.9609375
-209.861328125
-54.494140625
203.41015625
484.5
701.4375
792.181640625
747.568359375
628.17578125
534.328125
524.662109375
559.271484375
546.89453125
456.501953125
360.287109375
353.63671875
455.322265625
606.521484375
742.763671875
829.650390625
844.1171875
777.611328125
673.322265625
611.86328125
624.275390625
648.2890625
609.80078125
528.732421875
499.650390625
571.154296875
686.1328125
748.90234375
716.203125
610.93359375
484.869140625
397.072265625
403.228515625
523.41796875
715.103515625
899.951171875
1024.1484375
1082.025390625
1085.25390625
1034.4375
936.4453125
833.693359375
784.7109375
800.859375
816.771484375
747.423828125
577.25390625
372.52734375
197.82421875
46.119140625
-125.244140625
-314.119140625
-475.697265625
-602.1015625
-743.861328125
-924.4921875
-1078.048828125
-1120.404296875
-1061.21875
-991.123046875
-959.3203125
-915.9296875
-791.06640625
-586.333984375
-360.66796875
-163.3125
-22.626953125
21.822265625
-68.39453125
-275.015625
-513.94921875
-700.384765625
-810.1015625
-874.39453125
-939.2109375
-1039.4453125
-1185.509765625
-1346.84375
-1457.669921875
-1463.578125
-1364.162109375
-1198.8984375
-1001.556640625
-791.396484375
-603.06640625
-487.59765625
-461.537109375
-473.017578125
-443.7109375
-342.541015625
-203.2265625
-75.53515625
17.53125
69.091796875
58.6171875
-42.701171875
-234.390625
-464.80859375
-652.513671875
-731.630859375
-685.90625
-553.74609375
-406.443359375
-310.69140625
-292.826171875
-326.83984375
-357.798828125
-344.658203125
-286.083984375
-206.998046875
-123.662109375
-28.26171875
89.181640625
209.783203125
288.89453125
299.40234375
269.568359375
265.4921875
325.490234375
413.240234375
443.498046875
354.529296875
150.8203125
-115.642578125
-381.03125
-577.990234375
-637.423828125
-519.291015625
-245.234375
120.046875
520.927734375
923.302734375
1276.982421875
1502.626953125
1539.927734375
1390.78125
1097.630859375
703.435546875
262.05859375
-135.02734375
-395.40625
-501.939453125
-519.7578125
-511.306640625
-468.91015625
-349.38671875
-153.462890625
56.27734375
209.59375
279.173828125
278.861328125
232.525390625
155.564453125
60.361328125
-31.830078125
-92.609375
-102.37890625
-61.162109375
17.0546875
110.35546875
182.62109375
189.37890625
116.216796875
8.255859375
-64.818359375
-75.15625
-41.07421875
36.27734375
197.591796875
460.50390625
762.771484375
1008.576171875
1153.986328125
1210.337890625
1181.033203125
1048.0
827.29296875
591.498046875
411.8203125
300.2890625
222.22265625
139.8671875
28.134765625
-124.939453125
-306.59765625
-483.7421875
-642.533203125
-811.044921875
-1018.1953125
-1238.328125
-1401.91796875
-1460.453125
-1422.97265625
-1334.8515625
-1246.560546875
-1203.13671875
-1229.958984375
-1304.361328125
-1353.64453125
-1304.474609375
-1139.193359375
-899.021484375
-639.1796875
-393.619140625
-178.58984375
-5.728515625
127.5234375
251.1875
399.05078125
559.19921875
666.666015625
671.568359375
614.21484375
606.3984375
720.921875
908.439453125
1036.087890625
1003.93359375
817.11328125
557.341796875
305.552734375
93.43359375
-90.732421875
-267.41796875
-437.591796875
-579.181640625
-663.8671875
-677.111328125
-629.80859375
-559.443359375
-515.5078125
-526.423828125
-572.49609375
-602.037109375
-581.23046875
-515.388671875
-413.841796875
-259.0703125
-41.837890625
182.14453125
309.625
278.630859375
120.185546875
-85.734375
-279.69140625
-434.373046875
-529.697265625
-556.59765625
-539.2109375
-515.607421875
-485.908203125
-405.45703125
-244.56640625
-35.13671875
162.74609375
328.13671875
488.677734375
665.994140625
839.171875
974.458984375
1070.560546875
1150.8203125
1215.962890625
1229.44140625
1160.75390625
1034.298828125
929.724609375
939.927734375
1121.91015625
1456.890625
1832.279296875
2077.43359375
2058.677734375
1765.33203125
1304.107421875
812.06640625
382.369140625
57.017578125
-155.8125
-288.9921875
-420.326171875
-623.33984375
-891.71875
-1122.03125
-1188.76171875
-1049.125
-784.91015625
-545.224609375
-437.552734375
-458.806640625
-523.7890625
-554.982421875
-537.986328125
-497.7890625
-450.958984375
-401.681640625
-366.099609375
-366.861328125
-400.8515625
-435.78125
-443.236328125
-414.099609375
-337.423828125
-193.03515625
14.458984375
231.21484375
387.44140625
452.2578125
444.36328125
399.234375
343.02734375
290.73828125
247.095703125
206.099609375
163.642578125
131.048828125
122.451171875
129.662109375
126.45703125
101.2109375
69.810546875
51.841796875
49.3203125
53.80078125
55.310546875
33.435546875
-40.31640625
-169.341796875
-310.59375
-407.8359375
-443.958984375
-445.671875
-445.70703125
-465.220703125
-529.2421875
-662.57421875
-851.87109375
-1037.01171875
-1166.30859375
-1246.59765625
-1312.556640625
-1357.611328125
-1332.12109375
-1216.45703125
-1061.8515625
-936.94140625
-855.25
-781.259765625
-693.123046875
-605.26953125
-530.21875
-455.0390625
-374.890625
-326.04296875
-356.041015625
-463.349609375
-584.4296875
-642.109375
-598.53515625
-470.19921875
-312.02734375
-188.177734375
-137.94921875
-158.259765625
-224.607421875
-325.935546875
-460.583984375
-597.52734375
-675.013671875
-665.494140625
-626.8046875
-655.775390625
-788.48828125
-969.203125
-1118.775390625
-1204.80859375
-1230.515625
-1180.599609375
-1011.150390625
-697.421875
-279.548828125
140.91015625
447.423828125
564.49609375
489.15234375
276.447265625
-7.451171875
-317.171875
-616.494140625
-853.603515625
-970.017578125
-938.30078125
-782.10546875
-559.552734375
-336.8984375
-174.328125
-112.869140625
-151.923828125
-236.009765625
-275.271484375
-196.291015625
9.150390625
275.818359375
512.861328125
673.888671875
780.142578125
867.4140625
920.111328125
881.921875
735.810546875
547.984375
413.62109375
372.251953125
396.00390625
451.0390625
541.912109375
686.48828125
865.146484375
1013.841796875
1072.71484375
1040.7265625
979.265625
953.361328125
962.25390625
933.23828125
793.33203125
545.173828125
266.00390625
39.974609375
-93.9375
-134.521484375
-89.734375
25.5546875
175.890625
310.96875
390.169921875
397.05859375
335.560546875
224.580078125
96.962890625
-10.5390625
-78.076171875
-110.6953125
-116.248046875
-76.177734375
45.841796875
251.35546875
469.75390625
598.546875
595.796875
521.189453125
470.4375
478.134765625
503.220703125
499.01171875
463.0234375
408.181640625
317.09375
155.46875
-75.974609375
-324.814453125
-524.021484375
-637.859375
-678.25
-688.8828125
-710.828125
-755.330078125
-813.828125
-894.18359375
-1024.1171875
-1200.36328125
-1354.052734375
-1397.30078125
-1296.7734375
-1074.482421875
-752.02734375
-344.859375
83.54296875
422.232421875
608.20703125
689.6796875
755.146484375
822.8984375
842.21484375
783.6328125
672.412109375
531.6796875
346.439453125
105.93359375
-153.880859375
-372.943359375
-506.615234375
-526.978515625
-419.88671875
-216.685546875
-13.515625
76.79296875
-0.4609375
-219.298828125
-507.833984375
-792.001953125
-1029.15234375
-1228.306640625
-1425.205078125
-1612.201171875
-1711.791015625
-1659.279296875
-1502.005859375
-1367.861328125
-1327.3515625
-1329.248046875
-1285.259765625
-1172.92578125
-1029.986328125
-891.302734375
-774.005859375
-695.75390625
-657.28125
-618.8671875
-541.62890625
-449.77734375
-406.92578125
-426.630859375
-454.611328125
-458.25390625
-488.814453125
-616.29296875
-825.982421875
-1019.607421875
-1112.55078125
-1096.9140625
-1009.302734375
-874.525390625
-705.2265625
-539.44140625
-442.24609375
-449.484375
-515.33984375
-536.16015625
-440.318359375
-250.1953125
-47.923828125
107.064453125
205.40234375
244.583984375
204.353515625
91.919921875
-14.142578125
-6.662109375
155.0390625
405.796875
626.298828125
721.201171875
661.94921875
491.658203125
303.49609375
190.3046875
186.21484375
250.859375
314.91015625
340.99609375
342.482421875
352.103515625
377.208984375
382.33203125
317.30859375
172.0
4.626953125
-95.791015625
-84.333984375
1.8828125
76.66015625
68.337890625
-39.970703125
-205.775390625
-347.625
-387.01953125
-296.3515625
-112.71484375
100.86328125
305.89453125
497.09375
673.291015625
819.447265625
919.916015625
972.5703125
977.478515625
919.513671875
778.525390625
560.19921875
303.130859375
40.712890625
-239.84765625
-581.052734375
-988.95703125
-1399.009765625
-1723.662109375
-1922.583984375
-2005.76953125
-1981.130859375
-1840.302734375
-1608.404296875
-1371.494140625
-1221.083984375
-1179.333984375
-1194.345703125
-1192.15625
-1114.169921875
-929.890625
-658.826171875
-381.615234375
-190.154296875
-108.267578125
-79.595703125
-40.771484375
15.154296875
55.439453125
60.3125
38.26171875
3.173828125
-44.50390625
-117.865234375
-230.57421875
-371.3984375
-485.13671875
-497.099609375
-371.634765625
-138.072265625
143.8671875
422.5390625
653.17578125
798.93359375
868.107421875
925.197265625
1021.091796875
1122.224609375
1150.6875
1088.052734375
991.375
904.16015625
808.513671875
689.623046875
596.00390625
589.4921875
662.33984375
747.619140625
795.751953125
800.23828125
762.087890625
680.443359375
584.609375
530.4140625
544.576171875
602.505859375
680.888671875
805.068359375
1014.43359375
1291.11328125
1549.09375
1697.77734375
1708.166015625
1622.4765625
1510.724609375
1415.779296875
1331.43359375
1231.708984375
1117.91015625
1023.333984375
966.6015625
918.9296875
838.166015625
729.857421875
655.0546875
675.751953125
807.98828125
1030.498046875
1316.75
1636.490234375
1931.56640625
2119.134765625
2144.564453125
2033.732421875
1876.544921875
1746.34765625
1640.80078125
1509.234375
1325.34375
1113.791015625
914.66796875
754.59765625
659.4453125
659.1953125
750.8515625
872.73046875
943.14453125
919.3125
805.556640625
628.068359375
435.13671875
303.21875
289.921875
372.4453125
473.744140625
561.921875
683.529296875
881.52734375
1126.390625
1362.16796875
1578.408203125
1783.755859375
1937.244140625
1978.44140625
1931.7734375
1915.177734375
2010.79296875
2166.654296875
2264.251953125
2257.73046875
2204.5859375
2170.62109375
2152.818359375
2113.197265625
2058.111328125
2049.220703125
2130.994140625
2263.84765625
2344.1953125
2294.83984375
2133.0546875
1949.201171875
1823.01953125
1761.828125
1711.44921875
1619.37109375
1492.6484375
1401.275390625
1415.966796875
1530.24609375
1653.37109375
1699.560546875
1676.77734375
1659.05859375
1670.833984375
1635.771484375
1460.498046875
1142.58984375
771.080078125
444.61328125
226.3984375
164.30078125
296.529296875
605.66796875
990.650390625
1321.025390625
1529.173828125
1641.15234375
1715.7421875
1764.83984375
1747.4375
1643.228515625
1511.873046875
1452.154296875
1500.86328125
1599.18359375
1669.14453125
1688.587890625
1659.1015625
1530.6484375
1221.30078125
725.453125
160.6015625
-314.927734375
-603.845703125
-679.80859375
-545.7109375
-233.154296875
171.0625
549.193359375
822.455078125
984.125
1066.126953125
1093.873046875
1073.591796875
1000.11328125
868.759765625
694.39453125
521.232421875
394.12890625
312.560546875
232.6328125
129.82421875
47.84765625
68.35546875
233.337890625
502.6875
779.44140625
968.80859375
1028.287109375
989.421875
943.025390625
988.23828125
1170.021484375
1448.09375
1724.064453125
1908.99609375
1977.701171875
1963.767578125
1904.65625
1798.396484375
1618.595703125
1362.455078125
1069.873046875
797.630859375
588.828125
464.69140625
424.224609375
443.5546875
493.431640625
567.896484375
679.208984375
815.302734375
929.1015625
995.4609375
1056.25390625
1168.173828125
1313.251953125
1409.42578125
1424.349609375
1437.1171875
1555.1640625
1791.91015625
2055.95703125
2244.96484375
2319.267578125
2296.73828125
2219.796875
2138.546875
2092.154296875
2078.802734375
2050.7265625
1952.8828125
1765.06640625
1505.908203125
1211.068359375
919.060546875
667.74609375
485.62890625
379.408203125
332.908203125
322.080078125
337.3515625
396.677734375
529.306640625
732.005859375
943.365234375
1082.05859375
1118.96875
1095.271484375
1060.55078125
1014.34765625
929.04296875
813.96875
726.458984375
720.880859375
811.734375
987.19921875
1226.943359375
1487.36328125
1688.03125
1742.30078125
1614.1484375
1348.953125
1053.970703125
842.236328125
771.578125
818.3671875
909.73828125
984.501953125
1019.482421875
1004.697265625
920.67578125
758.04296875
543.66796875
323.736328125
124.986328125
-48.107421875
-181.494140625
-242.65625
-215.435546875
-130.931640625
-50.478515625
-18.267578125
-31.380859375
-51.046875
-42.71875
-10.291015625
11.466796875
4.75390625
0.408203125
42.25
118.904296875
154.328125
79.671875
-98.1875
-308.412109375
-477.0546875
-559.392578125
-533.037109375
-395.98828125
-176.291015625
81.55078125
350.1875
625.818359375
899.056640625
1139.216796875
1313.779296875
1402.744140625
1386.859375
1254.037109375
1045.314453125
870.84375
834.1328125
932.927734375
1063.095703125
1127.99609375
1121.408203125
1101.13671875
1118.4609375
1194.6328125
1331.806640625
1500.67578125
1621.361328125
1599.234375
1403.8671875
1105.369140625
825.14453125
652.55078125
600.404296875
621.330078125
659.84375
696.912109375
748.388671875
821.591796875
889.685546875
925.591796875
944.736328125
978.119140625
1002.35546875
939.0
747.716796875
492.23046875
281.6953125
159.30859375
77.494140625
-24.662109375
-150.666015625
-255.59765625
-297.8984375
-267.0859375
-172.6875
-22.302734375
182.443359375
426.2890625
663.060546875
834.81640625
915.154296875
920.033203125
871.515625
776.927734375
660.44140625
582.39453125
586.953125
648.294921875
715.80859375
804.9453125
985.890625
1268.783203125
1552.83984375
1718.7109375
1731.76953125
1624.87109375
1424.69921875
1149.404296875
855.908203125
627.435546875
505.3125
469.46875
488.65625
550.525390625
629.853515625
663.591796875
589.388671875
405.98828125
186.458984375
33.326171875
12.181640625
106.876953125
230.560546875
289.435546875
240.30859375
89.4296875
-138.5859375
-400.228515625
-615.86328125
-702.904296875
-647.412109375
-517.4296875
-388.146484375
-274.169921875
-149.826171875
-10.63671875
113.0
192.791015625
231.162109375
257.66796875
310.578125
413.62890625
555.92578125
699.60546875
815.234375
898.40234375
945.123046875
935.943359375
869.177734375
792.59765625
768.015625
806.63671875
866.693359375
912.529296875
944.03125
961.916015625
937.603515625
838.220703125
662.017578125
430.970703125
166.66796875
-101.546875
-314.615234375
-402.322265625
-339.6484375
-179.025390625
-21.85546875
42.03515625
-21.84765625
-185.115234375
-377.109375
-521.6171875
-577.169921875
-559.169921875
-521.1875
-500.46484375
-473.453125
-370.1875
-139.109375
205.1875
598.294921875
973.0703125
1275.19921875
1448.09765625
1442.87890625
1265.32421875
997.349609375
747.623046875
576.80859375
475.634765625
406.3671875
349.751953125
312.8984375
307.841796875
330.87890625
358.318359375
360.751953125
328.79296875
288.212890625
284.224609375
347.74609375
481.287109375
674.841796875
916.228515625
1169.017578125
1351.763671875
1373.919921875
1216.474609375
969.953125
771.6875
697.578125
719.17578125
760.248046875
776.361328125
773.0859375
765.98828125
745.21875
680.091796875
546.3828125
347.818359375
120.119140625
-82.568359375
-210.177734375
-231.4453125
-136.3359375
57.9140625
295.716796875
500.55859375
635.576171875
749.2890625
936.041015625
1237.78515625
1595.953125
1903.62890625
2087.5078125
2133.68359375
2063.353515625
1915.09765625
1744.8125
1614.33984375
1568.4765625
1627.587890625
1794.896484375
2051.623046875
2342.3125
2583.6484375
2704.64453125
2684.0
2554.443359375
2376.669921875
2200.009765625
2029.22265625
1824.38671875
1545.607421875
1205.5078125
872.236328125
618.142578125
470.646484375
410.08984375
401.7890625
428.341796875
506.61328125
678.111328125
961.830078125
1301.083984375
1576.33984375
1701.7265625
1709.541015625
1715.38671875
1792.30859375
1895.908203125
1918.326171875
1793.908203125
1538.70703125
1211.4765625
871.154296875
570.341796875
353.359375
235.1953125
190.5234375
179.634765625
185.201171875
219.724609375
305.646484375
455.146484375
655.154296875
853.5078125
968.650390625
944.109375
808.48046875
666.646484375
612.60546875
647.845703125
686.279296875
632.5625
454.611328125
194.724609375
-75.21875
-310.60546875
-514.615234375
-706.84375
-881.400390625
-1012.00390625
-1094.443359375
-1153.634765625
-1193.42578125
-1168.001953125
-1034.40625
-818.376953125
-594.078125
-405.54296875
-241.37109375
-79.431640625
89.111328125
286.03515625
543.6171875
846.150390625
1113.0703125
1282.435546875
1390.37890625
1527.390625
1725.87109375
1926.455078125
2049.08984375
2063.400390625
1993.716796875
1893.5234375
1822.017578125
1813.271484375
1854.681640625
1913.357421875
1982.2421875
2072.453125
2163.978515625
2209.35546875
2201.728515625
2195.236328125
2227.326171875
2256.931640625
2221.49609375
2130.314453125
2050.23046875
2005.24609375
1939.9921875
1793.8359375
1575.083984375
1348.333984375
1180.68359375
1119.26953125
1189.931640625
1377.21484375
1604.513671875
1762.25390625
1779.572265625
1678.462890625
1556.478515625
1502.802734375
1517.32421875
1517.400390625
1437.65625
1314.751953125
1251.431640625
1302.9140625
1431.82421875
1579.828125
1740.71875
1931.505859375
2118.236328125
2214.216796875
2154.380859375
1950.728515625
1681.04296875
1445.98828125
1326.5546875
1342.525390625
1434.3203125
1504.669921875
1497.083984375
1435.77734375
1397.255859375
1458.119140625
1659.94921875
1986.845703125
2357.826171875
2662.251953125
2829.41796875
2868.365234375
2842.125
2817.205078125
2836.23828125
2908.2265625
3003.9140625
3079.505859375
3129.388671875
3204.447265625
3356.01171875
3570.943359375
3784.3515625
3946.0703125
4046.87109375
4087.767578125
4063.79296875
3989.392578125
3907.298828125
3850.419921875
3812.138671875
3768.595703125
3709.7109375
3629.251953125
3506.70703125
3333.896484375
3156.150390625
3053.833984375
3068.70703125
3164.08203125
3269.048828125
3351.1875
3433.98828125
3551.220703125
3703.27734375
3864.36328125
4016.783203125
4156.376953125
4264.154296875
4302.443359375
4267.44140625
4233.017578125
4300.857421875
4491.48046875
4712.033203125
4851.75
4886.28515625
4866.7734375
4838.521484375
4817.544921875
4830.99609375
4914.251953125
5045.021484375
5130.185546875
5103.056640625
5015.94140625
5000.119140625
5137.89453125
5395.296875
5670.5625
5883.61328125
6024.05078125
6139.173828125
6279.486328125
6440.685546875
6562.11328125
6598.64453125
6585.859375
6608.953125
6710.15234375
6855.05078125
6992.763671875
7119.61328125
7274.72265625
7499.166015625
7806.857421875
8162.759765625
8475.275390625
8650.083984375
8688.009765625
8708.70703125
8844.626953125
9127.79296875
9507.04296875
9940.447265625
10407.98046875
10844.642578125
11142.736328125
11260.955078125
11289.6171875
11369.150390625
11567.123046875
11860.6484375
12204.759765625
12571.169921875
12934.693359375
13272.693359375
13590.970703125
13924.599609375
14304.578125
14738.36328125
15220.50390625
15741.099609375
16283.072265625
16832.125
17393.05859375
17978.33984375
18578.060546875
19159.59375
19700.83203125
20205.224609375
20676.86328125
21096.45703125
21432.4765625
21671.2734375
21838.076171875
21996.982421875
22218.87109375
22524.5390625
22861.814453125
23166.697265625
23449.990234375
23792.162109375
24241.447265625
24745.984375
25201.583984375
25538.673828125
25746.43359375
25847.8984375
25886.435546875
25913.548828125
25949.69140625
25964.0390625
25920.236328125
25827.51171875
25715.705078125
25579.96875
25398.638671875
25197.841796875
25038.859375
24924.46484375
24768.83203125
24494.833984375
24129.552734375
23767.798828125
23461.27734375
23179.83984375
22872.44140625
22527.892578125
22164.0
21777.8671875
21327.52734375
20770.587890625
20122.47265625
19469.193359375
18910.146484375
18488.333984375
18184.45703125
17964.09765625
17798.060546875
17637.724609375
17417.474609375
17111.6796875
16764.509765625
16434.9140625
16130.8359375
15825.517578125
15519.9453125
15253.69140625
15062.0
14952.486328125
14914.802734375
14917.44140625
14897.19921875
14788.912109375
14574.83984375
14282.75
13940.39453125
13565.142578125
13193.236328125
12868.119140625
12582.10546875
12274.755859375
11920.138671875
11582.36328125
11349.427734375
11236.244140625
11188.09375
11157.4375
11133.775390625
11108.806640625
11058.435546875
10964.51953125
10821.91015625
10624.6328125
10383.232421875
10159.634765625
10037.1953125
10029.27734375
10048.505859375
9996.798828125
9866.037109375
9723.333984375
9617.783203125
9537.5078125
9447.521484375
9328.513671875
9172.7109375
8976.578125
8754.482421875
8537.255859375
8341.041015625
8154.216796875
7969.634765625
7811.943359375
7711.779296875
7662.736328125
7624.53515625
7562.712890625
7464.91015625
7324.107421875
7136.224609375
6926.736328125
6759.6015625
6697.890625
6752.39453125
6870.232421875
6968.962890625
6984.845703125
6904.537109375
6761.09765625
6596.30078125
6426.60546875
6251.578125
6084.46875
5947.935546875
5838.46484375
5731.02734375
5638.73046875
5634.587890625
5776.177734375
6025.337890625
6282.32421875
6491.591796875
6672.357421875
6847.6015625
6995.2734375
7088.36328125
7137.564453125
7158.64453125
7125.646484375
6994.919921875
6763.82421875
6477.49609375
6190.091796875
5945.453125
5776.353515625
5677.765625
5580.947265625
5399.71484375
5125.70703125
4854.2265625
4694.1171875
4662.990234375
4684.404296875
4675.115234375
4616.87890625
4547.587890625
4502.8984375
4481.271484375
4466.40234375
4468.810546875
4519.330078125
4608.041015625
4650.3203125
4549.666015625
4303.728515625
4026.947265625
3854.802734375
3835.1328125
3915.044921875
4007.640625
4048.044921875
3999.55078125
3846.193359375
3604.490234375
3335.486328125
3122.900390625
3022.65234375
3030.73828125
3105.345703125
3218.875
3376.291015625
3579.3046875
3792.78125
3967.509765625
4086.82421875
4166.826171875
4214.712890625
4215.0859375
4160.576171875
4066.814453125
3948.169921875
3811.0625
3689.3515625
3650.474609375
3725.66796875
3848.216796875
3901.3125
3828.44140625
3668.240234375
3485.328125
3307.275390625
3140.61328125
3007.51171875
2930.533203125
2893.998046875
2849.91015625
2763.591796875
2641.005859375
2519.03515625
2446.82421875
2468.724609375
2593.55078125
2765.30078125
2885.1875
2893.1953125
2834.30859375
2827.734375
2957.61328125
3196.26171875
3437.466796875
3594.359375
3654.51953125
3651.919921875
3611.5625
3528.740234375
3383.1015625
3159.27734375
2866.494140625
2552.68359375
2288.76953125
2118.318359375
2020.59375
1933.650390625
1814.177734375
1670.017578125
1542.390625
1466.19921875
1438.5625
1414.333984375
1346.87109375
1255.685546875
1242.345703125
1404.76953125
1730.17578125
2099.748046875
2404.26171875
2624.228515625
2786.57421875
2886.171875
2891.576171875
2810.591796875
2705.462890625
2636.5390625
2617.7109375
2632.810546875
2669.185546875
2719.478515625
2767.818359375
2797.30859375
2812.3671875
2840.16015625
2901.91796875
2986.0859375
3056.919921875
3089.498046875
3085.240234375
3045.8828125
2947.77734375
2767.046875
2528.978515625
2303.947265625
2143.171875
2042.52734375
1983.7734375
1981.267578125
2055.46875
2178.56640625
2287.578125
2351.994140625
2395.634765625
2446.7109375
2496.876953125
2521.2578125
2514.26171875
2490.26171875
2465.6640625
2453.224609375
2461.283203125
2489.3125
2535.908203125
2616.224609375
2755.515625
2957.619140625
3192.5234375
3415.87109375
3579.263671875
3621.263671875
3488.6484375
3196.09765625
2842.732421875
2535.595703125
2300.689453125
2088.4375
1855.734375
1618.892578125
1431.1875
1328.47265625
1292.76953125
1255.283203125
1147.876953125
973.291015625
814.5078125
751.734375
778.171875
816.609375
800.123046875
705.708984375
533.10546875
308.61328125
110.201171875
26.40234375
63.060546875
133.2578125
167.19921875
193.953125
282.58203125
438.548828125
600.623046875
716.078125
774.666015625
783.59765625
755.595703125
720.650390625
712.626953125
740.7265625
797.93359375
887.6640625
1008.99609375
1126.353515625
1198.814453125
1239.748046875
1299.732421875
1380.216796875
1413.7265625
1353.591796875
1239.26953125
1138.619140625
1064.01953125
993.26171875
947.34375
983.216796875
1099.181640625
1194.416015625
1152.373046875
950.052734375
669.533203125
412.505859375
216.849609375
51.888671875
-119.115234375
-283.603515625
-392.1953125
-419.74609375
-394.580078125
-357.48828125
-310.220703125
-228.734375
-121.974609375
-49.8515625
-71.001953125
-184.1796875
-329.62890625
-442.25390625
-500.654296875
-532.798828125
-580.380859375
-655.697265625
-732.0390625
-777.576171875
-795.05078125
-822.734375
-898.96484375
-1029.654296875
-1183.03515625
-1305.697265625
-1348.064453125
-1287.439453125
-1130.17578125
-891.263671875
-583.900390625
-240.134765625
74.01171875
292.57421875
402.22265625
442.5390625
454.6015625
453.859375
458.205078125
509.697265625
641.169921875
832.5390625
1021.60546875
1155.498046875
1222.421875
1245.552734375
1262.552734375
1298.876953125
1335.09765625
1301.080078125
1129.462890625
830.142578125
500.72265625
250.771484375
118.310546875
64.1796875
36.517578125
23.30078125
39.328125
80.421875
114.16796875
121.36328125
127.185546875
168.244140625
229.033203125
232.955078125
111.158203125
-125.53125
-392.1484375
-604.0
-742.548828125
-855.4765625
-1000.279296875
-1185.556640625
-1361.568359375
-1466.09765625
-1476.900390625
-1419.265625
-1337.61328125
-1279.115234375
-1293.556640625
-1406.810546875
-1573.3125
-1683.501953125
-1652.482421875
-1492.787109375
-1274.841796875
-1029.111328125
-727.19921875
-366.0859375
-33.10546875
144.15234375
107.763671875
-85.265625
-324.142578125
-537.8671875
-725.98828125
-911.3046875
-1087.556640625
-1231.021484375
-1348.693359375
-1477.767578125
-1626.63671875
-1749.03125
-1799.798828125
-1788.892578125
-1749.166015625
-1676.564453125
-1547.16796875
-1380.078125
-1232.658203125
-1133.134765625
-1066.271484375
-1031.7421875
-1064.048828125
-1173.955078125
-1315.193359375
-1435.66796875
-1523.25390625
-1575.884765625
-1571.318359375
-1507.67578125
-1438.73828125
-1419.0546875
-1432.15625
-1416.138671875
-1346.140625
-1253.361328125
-1179.48828125
-1153.06640625
-1191.26953125
-1272.939453125
-1320.59765625
-1266.90625
-1140.390625
-1029.970703125
-958.103515625
-849.6484375
-649.341796875
-416.349609375
-266.884765625
-260.623046875
-374.578125
-550.31640625
-725.421875
-845.73046875
-893.7890625
-899.96875
-897.408203125
-874.896484375
-795.21484375
-643.572265625
-434.7890625
-193.607421875
41.53515625
214.93359375
294.3125
309.884765625
320.341796875
345.0390625
359.66796875
348.560546875
320.349609375
271.80078125
178.537109375
34.041015625
-135.12109375
-304.921875
-472.94140625
-627.4375
-731.443359375
-764.828125
-759.515625
-761.525390625
-766.20703125
-716.9296875
-570.4453125
-352.51953125
-151.845703125
-64.912109375
-133.5625
-316.65234375
-519.68359375
-660.873046875
-716.078125
-711.10546875
-685.78515625
-664.8828125
-644.322265625
-597.02734375
-505.455078125
-392.91015625
-304.115234375
-248.12109375
-185.76953125
-90.251953125
6.3515625
56.349609375
69.08984375
105.0625
202.77734375
344.267578125
491.4453125
618.708984375
698.11328125
686.650390625
554.92578125
315.134765625
5.537109375
-336.380859375
-668.037109375
-926.75
-1050.80859375
-1020.962890625
-871.951171875
-668.46875
-478.85546875
-356.759765625
-319.75390625
-340.16796875
-372.740234375
-395.6171875
-413.61328125
-426.21875
-417.412109375
-386.734375
-371.01171875
-418.78125
-549.630859375
-742.279296875
-944.982421875
-1090.279296875
-1130.259765625
-1090.154296875
-1073.193359375
-1174.154296875
-1385.853515625
-1619.505859375
-1812.7421875
-1973.658203125
-2109.7890625
-2171.091796875
-2108.212890625
-1954.28515625
-1795.53125
-1674.6484375
-1575.830078125
-1500.0390625
-1491.86328125
-1567.90234375
-1665.669921875
-1700.73046875
-1651.232421875
-1561.615234375
-1490.556640625
-1485.529296875
-1581.203125
-1776.404296875
-2015.533203125
-2224.771484375
-2364.79296875
-2425.943359375
-2390.62890625
-2248.240234375
-2050.56640625
-1905.5390625
-1890.205078125
-1989.033203125
-2125.92578125
-2227.314453125
-2241.1015625
-2133.361328125
-1909.17578125
-1631.056640625
-1388.38671875
-1240.126953125
-1185.0
-1167.6484375
-1105.12890625
-940.8203125
-710.46484375
-544.818359375
-568.8125
-789.080078125
-1096.412109375
-1369.498046875
-1546.98828125
-1608.552734375
-1543.98828125
-1377.19140625
-1190.54296875
-1077.61328125
-1066.080078125
-1109.431640625
-1153.458984375
-1184.994140625
-1209.212890625
-1208.802734375
-1154.83984375
-1052.845703125
-951.630859375
-894.296875
-871.71875
-836.306640625
-755.98046875
-643.93359375
-540.109375
-477.833984375
-467.513671875
-494.638671875
-526.00390625
-533.328125
-523.939453125
-538.650390625
-607.630859375
-718.50390625
-840.583984375
-964.90625
-1093.16796875
-1191.69140625
-1189.73828125
-1039.904296875
-767.013671875
-451.57421875
-183.033203125
-34.453125
-48.99609375
-211.75
-434.599609375
-598.97265625
-633.7421875
-552.33203125
-417.177734375
-281.71484375
-173.603515625
-121.115234375
-171.171875
-362.4296875
-678.759765625
-1041.955078125
-1360.525390625
-1580.716796875
-1684.18359375
-1655.205078125
-1483.533203125
-1204.556640625
-905.248046875
-667.55078125
-518.52734375
-449.5859375
-463.55078125
-574.798828125
-772.681640625
-1014.478515625
-1256.345703125
-1471.076171875
-1639.447265625
-1752.25390625
-1825.8828125
-1888.611328125
-1939.263671875
-1941.634765625
-1875.349609375
-1774.501953125
-1698.923828125
-1680.765625
-1714.328125
-1780.80859375
-1858.001953125
-1916.115234375
-1936.3203125
-1940.447265625
-1980.736328125
-2088.412109375
-2241.66796875
-2385.787109375
-2467.5703125
-2443.720703125
-2280.400390625
-1976.134765625
-1590.287109375
-1230.583984375
-996.458984375
-928.4140625
-1004.72265625
-1174.193359375
-1387.337890625
-1607.568359375
-1808.939453125
-1969.7421875
-2067.275390625
-2081.697265625
-2010.314453125
-1874.505859375
-1703.390625
-1513.373046875
-1318.0859375
-1158.322265625
-1097.365234375
-1167.349609375
-1331.021484375
-1512.802734375
-1654.06640625
-1715.0
-1640.46875
-1377.98046875
-954.216796875
-504.02734375
-188.677734375
-86.3359375
-171.005859375
-376.408203125
-650.607421875
-955.494140625
-1247.912109375
-1480.703125
-1617.9296875
-1646.09375
-1573.734375
-1418.236328125
-1194.90625
-935.783203125
-724.626953125
-679.220703125
-855.54296875
-1170.05859375
-1452.263671875
-1587.904296875
-1595.88671875
-1571.78515625
-1593.998046875
-1693.345703125
-1864.609375
-2062.296875
-2203.671875
-2224.2265625
-2139.978515625
-2029.7109375
-1948.9609375
-1882.08203125
-1785.34375
-1655.322265625
-1539.490234375
-1491.669921875
-1531.197265625
-1635.791015625
-1755.0
-1831.369140625
-1829.34765625
-1757.669921875
-1656.041015625
-1546.765625
-1403.814453125
-1188.46875
-922.248046875
-706.888671875
-652.490234375
-787.603515625
-1048.701171875
-1344.56640625
-1606.916015625
-1786.251953125
-1844.03125
-1781.609375
-1661.666015625
-1567.96484375
-1536.1015625
-1534.36328125
-1509.900390625
-1439.572265625
-1337.884765625
-1235.248046875
-1158.55859375
-1120.529296875
-1111.29296875
-1100.076171875
-1060.09765625
-1006.52734375
-1008.28515625
-1143.4375
-1426.458984375
-1784.556640625
-2119.23828125
-2384.783203125
-2587.640625
-2718.142578125
-2721.708984375
-2554.404296875
-2240.384765625
-1854.43359375
-1471.55078125
-1156.8046875
-975.0390625
-962.505859375
-1088.330078125
-1275.705078125
-1461.42578125
-1608.69921875
-1673.0
-1606.2734375
-1414.783203125
-1180.5390625
-1001.734375
-926.298828125
-946.9765625
-1025.8671875
-1103.86328125
-1122.984375
-1082.17578125
-1059.529296875
-1142.11328125
-1331.234375
-1538.916015625
-1674.787109375
-1713.736328125
-1683.1328125
-1619.345703125
-1556.212890625
-1537.271484375
-1608.50390625
-1782.818359375
-2010.970703125
-2197.953125
-2265.5703125
-2209.759765625
-2092.625
-1974.8828125
-1864.873046875
-1737.9453125
-1590.5078125
-1459.314453125
-1391.5859375
-1403.3828125
-1459.107421875
-1487.96875
-1441.537109375
-1353.107421875
-1323.091796875
-1418.837890625
-1595.66015625
-1739.419921875
-1778.47265625
-1727.986328125
-1636.955078125
-1536.39453125
-1448.095703125
-1400.177734375
-1403.87109375
-1439.529296875
-1497.423828125
-1620.412109375
-1873.109375
-2260.33203125
-2689.5234375
-3023.046875
-3173.98828125
-3163.900390625
-3092.921875
-3043.517578125
-3007.869140625
-2919.1328125
-2751.95703125
-2565.498046875
-2433.30859375
-2358.26953125
-2287.193359375
-2193.294921875
-2105.080078125
-2053.013671875
-2025.064453125
-1990.51171875
-1939.90625
-1878.212890625
-1795.841796875
-1676.572265625
-1535.111328125
-1424.09765625
-1390.666015625
-1432.3125
-1504.330078125
-1568.994140625
-1629.478515625
-1712.04296875
-1821.98828125
-1929.267578125
-1999.962890625
-2027.685546875
-2018.78125
-1952.330078125
-1778.662109375
-1473.400390625
-1088.470703125
-739.37890625
-538.59765625
-534.400390625
-693.396484375
-923.15234375
-1120.375
-1229.771484375
-1278.0078125
-1341.615234375
-1463.56640625
-1603.7109375
-1688.203125
-1707.6484375
-1742.8203125
-1877.208984375
-2097.46484375
-2301.111328125
-2399.0859375
-2391.861328125
-2346.041015625
-2322.26953125
-2339.80859375
-2390.224609375
-2455.005859375
-2508.0390625
-2526.6171875
-2519.404296875
-2535.18359375
-2620.763671875
-2758.4375
-2857.091796875
-2828.005859375
-2679.052734375
-2522.82421875
-2479.02734375
-2571.779296875
-2727.26953125
-2856.298828125
-2917.259765625
-2908.541015625
-2840.6953125
-2739.732421875
-2655.435546875
-2630.798828125
-2656.78125
-2674.65234375
-2633.896484375
-2545.740234375
-2477.78125
-2495.484375
-2604.09765625
-2744.009765625
-2844.470703125
-2879.638671875
-2866.119140625
-2815.26953125
-2715.76953125
-2575.884765625
-2460.046875
-2453.7578125
-2587.4296875
-2801.6015625
-2982.609375
-3033.2578125
-2935.0
-2763.884765625
-2628.931640625
-2565.19140625
-2494.251953125
-2317.2421875
-2040.125
-1775.423828125
-1623.015625
-1585.810546875
-1605.837890625
-1637.494140625
-1661.33984375
-1662.16015625
-1631.447265625
-1577.552734375
-1504.197265625
-1386.791015625
-1192.529296875
-919.146484375
-601.7890625
-298.275390625
-84.541015625
-37.03125
-174.654296875
-415.55859375
-622.50390625
-702.125
-651.68359375
-527.3671875
-403.685546875
-357.341796875
-436.78515625
-617.419921875
-812.13671875
-951.2109375
-1037.01953125
-1106.849609375
-1170.47265625
-1214.490234375
-1247.9765625
-1303.46875
-1394.466796875
-1503.720703125
-1613.900390625
-1715.708984375
-1776.541015625
-1735.65625
-1555.4296875
-1261.021484375
-912.521484375
-557.8671875
-233.869140625
14.306640625
162.8359375
257.341796875
382.57421875
559.8515625
705.326171875
719.876953125
600.962890625
434.69921875
292.63671875
176.24609375
61.9609375
-42.091796875
-102.6953125
-95.755859375
-12.927734375
142.4453125
339.19921875
513.21484375
609.677734375
632.673828125
637.9453125
682.5234375
796.509765625
988.5078125
1242.05078125
1499.3203125
1676.3515625
1711.724609375
1591.671875
1330.724609375
957.708984375
533.708984375
150.79296875
-124.90234375
-304.2265625
-443.7109375
-566.638671875
-642.662109375
-650.04296875
-628.787109375
-650.2109375
-744.962890625
-879.396484375
-998.197265625
-1072.546875
-1103.2890625
-1090.5703125
-1011.548828125
-830.185546875
-533.087890625
-163.921875
179.484375
398.916015625
461.85546875
414.27734375
324.544921875
223.306640625
106.853515625
-16.6015625
-114.54296875
-168.3515625
-194.80859375
-210.361328125
-194.97265625
-119.8203125
-1.064453125
106.765625
174.60546875
226.2734375
288.1484375
334.060546875
302.01171875
156.79296875
-77.94140625
-338.185546875
-553.31640625
-675.83203125
-709.619140625
-714.005859375
-753.16796875
-823.580078125
-844.916015625
-741.318359375
-526.974609375
-295.587890625
-127.35546875
-23.322265625
66.564453125
173.033203125
281.841796875
363.32421875
399.646484375
381.462890625
306.1484375
198.43359375
118.330078125
124.970703125
231.341796875
404.779296875
605.841796875
812.78125
1017.521484375
1224.943359375
1460.275390625
1749.138671875
2071.248046875
2349.35546875
2506.46875
2533.439453125
2491.54296875
2456.453125
2469.078125
2525.1953125
2586.115234375
2600.580078125
2546.8125
2472.556640625
2478.77734375
2637.044921875
2916.548828125
3206.044921875
3416.9765625
3557.80859375
3699.111328125
3878.23828125
4064.1796875
4220.572265625
4371.759765625
4574.74609375
4833.98046875
5075.8359375
5213.970703125
5220.759765625
5138.548828125
5057.8125
5096.337890625
5354.3359375
5841.083984375
6450.798828125
7040.59375
7530.16015625
7908.935546875
8172.14453125
8303.275390625
8326.970703125
8331.787109375
8409.140625
8588.037109375
8847.53515625
9168.892578125
9542.900390625
9931.853515625
10256.16796875
10437.5390625
10457.55859375
10374.794921875
10282.435546875
10239.392578125
10236.41015625
10229.921875
10200.4609375
10160.904296875
10112.0390625
10023.697265625
9881.7578125
9735.380859375
9668.6953125
9724.201171875
9865.251953125
10005.068359375
10056.03125
9962.759765625
9722.40234375
9390.689453125
9056.755859375
8796.787109375
8645.759765625
8602.435546875
8641.677734375
8714.66796875
8752.638671875
8691.625
8505.103515625
8217.14453125
7884.796875
7559.5234375
7250.634765625
6918.755859375
6512.279296875
6022.69140625
5510.681640625
5076.740234375
4798.134765625
4680.56640625
4656.90234375
4628.142578125
4516.02734375
4297.513671875
4007.986328125
3712.18359375
3452.33203125
3207.626953125
2913.72265625
2543.541015625
2166.66796875
1904.62890625
1822.224609375
1886.51953125
2036.66796875
2251.380859375
2513.291015625
2740.970703125
2823.36328125
2736.869140625
2584.373046875
2488.86328125
2468.154296875
2434.626953125
2297.541015625
2038.544921875
1702.54296875
1358.4765625
1086.349609375
973.021484375
1073.21484375
1348.6875
1658.740234375
1848.140625
1869.0390625
1805.25
1755.78125
1705.169921875
1538.796875
1185.6953125
712.564453125
267.3203125
-37.61328125
-173.9921875
-179.982421875
-143.5703125
-180.443359375
-365.404296875
-668.58203125
-989.76171875
-1261.654296875
-1488.44921875
-1682.638671875
-1816.345703125
-1865.90625
-1865.421875
-1868.865234375
-1876.0078125
-1842.115234375
-1757.26953125
-1670.232421875
-1623.32421875
-1603.513671875
-1579.015625
-1552.8125
-1551.689453125
-1584.751953125
-1644.994140625
-1736.1328125
-1858.443359375
-1969.55078125
-1999.373046875
-1919.068359375
-1767.123046875
-1589.166015625
-1377.169921875
-1097.365234375
-768.294921875
-482.5234375
-344.146484375
-392.521484375
-578.642578125
-798.107421875
-951.591796875
-998.80859375
-969.541015625
-920.595703125
-881.443359375
-842.1171875
-779.25
-675.798828125
-524.734375
-341.943359375
-178.828125
-94.244140625
-100.43359375
-157.28515625
-234.21484375
-356.134765625
-564.615234375
-846.06640625
-1125.33203125
-1332.0
-1457.26171875
-1544.24609375
-1633.14453125
-1717.26171875
-1750.349609375
-1704.59765625
-1622.70703125
-1592.333984375
-1655.091796875
-1760.486328125
-1829.462890625
-1839.998046875
-1817.734375
-1767.619140625
-1674.7890625
-1575.0859375
-1557.619140625
-1658.75
-1794.9296875
-1846.669921875
-1786.251953125
-1679.787109375
-1583.7265625
-1497.38671875
-1421.65234375
-1405.654296875
-1495.07421875
-1654.416015625
-1774.642578125
-1762.068359375
-1611.798828125
-1401.193359375
-1223.158203125
-1121.62890625
-1077.349609375
-1045.24609375
-1000.103515625
-948.44140625
-911.095703125
-909.46875
-963.32421875
-1082.48046875
-1253.53515625
-1442.560546875
-1612.28515625
-1732.998046875
-1790.30078125
-1803.63671875
-1828.8828125
-1909.763671875
-2021.158203125
-2092.068359375
-2094.490234375
-2072.37890625
-2062.28125
-2030.380859375
-1936.916015625
-1837.19140625
-1856.6171875
-2061.751953125
-2402.896484375
-2787.9765625
-3159.36328125
-3478.330078125
-3688.626953125
-3743.6484375
-3648.69140625
-3442.345703125
-3153.568359375
-2805.162109375
-2436.86328125
-2088.36328125
-1776.173828125
-1523.431640625
-1389.8203125
-1413.9296875
-1527.095703125
-1585.51953125
-1512.41796875
-1368.5390625
-1262.1796875
-1231.0
-1239.34765625
-1248.396484375
-1243.0390625
-1216.716796875
-1181.38671875
-1182.640625
-1257.166015625
-1373.86328125
-1458.18359375
-1482.037109375
-1495.3828125
-1563.138671875
-1708.40234375
-1927.859375
-2215.349609375
-2533.779296875
-2793.76953125
-2910.044921875
-2881.486328125
-2786.787109375
-2697.7890625
-2618.87890625
-2512.923828125
-2361.0703125
-2183.958984375
-2019.814453125
-1897.357421875
-1824.380859375
-1790.00390625
-1776.419921875
-1772.4140625
-1774.1953125
-1772.439453125
-1747.51953125
-1688.865234375
-1617.44140625
-1574.337890625
-1576.25
-1588.333984375
-1554.966796875
-1458.48046875
-1334.212890625
-1222.802734375
-1125.01171875
-1021.177734375
-922.87890625
-874.173828125
-893.474609375
-940.640625
-966.029296875
-982.185546875
-1059.9375
-1245.544921875
-1496.59765625
-1711.46484375
-1816.947265625
-1818.33984375
-1766.96875
-1693.162109375
-1581.984375
-1409.8125
-1187.60546875
-957.591796875
-756.78515625
-600.41015625
-500.029296875
-476.130859375
-535.072265625
-637.6328125
-706.482421875
-676.6171875
-543.751953125
-365.05859375
-210.431640625
-109.78125
-47.302734375
-1.384765625
27.31640625
35.904296875
43.380859375
61.673828125
49.75
-59.259765625
-267.951171875
-486.541015625
-623.6875
-680.54296875
-720.66796875
-766.76171875
-774.90234375
-713.29296875
-623.76171875
-584.322265625
-630.521484375
-725.8203125
-794.8046875
-781.115234375
-692.41796875
-595.10546875
-546.509765625
-528.912109375
-474.87109375
-364.83984375
-270.26171875
-281.98046875
-417.234375
-611.419921875
-773.54296875
-829.068359375
-744.177734375
-554.771484375
-359.1953125
-236.052734375
-164.955078125
-61.908203125
106.13671875
279.16015625
382.380859375
406.666015625
393.671875
378.685546875
377.896484375
403.337890625
449.083984375
472.9375
431.51171875
339.12109375
264.21875
258.669921875
312.314453125
387.71484375
478.88671875
615.015625
813.533203125
1049.28515625
1274.08984375
1454.14453125
1578.38671875
1636.408203125
1606.064453125
1476.40234375
1279.328125
1084.794921875
960.240234375
941.455078125
1037.73046875
1238.51171875
1498.025390625
1737.21875
1900.94921875
2018.900390625
2179.025390625
2422.525390625
2683.76953125
2855.53125
2905.267578125
2906.947265625
2959.45703125
3090.17578125
3242.708984375
3348.20703125
3401.111328125
3464.140625
3594.78515625
3763.2890625
3851.888671875
3749.212890625
3449.248046875
3057.650390625
2714.837890625
2527.330078125
2555.1171875
2815.302734375
3264.0859375
3789.353515625
4258.865234375
4598.708984375
4829.40625
5028.669921875
5261.755859375
5541.42578125
5843.06640625
6148.189453125
6463.462890625
6791.12109375
7091.025390625
7294.703125
7364.970703125
7326.82421875
7233.498046875
7123.6484375
7026.61328125
6983.447265625
7026.203125
7141.9375
7290.611328125
7462.63671875
7689.923828125
7991.939453125
8337.03125
8669.1328125
8950.3515625
9166.048828125
9315.494140625
9420.802734375
9526.767578125
9665.919921875
9831.541015625
10001.0546875
10169.740234375
10338.080078125
10483.935546875
10586.3046875
10676.1171875
10823.697265625
11055.607421875
11302.806640625
11447.92578125
11416.0390625
11215.78515625
10912.30078125
10577.8203125
10258.9140625
9970.15234375
9709.521484375
9478.873046875
9288.416015625
9146.44140625
9056.69140625
9029.98046875
9089.447265625
9256.072265625
9527.568359375
9867.65234375
10210.130859375
10479.271484375
10622.13671875
10629.84765625
10528.47265625
10357.162109375
10162.552734375
9997.966796875
9896.576171875
9837.03515625
9755.037109375
9599.42578125
9367.259765625
9085.94921875
8785.30859375
8493.623046875
8231.263671875
7984.314453125
7700.267578125
7333.0078125
6886.611328125
6404.087890625
5930.40625
5507.041015625
5186.90625
5021.224609375
5023.6640625
5157.1953125
5351.541015625
5526.947265625
5622.6953125
5631.517578125
5600.76171875
5577.490234375
5559.853515625
5524.056640625
5481.0546875
5462.46875
5449.982421875
5366.07421875
5157.306640625
4859.150390625
4561.001953125
4332.177734375
4196.521484375
4145.255859375
4141.0390625
4125.349609375
4053.298828125
3920.107421875
3743.234375
3537.544921875
3327.005859375
3156.123046875
3051.83984375
2979.142578125
2866.20703125
2676.697265625
2437.9375
2205.234375
2026.537109375
1937.630859375
1954.107421875
2053.84375
2191.55859375
2343.259765625
2515.064453125
2695.689453125
2823.88671875
2828.564453125
2697.646484375
2494.919921875
2311.212890625
2200.103515625
2146.822265625
2090.248046875
1986.380859375
1861.47265625
1797.048828125
1857.50390625
2039.568359375
2289.701171875
2546.880859375
2758.4765625
2883.484375
2914.193359375
2892.111328125
2881.875
2929.998046875
3058.59765625
3280.798828125
3588.576171875
3923.599609375
4190.185546875
4313.376953125
4275.5546875
4099.29296875
3822.544921875
3505.29296875
3235.173828125
3089.4609375
3077.34375
3124.69140625
3123.10546875
3007.12890625
2803.556640625
2613.20703125
2530.091796875
2562.876953125
2635.408203125
2663.77734375
2619.10546875
2511.794921875
2345.12109375
2120.7265625
1884.609375
1726.28125
1706.63671875
1797.80078125
1909.27734375
1964.505859375
1940.087890625
1847.658203125
1712.40234375
1579.197265625
1511.02734375
1548.25390625
1666.951171875
1796.802734375
1887.259765625
1942.388671875
1984.330078125
2004.306640625
1976.48828125
1915.447265625
1888.478515625
1953.853515625
2100.9375
2268.37890625
2415.5390625
2561.26171875
2751.810546875
2997.1953125
3235.443359375
3356.66796875
3278.689453125
3020.82421875
2701.927734375
2448.671875
2303.228515625
2230.033203125
2199.748046875
2231.798828125
2345.009765625
2499.466796875
2616.4140625
2643.66015625
2579.732421875
2447.857421875
2278.501953125
2116.970703125
2015.34765625
2001.41015625
2072.076171875
2226.021484375
2479.724609375
2830.15625
3214.939453125
3535.701171875
3722.9609375
3764.697265625
3679.2578125
3489.79296875
3235.888671875
2983.322265625
2792.6328125
2681.9609375
2642.533203125
2687.611328125
2855.482421875
3148.712890625
3493.564453125
3787.58984375
3982.404296875
4098.408203125
4165.716796875
4183.9765625
4148.91015625
4085.87109375
4032.427734375
4006.984375
4021.490234375
4110.66796875
4312.68359375
4618.4921875
4968.3359375
5304.509765625
5603.41015625
5852.095703125
6029.388671875
6134.091796875
6206.455078125
6288.21875
6372.001953125
6422.732421875
6447.5078125
6511.38671875
6672.40625
6923.685546875
7213.68359375
7504.7265625
7791.005859375
8069.154296875
8317.900390625
8517.376953125
8680.236328125
8855.947265625
9105.03515625
9467.958984375
9949.943359375
10523.90625
11142.453125
11753.60546875
12320.380859375
12838.955078125
13342.412109375
13885.294921875
14519.90234375
15273.88671875
16126.974609375
16995.953125
17759.98828125
18337.697265625
18760.513671875
19162.921875
19685.24609375
20379.822265625
21206.431640625
22103.1875
23047.37890625
24051.9296875
25122.37109375
26232.5078125
27340.34765625
28413.853515625
29429.98828125
30355.349609375
31151.671875
31817.78125
32415.630859375
33029.96875
33695.2265625
34375.751953125
35021.095703125
35621.3046875
36195.01171875
36737.533203125
37198.333984375
37504.173828125
37594.994140625
37453.724609375
37128.236328125
36722.669921875
36337.861328125
35999.515625
35645.681640625
35186.16015625
34570.994140625
33812.833984375
32968.205078125
32103.912109375
31259.515625
30424.388671875
29559.19921875
28649.47265625
27726.056640625
26821.568359375
25924.87109375
25006.029296875
24082.388671875
23228.333984375
22501.951171875
21874.15625
21246.162109375
20537.572265625
19756.126953125
18991.462890625
18350.5625
17892.001953125
17603.279296875
17425.6328125
17294.119140625
17156.130859375
16964.52734375
16674.671875
16264.9921875
15761.6015625
15233.986328125
14759.173828125
14384.3359375
14113.169921875
13913.6171875
13731.57421875
13506.078125
13191.25
12781.05078125
12317.705078125
11868.677734375
11484.248046875
11169.5625
10892.921875
10615.931640625
10313.50390625
9972.65234375
9587.630859375
9166.890625
8742.291015625
8362.86328125
8073.9453125
7898.267578125
7828.349609375
7828.263671875
7845.7734375
7838.107421875
7797.658203125
7749.806640625
7717.345703125
7688.36328125
7627.3515625
7517.482421875
7379.341796875
7239.603515625
7088.544921875
6881.275390625
6583.365234375
6211.158203125
5829.025390625
5511.865234375
5302.73046875
5188.90234375
5111.724609375
5011.154296875
4873.28125
4733.921875
4634.42578125
4583.587890625
4567.5625
4577.51171875
4600.87109375
4588.681640625
4466.912109375
4208.28515625
3886.638671875
3636.41015625
3546.62890625
3596.71875
3693.330078125
3756.87890625
3765.603515625
3730.931640625
3659.41796875
3554.806640625
3441.423828125
3352.876953125
3284.4453125
3176.404296875
2969.861328125
2680.337890625
2402.177734375
2237.77734375
2227.744140625
2338.462890625
2493.4453125
2615.0546875
2663.826171875
2658.4609375
2650.294921875
2667.6328125
2691.25
2685.634765625
2633.841796875
2529.791015625
2360.068359375
2121.65625
1849.033203125
1597.376953125
1399.736328125
1258.98828125
1173.59375
1142.11328125
1142.10546875
1136.94921875
1116.7734375
1110.759765625
1147.265625
1222.919921875
1323.66015625
1452.00390625
1609.861328125
1769.091796875
1884.783203125
1933.90234375
1922.455078125
1858.25390625
1734.291015625
1539.212890625
1272.361328125
951.84765625
622.029296875
351.76953125
207.7890625
215.615234375
339.859375
499.033203125
611.115234375
653.630859375
693.087890625
831.455078125
1095.142578125
1384.68359375
1558.53515625
1564.2421875
1470.201171875
1379.775390625
1340.919921875
1331.271484375
1294.580078125
1186.080078125
1016.1875
864.095703125
822.35546875
911.759765625
1066.05078125
1200.765625
1265.322265625
1224.28515625
1044.23828125
744.708984375
432.44921875
232.59375
189.23828125
265.0859375
419.7890625
636.8515625
877.623046875
1072.501953125
1186.59765625
1253.4453125
1311.90625
1342.234375
1303.9375
1215.572265625
1149.86328125
1150.474609375
1192.845703125
1235.4765625
1272.93359375
1314.63671875
1335.943359375
1286.21875
1148.75390625
972.95703125
838.8671875
795.646484375
832.4375
894.166015625
919.03125
874.0
771.662109375
655.41015625
559.89453125
482.0703125
393.302734375
278.126953125
155.0625
59.80078125
16.296875
28.595703125
94.79296875
219.150390625
401.87890625
609.6328125
758.62109375
750.5546875
555.927734375
266.2734375
37.29296875
-42.609375
-23.498046875
-25.994140625
-113.5703125
-243.35546875
-327.67578125
-318.94921875
-237.142578125
-141.2734375
-85.25
-83.625
-103.427734375
-95.015625
-44.6015625
1.228515625
-30.58203125
-175.34765625
-394.646484375
-600.46484375
-718.673828125
-738.11328125
-704.71484375
-671.296875
-654.80078125
-637.275390625
-597.099609375
-536.408203125
-489.34375
-508.1015625
-624.5625
-810.55859375
-984.77734375
-1073.33203125
-1058.2890625
-961.822265625
-808.12109375
-629.291015625
-488.97265625
-448.587890625
-494.80859375
-532.96484375
-474.466796875
-317.337890625
-134.6015625
-7.75390625
16.794921875
-65.021484375
-222.73828125
-416.572265625
-631.849609375
-876.724609375
-1134.15234375
-1338.990234375
-1429.81640625
-1413.421875
-1355.361328125
-1316.67578125
-1322.4375
-1376.998046875
-1468.0859375
-1546.435546875
-1535.99609375
-1394.580078125
-1162.16796875
-936.296875
-796.52734375
-751.58203125
-752.859375
-751.71875
-740.076171875
-737.701171875
-753.19140625
-772.380859375
-777.84765625
-754.150390625
-671.58984375
-499.796875
-260.48828125
-41.708984375
72.439453125
77.185546875
32.751953125
-5.4765625
-13.763671875
18.884765625
84.69140625
131.78515625
94.451171875
-31.099609375
-171.248046875
-252.39453125
-271.62109375
-279.927734375
-322.46484375
-411.513671875
-533.83203125
-661.94140625
-770.849609375
-860.189453125
-952.607421875
-1065.970703125
-1202.9765625
-1370.09765625
-1578.66015625
-1811.12890625
-2006.9453125
-2100.138671875
-2061.18359375
-1900.7421875
-1660.46484375
-1410.69921875
-1221.455078125
-1106.5
-1016.9140625
-913.041015625
-819.9453125
-787.904296875
-828.177734375
-925.26171875
-1087.146484375
-1331.896484375
-1630.890625
-1911.677734375
-2119.107421875
-2234.93359375
-2240.8515625
-2116.177734375
-1891.119140625
-1658.662109375
-1502.177734375
-1433.673828125
-1420.90625
-1443.0078125
-1488.490234375
-1523.12109375
-1502.958984375
-1419.453125
-1303.5625
-1182.294921875
-1054.115234375
-913.92578125
-782.453125
-693.44140625
-653.5625
-624.470703125
-550.498046875
-406.8125
-220.35546875
-41.927734375
101.1640625
221.677734375
344.349609375
469.2421875
568.0625
617.095703125
633.064453125
672.16015625
783.6171875
958.87109375
1132.76171875
1238.876953125
1256.265625
1203.310546875
1110.68359375
1016.953125
966.212890625
974.8359375
1006.775390625
1011.154296875
976.779296875
914.439453125
794.861328125
563.890625
242.138671875
-41.28515625
-159.328125
-106.0703125
31.072265625
188.8203125
364.64453125
552.55078125
714.13671875
837.14453125
968.037109375
1139.197265625
1290.171875
1315.29296875
1195.53125
1043.970703125
997.34375
1078.93359375
1189.302734375
1223.462890625
1174.021484375
1118.734375
1133.4453125
1234.591796875
1388.06640625
1540.744140625
1637.009765625
1630.708984375
1505.73828125
1287.685546875
1029.8515625
788.205078125
605.896484375
506.2890625
488.037109375
529.3671875
605.501953125
704.3515625
826.43359375
975.03515625
1149.115234375
1341.330078125
1537.974609375
1719.478515625
1862.982421875
1955.240234375
2019.453125
2125.044921875
2334.29296875
2613.767578125
2828.09765625
2869.181640625
2785.37890625
2736.548828125
2819.46875
2986.94921875
3145.876953125
3268.234375
3367.486328125
3426.52734375
3420.775390625
3389.099609375
3412.150390625
3517.283203125
3655.134765625
3774.0625
3869.951171875
3952.62890625
4010.267578125
4032.181640625
4036.23828125
4045.736328125
4051.607421875
4015.888671875
3912.732421875
3769.33203125
3673.1796875
3720.5
3929.18359375
4213.298828125
4478.095703125
4733.048828125
5069.1875
5526.28125
6033.529296875
6493.501953125
6872.947265625
7186.724609375
7443.421875
7648.9453125
7827.869140625
7994.359375
8123.48828125
8194.9609375
8251.818359375
8376.90234375
8620.35546875
8982.900390625
9454.87109375
10027.06640625
10666.0078125
11322.12109375
11972.716796875
12626.728515625
13278.98046875
13886.587890625
14400.88671875
14804.56640625
15112.853515625
15352.765625
15536.40234375
15635.705078125
15597.15625
15417.873046875
15202.203125
15095.1875
15142.619140625
15250.478515625
15296.955078125
15247.697265625
15142.865234375
15019.578125
14893.556640625
14784.64453125
14696.873046875
14575.6640625
14344.69921875
14009.0546875
13682.515625
13480.869140625
13408.302734375
13374.421875
13301.955078125
13179.412109375
13016.083984375
12798.330078125
12521.474609375
12236.05078125
12013.943359375
11860.578125
11693.591796875
11430.76171875
11084.267578125
10748.9140625
10509.802734375
10385.603515625
10351.453125
10373.45703125
10399.2265625
10348.123046875
10162.392578125
9880.521484375
9629.734375
9516.822265625
9528.23828125
9552.60546875
9497.798828125
9366.748046875
9218.26953125
9085.416015625
8959.1796875
8834.96875
8733.283203125
8666.26171875
8619.52734375
8591.224609375
8624.001953125
8762.771484375
8987.220703125
9219.240234375
9403.294921875
9554.609375
9718.349609375
9904.875
10086.322265625
10246.587890625
10410.625
10617.951171875
10880.482421875
11179.01171875
11496.25
11832.015625
12169.541015625
12439.513671875
12551.619140625
12478.298828125
12291.412109375
12101.626953125
11973.49609375
11906.02734375
11865.404296875
11805.619140625
11677.68359375
11462.787109375
11197.4140625
10934.0390625
10680.6171875
10416.818359375
10168.181640625
10010.9375
9979.802734375
10012.365234375
10019.404296875
9985.291015625
9969.0078125
10028.140625
10172.9140625
10375.916015625
10592.810546875
10787.19921875
10970.908203125
11211.818359375
11564.9453125
11994.869140625
12397.65625
12703.21484375
12930.1953125
13140.859375
13374.78125
13633.65234375
13895.283203125
14120.25
14268.52734375
14339.083984375
14389.693359375
14500.447265625
14714.783203125
15017.794921875
15363.55078125
15717.517578125
16079.798828125
16473.916015625
16909.333984375
17354.0703125
17752.755859375
18076.80859375
18353.96875
18650.36328125
19028.666015625
19514.169921875
20080.27734375
20662.5234375
21205.162109375
21708.86328125
22229.962890625
22830.267578125
23533.177734375
24324.669921875
25179.138671875
26076.8046875
27007.046875
27959.763671875
28902.837890625
29769.775390625
30496.451171875
31089.80078125
31647.69140625
32290.982421875
33077.404296875
33987.4609375
34974.396484375
35998.404296875
37013.0234375
37951.228515625
38753.12890625
39409.6171875
39966.939453125
40478.62109375
40948.34375
41320.15234375
41527.912109375
41556.125
41453.037109375
41289.708984375
41111.9375
40925.322265625
40712.576171875
40463.8828125
40200.439453125
39962.828125
39753.458984375
39487.62890625
39032.634765625
38318.72265625
37397.779296875
36380.15234375
35342.802734375
34329.5859375
33406.400390625
32639.720703125
31998.23046875
31330.923828125
30493.048828125
29479.533203125
28402.83984375
27358.826171875
26361.091796875
25405.005859375
24537.861328125
23823.80859375
23258.56640625
22758.5
22238.373046875
21677.822265625
21110.908203125
20580.0
20115.3125
19732.3203125
19412.845703125
19092.5078125
18704.173828125
18251.775390625
17819.048828125
17482.603515625
17229.017578125
16981.412109375
16698.658203125
16416.736328125
16189.61328125
16026.203125
15909.216796875
15847.166015625
15860.54296875
15911.595703125
15888.37109375
15692.205078125
15337.205078125
14947.326171875
14659.30859375
14538.552734375
14570.638671875
14691.33984375
14806.736328125
14818.42578125
14677.9375
14426.017578125
14152.61328125
13906.62890625
13664.677734375
13400.091796875
13155.85546875
13015.236328125
13003.7578125
13050.64453125
13056.5625
12978.029296875
12833.767578125
12651.6875
12437.572265625
12189.4296875
11912.482421875
11607.138671875
11257.353515625
10846.916015625
10386.513671875
9921.626953125
9521.484375
9262.271484375
9198.29296875
9318.400390625
9527.458984375
9698.759765625
9767.12890625
9765.126953125
9759.23046875
9768.408203125
9770.66796875
9778.59375
9862.50390625
10070.2578125
10343.09765625
10545.927734375
10587.568359375
10492.845703125
10349.6015625
10204.099609375
10029.923828125
9798.19921875
9556.529296875
9417.025390625
9459.611328125
9653.2109375
9877.779296875
10018.87109375
10033.61328125
9935.947265625
9750.29296875
9503.66796875
9248.787109375
9055.6015625
8959.126953125
8930.435546875
8919.634765625
8920.216796875
8967.583984375
9074.26953125
9197.8125
9293.013671875
9373.8828125
9489.451171875
9642.958984375
9771.79296875
9818.09375
9787.0078125
9716.99609375
9626.943359375
9529.857421875
9477.224609375
9538.498046875
9729.33203125
9993.23828125
10259.986328125
10492.5546875
10676.892578125
10810.865234375
10922.6015625
11059.87890625
11230.689453125
11384.22265625
11484.84765625
11581.693359375
11766.716796875
12076.068359375
12462.787109375
12848.07421875
13162.548828125
13358.431640625
13439.3671875
13482.0078125
13576.484375
13730.14453125
13872.435546875
13969.43359375
14082.109375
14273.09765625
14491.810546875
14605.220703125
14540.328125
14364.421875
14226.63671875
14247.455078125
14464.09375
14847.2578125
15338.953125
15870.087890625
16361.552734375
16742.79296875
16999.181640625
17199.587890625
17450.40625
17810.4921875
18265.251953125
18783.673828125
19366.59765625
20016.3046875
20683.6953125
21283.326171875
21764.97265625
22157.349609375
22546.19140625
23017.923828125
23607.66015625
24277.25390625
24945.328125
25553.947265625
26106.65234375
26640.857421875
27184.302734375
27755.1484375
28381.291015625
29082.677734375
29834.603515625
30575.50390625
31257.958984375
31879.451171875
32466.6953125
33045.2734375
33618.306640625
34155.732421875
34610.322265625
34964.56640625
35255.15234375
35528.244140625
35778.93359375
35964.541015625
36071.564453125
36130.52734375
36159.22265625
36131.416015625
36018.935546875
35830.00390625
35580.650390625
35256.359375
34837.046875
34350.501953125
33873.880859375
33480.83203125
33194.703125
32979.328125
32760.056640625
32467.130859375
32079.9375
31625.158203125
31120.783203125
30534.767578125
29817.455078125
28967.673828125
28049.90234375
27150.904296875
26330.6328125
25602.271484375
24939.009765625
24305.560546875
23699.296875
23150.2421875
22660.958984375
22165.6875
21594.2734375
20983.51953125
20481.328125
20207.720703125
20127.0390625
20079.658203125
19924.662109375
19626.017578125
19214.818359375
18716.408203125
18139.486328125
17511.88671875
16889.5390625
16322.5703125
15827.44140625
15392.869140625
14991.55078125
14576.984375
14097.205078125
13549.306640625
13020.16015625
12637.05859375
12455.31640625
12407.916015625
12380.7421875
12321.30859375
12251.220703125
12183.71875
12065.416015625
11816.9375
11420.341796875
10955.853515625
10555.12890625
10315.841796875
10242.541015625
10248.41796875
10206.61328125
10012.083984375
9624.53515625
9087.46484375
8517.736328125
8050.703125
7758.68359375
7612.80859375
7536.3671875
7495.931640625
7525.70703125
7661.759765625
7872.68359375
8067.849609375
8165.67578125
8147.248046875
8053.748046875
7940.453125
7822.826171875
7653.72265625
7358.837890625
6913.19140625
6392.611328125
5945.560546875
5703.421875
5703.826171875
5883.767578125
6135.283203125
6370.28125
6546.146484375
6647.841796875
6664.09375
6591.376953125
6452.6640625
6289.556640625
6122.322265625
5926.841796875
5667.51171875
5352.837890625
5041.900390625
4785.724609375
4571.134765625
4337.107421875
4045.34375
3718.8046875
3404.314453125
3115.671875
2836.8203125
2576.3203125
2388.28515625
2321.939453125
2365.021484375
2454.947265625
2538.38671875
2604.490234375
2667.51953125
2737.123046875
2804.01953125
2836.078125
2789.189453125
2644.78515625
2443.958984375
2265.099609375
2155.37109375
2095.86328125
2040.90625
1974.767578125
1917.294921875
1889.89453125
1894.10546875
1912.85546875
1912.72265625
1851.90234375
1711.189453125
1525.15625
1369.349609375
1305.30078125
1333.943359375
1395.578125
1413.107421875
1352.9296875
1263.9140625
1248.330078125
1365.619140625
1554.62109375
1667.654296875
1595.046875
1353.544921875
1054.888671875
802.30078125
617.974609375
447.26953125
216.427734375
-100.818359375
-453.306640625
-749.205078125
-930.28125
-1002.44921875
-988.662109375
-877.427734375
-649.794921875
-347.564453125
-71.19140625
109.080078125
215.123046875
314.01953125
429.13671875
523.013671875
554.630859375
519.78515625
433.54296875
305.072265625
145.423828125
-22.859375
-189.39453125
-382.658203125
-649.36328125
-997.123046875
-1362.90234375
-1643.78515625
-1763.78125
-1721.734375
-1585.15625
-1437.337890625
-1321.72265625
-1229.080078125
-1129.775390625
-1010.345703125
-882.73046875
-775.298828125
-723.173828125
-751.94921875
-853.923828125
-987.427734375
-1116.275390625
-1244.78515625
-1394.703125
-1550.0234375
-1650.037109375
-1647.2890625
-1554.40234375
-1421.25390625
-1282.384765625
-1145.076171875
-1017.1875
-919.802734375
-867.150390625
-851.76171875
-858.5625
-880.072265625
-901.623046875
-875.68359375
-732.169921875
-432.712890625
-18.671875
398.611328125
696.548828125
794.73828125
673.23828125
373.251953125
-7.115234375
-345.75390625
-563.51171875
-667.583984375
-716.96484375
-748.662109375
-754.326171875
-722.40625
-673.279296875
-643.6015625
-659.7265625
-739.951171875
-900.8203125
-1138.5078125
-1412.46484375
-1665.275390625
-1858.26171875
-1985.732421875
-2069.712890625
-2149.37109375
-2255.671875
-2376.162109375
-2454.802734375
-2441.83984375
-2332.701171875
-2145.916015625
-1887.15234375
-1566.384765625
-1236.70703125
-975.41796875
-819.7421875
-747.18359375
-723.81640625
-747.978515625
-841.6328125
-1021.345703125
-1280.529296875
-1573.123046875
-1809.373046875
-1903.529296875
-1852.138671875
-1749.55859375
-1705.7890625
-1756.55078125
-1860.326171875
-1960.0625
-2025.6015625
-2050.361328125
-2035.083984375
-1980.671875
-1891.837890625
-1793.9609375
-1744.806640625
-1801.734375
-1957.587890625
-2130.93359375
-2247.43359375
-2313.859375
-2377.466796875
-2427.498046875
-2391.2734375
-2242.728515625
-2068.609375
-1989.767578125
-2037.240234375
-2139.6875
-2220.697265625
-2269.982421875
-2316.0
-2367.34375
-2407.353515625
-2429.3125
-2447.990234375
-2474.240234375
-2494.556640625
-2479.025390625
-2399.654296875
-2245.666015625
-2044.23046875
-1874.6796875
-1836.05859375
-1969.5703125
-2213.607421875
-2454.400390625
-2621.314453125
-2719.3203125
-2781.3515625
-2827.119140625
-2877.125
-2964.849609375
-3097.728515625
-3223.9296875
-3277.29296875
-3254.91015625
-3218.65234375
-3215.80078125
-3230.564453125
-3227.326171875
-3208.662109375
-3197.939453125
-3181.76953125
-3114.275390625
-2990.267578125
-2882.451171875
-2877.91796875
-2987.498046875
-3140.412109375
-3262.41015625
-3332.0546875
-3359.244140625
-3347.470703125
-3307.880859375
-3290.208984375
-3357.203125
-3520.740234375
-3728.3046875
-3919.279296875
-4071.91015625
-4189.3515625
-4270.671875
-4318.42578125
-4355.96484375
-4412.234375
-4497.84375
-4612.388671875
-4759.453125
-4928.005859375
-5069.958984375
-5132.095703125
-5117.8046875
-5090.765625
-5104.51171875
-5147.646484375
-5174.509765625
-5175.59765625
-5194.404296875
-5272.220703125
-5391.78515625
-5486.96484375
-5504.54296875
-5444.5
-5336.734375
-5196.1015625
-5021.6015625
-4831.9609375
-4669.275390625
-4556.013671875
-4474.087890625
-4401.08984375
-4338.70703125
-4281.44140625
-4189.1171875
-4035.330078125
-3869.099609375
-3779.236328125
-3795.708984375
-3869.271484375
-3952.54296875
-4050.7578125
-4172.806640625
-4280.7265625
-4327.529296875
-4316.92578125
-4286.2578125
-4247.998046875
-4187.607421875
-4111.513671875
-4058.400390625
-4056.646484375
-4096.513671875
-4151.91796875
-4209.927734375
-4268.732421875
-4317.072265625
-4325.04296875
-4259.36328125
-4119.08203125
-3963.9375
-3892.5
-3969.98046875
-4174.845703125
-4423.443359375
-4639.080078125
-4788.140625
-4867.623046875
-4887.03515625
-4861.171875
-4795.259765625
-4673.806640625
-4486.51171875
-4270.12109375
-4099.97265625
-4026.580078125
-4038.400390625
-4100.26171875
-4207.2109375
-4372.998046875
-4572.380859375
-4727.03515625
-4765.9140625
-4691.28515625
-4576.125
-4503.154296875
-4514.21484375
-4607.36328125
-4756.646484375
-4920.115234375
-5041.560546875
-5069.734375
-4989.25390625
-4833.703125
-4670.1484375
-4568.62109375
-4567.009765625
-4643.244140625
-4727.126953125
-4765.048828125
-4775.73828125
-4817.947265625
-4901.18359375
-4965.779296875
-4971.326171875
-4967.521484375
-5034.591796875
-5169.2578125
-5273.884765625
-5258.10546875
-5113.53125
-4885.09765625
-4612.205078125
-4321.3203125
-4047.9375
-3834.31640625
-3711.28515625
-3695.1171875
-3786.810546875
-3952.77734375
-4115.25390625
-4191.572265625
-4157.939453125
-4067.50390625
-3996.916015625
-3977.994140625
-3990.173828125
-4018.654296875
-4099.626953125
-4283.47265625
-4554.55078125
-4817.693359375
-4982.6015625
-5042.85546875
-5054.732421875
-5065.720703125
-5100.087890625
-5193.833984375
-5385.451171875
-5660.40234375
-5950.6484375
-6212.12890625
-6468.09765625
-6749.859375
-7023.93359375
-7210.060546875
-7253.796875
-7154.970703125
-6944.490234375
-6668.65625
-6389.05859375
-6164.60546875
-6026.490234375
-5979.791015625
-6012.7734375
-6080.048828125
-6096.24609375
-5994.439453125
-5801.41796875
-5622.298828125
-5534.267578125
-5515.69921875
-5488.158203125
-5399.9453125
-5248.619140625
-5046.853515625
-4802.544921875
-4531.203125
-4259.298828125
-4004.63671875
-3770.369140625
-3571.080078125
-3451.416015625
-3455.59375
-3573.427734375
-3732.357421875
-3855.380859375
-3920.35546875
-3954.205078125
-3983.30078125
-4012.4140625
-4046.216796875
-4098.486328125
-4167.25
-4224.767578125
-4248.998046875
-4245.83203125
-4223.759765625
-4170.6484375
-4084.2890625
-4008.25
-3998.830078125
-4058.408203125
-4135.255859375
-4193.21875
-4249.673828125
-4334.19140625
-4438.107421875
-4522.048828125
-4553.79296875
-4522.962890625
-4435.6171875
-4314.4609375
-4198.615234375
-4130.724609375
-4143.71875
-4252.8671875
-4438.84765625
-4635.474609375
-4765.04296875
-4809.08984375
-4828.234375
-4890.896484375
-4996.671875
-5094.109375
-5161.42578125
-5235.666015625
-5357.3671875
-5510.474609375
-5624.583984375
-5620.080078125
-5451.560546875
-5138.78515625
-4778.6796875
-4511.125
-4438.84765625
-4563.0390625
-4795.095703125
-5026.279296875
-5182.939453125
-5232.513671875
-5172.4921875
-5037.41796875
-4905.63671875
-4866.8671875
-4959.548828125
-5137.810546875
-5307.498046875
-5399.357421875
-5411.65625
-5391.599609375
-5384.318359375
-5398.03125
-5409.767578125
-5399.228515625
-5375.150390625
-5364.8828125
-5376.919921875
-5380.5
-5327.98828125
-5192.740234375
-4982.345703125
-4730.01171875
-4490.455078125
-4333.60546875
-4310.91015625
-4414.828125
-4585.5859375
-4762.94140625
-4913.130859375
-5001.224609375
-4975.384765625
-4820.748046875
-4622.009765625
-4526.90234375
-4619.75390625
-4842.84375
-5061.15625
-5198.90625
-5294.50390625
-5422.201171875
-5584.892578125
-5707.7578125
-5732.92578125
-5692.287109375
-5668.810546875
-5700.330078125
-5747.3671875
-5755.6171875
-5724.943359375
-5706.171875
-5748.734375
-5865.0625
-6027.39453125
-6175.5234375
-6238.89453125
-6185.755859375
-6063.130859375
-5967.509765625
-5955.85546875
-5989.5546875
-5978.69921875
-5879.587890625
-5736.03125
-5622.5078125
-5561.576171875
-5511.349609375
-5427.470703125
-5315.03515625
-5211.630859375
-5140.794921875
-5105.55078125
-5116.876953125
-5194.619140625
-5329.275390625
-5466.666015625
-5549.8515625
-5566.46875
-5542.3984375
-5500.6484375
-5443.08203125
-5365.265625
-5270.119140625
-5164.671875
-5055.314453125
-4951.322265625
-4869.80078125
-4833.916015625
-4858.724609375
-4928.26171875
-4993.240234375
-5015.890625
-5022.16796875
-5079.80078125
-5204.849609375
-5316.638671875
-5318.197265625
-5207.228515625
-5073.505859375
-4996.103515625
-4982.076171875
-5003.19921875
-5042.400390625
-5080.6171875
-5074.263671875
-4984.673828125
-4824.166015625
-4653.193359375
-4535.16015625
-4499.79296875
-4532.681640625
-4582.373046875
-4589.099609375
-4528.615234375
-4429.21484375
-4337.611328125
-4276.005859375
-4244.00390625
-4250.70703125
-4320.025390625
-4458.6875
-4634.873046875
-4800.728515625
-4934.353515625
-5056.724609375
-5210.796875
-5426.966796875
-5702.771484375
-6000.85546875
-6254.458984375
-6385.716796875
-6354.279296875
-6213.857421875
-6103.10546875
-6138.451171875
-6299.986328125
-6441.447265625
-6423.943359375
-6229.154296875
-5944.955078125
-5674.75390625
-5482.365234375
-5396.919921875
-5423.84765625
-5534.76953125
-5662.158203125
-5723.060546875
-5665.708984375
-5512.744140625
-5362.326171875
-5323.3046875
-5426.51953125
-5601.4296875
-5745.12890625
-5802.958984375
-5781.306640625
-5716.35546875
-5659.365234375
-5666.837890625
-5755.5
-5862.8203125
-5890.373046875
-5802.017578125
-5656.701171875
-5535.7109375
-5465.255859375
-5427.4453125
-5420.181640625
-5471.451171875
-5597.310546875
-5771.431640625
-5943.970703125
-6077.8515625
-6161.974609375
-6203.76953125
-6225.40234375
-6265.6484375
-6365.716796875
-6534.890625
-6731.41796875
-6892.447265625
-6987.900390625
-7035.9296875
-7067.62109375
-7098.185546875
-7139.796875
-7213.177734375
-7318.775390625
-7412.421875
-7440.896484375
-7395.48828125
-7303.091796875
-7173.486328125
-6992.46875
-6765.623046875
-6525.185546875
-6282.814453125
-6022.685546875
-5770.49609375
-5628.724609375
-5693.177734375
-5945.28125
-6265.140625
-6544.8984375
-6753.666015625
-6897.046875
-6965.08984375
-6949.833984375
-6890.15625
-6864.998046875
-6935.955078125
-7103.16796875
-7314.69140625
-7513.095703125
-7672.494140625
-7788.234375
-7829.73828125
-7720.994140625
-7398.896484375
-6903.138671875
-6387.17578125
-6013.5625
-5834.7421875
-5784.4296875
-5776.98046875
-5791.40625
-5850.34765625
-5939.94921875
-5983.724609375
-5909.611328125
-5734.458984375
-5569.060546875
-5532.41796875
-5653.59375
-5847.05078125
-5982.052734375
-5991.134765625
-5927.830078125
-5916.576171875
-6031.0703125
-6216.517578125
-6338.6796875
-6309.939453125
-6159.232421875
-5984.783203125
-5862.43359375
-5808.890625
-5807.82421875
-5839.728515625
-5886.154296875
-5927.95703125
-5952.013671875
-5956.43359375
-5949.177734375
-5946.28515625
-5966.748046875
-6018.001953125
-6085.388671875
-6141.3515625
-6161.31640625
-6123.59375
-6003.365234375
-5787.134765625
-5497.64453125
-5191.947265625
-4930.0234375
-4752.724609375
-4685.490234375
-4739.35546875
-4894.0625
-5094.3828125
-5283.109375
-5439.193359375
-5578.009765625
-5721.92578125
-5881.345703125
-6056.486328125
-6237.5859375
-6397.46875
-6496.66796875
-6507.765625
-6437.099609375
-6324.880859375
-6228.380859375
-6198.095703125
-6249.6875
-6345.2421875
-6410.34765625
-6388.478515625
-6287.19140625
-6168.734375
-6096.279296875
-6092.95703125
-6144.37109375
-6219.60546875
-6280.2265625
-6285.9765625
-6215.693359375
-6086.060546875
-5938.25
-5805.63671875
-5706.083984375
-5663.22265625
-5710.744140625
-5858.02734375
-6062.162109375
-6254.888671875
-6400.447265625
-6516.794921875
-6640.16015625
-6782.0546875
-6927.41015625
-7063.546875
-7194.513671875
-7322.23046875
-7423.921875
-7463.65625
-7430.646484375
-7352.826171875
-7258.59765625
-7135.796875
-6956.99609375
-6750.634765625
-6611.765625
-6608.126953125
-6687.240234375
-6713.890625
-6606.783203125
-6410.845703125
-6224.685546875
-6087.21484375
-5962.537109375
-5817.361328125
-5673.099609375
-5572.833984375
-5523.1875
-5488.30859375
-5432.23828125
-5352.39453125
-5274.6015625
-5227.494140625
-5222.083984375
-5246.0390625
-5275.591796875
-5302.509765625
-5352.880859375
-5467.52734375
-5654.404296875
-5871.166015625
-6071.349609375
-6260.4921875
-6479.900390625
-6727.4140625
-6920.83984375
-6966.0546875
-6855.009765625
-6676.224609375
-6529.447265625
-6445.828125
-6389.2109375
-6312.41796875
-6199.908203125
-6066.97265625
-5931.611328125
-5789.171875
-5614.67578125
-5396.3125
-5168.05078125
-4999.84375
-4946.05859375
-5001.259765625
-5105.875
-5193.974609375
-5239.546875
-5263.626953125
-5298.298828125
-5343.17578125
-5361.615234375
-5321.837890625
-5231.421875
-5123.541015625
-5023.732421875
-4950.08984375
-4937.46484375
-5032.171875
-5254.166015625
-5580.16796875
-5964.953125
-6357.07421875
-6690.185546875
-6890.193359375
-6914.435546875
-6773.654296875
-6508.548828125
-6168.833984375
-5830.6484375
-5600.69140625
-5556.515625
-5679.369140625
-5871.486328125
-6043.15234375
-6168.58984375
-6266.61328125
-6356.28515625
-6436.494140625
-6487.99609375
-6490.021484375
-6448.28125
-6400.927734375
-6373.849609375
-6336.05078125
-6235.048828125
-6082.009765625
-5960.279296875
-5926.287109375
-5938.244140625
-5922.146484375
-5887.560546875
-5931.814453125
-6129.94140625
-6455.97265625
-6812.921875
-7098.95703125
-7233.203125
-7166.732421875
-6917.470703125
-6583.63671875
-6282.208984375
-6064.78125
-5912.478515625
-5809.9140625
-5790.357421875
-5890.373046875
-6082.173828125
-6278.9921875
-6406.318359375
-6450.603515625
-6436.802734375
-6376.03515625
-6250.580078125
-6051.251953125
-5820.044921875
-5640.56640625
-5571.5859375
-5589.046875
-5606.6484375
-5559.619140625
-5457.75
-5353.423828125
-5280.009765625
-5239.982421875
-5234.26171875
-5270.75390625
-5347.150390625
-5453.099609375
-5588.099609375
-5746.703125
-5884.55078125
-5938.564453125
-5899.29296875
-5831.744140625
-5801.2578125
-5806.103515625
-5808.423828125
-5798.787109375
-5785.654296875
-5740.40625
-5609.119140625
-5385.427734375
-5127.5078125
-4889.75
-4679.029296875
-4502.607421875
-4422.087890625
-4513.431640625
-4775.43359375
-5107.259765625
-5385.390625
-5554.044921875
-5645.9140625
-5734.337890625
-5870.892578125
-6051.845703125
-6224.9921875
-6327.478515625
-6334.306640625
-6286.275390625
-6266.02734375
-6326.533203125
-6435.150390625
-6502.052734375
-6472.572265625
-6377.37109375
-6282.302734375
-6211.462890625
-6143.65234375
-6066.39453125
-5994.345703125
-5931.9140625
-5850.982421875
-5720.0625
-5537.4375
-5327.203125
-5120.34765625
-4949.015625
-4844.75
-4830.546875
-4915.40234375
-5087.765625
-5300.634765625
-5478.271484375
-5571.646484375
-5609.349609375
-5664.08984375
-5765.623046875
-5877.86328125
-5963.849609375
-6029.3984375
-6084.91015625
-6108.126953125
-6080.115234375
-6028.783203125
-5996.5078125
-5978.76953125
-5929.46484375
-5822.416015625
-5684.615234375
-5574.083984375
-5538.1171875
-5576.97265625
-5631.853515625
-5628.150390625
-5550.185546875
-5453.439453125
-5387.857421875
-5344.94921875
-5311.09375
-5330.548828125
-5455.740234375
-5652.734375
-5817.408203125
-5886.2578125
-5882.03515625
-5851.28125
-5812.466796875
-5776.72265625
-5766.62109375
-5788.361328125
-5817.634765625
-5827.056640625
-5795.451171875
-5686.01171875
-5466.630859375
-5177.373046875
-4936.076171875
-4842.9765625
-4903.58984375
-5063.966796875
-5284.19921875
-5546.130859375
-5822.322265625
-6080.32421875
-6304.20703125
-6484.205078125
-6604.0703125
-6665.6640625
-6702.298828125
-6731.802734375
-6713.673828125
-6590.7890625
-6363.306640625
-6086.1796875
-5803.78125
-5526.1953125
-5265.376953125
-5049.759765625
-4890.462890625
-4765.1953125
-4652.71875
-4563.58203125
-4522.93359375
-4534.5390625
-4568.22265625
-4573.216796875
-4505.482421875
-4361.150390625
-4192.6640625
-4083.41796875
-4098.54296875
-4254.982421875
-4523.431640625
-4844.8515625
-5154.611328125
-5409.412109375
-5590.08203125
-5672.333984375
-5615.4921875
-5408.451171875
-5119.02734375
-4864.701171875
-4725.09375
-4699.2734375
-4747.306640625
-4847.71875
-5005.484375
-5223.3046875
-5478.896484375
-5725.037109375
-5912.623046875
-6026.068359375
-6095.87890625
-6163.6953125
-6236.4296875
-6285.791015625
-6282.943359375
-6212.0625
-6058.99609375
-5821.5546875
-5538.98828125
-5282.654296875
-5101.90625
-4994.859375
-4937.955078125
-4920.7265625
-4939.8515625
-4982.13671875
-5033.16796875
-5091.234375
-5159.37109375
-5233.703125
-5307.48828125
-5372.06640625
-5405.359375
-5378.314453125
-5289.13671875
-5179.16015625
-5100.435546875
-5076.857421875
-5106.318359375
-5183.09765625
-5295.55078125
-5406.953125
-5460.521484375
-5415.330078125
-5281.69140625
-5125.27734375
-5026.876953125
-5014.591796875
-5030.080078125
-4983.67578125
-4853.806640625
-4711.126953125
-4632.01171875
-4614.716796875
-4605.0546875
-4580.59765625
-4569.322265625
-4589.068359375
-4606.279296875
-4567.07421875
-4447.21875
-4260.28125
-4034.765625
-3800.326171875
-3589.20703125
-3431.775390625
-3337.0859375
-3275.14453125
-3187.5546875
-3031.9296875
-2824.76953125
-2637.95703125
-2551.54296875
-2608.322265625
-2793.529296875
-3027.318359375
-3179.908203125
-3140.556640625
-2905.517578125
-2583.25
-2292.21484375
-2068.234375
-1883.09765625
-1714.66796875
-1554.970703125
-1373.08984375
-1131.595703125
-848.630859375
-597.697265625
-425.876953125
-301.1328125
-154.71875
51.072265625
309.01953125
587.431640625
840.84375
1027.978515625
1155.34375
1295.994140625
1534.984375
1889.47265625
2295.4921875
2673.970703125
2997.18359375
3288.2890625
3568.177734375
3815.421875
3983.439453125
4055.25
4074.7265625
4120.28515625
4252.94921875
4491.54296875
4821.767578125
5209.41015625
5608.86328125
5980.28515625
6306.201171875
6583.50390625
6801.70703125
6943.4765625
7010.197265625
7041.69140625
7115.65625
7328.8359375
7747.6875
8339.126953125
8956.349609375
9432.86328125
9702.3984375
9809.1484375
9814.88671875
9742.2890625
9607.623046875
9442.490234375
9246.25
8961.408203125
8541.681640625
8019.400390625
7470.435546875
6944.974609375
6481.7578125
6162.857421875
6078.87890625
6219.640625
6441.515625
6568.669921875
6516.552734375
6324.310546875
6099.82421875
5937.400390625
5854.35546875
5787.72265625
5662.9140625
5465.876953125
5234.427734375
4994.30859375
4741.69140625
4486.48828125
4264.884765625
4088.73046875
3919.583984375
3723.4609375
3530.140625
3410.0625
3402.560546875
3484.970703125
3600.4453125
3700.24609375
3772.984375
3852.416015625
3988.244140625
4192.65625
4420.525390625
4609.708984375
4727.29296875
4768.6328125
4737.3671875
4654.044921875
4569.923828125
4538.9296875
4572.935546875
4643.416015625
4725.423828125
4822.259765625
4951.39453125
5128.111328125
5361.5078125
5640.662109375
5915.77734375
6112.859375
6184.18359375
6144.025390625
6055.8125
5990.787109375
5990.6171875
6048.3515625
6119.65234375
6167.287109375
6201.306640625
6266.7734375
6394.138671875
6579.490234375
6812.466796875
7092.78125
7401.841796875
7684.634765625
7894.43359375
8050.7109375
8222.412109375
8447.236328125
8691.0703125
8900.54296875
9077.064453125
9274.09375
9520.60546875
9767.1328125
9924.2890625
9956.583984375
9930.939453125
9966.34765625
10134.365234375
10408.595703125
10704.375
10955.267578125
11147.802734375
11298.1484375
11417.916015625
11506.927734375
11559.671875
11558.955078125
11466.697265625
11243.6015625
10894.8671875
10493.609375
10146.16796875
9926.54296875
9841.880859375
9851.4453125
9900.8515625
9931.3359375
9875.306640625
9673.806640625
9314.072265625
8847.12109375
8365.701171875
7966.923828125
7724.240234375
7663.359375
7740.802734375
7856.1484375
7914.384765625
7887.6640625
7807.00390625
7695.0078125
7528.900390625
7282.103515625
6984.345703125
6716.556640625
6546.302734375
6481.1953125
6481.365234375
6497.943359375
6494.57421875
6449.9140625
6357.009765625
6221.73828125
6058.701171875
5889.814453125
5741.953125
5631.5546875
5545.5546875
5448.59765625
5317.376953125
5159.078125
4988.83203125
4804.53125
4604.763671875
4426.30859375
4336.025390625
4369.0234375
4483.427734375
4590.197265625
4629.130859375
4610.763671875
4585.66015625
4581.921875
4580.22265625
4547.240234375
4479.912109375
4404.18359375
4333.615234375
4244.51171875
4097.73046875
3876.1015625
3598.390625
3311.029296875
3071.951171875
2922.998046875
2860.814453125
2847.060546875
2863.98046875
2946.0
3134.78125
3416.619140625
3733.060546875
4041.958984375
4329.603515625
4567.458984375
4710.169921875
4758.705078125
4784.9921875
4860.998046875
4988.509765625
5125.80859375
5253.453125
5373.775390625
5467.572265625
5502.73046875
5484.798828125
5455.69140625
5436.0859375
5407.666015625
5363.73828125
5340.349609375
5375.5546875
5464.75390625
5580.4375
5717.337890625
5893.373046875
6117.376953125
6379.037109375
6666.00390625
6972.890625
7295.3828125
7627.19921875
7954.6875
8236.9453125
8399.33984375
8378.775390625
8194.29296875
7960.33984375
7807.826171875
7784.1875
7833.94140625
7872.75390625
7866.494140625
7835.130859375
7801.681640625
7763.923828125
7712.71484375
7648.203125
7565.525390625
7448.244140625
7297.876953125
7156.974609375
7082.123046875
7101.892578125
7214.353515625
7403.564453125
7625.98828125
7794.67578125
7822.99609375
7695.80078125
7471.6953125
7214.693359375
6956.33203125
6723.109375
6547.640625
6425.328125
6299.580078125
6126.98828125
5934.189453125
5780.111328125
5686.37890625
5639.69140625
5640.712890625
5705.22265625
5820.076171875
5930.1640625
5965.15234375
5857.693359375
5560.67578125
5096.240234375
4581.103515625
4147.78125
3823.58984375
3523.0
3168.931640625
2782.1484375
2438.21484375
2182.076171875
2014.576171875
1925.19140625
1893.7421875
1874.810546875
1820.134765625
1720.486328125
1609.4296875
1530.333984375
1507.537109375
1530.392578125
1546.54296875
1488.96875
1335.515625
1131.466796875
933.078125
746.537109375
553.3203125
379.921875
294.90625
326.974609375
420.27734375
486.501953125
477.392578125
395.833984375
269.251953125
142.9296875
81.984375
139.73046875
310.412109375
525.330078125
701.888671875
793.259765625
799.525390625
753.873046875
708.728515625
717.044921875
797.947265625
909.833984375
970.275390625
918.197265625
757.771484375
537.5234375
296.5234375
48.513671875
-183.439453125
-342.087890625
-364.02734375
-227.982421875
28.806640625
327.5546875
571.470703125
675.255859375
606.916015625
411.021484375
177.615234375
-18.298828125
-144.451171875
-192.455078125
-159.150390625
-57.673828125
68.45703125
161.779296875
189.984375
173.45703125
175.396484375
254.26171875
412.517578125
594.103515625
740.53515625
841.140625
914.96484375
958.802734375
947.369140625
887.720703125
837.4375
847.083984375
906.5234375
972.626953125
1037.416015625
1144.1875
1338.6796875
1619.990234375
1935.86328125
2213.60546875
2402.267578125
2500.037109375
2538.271484375
2531.126953125
2454.32421875
2290.697265625
2083.18359375
1914.818359375
1838.41796875
1850.705078125
1931.40234375
2069.74609375
2237.6796875
2370.482421875
2407.875
2347.71484375
2240.087890625
2135.974609375
2057.65234375
2007.5625
1979.025390625
1955.279296875
1918.232421875
1867.7578125
1825.224609375
1817.419921875
1864.75
1978.26171875
2148.177734375
2332.634765625
2479.23046875
2571.50390625
2643.62890625
2739.890625
2871.572265625
3024.349609375
3192.51953125
3383.37109375
3591.353515625
3789.677734375
3954.337890625
4086.37890625
4209.603515625
4356.953125
4556.271484375
4811.2421875
5092.126953125
5362.21484375
5619.45703125
5893.39453125
6191.38671875
6470.759765625
6685.763671875
6845.681640625
6997.939453125
7161.662109375
7311.578125
7433.095703125
7561.490234375
7744.60546875
7978.27734375
8194.244140625
8310.822265625
8297.9453125
8210.251953125
8164.11328125
8264.89453125
8539.046875
8934.908203125
9380.423828125
9818.328125
10193.2578125
10460.06640625
10645.27734375
10868.83203125
11246.173828125
11764.533203125
12298.158203125
12755.9453125
13176.611328125
13660.400390625
14239.203125
14841.072265625
15363.009765625
15753.17578125
16037.44921875
16297.734375
16624.783203125
17065.869140625
17601.056640625
18167.9140625
18708.66015625
19200.580078125
19659.85546875
20121.70703125
20595.119140625
21021.58984375
21299.208984375
21374.009765625
21300.099609375
21192.35546875
21136.7265625
21171.87890625
21330.06640625
21630.89453125
22019.71484375
22365.71875
22560.11328125
22591.71875
22499.02734375
22283.78515625
21925.4140625
21469.361328125
21040.23828125
20743.53515625
20586.875
20517.9375
20507.0234375
20556.818359375
20647.56640625
20716.392578125
20701.8984375
20584.759765625
20371.39453125
20057.296875
19629.2109375
19101.19921875
18531.849609375
17997.41015625
17547.091796875
17177.783203125
16842.31640625
16483.5
16071.74609375
15614.7265625
15126.025390625
14588.294921875
13965.953125
13264.81640625
12563.236328125
11961.1953125
11497.8671875
11132.39453125
10799.86328125
10462.5703125
10104.740234375
9708.88671875
9261.93359375
8771.4453125
8256.27734375
7733.259765625
7234.37890625
6821.185546875
6541.431640625
6362.4140625
6179.48046875
5912.12109375
5576.16796875
5246.88671875
4969.818359375
4729.421875
4491.55078125
4249.525390625
4030.80859375
3879.37109375
3827.66015625
3859.34765625
3895.083984375
3841.47265625
3670.859375
3440.427734375
3223.8359375
3040.40625
2862.388671875
2668.962890625
2466.96875
2272.0859375
2105.169921875
2009.013671875
2030.01171875
2156.80859375
2296.119140625
2342.333984375
2275.166015625
2170.927734375
2115.232421875
2122.84765625
2148.650390625
2151.439453125
2119.580078125
2043.703125
1903.294921875
1700.833984375
1487.724609375
1325.248046875
1221.001953125
1128.8359375
1017.62109375
917.140625
881.298828125
921.40234375
992.146484375
1031.078125
993.33203125
860.88671875
650.32421875
416.998046875
223.4609375
83.498046875
-52.986328125
-245.73828125
-498.24609375
-750.90625
-931.29296875
-1004.61328125
-985.0234375
-912.125
-819.97265625
-727.46875
-656.486328125
-644.69921875
-718.4609375
-854.5859375
-999.224609375
-1138.197265625
-1319.541015625
-1578.0234375
-1857.015625
-2041.865234375
-2066.3671875
-1957.650390625
-1784.658203125
-1602.42578125
-1448.0234375
-1342.841796875
-1274.599609375
-1210.515625
-1155.17578125
-1167.4921875
-1289.314453125
-1480.0234375
-1658.623046875
-1797.5625
-1938.501953125
-2122.337890625
-2340.119140625
-2551.029296875
-2713.39453125
-2798.990234375
-2820.251953125
-2854.439453125
-2995.48828125
-3250.302734375
-3509.0625
-3648.998046875
-3653.263671875
-3607.9609375
-3605.1640625
-3675.9609375
-3793.486328125
-3897.546875
-3923.099609375
-3846.34765625
-3707.009765625
-3553.638671875
-3371.03125
-3106.732421875
-2775.951171875
-2485.1484375
-2320.107421875
-2255.71875
-2223.216796875
-2231.634765625
-2355.453125
-2606.91796875
-2886.806640625
-3084.408203125
-3180.134765625
-3222.98828125
-3249.458984375
-3266.576171875
-3288.80859375
-3342.12109375
-3433.40234375
-3549.498046875
-3683.6328125
-3831.060546875
-3962.990234375
-4046.53515625
-4099.763671875
-4185.974609375
-4330.625
-4477.1640625
-4555.41015625
-4566.34375
-4559.298828125
-4543.83203125
-4477.884765625
-4349.806640625
-4221.974609375
-4161.35546875
-4153.423828125
-4120.216796875
-4015.369140625
-3871.859375
-3755.283203125
-3696.314453125
-3679.462890625
-3677.486328125
-3674.7890625
-3660.4140625
-3618.357421875
-3536.4609375
-3419.2578125
-3282.373046875
-3134.7109375
-2973.791015625
-2799.3515625
-2623.5625
-2465.2890625
-2343.947265625
-2285.111328125
-2320.73828125
-2468.142578125
-2708.92578125
-2997.8203125
-3290.078125
-3551.560546875
-3750.271484375
-3861.71484375
-3893.65625
-3893.998046875
-3920.708984375
-4000.970703125
-4116.36328125
-4220.232421875
-4271.572265625
-4265.04296875
-4232.978515625
-4211.47265625
-4205.005859375
-4192.220703125
-4159.623046875
-4111.650390625
-4052.251953125
-3983.701171875
-3926.689453125
-3909.0859375
-3919.96875
-3905.611328125
-3833.111328125
-3727.31640625
-3612.47265625
-3447.423828125
-3172.39453125
-2816.59375
-2511.248046875
-2381.794921875
-2451.263671875
-2643.74609375
-2839.552734375
-2922.2734375
-2828.05078125
-2590.01953125
-2314.53125
-2089.078125
-1932.244140625
-1848.970703125
-1895.3359375
-2139.064453125
-2562.041015625
-3041.4453125
-3438.220703125
-3688.951171875
-3814.833984375
-3864.1875
-3854.244140625
-3761.1796875
-3566.625
-3312.986328125
-3093.099609375
-2969.03125
-2916.4765625
-2868.193359375
-2793.333984375
-2704.173828125
-2600.41796875
-2453.42578125
-2256.361328125
-2058.98828125
-1937.080078125
-1942.296875
-2081.78515625
-2319.234375
-2587.03515625
-2823.37109375
-3011.853515625
-3166.658203125
-3272.7109375
-3271.173828125
-3125.80859375
-2882.056640625
-2634.59765625
-2447.89453125
-2328.630859375
-2261.634765625
-2243.150390625
-2277.68359375
-2361.591796875
-2473.556640625
-2573.171875
-2616.89453125
-2591.94140625
-2532.8125
-2492.96484375
-2505.74609375
-2584.494140625
-2744.353515625
-2987.390625
-3254.96875
-3423.791015625
-3384.84765625
-3139.103515625
-2808.91796875
-2543.427734375
-2401.341796875
-2319.09375
-2191.609375
-1982.158203125
-1752.609375
-1599.330078125
-1579.994140625
-1697.873046875
-1917.23046875
-2164.931640625
-2341.525390625
-2380.5
-2310.619140625
-2234.99609375
-2231.7578125
-2282.65234375
-2302.671875
-2227.70703125
-2069.099609375
-1893.931640625
-1757.732421875
-1652.17578125
-1524.337890625
-1359.53125
-1235.609375
-1267.517578125
-1489.7265625
-1810.6875
-2087.1875
-2224.41015625
-2205.109375
-2063.44140625
-1863.888671875
-1687.546875
-1601.37109375
-1630.5390625
-1762.98046875
-1961.490234375
-2155.015625
-2247.998046875
-2188.91796875
-2036.021484375
-1918.265625
-1913.400390625
-1983.48046875
-2034.498046875
-2006.001953125
-1885.201171875
-1673.626953125
-1390.814453125
-1104.525390625
-908.244140625
-844.99609375
-871.923828125
-913.744140625
-935.623046875
-953.3359375
-994.880859375
-1078.30859375
-1217.236328125
-1417.91015625
-1664.2734375
-1924.06640625
-2174.21875
-2403.373046875
-2586.94140625
-2686.255859375
-2690.54296875
-2642.4609375
-2599.484375
-2578.583984375
-2557.72265625
-2519.5859375
-2464.84765625
-2385.8671875
-2262.39453125
-2096.78515625
-1928.83984375
-1798.23046875
-1708.74609375
-1645.40234375
-1610.384765625
-1620.173828125
-1674.81640625
-1749.810546875
-1816.265625
-1856.09765625
-1863.837890625
-1851.228515625
-1847.166015625
-1872.240234375
-1905.2890625
-1886.912109375
-1766.4453125
-1545.875
-1278.275390625
-1025.64453125
-815.353515625
-634.37890625
-467.9296875
-339.287109375
-294.1328125
-337.673828125
-406.607421875
-423.94921875
-371.58984375
-287.16015625
-196.947265625
-80.7734375
89.193359375
292.78515625
454.75390625
491.8984375
380.986328125
198.7265625
80.5
104.580078125
214.884765625
287.287109375
270.681640625
221.5859375
194.296875
158.29296875
69.16015625
-20.103515625
14.423828125
230.931640625
558.12109375
872.052734375
1096.93359375
1225.673828125
1291.23828125
1350.822265625
1471.337890625
1689.30859375
1979.30859375
2275.095703125
2522.990234375
2713.7421875
2875.953125
3048.87890625
3250.673828125
3460.49609375
3640.287109375
3788.466796875
3965.25390625
4245.228515625
4640.591796875
5084.349609375
5496.12890625
5854.89453125
6195.390625
6536.84375
6833.5
7012.802734375
7063.822265625
7074.392578125
7168.552734375
7407.07421875
7750.31640625
8106.26171875
8400.20703125
8605.3515625
8734.41015625
8821.583984375
8906.19921875
9014.451171875
9142.638671875
9251.51171875
9279.08984375
9174.759765625
8939.908203125
8636.1640625
8337.93359375
8070.32421875
7803.181640625
7506.015625
7188.623046875
6877.86328125
6577.357421875
6277.15625
5996.431640625
5788.060546875
5692.29296875
5702.07421875
5781.439453125
5901.125
6040.8984375
6168.359375
6240.658203125
6234.53125
6156.552734375
6005.8828125
5737.4921875
5296.37109375
4707.4609375
4110.33203125
3666.189453125
3419.537109375
3271.2265625
3096.724609375
2871.287109375
2666.26171875
2545.15234375
2490.3046875
2421.708984375
2258.919921875
1966.21484375
1571.0390625
1159.138671875
837.71875
678.54296875
681.724609375
783.7578125
892.8359375
926.908203125
846.05078125
669.57421875
461.84765625
289.26953125
175.7578125
84.818359375
-56.001953125
-289.412109375
-563.7578125
-746.462890625
-735.322265625
-561.853515625
-360.0234375
-229.455078125
-158.287109375
-84.892578125
10.51171875
107.8984375
203.875
309.9296875
397.404296875
392.962890625
249.365234375
-1.0625
-275.189453125
-504.146484375
-664.15625
-766.279296875
-835.66015625
-895.171875
-956.46875
-1020.173828125
-1074.435546875
-1085.205078125
-1002.720703125
-801.03515625
-506.494140625
-165.908203125
202.3828125
590.416015625
940.68359375
1158.90625
1206.802734375
1136.103515625
1003.7265625
806.34765625
549.982421875
336.720703125
296.189453125
432.640625
612.57421875
718.15625
749.43359375
755.615234375
738.865234375
679.6484375
608.109375
583.837890625
624.216796875
707.7109375
834.875
1030.126953125
1285.1171875
1554.357421875
1815.228515625
2082.62890625
2350.234375
2570.896484375
2729.763671875
2895.984375
3152.8984375
3491.86328125
3814.638671875
4031.650390625
4119.2578125
4086.0859375
3937.32421875
3703.462890625
3475.359375
3365.5703125
3423.5390625
3603.509765625
3818.95703125
4011.646484375
4159.384765625
4240.06640625
4225.734375
4120.8125
3975.5546875
3833.732421875
3680.19140625
3470.31640625
3206.96875
2954.912109375
2773.82421875
2669.962890625
2624.962890625
2632.12890625
2674.0625
2699.119140625
2672.037109375
2640.029296875
2699.20703125
2884.7109375
3130.5234375
3350.720703125
3524.984375
3682.716796875
3835.87890625
3965.74609375
4063.96875
4151.337890625
4254.08203125
4388.3515625
4573.53515625
4833.51953125
5163.94921875
5510.453125
5805.640625
6036.283203125
6259.783203125
6538.2734375
6859.564453125
7141.912109375
7324.95703125
7439.74609375
7571.505859375
7764.12890625
7986.966796875
8193.9296875
8382.04296875
8573.0234375
8759.962890625
8903.1796875
8976.484375
8991.7890625
8966.95703125
8883.3046875
8693.6875
8379.37109375
7992.59765625
7631.08984375
7366.103515625
7203.224609375
7113.98828125
7079.234375
7074.630859375
7034.041015625
6880.068359375
6605.21484375
6283.318359375
5980.478515625
5694.294921875
5411.654296875
5183.2734375
5084.189453125
5120.986328125
5240.400390625
5425.953125
5718.921875
6123.265625
6547.93359375
6884.68359375
7111.228515625
7282.197265625
7443.509765625
7593.005859375
7710.380859375
7790.287109375
7849.01171875
7920.9296875
8040.90625
8210.109375
8388.509765625
8538.634765625
8661.408203125
8768.0
8838.826171875
8846.3515625
8803.9765625
8749.25390625
8684.7109375
8586.72265625
8486.78125
8498.640625
8732.904296875
9202.267578125
9823.8671875
10488.708984375
11115.2578125
11673.689453125
12196.99609375
12753.412109375
13374.73828125
14018.798828125
14626.5859375
15202.244140625
15803.7421875
16464.1875
17164.240234375
17888.078125
18666.501953125
19542.845703125
20521.0703125
21569.5078125
22658.232421875
23770.970703125
24894.12109375
26020.609375
27163.6875
28350.1953125
29603.005859375
30944.765625
32410.388671875
34027.15234375
35774.505859375
37589.904296875
39440.03515625
41381.62890625
43531.306640625
45965.8984375
48652.525390625
51467.0625
54262.41015625
56914.00390625
59321.009765625
61396.72265625
63075.376953125
64320.611328125
65110.2265625
65409.048828125
65172.564453125
64396.169921875
63162.37109375
61622.169921875
59912.642578125
58090.498046875
56151.8125
54112.546875
52055.986328125
50096.767578125
48310.333984375
46706.5
45258.9375
43937.138671875
42707.09375
41527.81640625
40377.98046875
39292.51171875
38357.705078125
37655.08984375
37205.1484375
36964.130859375
36871.142578125
36897.197265625
37056.857421875
37384.267578125
37903.33203125
38619.22265625
39534.953125
40669.435546875
42046.560546875
43656.064453125
45433.0078125
47298.59375
49231.76953125
51283.146484375
53496.220703125
55819.328125
58116.3515625
60264.123046875
62214.900390625
63954.916015625
65429.806640625
66537.875
67185.009765625
67320.21875
66925.423828125
66007.73046875
64617.390625
62850.990234375
60813.62890625
58579.875
56198.10546875
53720.62890625
51212.765625
48732.931640625
46313.388671875
43962.080078125
41681.232421875
39488.037109375
37418.587890625
35502.970703125
33732.12890625
32059.970703125
30447.23046875
28894.333984375
27421.3125
26026.828125
24685.037109375
23378.69921875
22117.09375
20921.462890625
19811.533203125
18810.841796875
17944.869140625
17216.22265625
16586.47265625
15995.5234375
15403.923828125
14818.009765625
14278.5625
13825.0625
13463.52734375
13164.162109375
12890.248046875
12624.810546875
12364.375
12099.701171875
11826.970703125
11578.87109375
11413.177734375
11345.361328125
11303.544921875
11173.447265625
10888.66015625
10466.525390625
9966.416015625
9436.46484375
8900.884765625
8375.318359375
7883.50390625
7469.666015625
7193.845703125
7089.8359375
7113.201171875
7151.728515625
7113.833984375
7002.8984375
6886.328125
6797.306640625
6692.244140625
6509.18359375
6243.326171875
5948.703125
5680.326171875
5455.669921875
5269.021484375
5122.482421875
5030.890625
4999.42578125
5001.087890625
4978.8046875
4875.341796875
4667.4453125
4372.373046875
4024.939453125
3660.37109375
3323.66796875
3072.736328125
2938.154296875
2871.83984375
2759.669921875
2507.994140625
2119.322265625
1681.76953125
1296.4765625
1021.9375
868.384765625
816.833984375
837.341796875
903.251953125
996.314453125
1097.80859375
1184.11328125
1246.09765625
1308.775390625
1409.232421875
1544.791015625
1656.607421875
1676.330078125
1582.10546875
1402.5078125
1179.6796875
946.15234375
731.306640625
565.478515625
462.6171875
404.166015625
350.1484375
268.193359375
150.646484375
7.943359375
-145.9140625
-298.201171875
-435.138671875
-543.46484375
-611.69921875
-620.056640625
-531.685546875
-313.48828125
21.734375
404.427734375
751.59375
1012.30859375
1163.16796875
1185.2578125
1081.236328125
906.55078125
741.5703125
623.662109375
540.83203125
499.482421875
549.55859375
711.181640625
917.7265625
1083.07421875
1206.939453125
1363.400390625
1591.7578125
1847.048828125
2058.521484375
2185.091796875
2200.50390625
2077.3203125
1821.443359375
1491.392578125
1147.640625
798.576171875
419.552734375
3.75390625
-433.90625
-883.841796875
-1338.755859375
-1774.85546875
-2169.71875
-2532.8984375
-2884.84375
-3204.85546875
-3432.001953125
-3524.54296875
-3493.13671875
-3371.23828125
-3183.666015625
-2958.365234375
-2742.70703125
-2585.5625
-2514.943359375
-2544.712890625
-2684.4765625
-2923.810546875
-3220.248046875
-3524.400390625
-3811.564453125
-4074.490234375
-4296.02734375
-4448.9375
-4515.662109375
-4488.0625
-4356.853515625
-4133.185546875
-3884.232421875
-3712.357421875
-3673.908203125
-3730.80078125
-3797.3671875
-3821.185546875
-3802.169921875
-3751.564453125
-3665.876953125
-3541.380859375
-3385.23828125
-3202.90234375
-2998.443359375
-2803.607421875
-2689.169921875
-2722.837890625
-2911.80078125
-3189.783203125
-3452.970703125
-3609.107421875
-3619.447265625
-3522.9609375
-3416.654296875
-3389.69140625
-3470.875
-3644.412109375
-3897.58203125
-4222.224609375
-4575.06640625
-4876.529296875
-5067.330078125
-5147.77734375
-5154.64453125
-5126.408203125
-5101.984375
-5117.07421875
-5168.87109375
-5203.478515625
-5169.421875
-5070.98046875
-4942.845703125
-4794.208984375
-4622.517578125
-4474.509765625
-4439.556640625
-4561.87109375
-4789.103515625
-5021.732421875
-5187.3359375
-5259.9921875
-5247.7578125
-5189.103515625
-5133.98046875
-5097.267578125
-5048.724609375
-4975.46484375
-4933.12890625
-4997.404296875
-5172.296875
-5380.330078125
-5541.6875
-5632.212890625
-5665.169921875
-5654.783203125
-5613.4140625
-5557.41796875
-5495.158203125
-5424.462890625
-5357.21875
-5332.216796875
-5384.859375
-5508.23046875
-5654.35546875
-5769.125
-5821.912109375
-5815.859375
-5785.755859375
-5780.466796875
-5830.765625
-5929.841796875
-6050.345703125
-6178.548828125
-6324.755859375
-6499.78125
-6684.8671875
-6825.240234375
-6856.896484375
-6751.451171875
-6541.0078125
-6291.212890625
-6045.5546875
-5809.603515625
-5598.97265625
-5479.373046875
-5522.4140625
-5716.27734375
-5949.2890625
-6101.666015625
-6141.443359375
-6116.796875
-6069.873046875
-5983.263671875
-5810.310546875
-5537.94921875
-5214.79296875
-4931.42578125
-4775.982421875
-4789.611328125
-4948.109375
-5188.880859375
-5462.205078125
-5753.349609375
-6055.806640625
-6339.51171875
-6559.4609375
-6689.75
-6738.84765625
-6738.21875
-6726.251953125
-6732.03515625
-6754.44140625
-6759.892578125
-6721.572265625
-6663.98046875
-6651.16796875
-6726.0859375
-6874.064453125
-7041.962890625
-7168.65234375
-7197.978515625
-7103.796875
-6929.041015625
-6771.927734375
-6697.330078125
-6673.30078125
-6623.71875
-6528.90625
-6438.603515625
-6397.9609375
-6409.826171875
-6473.638671875
-6606.140625
-6793.7265625
-6964.57421875
-7052.021484375
-7069.234375
-7084.0
-7128.498046875
-7169.740234375
-7167.14453125
-7121.65234375
-7055.263671875
-6971.470703125
-6859.775390625
-6726.05078125
-6595.310546875
-6486.205078125
-6402.365234375
-6356.064453125
-6383.189453125
-6509.6796875
-6696.607421875
-6839.185546875
-6845.79296875
-6720.525390625
-6554.474609375
-6439.31640625
-6409.30859375
-6460.90625
-6583.599609375
-6743.158203125
-6866.302734375
-6890.330078125
-6829.775390625
-6766.609375
-6776.55859375
-6888.93359375
-7105.26953125
-7407.337890625
-7730.7421875
-7972.498046875
-8063.8359375
-8030.0703125
-7964.193359375
-7950.6640625
-8017.185546875
-8130.853515625
-8218.8828125
-8215.615234375
-8120.857421875
-8005.28125
-7938.291015625
-7921.505859375
-7911.498046875
-7884.552734375
-7840.185546875
-7753.23828125
-7575.740234375
-7303.734375
-7007.76953125
-6775.921875
-6647.478515625
-6613.515625
-6650.119140625
-6723.138671875
-6781.15234375
-6778.607421875
-6705.97265625
-6582.662109375
-6432.03125
-6283.04296875
-6181.83984375
-6167.947265625
-6235.330078125
-6341.29296875
-6461.42578125
-6617.40234375
-6840.7109375
-7118.537109375
-7380.5078125
-7534.666015625
-7525.91796875
-7379.244140625
-7185.55078125
-7024.833984375
-6898.86328125
-6756.095703125
-6581.400390625
-6431.16796875
-6366.984375
-6383.4140625
-6427.38671875
-6470.4765625
-6529.603515625
-6620.220703125
-6718.22265625
-6776.38671875
-6763.904296875
-6688.12109375
-6593.162109375
-6539.888671875
-6570.072265625
-6679.1875
-6828.181640625
-6980.826171875
-7118.599609375
-7219.0546875
-7237.14453125
-7121.9765625
-6852.392578125
-6456.81640625
-6004.853515625
-5577.716796875
-5232.134765625
-4982.189453125
-4816.169921875
-4728.21875
-4722.521484375
-4782.662109375
-4847.072265625
-4825.673828125
-4646.7890625
-4299.8671875
-3851.3125
-3425.0390625
-3151.931640625
-3114.171875
-3318.826171875
-3708.59765625
-4189.876953125
-4664.2578125
-5061.556640625
-5358.517578125
-5562.921875
-5680.869140625
-5711.3359375
-5671.236328125
-5603.119140625
-5542.287109375
-5484.43359375
-5397.34375
-5262.01171875
-5100.662109375
-4973.908203125
-4951.05859375
-5063.357421875
-5271.35546875
-5487.189453125
-5642.6015625
-5735.03125
-5809.734375
-5912.14453125
-6059.537109375
-6234.142578125
-6388.751953125
-6479.37890625
-6512.09375
-6541.146484375
-6600.859375
-6657.556640625
-6654.1640625
-6584.5546875
-6489.033203125
-6386.185546875
-6249.796875
-6057.59375
-5828.134765625
-5597.869140625
-5388.068359375
-5207.49609375
-5067.87890625
-4984.796875
-4974.4140625
-5048.5859375
-5192.8046875
-5349.580078125
-5452.43359375
-5488.337890625
-5509.66015625
-5581.763671875
-5738.173828125
-5978.326171875
-6264.27734375
-6506.412109375
-6599.521484375
-6512.423828125
-6324.041015625
-6146.841796875
-6035.298828125
-5989.42578125
-6011.431640625
-6108.7421875
-6249.736328125
-6361.875
-6386.193359375
-6316.740234375
-6191.775390625
-6069.353515625
-6005.37890625
-6024.408203125
-6101.47265625
-6183.654296875
-6227.71484375
-6209.029296875
-6113.013671875
-5946.1171875
-5747.841796875
-5563.095703125
-5403.490234375
-5259.109375
-5143.296875
-5096.6484375
-5144.669921875
-5275.30859375
-5456.533203125
-5649.375
-5807.244140625
-5899.865234375
-5948.99609375
-6011.931640625
-6118.912109375
-6252.423828125
-6393.625
-6550.2578125
-6714.771484375
-6825.658203125
-6808.138671875
-6649.388671875
-6415.017578125
-6197.216796875
-6057.470703125
-6005.447265625
-6013.22265625
-6051.076171875
-6117.765625
-6232.58984375
-6398.47265625
-6586.875
-6760.76171875
-6893.5234375
-6961.19140625
-6940.712890625
-6829.76953125
-6651.603515625
-6432.86328125
-6199.560546875
-6002.109375
-5908.474609375
-5944.498046875
-6060.775390625
-6181.103515625
-6264.935546875
-6306.49609375
-6307.103515625
-6282.47265625
-6267.1796875
-6266.05859375
-6222.19140625
-6086.10546875
-5905.8828125
-5789.658203125
-5774.859375
-5792.90625
-5779.5390625
-5760.2421875
-5786.798828125
-5831.7109375
-5800.76953125
-5643.193359375
-5415.234375
-5237.2890625
-5209.41796875
-5358.775390625
-5638.01953125
-5964.1015625
-6268.837890625
-6519.380859375
-6698.26953125
-6785.2265625
-6771.994140625
-6680.591796875
-6546.708984375
-6386.833984375
-6191.5625
-5946.728515625
-5655.736328125
-5353.521484375
-5108.55859375
-4994.326171875
-5034.994140625
-5178.97265625
-5337.37890625
-5445.037109375
-5479.11328125
-5440.154296875
-5345.544921875
-5238.703125
-5173.873046875
-5176.36328125
-5226.197265625
-5280.533203125
-5296.4765625
-5234.58203125
-5071.23046875
-4829.71484375
-4586.58203125
-4424.677734375
-4375.822265625
-4412.5859375
-4486.205078125
-4562.48046875
-4632.052734375
-4705.8046875
-4801.62890625
-4922.779296875
-5047.89453125
-5151.87890625
-5232.40234375
-5299.619140625
-5343.048828125
-5336.294921875
-5286.93359375
-5255.71484375
-5296.779296875
-5385.0546875
-5426.986328125
-5344.525390625
-5136.109375
-4868.599609375
-4641.3671875
-4555.595703125
-4671.267578125
-4958.642578125
-5304.013671875
-5587.869140625
-5758.529296875
-5830.1640625
-5836.42578125
-5808.568359375
-5777.935546875
-5763.64453125
-5755.955078125
-5731.67578125
-5684.15234375
-5625.33984375
-5574.236328125
-5569.658203125
-5678.37109375
-5944.431640625
-6319.23046875
-6672.826171875
-6890.044921875
-6941.330078125
-6866.99609375
-6732.8359375
-6611.767578125
-6562.2734375
-6585.072265625
-6617.470703125
-6598.822265625
-6532.123046875
-6464.57421875
-6426.404296875
-6411.48046875
-6399.486328125
-6367.984375
-6295.92578125
-6188.78515625
-6096.021484375
-6070.857421875
-6106.671875
-6137.109375
-6107.748046875
-6033.48046875
-5982.646484375
-6018.240234375
-6152.59375
-6339.32421875
-6502.763671875
-6589.37890625
-6600.232421875
-6571.953125
-6530.3203125
-6469.427734375
-6367.923828125
-6213.248046875
-6018.931640625
-5835.3046875
-5732.642578125
-5742.95703125
-5809.6953125
-5815.345703125
-5674.037109375
-5396.138671875
-5067.62109375
-4780.482421875
-4580.021484375
-4456.7890625
-4376.71484375
-4324.41796875
-4320.001953125
-4391.1171875
-4538.646484375
-4742.23828125
-4984.6171875
-5241.076171875
-5449.037109375
-5527.51953125
-5448.86328125
-5273.994140625
-5098.517578125
-4970.96875
-4871.083984375
-4755.978515625
-4618.306640625
-4508.767578125
-4507.40234375
-4660.31640625
-4934.60546875
-5239.65625
-5491.919921875
-5650.755859375
-5705.134765625
-5662.71484375
-5567.380859375
-5500.69921875
-5536.125
-5686.48046875
-5892.412109375
-6047.134765625
-6041.453125
-5830.140625
-5484.212890625
-5157.01953125
-4971.04296875
-4946.533203125
-5049.935546875
-5274.955078125
-5632.08984375
-6074.392578125
-6488.939453125
-6782.091796875
-6950.125
-7054.8515625
-7148.759765625
-7233.634765625
-7276.0390625
-7249.59765625
-7166.443359375
-7071.642578125
-7005.8359375
-6980.583984375
-6996.96484375
-7070.23046875
-7207.177734375
-7361.462890625
-7445.865234375
-7409.986328125
-7292.82421875
-7180.666015625
-7115.572265625
-7055.470703125
-6924.046875
-6693.9765625
-6419.44140625
-6189.216796875
-6054.45703125
-6010.4453125
-6042.46484375
-6161.876953125
-6377.015625
-6644.44140625
-6880.486328125
-7027.140625
-7090.587890625
-7112.763671875
-7120.654296875
-7107.171875
-7048.3828125
-6934.18359375
-6787.10546875
-6644.671875
-6512.388671875
-6348.033203125
-6118.888671875
-5868.595703125
-5691.955078125
-5634.20703125
-5645.501953125
-5649.859375
-5630.548828125
-5625.603515625
-5665.1484375
-5745.25390625
-5848.716796875
-5955.36328125
-6033.28515625
-6053.232421875
-6023.900390625
-5993.443359375
-6003.79296875
-6052.9140625
-6106.013671875
-6130.447265625
-6113.61328125
-6062.28125
-5998.794921875
-5950.12890625
-5924.53515625
-5898.3984375
-5837.34375
-5732.5
-5606.53515625
-5482.62890625
-5364.08203125
-5258.830078125
-5211.4453125
-5280.11328125
-5468.8125
-5700.158203125
-5875.421875
-5955.88671875
-5970.29296875
-5950.66796875
-5886.748046875
-5750.85546875
-5547.818359375
-5324.14453125
-5134.40625
-5009.041015625
-4948.958984375
-4937.3203125
-4952.728515625
-4979.896484375
-5017.505859375
-5077.193359375
-5167.072265625
-5270.056640625
-5347.4296875
-5381.169921875
-5411.01171875
-5503.736328125
-5671.1328125
-5837.57421875
-5908.490234375
-5856.515625
-5720.58984375
-5540.412109375
-5326.5234375
-5085.416015625
-4834.12109375
-4586.494140625
-4358.6875
-4190.822265625
-4124.05078125
-4145.177734375
-4193.228515625
-4240.384765625
-4331.486328125
-4518.908203125
-4788.853515625
-5077.876953125
-5331.763671875
-5517.345703125
-5608.49609375
-5608.18359375
-5572.22265625
-5567.3828125
-5602.076171875
-5621.1015625
-5561.201171875
-5393.587890625
-5137.16015625
-4868.28125
-4697.619140625
-4684.06640625
-4770.27734375
-4846.603515625
-4879.373046875
-4929.1015625
-5036.3359375
-5144.9375
-5166.365234375
-5079.935546875
-4936.134765625
-4786.927734375
-4644.353515625
-4492.142578125
-4313.421875
-4118.275390625
-3959.046875
-3899.880859375
-3951.955078125
-4055.806640625
-4146.734375
-4219.048828125
-4301.625
-4387.0703125
-4420.34765625
-4362.072265625
-4243.462890625
-4149.474609375
-4147.298828125
-4223.9296875
-4294.322265625
-4288.798828125
-4236.974609375
-4240.80859375
-4353.60546875
-4516.7109375
-4638.9296875
-4705.796875
-4768.9296875
-4848.078125
-4896.89453125
-4868.19921875
-4768.814453125
-4638.3984375
-4510.228515625
-4405.697265625
-4330.39453125
-4251.919921875
-4111.71875
-3892.322265625
-3660.419921875
-3516.43359375
-3506.677734375
-3600.7890625
-3737.837890625
-3861.560546875
-3916.216796875
-3853.849609375
-3677.87890625
-3468.521484375
-3337.8125
-3348.34765625
-3476.984375
-3651.98046875
-3812.453125
-3929.45703125
-3988.181640625
-3978.45703125
-3916.583984375
-3860.236328125
-3868.375
-3929.2890625
-3946.19140625
-3826.3828125
-3594.19921875
-3395.1171875
-3368.701171875
-3522.375
-3740.08984375
-3901.294921875
-3969.685546875
-3978.533203125
-3974.126953125
-3992.740234375
-4057.55859375
-4157.46484375
-4237.400390625
-4244.783203125
-4190.400390625
-4141.25390625
-4151.64453125
-4221.373046875
-4318.38671875
-4413.103515625
-4485.916015625
-4532.7109375
-4577.0078125
-4649.396484375
-4736.421875
-4772.435546875
-4701.1328125
-4524.72265625
-4277.009765625
-3982.232421875
-3677.9375
-3452.66015625
-3401.796875
-3533.8125
-3755.376953125
-3961.982421875
-4117.060546875
-4235.357421875
-4327.740234375
-4394.203125
-4450.275390625
-4516.283203125
-4567.6796875
-4521.109375
-4300.1875
-3926.24609375
-3534.90234375
-3287.119140625
-3254.01171875
-3381.4609375
-3549.59765625
-3649.826171875
-3622.203125
-3470.234375
-3267.787109375
-3121.4375
-3084.4921875
-3111.029296875
-3117.240234375
-3076.541015625
-3029.10546875
-3015.40234375
-3041.724609375
-3105.37890625
-3204.66015625
-3309.435546875
-3360.6328125
-3322.57421875
-3212.947265625
-3065.619140625
-2888.013671875
-2671.853515625
-2422.57421875
-2158.2890625
-1897.240234375
-1661.16796875
-1468.828125
-1306.748046875
-1129.00390625
-913.673828125
-707.857421875
-594.765625
-627.298828125
-811.29296875
-1129.638671875
-1540.4296875
-1951.09765625
-2236.96875
-2320.103515625
-2236.59765625
-2121.6796875
-2116.373046875
-2263.212890625
-2474.951171875
-2612.859375
-2608.76953125
-2506.548828125
-2386.017578125
-2275.326171875
-2156.794921875
-2026.3359375
-1901.375
-1777.646484375
-1623.8359375
-1430.6953125
-1232.6875
-1064.265625
-916.203125
-748.505859375
-528.240234375
-246.109375
76.6015625
373.9453125
549.1171875
541.712890625
390.8671875
212.58984375
102.91015625
69.609375
60.580078125
43.6015625
44.931640625
118.8828125
298.458984375
572.42578125
882.064453125
1127.318359375
1209.0703125
1110.69140625
939.12890625
849.31640625
913.826171875
1085.306640625
1282.001953125
1467.11328125
1634.669921875
1779.162109375
1932.017578125
2190.8046875
2638.052734375
3223.279296875
3774.119140625
4140.001953125
4299.53125
4334.34375
4347.9921875
4423.478515625
4608.5390625
4899.47265625
5252.03515625
5628.65234375
6021.462890625
6418.66015625
6774.658203125
7039.4296875
7206.408203125
7313.38671875
7403.556640625
7494.89453125
7574.00390625
7609.7109375
7588.5625
7548.919921875
7563.98046875
7677.6328125
7870.41796875
8096.51953125
8330.869140625
8563.255859375
8770.537109375
8924.126953125
9015.796875
9055.421875
9054.953125
9037.943359375
9057.19140625
9178.24609375
9441.408203125
9844.126953125
10345.564453125
10877.322265625
11375.61328125
11834.138671875
12314.40234375
12876.02734375
13506.228515625
14144.78515625
14763.669921875
15381.626953125
16005.443359375
16606.54296875
17173.16015625
17749.541015625
18398.732421875
19145.984375
19971.50390625
20832.029296875
21670.095703125
22430.02734375
23098.810546875
23721.74609375
24350.83203125
24983.97265625
25580.568359375
26133.181640625
26693.30078125
27317.4140625
28011.86328125
28747.126953125
29507.427734375
30297.900390625
31103.009765625
31864.97265625
32523.38671875
33070.15625
33549.1875
33999.373046875
34406.224609375
34708.03125
34837.728515625
34760.607421875
34493.4609375
34102.22265625
33669.88671875
33249.1015625
32842.806640625
32427.845703125
31979.109375
31462.33203125
30829.7890625
30054.359375
29162.30859375
28209.99609375
27236.392578125
26263.818359375
25332.759765625
24490.248046875
23731.45703125
22989.923828125
22210.693359375
21411.521484375
20650.91796875
19956.47265625
19311.103515625
18696.7578125
18121.41015625
17600.701171875
17130.439453125
16680.423828125
16209.65625
15697.181640625
15171.125
14698.37109375
14327.0625
14040.458984375
13778.865234375
13498.8359375
13192.833984375
12859.48828125
12488.06640625
12086.85546875
11704.2890625
11393.71875
11153.974609375
10919.275390625
10618.333984375
10245.73828125
9875.880859375
9606.029296875
9478.173828125
9443.890625
9398.47265625
9257.99609375
9021.34375
8764.462890625
8561.552734375
8400.736328125
8188.05859375
7850.23046875
7423.240234375
7017.09375
6700.931640625
6454.953125
6234.298828125
6033.533203125
5863.16015625
5702.18359375
5520.013671875
5329.271484375
5171.02734375
5048.4140625
4915.310546875
4740.396484375
4550.837890625
4400.390625
4318.69921875
4299.640625
4308.9375
4286.9921875
4173.9765625
3961.068359375
3703.630859375
3463.525390625
3252.58984375
3050.857421875
2857.353515625
2688.958984375
2541.544921875
2392.119140625
2239.859375
2107.11328125
1992.560546875
1864.005859375
1718.234375
1609.3828125
1576.259765625
1557.0546875
1418.43359375
1075.53125
562.6484375
-7.701171875
-524.21484375
-916.796875
-1161.318359375
-1272.462890625
-1275.197265625
-1165.857421875
-917.796875
-542.443359375
-126.2734375
218.94140625
437.560546875
547.4375
591.419921875
596.427734375
570.5546875
509.205078125
400.587890625
247.31640625
84.73828125
-41.828125
-118.490234375
-163.572265625
-195.0
-226.16015625
-288.59765625
-414.427734375
-580.80078125
-708.07421875
-737.21484375
-685.458984375
-611.923828125
-564.310546875
-582.892578125
-711.775390625
-952.0625
-1222.083984375
-1418.435546875
-1519.736328125
-1593.69921875
-1703.65625
-1846.56640625
-1983.4375
-2087.126953125
-2146.392578125
-2159.095703125
-2141.521484375
-2118.642578125
-2087.060546875
-2008.474609375
-1855.119140625
-1642.052734375
-1401.23046875
-1146.82421875
-886.533203125
-648.181640625
-468.537109375
-361.634765625
-317.373046875
-328.3046875
-400.81640625
-536.365234375
-709.955078125
-874.146484375
-992.943359375
-1080.111328125
-1195.46875
-1381.810546875
-1600.85546875
-1749.0
-1746.302734375
-1604.353515625
-1412.142578125
-1271.634765625
-1236.7578125
-1277.365234375
-1290.37109375
-1177.033203125
-932.0078125
-642.9296875
-397.07421875
-215.1953125
-83.068359375
-0.525390625
37.416015625
74.6796875
157.9296875
273.52734375
360.46484375
386.4921875
381.806640625
398.408203125
462.033203125
559.87890625
648.103515625
676.19140625
638.158203125
605.357421875
680.076171875
904.43359375
1227.890625
1560.845703125
1840.40625
2052.66796875
2225.525390625
2404.55859375
2605.5625
2783.029296875
2873.95703125
2882.08203125
2890.587890625
2979.93359375
3161.0
3401.87890625
3685.693359375
4012.177734375
4363.142578125
4701.275390625
5002.24609375
5269.90625
5523.740234375
5786.947265625
6085.5859375
6447.154296875
6892.712890625
7420.712890625
7987.283203125
8512.9296875
8936.388671875
9264.921875
9545.9765625
9788.2109375
9948.279296875
10009.1953125
10030.09375
10087.72265625
10200.32421875
10343.955078125
10513.677734375
10720.751953125
10946.009765625
11148.458984375
11319.76953125
11484.87890625
11641.810546875
11740.333984375
11732.7421875
11617.486328125
11429.470703125
11223.140625
11072.09375
11041.865234375
11137.578125
11304.49609375
11495.576171875
11705.8125
11921.4765625
12079.01953125
12116.068359375
12035.787109375
11875.615234375
11634.02734375
11285.802734375
10865.130859375
10468.029296875
10144.8046875
9833.908203125
9438.11328125
8939.013671875
8400.3984375
7877.970703125
7368.955078125
6849.80859375
6325.072265625
5824.4609375
5375.505859375
4995.484375
4696.3359375
4483.955078125
4360.505859375
4330.701171875
4383.05078125
4445.875
4383.126953125
4076.42578125
3527.611328125
2865.62890625
2244.537109375
1744.7109375
1367.24609375
1086.794921875
881.68359375
732.099609375
628.61328125
589.962890625
648.333984375
805.1015625
1013.611328125
1211.6640625
1358.775390625
1439.08984375
1449.845703125
1403.650390625
1328.044921875
1241.01953125
1131.47265625
984.294921875
825.28125
719.65625
714.328125
792.697265625
896.2890625
981.076171875
1039.556640625
1075.462890625
1078.16796875
1029.939453125
925.94140625
774.189453125
577.09375
320.49609375
-16.640625
-440.056640625
-920.3828125
-1392.158203125
-1784.55078125
-2070.47265625
-2288.236328125
-2504.91015625
-2754.439453125
-3015.63671875
-3244.353515625
-3410.720703125
-3505.5859375
-3536.62109375
-3535.267578125
-3548.9375
-3598.69921875
-3647.974609375
-3636.49609375
-3546.75390625
-3414.470703125
-3267.8671875
-3082.91796875
-2821.552734375
-2505.88671875
-2234.5078125
-2119.212890625
-2204.90625
-2438.380859375
-2701.21484375
-2880.134765625
-2928.634765625
-2876.67578125
-2783.927734375
-2684.943359375
-2579.828125
-2468.162109375
-2376.4765625
-2348.03125
-2413.439453125
-2574.974609375
-2811.77734375
-3092.7578125
-3386.87109375
-3667.484375
-3909.794921875
-4087.537109375
-4182.037109375
-4203.65625
-4201.439453125
-4238.326171875
-4345.79296875
-4500.61328125
-4646.08984375
-4732.7265625
-4737.349609375
-4652.978515625
-4477.482421875
-4222.701171875
-3931.693359375
-3677.033203125
-3532.794921875
-3539.998046875
-3690.09765625
-3933.12109375
-4196.939453125
-4403.001953125
-4481.669921875
-4398.45703125
-4179.80859375
-3904.40625
-3653.478515625
-3469.51171875
-3369.6796875
-3383.48828125
-3543.6328125
-3829.48046875
-4145.49609375
-4379.6953125
-4480.125
-4469.919921875
-4407.97265625
-4350.359375
-4326.46484375
-4319.560546875
-4277.671875
-4173.41015625
-4050.6875
-3983.3828125
-3989.837890625
-4023.76953125
-4055.72265625
-4121.44140625
-4262.689453125
-4447.037109375
-4578.076171875
-4575.029296875
-4424.779296875
-4176.25390625
-3913.673828125
-3723.109375
-3649.029296875
-3675.857421875
-3765.716796875
-3903.44140625
-4078.083984375
-4230.443359375
-4265.2265625
-4137.6015625
-3906.615234375
-3686.181640625
-3558.271484375
-3541.615234375
-3613.05859375
-3724.2265625
-3809.8359375
-3824.1015625
-3787.595703125
-3776.541015625
-3844.482421875
-3961.365234375
-4043.923828125
-4037.486328125
-3947.94140625
-3798.87109375
-3593.685546875
-3344.0078125
-3110.751953125
-2969.5234375
-2923.017578125
-2882.001953125
-2763.205078125
-2593.56640625
-2489.078125
-2529.66796875
-2675.478515625
-2809.798828125
-2845.388671875
-2780.14453125
-2666.8203125
-2551.64453125
-2447.08203125
-2351.26171875
-2276.546875
-2248.55859375
-2279.42578125
-2351.8984375
-2431.919921875
-2488.29296875
-2500.0078125
-2463.40234375
-2407.1796875
-2387.943359375
-2446.400390625
-2561.53125
-2656.828125
-2654.28125
-2521.880859375
-2281.88671875
-1990.716796875
-1709.0234375
-1475.0625
-1299.46875
-1183.654296875
-1130.138671875
-1125.326171875
-1129.802734375
-1109.544921875
-1070.07421875
-1039.216796875
-1027.248046875
-1034.26953125
-1089.21484375
-1237.474609375
-1474.583984375
-1723.1015625
-1893.640625
-1948.0703125
-1894.994140625
-1759.626953125
-1585.970703125
-1442.54296875
-1387.9609375
-1432.76953125
-1551.880859375
-1721.728515625
-1925.177734375
-2133.677734375
-2311.416015625
-2435.701171875
-2500.619140625
-2512.240234375
-2496.529296875
-2497.0703125
-2542.541015625
-2625.453125
-2728.6953125
-2853.259765625
-2993.451171875
-3103.599609375
-3125.4921875
-3040.380859375
-2863.337890625
-2604.029296875
-2282.17578125
-1977.373046875
-1803.8046875
-1809.837890625
-1936.302734375
-2091.564453125
-2237.021484375
-2386.462890625
-2561.90625
-2775.90234375
-3024.5703125
-3269.677734375
-3454.94921875
-3566.423828125
-3646.330078125
-3716.283203125
-3720.978515625
-3594.90625
-3363.146484375
-3125.017578125
-2950.357421875
-2846.248046875
-2820.40234375
-2908.408203125
-3109.349609375
-3341.8984375
-3505.2109375
-3565.650390625
-3561.52734375
-3544.306640625
-3538.306640625
-3537.537109375
-3513.8359375
-3439.30078125
-3324.240234375
-3224.443359375
-3191.19921875
-3223.13671875
-3283.205078125
-3344.326171875
-3390.466796875
-3390.650390625
-3318.369140625
-3203.640625
-3128.84765625
-3156.837890625
-3286.76171875
-3485.935546875
-3725.439453125
-3962.619140625
-4132.91796875
-4211.453125
-4266.357421875
-4395.921875
-4606.40625
-4795.8359375
-4870.927734375
-4838.88671875
-4763.962890625
-4675.4296875
-4555.775390625
-4392.888671875
-4203.599609375
-4022.11328125
-3903.76171875
-3923.689453125
-4120.45703125
-4438.291015625
-4766.83984375
-5039.177734375
-5244.916015625
-5350.806640625
-5289.46875
-5074.681640625
-4868.54296875
-4855.57421875
-5057.78125
-5323.77734375
-5488.599609375
-5493.798828125
-5366.107421875
-5155.255859375
-4918.66015625
-4711.267578125
-4549.44140625
-4411.134765625
-4292.900390625
-4230.96484375
-4238.419921875
-4261.890625
-4246.73046875
-4218.939453125
-4246.646484375
-4326.71484375
-4364.5
-4280.853515625
-4100.416015625
-3915.34375
-3791.5078125
-3731.716796875
-3706.763671875
-3692.66015625
-3683.462890625
-3689.7109375
-3728.564453125
-3808.658203125
-3924.92578125
-4067.322265625
-4223.125
-4367.216796875
-4466.958984375
-4511.001953125
-4523.333984375
-4532.728515625
-4533.091796875
-4490.208984375
-4388.6875
-4259.201171875
-4154.20703125
-4101.87890625
-4083.5859375
-4049.359375
-3955.212890625
-3794.291015625
-3597.537109375
-3404.283203125
-3233.412109375
-3082.955078125
-2948.513671875
-2832.900390625
-2745.330078125
-2707.375
-2757.384765625
-2924.271484375
-3179.87109375
-3428.068359375
-3562.6328125
-3544.927734375
-3426.12890625
-3302.376953125
-3256.197265625
-3326.388671875
-3500.310546875
-3714.677734375
-3877.35546875
-3918.23046875
-3834.8046875
-3684.84375
-3530.34375
-3395.083984375
-3281.37109375
-3213.66015625
-3238.169921875
-3367.27734375
-3541.30859375
-3670.171875
-3715.015625
-3712.490234375
-3717.193359375
-3743.921875
-3780.8125
-3835.94921875
-3936.724609375
-4083.775390625
-4235.650390625
-4350.486328125
-4421.515625
-4458.0546875
-4452.58203125
-4389.318359375
-4271.767578125
-4114.369140625
-3912.3125
-3650.7109375
-3350.267578125
-3074.505859375
-2871.509765625
-2723.86328125
-2574.576171875
-2390.669921875
-2181.693359375
-1965.87890625
-1745.138671875
-1515.470703125
-1280.740234375
-1053.26171875
-864.93359375
-786.05859375
-902.353515625
-1240.203125
-1717.6640625
-2189.373046875
-2538.9609375
-2717.88671875
-2715.8359375
-2539.28125
-2234.794921875
-1901.794921875
-1650.609375
-1549.33984375
-1615.349609375
-1831.80859375
-2145.8515625
-2470.26953125
-2732.0859375
-2930.466796875
-3120.8203125
-3333.068359375
-3529.720703125
-3653.400390625
-3686.216796875
-3641.544921875
-3524.6015625
-3337.560546875
-3114.537109375
-2914.80859375
-2773.5390625
-2680.083984375
-2606.978515625
-2536.638671875
-2455.580078125
-2352.548828125
-2241.25390625
-2163.896484375
-2147.17578125
-2163.240234375
-2154.3515625
-2091.029296875
-1989.166015625
-1878.888671875
-1782.193359375
-1720.185546875
-1711.279296875
-1746.54296875
-1788.056640625
-1815.41015625
-1865.9609375
-2006.4296875
-2260.220703125
-2573.689453125
-2855.283203125
-3039.396484375
-3115.6796875
-3113.60546875
-3067.27734375
-2987.275390625
-2860.4453125
-2681.560546875
-2483.822265625
-2322.84765625
-2222.39453125
-2148.99609375
-2051.474609375
-1911.53125
-1738.20703125
-1529.384765625
-1276.787109375
-1016.765625
-841.265625
-826.650390625
-955.154296875
-1122.181640625
-1219.08984375
-1203.56640625
-1105.447265625
-987.904296875
-903.205078125
-865.033203125
-849.4296875
-823.65234375
-777.279296875
-727.89453125
-705.369140625
-735.939453125
-828.14453125
-953.244140625
-1037.31640625
-992.296875
-775.0625
-425.1796875
-45.123046875
266.787109375
484.23828125
667.240234375
901.609375
1214.443359375
1555.357421875
1862.95703125
2125.896484375
2358.681640625
2541.943359375
2629.119140625
2611.10546875
2536.109375
2457.35546875
2396.318359375
2372.662109375
2435.08203125
2630.09375
2952.736328125
3348.337890625
3751.22265625
4107.04296875
4377.1484375
4550.583984375
4651.875
4723.392578125
4802.474609375
4916.6796875
5079.267578125
5273.78125
5463.1796875
5634.474609375
5816.494140625
6033.146484375
6263.326171875
6480.080078125
6708.724609375
6998.28515625
7336.208984375
7635.1953125
7817.568359375
7885.65625
7907.291015625
7969.107421875
8152.892578125
8510.01171875
9016.9375
9567.458984375
10038.48046875
10369.439453125
10577.353515625
10713.517578125
10821.451171875
10924.677734375
11034.3515625
11163.72265625
11337.22265625
11582.58203125
11915.064453125
12332.703125
12815.466796875
13314.634765625
13759.123046875
14107.25390625
14396.05859375
14712.638671875
15114.646484375
15606.6015625
16189.13671875
16881.041015625
17673.609375
18509.376953125
19340.412109375
20175.349609375
21035.751953125
21899.828125
22735.02734375
23564.080078125
24447.90625
25409.0390625
26414.0859375
27429.751953125
28459.1640625
29525.17578125
30654.181640625
31873.330078125
33180.779296875
34510.34375
35762.546875
36884.48828125
37893.24609375
38816.861328125
39647.662109375
40364.341796875
40961.064453125
41427.59375
41722.51953125
41790.703125
41598.701171875
41147.09375
40471.30078125
39645.427734375
38763.892578125
37895.1484375
37054.34765625
36219.63671875
35352.953125
34398.42578125
33291.56640625
31999.6640625
30551.140625
29020.22265625
27495.53515625
26061.08984375
24772.107421875
23624.3125
22561.103515625
21525.740234375
20494.658203125
19462.1484375
18433.435546875
17455.28515625
16614.3984375
15962.384765625
15457.056640625
15008.21484375
14561.912109375
14106.95703125
13625.421875
13093.560546875
12531.197265625
12000.63671875
11542.83203125
11146.923828125
10788.27734375
10458.1484375
10141.07421875
9798.294921875
9400.65625
8962.962890625
8531.732421875
8154.966796875
7873.544921875
7719.212890625
7698.322265625
7781.576171875
7916.595703125
8044.310546875
8111.830078125
8102.80078125
8071.29296875
8119.939453125
8313.1640625
8609.091796875
8883.265625
9012.814453125
8939.34765625
8677.818359375
8289.97265625
7843.8828125
7380.552734375
6913.82421875
6461.091796875
6064.5
5778.640625
5645.556640625
5677.1953125
5839.21484375
6044.5625
6186.48046875
6199.173828125
6086.3203125
5896.978515625
5695.35546875
5546.44140625
5482.76953125
5461.94140625
5396.341796875
5259.283203125
5128.828125
5084.484375
5091.7734375
5048.345703125
4928.146484375
4809.525390625
4755.416015625
4741.021484375
4735.662109375
4793.265625
4996.185546875
5331.2578125
5678.3984375
5922.529296875
6038.8671875
6069.560546875
6059.931640625
6037.115234375
6024.095703125
6044.806640625
6113.1875
6224.72265625
6357.623046875
6480.96875
6569.408203125
6619.38671875
6655.775390625
6723.287109375
6867.330078125
7114.529296875
7465.880859375
7907.87890625
8425.71875
8997.513671875
9580.609375
10124.787109375
10610.861328125
11063.345703125
11510.25390625
11938.1875
12301.736328125
12570.98046875
12754.3203125
12881.201171875
12985.677734375
13109.814453125
13296.5546875
13556.58984375
13847.724609375
14104.705078125
14295.00390625
14439.962890625
14580.71484375
14732.328125
14878.458984375
15004.232421875
15116.076171875
15219.05859375
15289.29296875
15293.060546875
15233.421875
15152.48828125
15078.431640625
14996.90625
14894.09375
14798.90234375
14742.615234375
14690.03515625
14560.51171875
14325.40625
14038.794921875
13749.296875
13424.369140625
13004.607421875
12509.0859375
12034.9296875
11649.35546875
11320.00390625
10962.982421875
10532.359375
10051.40234375
9582.099609375
9182.24609375
8872.1484375
8616.505859375
8340.650390625
7981.43359375
7528.294921875
7016.123046875
6488.54296875
5974.765625
5489.20703125
5036.7890625
4620.685546875
4256.517578125
3975.84765625
3800.568359375
3710.818359375
3651.93359375
3583.537109375
3515.5078125
3482.501953125
3479.453125
3433.212890625
3255.50390625
2933.87109375
2563.13671875
2270.494140625
2102.45703125
1992.30078125
1841.783203125
1623.609375
1393.6015625
1212.220703125
1074.25390625
921.267578125
708.94140625
446.900390625
172.328125
-100.291015625
-385.443359375
-679.615234375
-927.458984375
-1060.173828125
-1070.916015625
-1032.05078125
-1027.654296875
-1086.490234375
-1196.306640625
-1363.33203125
-1621.5390625
-1976.349609375
-2362.767578125
-2677.078125
-2850.794921875
-2897.033203125
-2892.712890625
-2908.880859375
-2941.8046875
-2914.044921875
-2760.70703125
-2514.30078125
-2284.376953125
-2152.2265625
-2109.3359375
-2101.654296875
-2098.947265625
-2101.802734375
-2115.162109375
-2151.974609375
-2242.744140625
-2397.099609375
-2559.953125
-2650.5546875
-2658.384765625
-2665.169921875
-2746.83203125
-2873.21875
-2932.36328125
-2852.310546875
-2683.37109375
-2556.447265625
-2563.3515625
-2676.962890625
-2789.380859375
-2829.880859375
-2835.21875
-2891.103515625
-3016.20703125
-3133.06640625
-3156.701171875
-3082.349609375
-2972.93359375
-2889.98828125
-2863.283203125
-2906.322265625
-3022.642578125
-3195.24609375
-3394.810546875
-3600.865234375
-3795.943359375
-3942.638671875
-3996.75
-3955.80078125
-3874.693359375
-3818.505859375
-3811.599609375
-3842.27734375
-3898.650390625
-3976.515625
-4057.396484375
-4104.51953125
-4094.232421875
-4044.701171875
-4003.755859375
-4007.048828125
-4051.080078125
-4106.8359375
-4153.6484375
-4192.650390625
-4229.79296875
-4260.91015625
-4284.71875
-4320.947265625
-4396.91015625
-4515.078125
-4648.638671875
-4770.46484375
-4868.341796875
-4926.05859375
-4914.083984375
-4822.908203125
-4696.23046875
-4605.06640625
-4582.3515625
-4594.3828125
-4578.10546875
-4497.287109375
-4368.166015625
-4252.029296875
-4228.369140625
-4350.77734375
-4602.6328125
-4895.5859375
-5129.09375
-5263.8125
-5339.041015625
-5419.26171875
-5524.8046875
-5613.5625
-5628.306640625
-5558.943359375
-5452.798828125
-5361.599609375
-5289.1015625
-5204.591796875
-5101.353515625
-5017.138671875
-4988.0859375
-5003.115234375
-5021.095703125
-5018.86328125
-5001.310546875
-4973.638671875
-4930.0703125
-4871.59375
-4813.95703125
-4773.48828125
-4761.140625
-4790.642578125
-4869.931640625
-4978.62890625
-5078.283203125
-5157.8046875
-5247.494140625
-5372.20703125
-5512.462890625
-5634.3125
-5737.880859375
-5844.33984375
-5944.361328125
-5993.859375
-5962.337890625
-5857.28515625
-5698.634765625
-5498.83984375
-5274.796875
-5048.265625
-4820.24609375
-4574.365234375
-4327.8984375
-4155.072265625
-4128.619140625
-4247.583984375
-4446.716796875
-4667.3203125
-4890.990234375
-5106.9765625
-5278.552734375
-5358.689453125
-5331.228515625
-5231.3671875
-5127.6484375
-5073.861328125
-5063.068359375
-5033.556640625
-4936.7734375
-4796.267578125
-4680.8203125
-4621.74609375
-4580.3125
-4501.7109375
-4379.81640625
-4262.345703125
-4215.6796875
-4294.6015625
-4515.685546875
-4828.125
-5121.896484375
-5297.927734375
-5338.083984375
-5291.44921875
-5195.181640625
-5035.796875
-4800.0546875
-4539.591796875
-4352.046875
-4290.451171875
-4307.720703125
-4304.15234375
-4224.17578125
-4094.39453125
-3972.208984375
-3883.2109375
-3826.134765625
-3821.87109375
-3921.94140625
-4154.54296875
-4476.890625
-4793.541015625
-5016.28125
-5104.123046875
-5062.51953125
-4922.427734375
-4719.455078125
-4484.1640625
-4251.48046875
-4076.181640625
-4019.74609375
-4101.208984375
-4260.353515625
-4383.076171875
-4374.53125
-4219.04296875
-3985.396484375
-3779.1015625
-3670.044921875
-3642.80078125
-3615.861328125
-3519.34375
-3351.94140625
-3158.501953125
-2971.48828125
-2801.416015625
-2679.00390625
-2669.625
-2820.841796875
-3101.763671875
-3408.61328125
-3635.328125
-3745.361328125
-3786.77734375
-3841.859375
-3955.53515625
-4107.82421875
-4251.328125
-4360.642578125
-4433.66796875
-4461.29296875
-4425.619140625
-4329.451171875
-4202.93359375
-4075.845703125
-3964.345703125
-3885.037109375
-3847.521484375
-3818.302734375
-3727.4375
-3543.529296875
-3322.978515625
-3152.263671875
-3052.66015625
-2972.697265625
-2864.529296875
-2730.83984375
-2598.244140625
-2487.294921875
-2426.091796875
-2460.40625
-2617.24609375
-2861.271484375
-3100.623046875
-3236.40625
-3214.57421875
-3056.53515625
-2853.203125
-2708.9609375
-2665.8359375
-2680.828125
-2681.947265625
-2634.828125
-2547.986328125
-2438.23046875
-2323.16796875
-2242.966796875
-2252.955078125
-2371.63671875
-2544.46484375
-2675.4375
-2698.91015625
-2620.005859375
-2490.5859375
-2356.380859375
-2234.017578125
-2133.427734375
-2081.15234375
-2099.947265625
-2167.333984375
-2218.26171875
-2202.228515625
-2124.9765625
-2022.734375
-1911.412109375
-1780.431640625
-1623.86328125
-1449.7109375
-1258.96875
-1041.43359375
-800.751953125
-565.427734375
-365.337890625
-207.875
-79.51953125
43.544921875
186.728515625
356.927734375
525.62109375
657.35546875
767.69921875
925.607421875
1174.17578125
1468.916015625
1722.439453125
1895.953125
2017.703125
2126.322265625
2236.5390625
2356.650390625
2492.685546875
2620.33203125
2691.853515625
2697.07421875
2692.560546875
2745.3515625
2865.826171875
3016.904296875
3168.4453125
3315.306640625
3458.666015625
3602.91796875
3765.52734375
3962.958984375
4192.125
4451.296875
4769.548828125
5178.537109375
5652.94921875
6115.1171875
6509.6484375
6844.32421875
7148.912109375
7431.861328125
7701.359375
7995.96875
8355.55078125
8773.580078125
9209.33984375
9641.880859375
10087.3359375
10568.8125
11093.5078125
11653.669921875
12221.34765625
12741.037109375
13157.5390625
13464.98046875
13712.11328125
13949.748046875
14187.248046875
14410.544921875
14629.66796875
14890.88671875
15235.783203125
15646.263671875
16031.197265625
16281.98828125
16359.0
16322.275390625
16268.615234375
16249.525390625
16266.767578125
16327.314453125
16456.177734375
16644.07421875
16818.09375
16887.60546875
16803.59765625
16566.7109375
16209.826171875
15796.005859375
15406.275390625
15094.7890625
14862.6796875
14691.146484375
14576.267578125
14503.294921875
14412.779296875
14241.669921875
13998.384765625
13760.5
13595.78125
13516.802734375
13509.302734375
13559.697265625
13641.8984375
13719.490234375
13787.458984375
13882.826171875
14026.140625
14171.68359375
14239.54296875
14182.61328125
14005.31640625
13738.25
13419.3125
13082.419921875
12736.39453125
12363.806640625
11960.6875
11560.455078125
11191.673828125
10831.740234375
10446.037109375
10071.8046875
9819.564453125
9771.392578125
9895.3515625
10065.125
10142.546875
10041.24609375
9749.1484375
9322.791015625
8857.974609375
8450.943359375
8173.974609375
8058.541015625
8067.08984375
8086.775390625
7995.123046875
7754.705078125
7426.455078125
7088.185546875
6774.046875
6500.572265625
6297.83984375
6171.625
6067.69921875
5926.833984375
5764.923828125
5651.9453125
5612.05078125
5585.314453125
5494.44921875
5316.119140625
5082.712890625
4850.716796875
4677.708984375
4592.18359375
4561.015625
4509.029296875
4391.56640625
4230.787109375
4065.814453125
3891.3046875
3672.134765625
3406.17578125
3145.7734375
2957.998046875
2877.685546875
2891.224609375
2946.2421875
2976.92578125
2936.328125
2813.798828125
2625.662109375
2398.515625
2162.955078125
1947.076171875
1763.978515625
1613.60546875
1500.607421875
1432.603515625
1391.552734375
1329.896484375
1215.52734375
1063.427734375
901.52734375
724.8359375
514.228515625
286.609375
88.408203125
-57.935546875
-165.720703125
-242.25
-273.845703125
-261.880859375
-238.396484375
-229.92578125
-234.4921875
-249.775390625
-294.2578125
-380.140625
-491.6484375
-612.72265625
-752.212890625
-919.150390625
-1099.4140625
-1284.513671875
-1494.396484375
-1732.2421875
-1941.1328125
-2060.021484375
-2117.134765625
-2213.6484375
-2404.255859375
-2637.69921875
-2827.076171875
-2933.03515625
-2958.16015625
-2910.052734375
-2813.564453125
-2728.578125
-2706.04296875
-2736.8125
-2783.80078125
-2855.72265625
-3002.109375
-3227.15625
-3449.0
-3568.24609375
-3558.7578125
-3478.341796875
-3412.099609375
-3423.421875
-3538.732421875
-3742.8515625
-3979.078125
-4170.72265625
-4259.46875
-4229.396484375
-4097.84375
-3888.052734375
-3614.240234375
-3295.267578125
-2979.509765625
-2742.08984375
-2640.078125
-2666.1484375
-2755.470703125
-2841.759765625
-2900.04296875
-2936.62109375
-2956.283203125
-2954.779296875
-2937.263671875
-2927.8359375
-2952.8671875
-3014.265625
-3080.38671875
-3112.080078125
-3111.205078125
-3142.048828125
-3285.408203125
-3561.798828125
-3912.75390625
-4263.486328125
-4582.060546875
-4861.5
-5069.90234375
-5155.0546875
-5094.470703125
-4913.009765625
-4654.7734375
-4366.677734375
-4106.501953125
-3929.322265625
-3853.728515625
-3866.0546875
-3959.591796875
-4134.076171875
-4352.51953125
-4549.572265625
-4706.291015625
-4865.73046875
-5034.896484375
-5121.271484375
-5030.888671875
-4800.935546875
-4565.1640625
-4400.580078125
-4278.58984375
-4158.92578125
-4041.65234375
-3904.69921875
-3682.97265625
-3372.939453125
-3098.55859375
-2999.56640625
-3079.666015625
-3220.37890625
-3318.10546875
-3348.3046875
-3318.599609375
-3237.177734375
-3139.587890625
-3086.61328125
-3105.947265625
-3161.73828125
-3190.501953125
-3142.720703125
-2995.349609375
-2767.041015625
-2530.73828125
-2371.76171875
-2313.09375
-2302.19140625
-2274.361328125
-2202.453125
-2091.36328125
-1973.970703125
-1924.52734375
-2021.97265625
-2263.521484375
-2545.9140625
-2763.025390625
-2896.826171875
-2988.755859375
-3057.953125
-3090.330078125
-3088.607421875
-3090.26953125
-3137.197265625
-3248.134765625
-3406.333984375
-3551.51953125
-3604.896484375
-3535.287109375
-3389.291015625
-3230.943359375
-3072.470703125
-2899.79296875
-2743.8046875
-2669.484375
-2686.146484375
-2708.072265625
-2620.0625
-2366.72265625
-1986.89453125
-1594.333984375
-1323.52734375
-1255.35546875
-1377.166015625
-1623.716796875
-1943.203125
-2295.822265625
-2610.0
-2802.267578125
-2857.2734375
-2846.81640625
-2851.1796875
-2892.37109375
-2952.576171875
-3013.37109375
-3052.697265625
-3041.7890625
-2980.09375
-2912.724609375
-2887.166015625
-2906.357421875
-2936.71875
-2938.62109375
-2877.37109375
-2737.205078125
-2546.083984375
-2359.22265625
-2201.72265625
-2062.19921875
-1957.669921875
-1946.595703125
-2030.8359375
-2092.966796875
-2001.90625
-1764.9296875
-1516.2890625
-1366.744140625
-1321.4609375
-1335.61328125
-1380.791015625
-1444.16015625
-1520.91015625
-1628.009765625
-1778.005859375
-1922.220703125
-1971.626953125
-1903.26171875
-1802.4140625
-1762.89453125
-1774.939453125
-1743.501953125
-1591.869140625
-1319.43359375
-987.2578125
-686.580078125
-503.927734375
-473.943359375
-561.48046875
-705.98046875
-872.5625
-1044.55078125
-1192.7734375
-1291.224609375
-1352.91796875
-1409.818359375
-1453.833984375
-1431.94921875
-1311.224609375
-1123.0859375
-929.92578125
-768.361328125
-641.55859375
-549.98828125
-502.3671875
-492.767578125
-486.859375
-449.978515625
-389.78125
-355.11328125
-379.849609375
-437.578125
-473.3671875
-480.888671875
-523.310546875
-664.54296875
-896.611328125
-1150.541015625
-1365.43359375
-1529.138671875
-1662.095703125
-1784.80859375
-1901.86328125
-2000.0390625
-2054.658203125
-2043.81640625
-1960.537109375
-1815.58984375
-1639.087890625
-1479.060546875
-1375.955078125
-1320.02734375
-1244.140625
-1077.970703125
-808.869140625
-481.857421875
-149.921875
161.1015625
443.99609375
680.51953125
823.751953125
820.154296875
678.201171875
523.546875
543.67578125
830.42578125
1282.50390625
1693.373046875
1926.08203125
1972.974609375
1868.404296875
1613.501953125
1213.240234375
739.533203125
307.908203125
-4.818359375
-197.302734375
-302.77734375
-330.734375
-257.87890625
-77.6796875
147.2734375
304.099609375
319.603515625
218.5234375
70.388671875
-103.142578125
-330.001953125
-609.060546875
-883.3125
-1099.99609375
-1247.791015625
-1319.876953125
-1298.5390625
-1212.70703125
-1158.216796875
-1201.533203125
-1289.64453125
-1312.68359375
-1242.76171875
-1155.412109375
-1117.0
-1106.4453125
-1059.3984375
-940.849609375
-751.529296875
-501.626953125
-213.71484375
63.8046875
276.021484375
398.341796875
448.908203125
469.9453125
499.20703125
549.76171875
611.185546875
670.7421875
725.98046875
768.9296875
772.78125
719.072265625
637.693359375
598.3203125
654.326171875
800.875
978.806640625
1105.76953125
1122.43359375
1044.841796875
969.57421875
991.345703125
1108.861328125
1243.29296875
1350.943359375
1470.49609375
1639.296875
1812.572265625
1911.119140625
1922.11328125
1905.0546875
1912.39453125
1955.12109375
2046.89453125
2227.92578125
2514.828125
2851.322265625
3137.0390625
3301.724609375
3344.107421875
3314.388671875
3277.05859375
3282.796875
3353.107421875
3479.6953125
3640.537109375
3820.015625
4013.80078125
4215.080078125
4398.525390625
4520.830078125
4542.529296875
4458.310546875
4314.6328125
4198.138671875
4193.458984375
4331.865234375
4571.15625
4834.279296875
5078.69140625
5325.353515625
5616.54296875
5960.513671875
6334.595703125
6729.005859375
7155.890625
7614.0390625
8078.08203125
8535.982421875
9005.49609375
9486.431640625
9918.259765625
10222.7109375
10389.75390625
10499.486328125
10660.384765625
10945.822265625
11384.04296875
11969.576171875
12656.158203125
13353.5
13968.658203125
14474.27734375
14933.130859375
15438.16015625
16018.837890625
16615.611328125
17156.43359375
17645.115234375
18152.53515625
18731.15234375
19373.087890625
20051.912109375
20756.359375
21458.119140625
22094.138671875
22635.88671875
23159.521484375
23794.90625
24603.009765625
25542.03515625
26553.822265625
27640.560546875
28846.015625
30197.099609375
31675.759765625
33216.630859375
34726.197265625
36151.3671875
37559.09765625
39116.0234375
40951.52734375
43048.03125
45274.6875
47492.9609375
49597.92578125
51492.681640625
53089.291015625
54350.880859375
55299.552734375
55964.326171875
56332.076171875
56349.87109375
55958.40234375
55123.560546875
53859.546875
52236.732421875
50360.451171875
48330.876953125
46214.591796875
44042.326171875
41827.30859375
39596.474609375
37413.6875
35360.43359375
33478.9921875
31744.392578125
30107.955078125
28556.748046875
27109.880859375
25769.572265625
24509.3828125
23312.384765625
22190.03515625
21152.21875
20182.810546875
19260.384765625
18386.998046875
17582.208984375
16861.26171875
16233.04296875
15709.71484375
15301.31640625
14998.43359375
14762.95703125
14532.4921875
14237.34765625
13832.5625
13330.2421875
12799.458984375
12327.193359375
11976.92578125
11776.59765625
11724.533203125
11789.998046875
11913.32421875
12022.494140625
12060.3046875
12001.26953125
11851.380859375
11638.888671875
11402.126953125
11175.271484375
10974.158203125
10788.146484375
10587.390625
10349.095703125
10083.255859375
9825.703125
9602.326171875
9415.322265625
9275.791015625
9227.01171875
9301.1875
9456.5859375
9592.76953125
9638.498046875
9599.8984375
9516.62890625
9406.078125
9270.39453125
9123.8984375
8975.921875
8803.056640625
8575.326171875
8304.349609375
8034.1640625
7789.5078125
7570.4140625
7402.95703125
7353.76953125
7463.703125
7680.658203125
7881.630859375
7962.13671875
7900.935546875
7753.533203125
7602.375
7510.185546875
7499.068359375
7552.921875
7629.826171875
7676.537109375
7651.080078125
7552.06640625
7426.828125
7336.21875
7307.001953125
7327.69921875
7387.22265625
7494.1484375
7647.1015625
7807.59375
7927.375
7999.29296875
8063.154296875
8161.90234375
8306.337890625
8479.79296875
8655.115234375
8799.033203125
8880.64453125
8897.19140625
8887.9375
8908.611328125
8993.623046875
9152.83984375
9395.55078125
9731.44921875
10139.52734375
10557.1796875
10919.21875
11200.3203125
11407.611328125
11547.220703125
11624.693359375
11675.83203125
11768.65234375
11962.416015625
12276.486328125
12698.240234375
13195.2734375
13710.04296875
14173.158203125
14551.98828125
14875.173828125
15185.35546875
15477.291015625
15709.33984375
15873.005859375
16025.52734375
16251.365234375
16611.7421875
17128.49609375
17783.373046875
18516.35546875
19247.541015625
19926.783203125
20562.873046875
21199.841796875
21874.05859375
22597.775390625
23366.779296875
24167.755859375
24983.169921875
25799.005859375
26607.662109375
27406.8203125
28208.98046875
29050.529296875
29965.93359375
30940.001953125
31908.92578125
32833.21484375
33758.263671875
34779.380859375
35954.00390625
37271.248046875
38700.146484375
40231.3359375
41854.03515625
43512.47265625
45113.0625
46586.037109375
47941.65234375
49263.384765625
50633.34375
52048.5703125
53408.21875
54589.958984375
55538.138671875
56275.14453125
56844.56640625
57269.935546875
57566.6796875
57760.931640625
57875.509765625
57911.990234375
57866.298828125
57754.67578125
57604.1328125
57415.939453125
57156.068359375
56794.005859375
56344.9453125
55856.662109375
55342.083984375
54731.1875
53915.04296875
52857.287109375
51651.861328125
50445.189453125
49299.30859375
48154.109375
46928.2734375
45626.169921875
44323.60546875
43072.771484375
41858.408203125
40642.978515625
39418.48828125
38202.08984375
37008.681640625
35850.87109375
34752.404296875
33735.8984375
32794.44140625
31890.58984375
30990.919921875
30095.357421875
29227.705078125
28401.46875
27600.4296875
26791.4296875
25951.572265625
25084.642578125
24221.615234375
23413.06640625
22711.869140625
22142.28515625
21677.2109375
21257.44921875
20842.03515625
20426.771484375
20001.9375
19513.322265625
18900.638671875
18175.73046875
17429.513671875
16748.1953125
16149.662109375
15618.61328125
15169.697265625
14834.931640625
14603.208984375
14418.89453125
14246.69921875
14100.080078125
13991.365234375
13887.927734375
13743.49609375
13553.107421875
13354.009765625
13186.955078125
13075.541015625
13023.4375
13001.16796875
12945.46875
12804.529296875
12587.05078125
12347.64453125
12130.4609375
11950.806640625
11818.818359375
11736.517578125
11663.83984375
11531.23046875
11312.0390625
11056.998046875
10835.810546875
10668.904296875
10537.3359375
10429.26171875
10340.57421875
10250.67578125
10142.716796875
10045.390625
10017.1328125
10084.587890625
10225.54296875
10410.765625
10621.62109375
10812.3671875
10896.078125
10809.1328125
10586.337890625
10351.228515625
10229.369140625
10273.740234375
10459.89453125
10732.498046875
11048.978515625
11382.345703125
11693.2109375
11922.3984375
12032.4609375
12050.56640625
12046.40234375
12064.783203125
12100.50390625
12140.646484375
12202.40625
12315.580078125
12491.0390625
12722.0234375
12993.642578125
13270.2578125
13493.396484375
13619.748046875
13655.29296875
13639.654296875
13617.189453125
13644.017578125
13793.310546875
14104.357421875
14528.3203125
14966.5
15371.310546875
15776.013671875
16215.810546875
16657.564453125
17032.314453125
17313.921875
17541.92578125
17785.19921875
18108.359375
18559.228515625
19154.248046875
19865.4140625
20630.98828125
21378.10546875
22030.083984375
22510.7890625
22776.345703125
22854.859375
22837.818359375
22815.369140625
22820.029296875
22836.681640625
22859.734375
22930.22265625
23115.958984375
23459.40234375
23943.03515625
24496.95703125
25035.166015625
25492.5390625
25845.04296875
26107.62890625
26310.248046875
26466.185546875
26563.69140625
26598.736328125
26619.75390625
26728.572265625
27020.5546875
27513.650390625
28132.837890625
28764.18359375
29328.59375
29811.826171875
30233.208984375
30596.3671875
30879.9296875
31074.373046875
31210.4609375
31335.279296875
31463.517578125
31565.51953125
31602.462890625
31559.568359375
31442.54296875
31255.787109375
30992.787109375
30641.759765625
30197.21484375
29672.3125
29098.03125
28495.77734375
27848.08984375
27114.23046875
26283.630859375
25396.474609375
24498.92578125
23599.052734375
22691.203125
21806.587890625
20998.958984375
20273.90625
19565.734375
18802.0859375
17969.234375
17097.890625
16213.74609375
15337.4609375
14516.94921875
13808.998046875
13215.09765625
12673.896484375
12141.486328125
11646.103515625
11224.01171875
10824.033203125
10335.400390625
9722.38671875
9083.3125
8546.912109375
8142.3359375
7802.96875
7467.759765625
7129.865234375
6796.390625
6453.9296875
6088.87109375
5708.2734375
5326.646484375
4958.06640625
4629.7421875
4370.8359375
4169.9453125
3970.4921875
3727.8125
3447.123046875
3148.177734375
2826.779296875
2487.638671875
2193.30078125
2034.482421875
2048.765625
2191.763671875
2378.404296875
2523.681640625
2557.578125
2450.12109375
2236.236328125
1985.376953125
1736.169921875
1488.578125
1264.990234375
1133.955078125
1140.44921875
1237.609375
1325.1953125
1349.12109375
1334.03515625
1319.48828125
1292.384765625
1192.8359375
970.2421875
622.6796875
193.060546875
-254.8828125
-652.306640625
-931.892578125
-1044.734375
-991.142578125
-834.978515625
-671.21484375
-564.20703125
-511.400390625
-462.84375
-373.041015625
-240.234375
-107.080078125
-26.408203125
-21.40234375
-76.59765625
-163.8046875
-265.150390625
-368.048828125
-459.1171875
-542.859375
-651.484375
-810.064453125
-1001.98828125
-1198.841796875
-1414.580078125
-1686.30859375
-1996.810546875
-2263.318359375
-2423.669921875
-2491.818359375
-2499.26171875
-2423.287109375
-2221.58203125
-1915.025390625
-1584.234375
-1290.171875
-1043.857421875
-853.568359375
-750.927734375
-749.96484375
-814.970703125
-894.697265625
-970.306640625
-1051.267578125
-1140.451171875
-1225.67578125
-1301.611328125
-1384.21875
-1499.140625
-1657.490234375
-1842.951171875
-2026.73828125
-2197.95703125
-2366.798828125
-2524.404296875
-2613.693359375
-2569.86328125
-2393.33984375
-2159.025390625
-1946.013671875
-1778.50390625
-1643.255859375
-1539.74609375
-1490.951171875
-1513.68359375
-1595.109375
-1697.763671875
-1783.01171875
-1836.5703125
-1876.53515625
-1932.376953125
-2017.333984375
-2126.037109375
-2243.0625
-2327.740234375
-2304.173828125
-2120.353515625
-1839.744140625
-1629.283203125
-1609.35546875
-1730.609375
-1835.49609375
-1827.43359375
-1739.623046875
-1651.630859375
-1599.6796875
-1587.359375
-1630.9921875
-1745.693359375
-1902.51171875
-2039.125
-2116.20703125
-2141.6875
-2138.87890625
-2110.84375
-2041.830078125
-1919.841796875
-1750.212890625
-1554.435546875
-1360.76171875
-1189.955078125
-1043.810546875
-906.470703125
-756.09765625
-577.326171875
-376.353515625
-199.767578125
-131.126953125
-237.365234375
-498.13671875
-802.486328125
-1039.248046875
-1189.046875
-1312.6328125
-1461.541015625
-1633.681640625
-1816.57421875
-2027.080078125
-2276.89453125
-2527.8671875
-2722.90625
-2848.3359375
-2924.5234375
-2941.75390625
-2856.7578125
-2666.892578125
-2441.705078125
-2250.396484375
-2090.3359375
-1922.861328125
-1754.9296875
-1638.63671875
-1593.982421875
-1574.158203125
-1519.279296875
-1417.60546875
-1299.759765625
-1189.150390625
-1069.43359375
-891.0625
-606.607421875
-216.037109375
210.72265625
563.63671875
757.79296875
777.94921875
670.21484375
499.408203125
305.8828125
85.029296875
-194.533203125
-541.357421875
-909.39453125
-1228.486328125
-1467.01171875
-1649.974609375
-1813.55859375
-1959.126953125
-2058.095703125
-2085.498046875
-2038.91015625
-1939.564453125
-1830.51171875
-1765.837890625
-1784.4140625
-1889.095703125
-2052.744140625
-2241.4375
-2433.328125
-2626.1953125
-2831.7265625
-3052.6953125
-3258.869140625
-3393.083984375
-3408.76171875
-3300.4296875
-3105.03125
-2893.126953125
-2759.921875
-2790.443359375
-2998.4296875
-3300.490234375
-3570.376953125
-3722.498046875
-3739.302734375
-3638.380859375
-3446.1328125
-3205.951171875
-2980.53125
-2823.41796875
-2753.927734375
-2766.765625
-2853.9296875
-3005.580078125
-3198.728515625
-3400.416015625
-3581.052734375
-3714.970703125
-3771.025390625
-3718.97265625
-3555.498046875
-3320.8984375
-3082.650390625
-2898.17578125
-2787.392578125
-2730.900390625
-2689.29296875
-2633.85546875
-2574.572265625
-2559.435546875
-2628.841796875
-2757.982421875
-2855.32421875
-2837.552734375
-2707.255859375
-2544.837890625
-2426.787109375
-2368.76171875
-2347.013671875
-2346.759765625
-2371.943359375
-2426.3828125
-2508.767578125
-2615.615234375
-2723.27734375
-2772.533203125
-2706.6015625
-2543.255859375
-2390.556640625
-2364.986328125
-2489.4296875
-2679.400390625
-2827.31640625
-2889.76953125
-2892.46875
-2868.640625
-2817.216796875
-2728.498046875
-2629.953125
-2576.271484375
-2587.470703125
-2620.673828125
-2624.021484375
-2608.650390625
-2645.345703125
-2791.142578125
-3037.73828125
-3331.037109375
-3614.6484375
-3840.263671875
-3959.37890625
-3941.759765625
-3814.689453125
-3669.578125
-3610.748046875
-3685.259765625
-3853.376953125
-4020.095703125
-4096.962890625
-4047.353515625
-3892.017578125
-3683.728515625
-3473.623046875
-3289.08984375
-3136.54296875
-3026.162109375
-2989.21875
-3056.796875
-3214.91796875
-3392.84375
-3509.037109375
-3526.203125
-3459.19140625
-3347.21484375
-3237.17578125
-3180.533203125
-3213.521484375
-3331.40625
-3498.833984375
-3687.2265625
-3881.236328125
-4047.7109375
-4133.431640625
-4118.349609375
-4051.44140625
-4004.060546875
-3992.14453125
-3967.14453125
-3882.93359375
-3751.20703125
-3626.73828125
-3553.490234375
-3532.455078125
-3533.841796875
-3534.904296875
-3547.267578125
-3604.28515625
-3717.625
-3854.705078125
-3969.939453125
-4050.72265625
-4115.65234375
-4171.658203125
-4196.9375
-4174.65234375
-4125.005859375
-4089.6875
-4094.49609375
-4138.23828125
-4206.771484375
-4280.78125
-4334.677734375
-4346.556640625
-4313.669921875
-4246.455078125
-4143.779296875
-3987.478515625
-3774.40625
-3552.51171875
-3414.748046875
-3445.30859375
-3657.177734375
-3967.884765625
-4235.91015625
-4341.388671875
-4259.232421875
-4068.8671875
-3890.8359375
-3803.201171875
-3804.142578125
-3836.814453125
-3839.7421875
-3785.140625
-3695.2265625
-3634.205078125
-3669.57421875
-3818.9453125
-4028.361328125
-4207.947265625
-4291.021484375
-4261.984375
-4143.00390625
-3970.74609375
-3782.181640625
-3602.845703125
-3437.171875
-3271.32421875
-3083.99609375
-2852.90625
-2567.0078125
-2254.396484375
-1991.291015625
-1850.66796875
-1830.9453125
-1860.6015625
-1887.447265625
-1936.58203125
-2055.994140625
-2228.41015625
-2374.208984375
-2434.15625
-2415.359375
-2358.998046875
-2302.12890625
-2279.271484375
-2318.6796875
-2405.11328125
-2466.673828125
-2429.955078125
-2283.98828125
-2073.984375
-1847.03515625
-1630.42578125
-1452.40234375
-1343.70703125
-1304.263671875
-1295.69140625
-1288.896484375
-1301.857421875
-1362.474609375
-1438.748046875
-1437.1328125
-1286.68359375
-1012.748046875
-714.416015625
-477.865234375
-324.958984375
-235.138671875
-186.875
-163.501953125
-137.7109375
-79.30859375
11.50390625
85.80859375
69.5546875
-86.654296875
-369.75
-706.890625
-1007.2109375
-1208.306640625
-1290.388671875
-1260.998046875
-1144.60546875
-984.34375
-823.51171875
-663.984375
-458.94921875
-171.05859375
171.259765625
500.126953125
783.478515625
1043.232421875
1297.98828125
1523.9375
1690.234375
1807.14453125
1913.892578125
2029.857421875
2136.638671875
2202.83203125
2215.791015625
2197.99609375
2201.109375
2270.884765625
2405.53125
2560.787109375
2707.533203125
2868.3828125
3081.41796875
3347.2109375
3640.09375
3962.48046875
4355.390625
4848.6953125
5419.53125
6002.365234375
6525.21875
6941.087890625
7249.24609375
7493.03125
7722.265625
7958.24609375
8211.890625
8524.861328125
8949.3671875
9468.626953125
9969.21875
10325.701171875
10504.845703125
10567.08984375
10578.7890625
10552.435546875
10472.919921875
10351.96484375
10234.173828125
10153.46484375
10099.87109375
10040.740234375
9972.689453125
9935.603515625
9959.970703125
10011.04296875
10013.83984375
9939.244140625
9837.974609375
9772.560546875
9738.72265625
9678.548828125
9554.142578125
9376.10546875
9166.34765625
8928.162109375
8659.203125
8362.955078125
8032.041015625
7644.27734375
7198.892578125
6746.4921875
6362.560546875
6092.6171875
5935.662109375
5875.486328125
5905.29296875
6007.306640625
6116.337890625
6126.4765625
5956.392578125
5616.708984375
5204.439453125
4820.25
4493.56640625
4193.310546875
3896.00390625
3618.447265625
3387.240234375
3209.2109375
3085.642578125
3026.73046875
3023.3046875
3019.556640625
2947.931640625
2794.560546875
2610.3359375
2458.28125
2370.08203125
2349.10546875
2380.904296875
2425.91796875
2429.181640625
2362.220703125
2244.625
2111.349609375
1978.90625
1864.11328125
1809.048828125
1840.255859375
1904.001953125
1888.951171875
1735.900390625
1497.4609375
1267.623046875
1078.23828125
895.091796875
696.091796875
509.599609375
372.533203125
287.060546875
234.62890625
207.95703125
209.591796875
236.267578125
287.783203125
381.955078125
534.28125
717.8984375
861.880859375
900.396484375
818.18359375
646.21484375
427.2890625
199.390625
5.064453125
-106.24609375
-101.724609375
8.767578125
175.033203125
333.89453125
432.380859375
433.197265625
315.953125
85.966796875
-219.365234375
-540.611328125
-819.591796875
-1021.486328125
-1144.056640625
-1206.671875
-1222.248046875
-1177.671875
-1050.92578125
-849.2421875
-615.076171875
-386.0546875
-166.48828125
45.849609375
225.380859375
343.986328125
423.43359375
522.51953125
660.03515625
782.939453125
830.966796875
805.998046875
750.16015625
676.568359375
560.734375
399.64453125
245.7109375
166.908203125
184.9765625
258.359375
316.87109375
313.416015625
253.74609375
177.4765625
103.076171875
-0.435546875
-169.767578125
-379.474609375
-543.90234375
-599.888671875
-575.158203125
-564.142578125
-642.953125
-811.853515625
-1006.763671875
-1152.267578125
-1206.646484375
-1170.9921875
-1072.52734375
-955.904296875
-891.80078125
-964.0703125
-1208.876953125
-1560.240234375
-1883.041015625
-2076.298828125
-2135.291015625
-2116.1953125
-2071.9375
-2037.056640625
-2040.95703125
-2096.587890625
-2182.669921875
-2266.640625
-2346.99609375
-2456.189453125
-2627.275390625
-2875.01953125
-3196.962890625
-3561.84375
-3901.228515625
-4151.482421875
-4316.4140625
-4455.748046875
-4591.046875
-4651.484375
-4545.98828125
-4277.630859375
-3955.75
-3697.3203125
-3543.822265625
-3475.62109375
-3469.716796875
-3512.669921875
-3570.044921875
-3581.966796875
-3511.736328125
-3391.990234375
-3305.677734375
-3316.361328125
-3423.83984375
-3586.349609375
-3765.021484375
-3927.330078125
-4021.13671875
-3987.302734375
-3822.599609375
-3612.8046875
-3473.06640625
-3450.80078125
-3501.2734375
-3557.529296875
-3606.056640625
-3689.306640625
-3853.142578125
-4105.345703125
-4414.056640625
-4730.05078125
-5012.4453125
-5245.150390625
-5432.21875
-5576.736328125
-5671.783203125
-5717.314453125
-5733.150390625
-5739.232421875
-5730.5390625
-5693.287109375
-5645.37109375
-5634.390625
-5683.52734375
-5758.947265625
-5805.416015625
-5794.716796875
-5718.017578125
-5552.681640625
-5279.822265625
-4938.84765625
-4624.9609375
-4407.126953125
-4265.94140625
-4132.64453125
-3974.517578125
-3817.404296875
-3693.384765625
-3599.1953125
-3519.01171875
-3469.4296875
-3501.068359375
-3652.98828125
-3910.880859375
-4209.939453125
-4474.521484375
-4655.5703125
-4740.212890625
-4744.310546875
-4708.62890625
-4691.193359375
-4735.052734375
-4828.98046875
-4912.365234375
-4933.033203125
-4894.126953125
-4835.052734375
-4777.7734375
-4708.177734375
-4602.818359375
-4454.27734375
-4272.73828125
-4085.16015625
-3939.470703125
-3889.970703125
-3960.302734375
-4120.5625
-4305.064453125
-4452.1640625
-4531.625
-4545.52734375
-4509.490234375
-4432.787109375
-4318.88671875
-4185.3125
-4069.88671875
-4005.888671875
-4001.328125
-4055.599609375
-4179.07421875
-4368.490234375
-4576.341796875
-4748.587890625
-4898.224609375
-5096.5859375
-5368.2734375
-5629.046875
-5758.435546875
-5711.73046875
-5537.3046875
-5315.26171875
-5116.158203125
-4989.9921875
-4937.16015625
-4892.775390625
-4789.77734375
-4644.15625
-4535.71484375
-4500.16015625
-4490.169921875
-4457.814453125
-4419.1953125
-4399.83203125
-4360.966796875
-4236.375
-4025.4453125
-3801.5390625
-3633.630859375
-3538.97265625
-3505.08984375
-3510.40625
-3517.98828125
-3498.041015625
-3479.69921875
-3544.142578125
-3735.70703125
-4001.193359375
-4242.703125
-4411.154296875
-4522.708984375
-4609.052734375
-4697.0234375
-4828.34375
-5041.857421875
-5310.5625
-5533.72265625
-5631.119140625
-5634.0625
-5651.765625
-5750.224609375
-5891.234375
-5992.150390625
-6016.548828125
-5991.970703125
-5961.51953125
-5943.513671875
-5933.140625
-5921.69921875
-5907.69921875
-5897.880859375
-5900.333984375
-5911.26953125
-5908.80859375
-5866.23828125
-5772.701171875
-5639.16796875
-5489.966796875
-5355.73046875
-5266.533203125
-5233.1171875
-5228.447265625
-5199.208984375
-5105.87109375
-4951.763671875
-4775.458984375
-4624.166015625
-4534.66015625
-4523.541015625
-4580.373046875
-4669.541015625
-4743.208984375
-4753.615234375
-4661.955078125
-4457.5
-4181.380859375
-3919.841796875
-3755.93359375
-3726.4140625
-3828.8515625
-4054.1875
-4388.0859375
-4782.7890625
-5156.095703125
-5437.37109375
-5610.111328125
-5704.2578125
-5756.38671875
-5783.150390625
-5779.68359375
-5727.681640625
-5610.375
-5438.529296875
-5268.171875
-5181.16796875
-5234.9296875
-5424.6015625
-5686.810546875
-5929.927734375
-6062.376953125
-6016.5
-5778.3828125
-5408.0625
-5015.654296875
-4695.837890625
-4479.154296875
-4350.080078125
-4303.830078125
-4365.888671875
-4550.48046875
-4817.71875
-5088.171875
-5294.74609375
-5410.23828125
-5434.69140625
-5378.62109375
-5262.97265625
-5116.849609375
-4960.90625
-4798.521484375
-4633.060546875
-4491.7734375
-4425.01953125
-4477.935546875
-4657.6640625
-4918.302734375
-5174.34765625
-5339.83203125
-5369.8125
-5271.62890625
-5080.33984375
-4831.1484375
-4558.05078125
-4305.826171875
-4123.474609375
-4038.369140625
-4041.48046875
-4098.83203125
-4170.0703125
-4213.296875
-4184.29296875
-4051.103515625
-3823.08984375
-3567.0625
-3385.884765625
-3364.90625
-3520.4375
-3787.486328125
-4059.080078125
-4253.81640625
-4365.84375
-4459.6953125
-4610.916015625
-4837.59765625
-5079.775390625
-5245.185546875
-5281.72265625
-5214.669921875
-5121.2890625
-5069.5859375
-5072.337890625
-5088.59765625
-5064.880859375
-4978.61328125
-4848.5859375
-4711.478515625
-4595.4296875
-4514.3671875
-4472.8984375
-4461.96875
-4452.0078125
-4404.931640625
-4301.310546875
-4154.84765625
-4001.56640625
-3877.5
-3797.859375
-3742.75390625
-3665.564453125
-3536.259765625
-3385.833984375
-3292.1796875
-3307.552734375
-3408.08203125
-3524.486328125
-3609.90625
-3662.66796875
-3697.06640625
-3720.8515625
-3742.765625
-3775.103515625
-3814.833984375
-3837.33984375
-3823.20703125
-3784.248046875
-3754.14453125
-3759.75390625
-3805.955078125
-3874.607421875
-3924.638671875
-3904.76953125
-3790.708984375
-3616.109375
-3452.1640625
-3346.373046875
-3287.0234375
-3234.060546875
-3177.71875
-3154.650390625
-3204.1015625
-3315.978515625
-3428.37109375
-3474.974609375
-3432.72265625
-3328.703125
-3213.15625
-3131.8046875
-3114.107421875
-3168.875
-3280.3046875
-3412.708984375
-3529.796875
-3616.306640625
-3683.90234375
-3756.6640625
-3846.48828125
-3933.70703125
-3966.78125
-3886.8359375
-3666.27734375
-3336.396484375
-2983.08203125
-2710.22265625
-2591.16796875
-2637.166015625
-2802.751953125
-3022.138671875
-3245.91796875
-3450.96484375
-3626.9140625
-3761.966796875
-3838.966796875
-3837.71875
-3746.236328125
-3587.041015625
-3438.576171875
-3411.978515625
-3578.513671875
-3905.82421875
-4268.658203125
-4531.2890625
-4630.017578125
-4590.283203125
-4480.150390625
-4354.541015625
-4235.203125
-4122.81640625
-4010.99609375
-3891.443359375
-3763.65625
-3645.986328125
-3558.568359375
-3478.90234375
-3332.4375
-3063.349609375
-2721.830078125
-2452.666015625
-2376.537109375
-2491.724609375
-2699.28125
-2902.814453125
-3062.638671875
-3167.630859375
-3187.78125
-3069.296875
-2777.189453125
-2351.408203125
-1922.931640625
-1645.966796875
-1580.767578125
-1645.689453125
-1706.0546875
-1704.142578125
-1680.796875
-1687.87890625
-1728.771484375
-1790.541015625
-1879.3515625
-1985.494140625
-2043.66796875
-1974.134765625
-1760.298828125
-1457.751953125
-1131.5390625
-812.423828125
-514.76953125
-268.96484375
-122.998046875
-121.767578125
-284.375
-583.583984375
-940.369140625
-1252.380859375
-1441.3671875
-1477.51953125
-1367.2265625
-1132.63671875
-807.693359375
-446.111328125
-127.63671875
48.62890625
-3.955078125
-309.603515625
-803.60546875
-1362.119140625
-1860.5703125
-2208.109375
-2356.365234375
-2317.662109375
-2182.4140625
-2081.33203125
-2093.64453125
-2188.552734375
-2267.578125
-2264.486328125
-2201.603515625
-2157.619140625
-2189.931640625
-2285.103515625
-2376.927734375
-2410.01953125
-2384.7265625
-2341.359375
-2312.3359375
-2301.396484375
-2298.494140625
-2290.98828125
-2261.005859375
-2198.908203125
-2127.529296875
-2086.142578125
-2073.255859375
-2027.591796875
-1890.458984375
-1676.515625
-1464.484375
-1328.06640625
-1289.537109375
-1319.3671875
-1351.328125
-1311.7578125
-1174.77734375
-996.873046875
-871.541015625
-843.306640625
-885.94921875
-962.625
-1073.123046875
-1228.380859375
-1407.7265625
-1567.740234375
-1684.9140625
-1775.50390625
-1880.3046875
-2034.68359375
-2237.65234375
-2440.47265625
-2579.447265625
-2627.60546875
-2598.638671875
-2498.130859375
-2304.423828125
-2018.623046875
-1702.123046875
-1427.552734375
-1210.744140625
-1031.99609375
-911.984375
-910.98046875
-1037.814453125
-1204.14453125
-1300.595703125
-1295.64453125
-1233.765625
-1156.259765625
-1056.658203125
-908.12890625
-706.716796875
-485.490234375
-306.873046875
-241.591796875
-326.689453125
-522.794921875
-720.9140625
-812.92578125
-768.638671875
-647.224609375
-535.97265625
-481.32421875
-477.83984375
-511.25390625
-591.328125
-731.888671875
-912.029296875
-1078.734375
-1187.017578125
-1216.8203125
-1149.15234375
-960.0546875
-666.427734375
-359.072265625
-148.642578125
-67.826171875
-48.28125
-2.0
94.794921875
207.833984375
308.154296875
398.28125
475.97265625
497.10546875
395.8828125
151.19921875
-164.955078125
-414.21484375
-487.345703125
-388.546875
-224.3046875
-105.958984375
-67.466796875
-71.8984375
-69.421875
-28.572265625
69.62109375
232.41015625
445.2421875
680.99609375
919.666015625
1137.66015625
1279.939453125
1277.7890625
1113.140625
844.564453125
554.1640625
290.52734375
80.748046875
-35.556640625
-30.865234375
59.234375
155.193359375
215.158203125
265.44140625
338.0703125
412.9453125
448.341796875
444.87890625
444.82421875
476.302734375
532.09765625
609.63671875
743.390625
974.087890625
1289.4140625
1610.728515625
1848.11328125
1971.337890625
2027.177734375
2089.087890625
2194.296875
2327.33203125
2445.275390625
2499.603515625
2446.484375
2275.0234375
2039.98828125
1836.21875
1713.921875
1637.140625
1551.736328125
1474.8671875
1478.216796875
1590.498046875
1762.728515625
1940.67578125
2130.6953125
2370.552734375
2667.080078125
2994.486328125
3333.52734375
3677.15234375
4007.0234375
4299.3984375
4555.087890625
4794.3828125
5018.3671875
5204.470703125
5350.345703125
5491.7734375
5652.228515625
5792.1796875
5838.818359375
5765.791015625
5624.298828125
5498.216796875
5452.013671875
5523.283203125
5727.84375
6035.96875
6352.712890625
6561.21875
6607.810546875
6536.44921875
6432.3125
6344.486328125
6274.01171875
6219.84375
6207.40234375
6264.494140625
6382.83984375
6512.84765625
6596.904296875
6615.693359375
6614.7734375
6682.87890625
6886.533203125
7218.630859375
7618.470703125
8039.224609375
8477.314453125
8932.966796875
9369.595703125
9736.595703125
10022.58984375
10262.96875
10494.966796875
10724.96875
10946.916015625
11177.421875
11454.6484375
11798.74609375
12183.76953125
12564.609375
12937.865234375
13359.5859375
13877.658203125
14446.318359375
14935.734375
15244.79296875
15393.935546875
15499.521484375
15678.427734375
15993.669921875
16464.126953125
17080.802734375
17805.029296875
18574.986328125
19324.0859375
19988.240234375
20515.0703125
20904.1796875
21241.23828125
21653.41796875
22205.3046875
22848.701171875
23478.49609375
24014.724609375
24425.443359375
24711.634765625
24909.580078125
25095.30078125
25350.158203125
25713.685546875
26177.384765625
26707.400390625
27248.630859375
27723.98046875
28078.048828125
28337.470703125
28595.35546875
28908.615234375
29225.484375
29438.548828125
29500.158203125
29459.416015625
29388.271484375
29306.484375
29200.662109375
29093.34765625
29051.65234375
29117.576171875
29256.453125
29394.546875
29493.564453125
29566.673828125
29629.30859375
29661.056640625
29622.853515625
29495.994140625
29297.578125
29066.927734375
28837.49609375
28612.10546875
28370.498046875
28116.119140625
27904.91015625
27797.041015625
27780.259765625
27777.109375
27734.91015625
27662.318359375
27551.76953125
27316.056640625
26860.736328125
26201.021484375
25449.74609375
24693.04296875
23935.916015625
23183.884765625
22519.953125
22053.87890625
21812.44921875
21710.6875
21623.755859375
21467.44140625
21217.326171875
20874.826171875
20428.294921875
19853.07421875
19153.974609375
18395.984375
17668.814453125
17017.470703125
16428.203125
15883.703125
15398.572265625
14982.78125
14602.169921875
14211.859375
13818.169921875
13474.251953125
13213.0234375
13009.525390625
12813.861328125
12597.734375
12354.9140625
12071.90625
11725.51953125
11325.619140625
10957.51171875
10759.96484375
10832.126953125
11148.234375
11568.8046875
11937.11328125
12159.283203125
12206.740234375
12084.640625
11823.083984375
11474.6796875
11086.087890625
10674.830078125
10253.150390625
9864.16015625
9566.83203125
9385.623046875
9296.9921875
9267.091796875
9283.501953125
9348.0078125
9456.23046875
9588.76171875
9709.89453125
9777.453125
9773.02734375
9727.74609375
9705.82421875
9758.484375
9895.599609375
10084.87890625
10256.98046875
10327.748046875
10258.39453125
10103.4921875
9968.111328125
9903.18359375
9866.12890625
9793.041015625
9679.646484375
9576.390625
9536.9765625
9596.8125
9769.705078125
10022.8828125
10267.404296875
10414.693359375
10448.8671875
10423.494140625
10395.85546875
10393.322265625
10436.921875
10555.994140625
10763.95703125
11043.765625
11368.390625
11714.6015625
12050.00390625
12336.513671875
12566.35546875
12772.556640625
12983.27734375
13187.75
13376.03515625
13594.306640625
13918.82421875
14372.0625
14898.857421875
15435.03515625
15966.58984375
16501.12109375
17011.884765625
17449.740234375
17803.4609375
18111.615234375
18406.091796875
18670.388671875
18868.130859375
18994.431640625
19083.701171875
19180.642578125
19318.802734375
19512.837890625
19748.96484375
19989.125
20206.251953125
20411.115234375
20619.35546875
20791.978515625
20839.55859375
20700.390625
20393.568359375
19980.880859375
19501.134765625
18968.748046875
18418.80859375
17911.044921875
17478.287109375
17095.662109375
16716.72265625
16329.232421875
15965.68359375
15668.779296875
15457.390625
15319.857421875
15227.12109375
15147.681640625
15053.33984375
14917.248046875
14718.44140625
14460.541015625
14184.81640625
13949.197265625
13782.427734375
13662.14453125
13545.80078125
13422.2890625
13329.087890625
13322.037109375
13434.365234375
13659.6171875
13957.689453125
14268.8515625
14535.814453125
14736.255859375
14902.412109375
15096.642578125
15357.365234375
15674.912109375
16024.4765625
16404.833984375
16824.470703125
17260.376953125
17660.080078125
17987.865234375
18244.775390625
18440.55859375
18580.4609375
18697.861328125
18866.466796875
19142.958984375
19509.244140625
19901.08984375
20282.830078125
20661.40625
21035.802734375
21375.701171875
21659.458984375
21898.9375
22111.0703125
22289.787109375
22419.564453125
22493.580078125
22504.646484375
22440.1875
22300.76953125
22103.875
21859.501953125
21570.435546875
21270.9375
21025.109375
20849.5703125
20665.939453125
20376.9296875
19974.16015625
19520.783203125
19035.837890625
18458.40234375
17744.224609375
16945.404296875
16159.8125
15434.990234375
14754.82421875
14092.33984375
13437.2734375
12792.267578125
12185.18359375
11675.0078125
11299.806640625
11016.10546875
10731.0234375
10404.4453125
10081.189453125
9808.060546875
9562.830078125
9298.326171875
9021.630859375
8779.2578125
8576.4375
8361.990234375
8098.060546875
7800.4296875
7494.7890625
7173.916015625
6824.916015625
6466.9921875
6128.09765625
5807.51953125
5501.8203125
5252.58984375
5117.224609375
5085.19921875
5068.306640625
4997.80078125
4902.708984375
4867.2890625
4932.67578125
5068.173828125
5222.330078125
5362.544921875
5457.78125
5454.810546875
5302.857421875
5007.1640625
4646.36328125
4322.892578125
4089.572265625
3928.62890625
3803.771484375
3716.044921875
3691.103515625
3725.88671875
3780.09765625
3818.421875
3824.76953125
3770.794921875
3621.369140625
3402.50390625
3221.30078125
3167.474609375
3214.5
3264.37890625
3271.326171875
3263.943359375
3255.546875
3208.431640625
3110.076171875
3017.37890625
2975.4296875
2934.580078125
2807.73828125
2596.30078125
2409.935546875
2359.697265625
2464.220703125
2659.865234375
2869.306640625
3052.3359375
3215.654296875
3389.224609375
3588.779296875
3804.263671875
4030.21875
4285.345703125
4569.583984375
4810.16796875
4895.548828125
4784.271484375
4557.3203125
4344.927734375
4220.041015625
4179.009765625
4198.287109375
4266.783203125
4359.681640625
4418.146484375
4385.658203125
4264.09375
4122.095703125
4044.744140625
4073.607421875
4185.8671875
4320.83203125
4428.37109375
4502.767578125
4573.9453125
4660.572265625
4733.171875
4738.14453125
4667.00390625
4587.421875
4586.556640625
4689.482421875
4854.62109375
5045.98828125
5277.10546875
5566.513671875
5873.19140625
6105.404296875
6193.19921875
6140.470703125
6014.078125
5897.79296875
5849.404296875
5879.45703125
5961.21875
6062.4453125
6163.431640625
6247.1796875
6299.306640625
6340.447265625
6437.26171875
6639.791015625
6906.220703125
7126.716796875
7235.609375
7273.591796875
7328.236328125
7446.806640625
7632.255859375
7891.4765625
8235.529296875
8631.568359375
8999.83984375
9285.115234375
9513.62109375
9755.447265625
10035.091796875
10298.283203125
10469.57421875
10525.693359375
10501.462890625
10437.814453125
10349.2421875
10247.025390625
10171.0390625
10176.013671875
10288.68359375
10488.359375
10721.0078125
10919.046875
11021.376953125
11005.6015625
10908.455078125
10796.283203125
10709.8515625
10652.02734375
10623.25390625
10634.314453125
10671.509765625
10684.291015625
10640.73046875
10582.421875
10595.3515625
10726.021484375
10937.01953125
11130.09375
11192.875
11041.671875
10661.203125
10119.23828125
9530.9375
9002.9375
8608.861328125
8389.447265625
8338.943359375
8394.681640625
8474.31640625
8530.447265625
8546.607421875
8490.064453125
8321.072265625
8068.1953125
7843.626953125
7733.51171875
7690.91796875
7581.7890625
7331.771484375
6989.310546875
6646.75390625
6346.453125
6084.11328125
5868.390625
5741.884765625
5751.537109375
5915.068359375
6200.048828125
6511.76953125
6717.119140625
6722.068359375
6541.5625
6276.28125
6014.361328125
5774.33203125
5546.595703125
5353.138671875
5233.5546875
5192.4921875
5205.35546875
5277.224609375
5451.609375
5737.486328125
6058.203125
6308.505859375
6454.40234375
6550.775390625
6666.25
6817.462890625
6975.23828125
7101.916015625
7168.525390625
7163.052734375
7112.03125
7087.587890625
7164.125
7352.2265625
7579.921875
7747.251953125
7803.287109375
7774.884765625
7728.435546875
7709.220703125
7716.43359375
7729.486328125
7749.947265625
7814.5234375
7968.541015625
8224.978515625
8543.416015625
8850.65625
9096.705078125
9303.33203125
9554.17578125
9926.78515625
10431.869140625
11017.2734375
11617.0703125
12183.412109375
12681.990234375
13085.8125
13389.787109375
13625.34765625
13850.595703125
14120.8359375
14460.994140625
14858.67578125
15286.533203125
15737.974609375
16235.412109375
16792.98828125
17376.37890625
17914.548828125
18353.98828125
18694.986328125
18980.544921875
19261.93359375
19569.166015625
19897.546875
20221.568359375
20529.77734375
20834.87109375
21133.0390625
21369.875
21478.66796875
21445.017578125
21296.708984375
21034.82421875
20627.279296875
20087.4296875
19510.177734375
18995.521484375
18566.55859375
18189.65625
17836.279296875
17480.74609375
17065.845703125
16529.416015625
15868.521484375
15147.240234375
14449.1171875
13847.828125
13398.037109375
13100.318359375
12877.455078125
12635.07421875
12354.990234375
12092.427734375
11881.005859375
11686.140625
11459.4609375
11189.423828125
10877.634765625
10509.837890625
10082.166015625
9626.328125
9180.16796875
8756.158203125
8361.947265625
8025.76171875
7770.642578125
7577.2734375
7395.552734375
7183.73828125
6927.56640625
6645.427734375
6390.091796875
6215.00390625
6112.259765625
6009.060546875
5855.044921875
5688.96875
5582.884765625
5539.474609375
5488.2578125
5378.47265625
5236.482421875
5126.31640625
5081.0703125
5076.267578125
5047.4921875
4931.923828125
4712.689453125
4426.80078125
4121.9375
3816.935546875
3516.85546875
3243.37109375
3021.3828125
2853.078125
2738.7265625
2706.14453125
2775.755859375
2903.61328125
3005.126953125
3036.978515625
3014.529296875
2951.7109375
2838.759765625
2689.2265625
2546.8515625
2411.8984375
2211.02734375
1891.5078125
1522.513671875
1259.107421875
1211.669921875
1371.2890625
1639.97265625
1899.390625
2065.5078125
2119.87109375
2101.298828125
2057.7109375
2011.240234375
1973.740234375
1966.51953125
1994.158203125
2014.61328125
1970.9296875
1853.54296875
1709.2890625
1590.419921875
1511.59375
1451.19921875
1377.521484375
1280.560546875
1194.33203125
1177.9296875
1257.390625
1397.6328125
1546.345703125
1681.8046875
1789.88671875
1821.255859375
1722.84765625
1509.544921875
1260.45703125
1039.068359375
855.3359375
710.458984375
632.248046875
644.736328125
736.431640625
879.98046875
1053.55859375
1218.533203125
1302.423828125
1239.919921875
1032.103515625
755.603515625
518.384765625
400.431640625
409.30078125
485.05859375
572.5078125
691.4765625
900.166015625
1182.984375
1429.826171875
1561.373046875
1627.16796875
1725.673828125
1860.640625
1943.830078125
1927.287109375
1861.09765625
1808.015625
1761.765625
1675.673828125
1523.669921875
1301.30078125
1010.541015625
693.36328125
460.302734375
432.01171875
636.693359375
982.51953125
1334.421875
1606.390625
1783.328125
1875.38671875
1870.21484375
1740.501953125
1502.248046875
1252.07421875
1119.453125
1169.67578125
1364.736328125
1618.40234375
1860.7578125
2038.05078125
2094.087890625
2007.685546875
1847.79296875
1745.384765625
1784.3125
1928.9453125
2062.33203125
2079.12109375
1942.990234375
1687.26953125
1385.453125
1109.28515625
891.326171875
722.498046875
586.376953125
482.267578125
404.61328125
317.869140625
180.779296875
-0.892578125
-167.119140625
-261.259765625
-284.47265625
-280.1328125
-269.01171875
-215.876953125
-70.75390625
158.533203125
384.451171875
500.095703125
466.736328125
343.873046875
237.939453125
226.71484375
324.841796875
496.828125
684.234375
831.185546875
911.572265625
944.03515625
971.990234375
1023.42578125
1095.40234375
1174.82421875
1257.37890625
1338.890625
1402.77734375
1429.482421875
1411.896484375
1354.48828125
1268.712890625
1179.11328125
1117.359375
1087.396484375
1042.8203125
924.376953125
726.958984375
517.517578125
386.158203125
386.939453125
509.439453125
675.759765625
769.462890625
713.46484375
544.62890625
385.529296875
320.05859375
321.955078125
331.419921875
370.515625
531.37890625
853.248046875
1254.19921875
1594.115234375
1777.0390625
1791.580078125
1691.72265625
1555.86328125
1434.654296875
1318.21875
1174.142578125
1025.65625
954.205078125
996.74609375
1074.1015625
1067.228515625
953.5703125
826.669921875
782.62890625
825.513671875
890.064453125
920.09375
906.505859375
875.40234375
863.6796875
894.951171875
959.75390625
1019.904296875
1039.349609375
1009.939453125
951.912109375
902.126953125
899.279296875
960.1640625
1064.51953125
1178.978515625
1298.01171875
1439.701171875
1598.90625
1740.24609375
1859.998046875
2026.53125
2324.283203125
2768.74609375
3303.82421875
3866.228515625
4411.46875
4881.572265625
5199.775390625
5326.08984375
5296.94921875
5190.388671875
5067.294921875
4959.998046875
4896.9453125
4910.38671875
5018.84375
5211.568359375
5445.333984375
5652.7734375
5771.0859375
5780.568359375
5711.935546875
5611.732421875
5516.662109375
5470.357421875
5534.7890625
5744.642578125
6051.4921875
6345.880859375
6547.701171875
6661.607421875
6745.658203125
6852.478515625
7011.0546875
7239.490234375
7548.02734375
7930.09765625
8359.119140625
8788.49609375
9152.015625
9384.775390625
9471.201171875
9480.56640625
9545.884765625
9792.701171875
10265.751953125
10899.23046875
11554.359375
12110.986328125
12546.302734375
12923.9140625
13303.9453125
13681.3203125
14022.591796875
14337.15625
14678.484375
15082.021484375
15535.63671875
16017.33203125
16533.7109375
17106.431640625
17737.673828125
18401.84765625
19059.931640625
19675.546875
20235.615234375
20772.66796875
21358.3671875
22057.984375
22886.828125
23808.287109375
24762.6015625
25696.068359375
26582.82421875
27434.11328125
28276.6953125
29111.5234375
29906.72265625
30643.6640625
31351.521484375
32071.4140625
32795.326171875
33466.66015625
34037.37109375
34496.80078125
34842.912109375
35058.357421875
35133.625
35094.751953125
34986.630859375
34832.7109375
34618.646484375
34307.12109375
33864.6640625
33291.8984375
32643.61328125
32009.25
31454.931640625
30981.302734375
30539.1171875
30074.81640625
29557.279296875
28986.2265625
28405.27734375
27901.171875
27556.521484375
27385.17578125
27321.109375
27274.353515625
27188.9140625
27049.689453125
26858.00390625
26620.32421875
26356.78125
26107.251953125
25922.759765625
25845.89453125
25890.568359375
26038.126953125
26258.451171875
26533.337890625
26850.15234375
27179.189453125
27484.908203125
27777.197265625
28138.388671875
28678.78125
29464.259765625
30492.646484375
31727.51953125
33135.701171875
34694.93359375
36383.123046875
38163.21484375
39970.2734375
41723.95703125
43378.849609375
44963.46484375
46540.958984375
48117.69921875
49614.6640625
50953.953125
52163.935546875
53375.83984375
54714.728515625
56201.09765625
57744.720703125
59208.1953125
60474.86328125
61481.93359375
62212.603515625
62665.716796875
62838.923828125
62741.775390625
62406.55859375
61862.052734375
61098.876953125
60085.826171875
58830.44921875
57409.201171875
55932.20703125
54493.185546875
53154.990234375
51953.517578125
50889.68359375
49926.84375
49013.701171875
48101.87890625
47130.291015625
46015.513671875
44694.46484375
43180.9375
41559.912109375
39925.73828125
38343.599609375
36861.95703125
35522.0546875
34334.3828125
33266.240234375
32272.37109375
31329.080078125
30431.6640625
29581.466796875
28798.1640625
28131.791015625
27635.59765625
27324.94921875
27174.826171875
27147.44140625
27196.41796875
27242.8984375
27179.552734375
26928.322265625
26500.986328125
26000.2265625
25562.173828125
25292.1796875
25233.099609375
25365.1640625
25619.484375
25900.45703125
26123.49609375
26257.1015625
26332.04296875
26398.158203125
26471.705078125
26538.595703125
26607.81640625
26734.36328125
26971.75390625
27321.5546875
27756.03125
28280.083984375
28939.79296875
29768.318359375
30750.19140625
31844.5390625
33015.73828125
34225.708984375
35419.7109375
36550.30859375
37619.806640625
38689.876953125
39845.548828125
41138.984375
42542.412109375
43940.736328125
45186.587890625
46189.052734375
46957.140625
47556.916015625
48036.921875
48401.544921875
48637.103515625
48735.666015625
48690.767578125
48490.048828125
48126.048828125
47614.76171875
47003.142578125
46354.576171875
45711.072265625
45057.28125
44332.421875
43495.90234375
42577.95703125
41649.8828125
40747.732421875
39842.890625
38885.193359375
37851.72265625
36747.609375
35583.3671875
34372.955078125
33150.31640625
31975.09765625
30914.52734375
30007.951171875
29235.845703125
28531.34765625
27845.9609375
27206.333984375
26682.5703125
26295.158203125
25982.119140625
25671.984375
25356.201171875
25058.423828125
24755.8828125
24376.013671875
23873.142578125
23279.794921875
22680.837890625
22160.083984375
21764.869140625
21483.373046875
21244.228515625
20968.9140625
20643.751953125
20323.759765625
20059.009765625
19843.677734375
19647.041015625
19456.173828125
19257.681640625
19008.44921875
18671.806640625
18274.27734375
17882.634765625
17520.1015625
17142.345703125
16708.974609375
16248.90625
15838.9453125
15543.28515625
15393.900390625
15405.26171875
15568.63671875
15824.83984375
16065.775390625
16186.6875
16152.576171875
16023.318359375
15910.03515625
15889.37109375
15948.0703125
16011.39453125
16020.306640625
15965.94921875
15852.236328125
15657.4921875
15357.8828125
14973.80859375
14563.4609375
14166.80078125
13773.029296875
13348.48046875
12887.14453125
12431.462890625
12050.49609375
11797.017578125
11676.95703125
11654.7890625
11684.240234375
11728.16796875
11757.720703125
11760.462890625
11761.91796875
11810.337890625
11907.447265625
11967.3515625
11882.33203125
11633.052734375
11304.359375
10988.291015625
10704.736328125
10431.279296875
10178.255859375
10001.83984375
9949.287109375
10009.302734375
10115.650390625
10198.61328125
10247.42578125
10324.83203125
10497.052734375
10738.591796875
10930.56640625
10970.755859375
10865.32421875
10698.640625
10547.56640625
10458.828125
10477.65234375
10637.265625
10916.623046875
11253.208984375
11604.84765625
11958.462890625
12272.10546875
12464.869140625
12503.138671875
12464.751953125
12471.685546875
12564.865234375
12674.853515625
12711.978515625
12661.29296875
12592.14453125
12596.55078125
12716.435546875
12908.36328125
13074.068359375
13140.37109375
13114.056640625
13051.451171875
12983.373046875
12893.58984375
12773.177734375
12667.775390625
12647.89453125
12739.296875
12900.43359375
13070.75390625
13231.74609375
13418.294921875
13677.9296875
14023.6328125
14420.57421875
14808.541015625
15135.236328125
15379.603515625
15558.517578125
15714.005859375
15883.076171875
16071.78515625
16262.66796875
16450.638671875
16661.134765625
16920.876953125
17216.439453125
17499.73828125
17742.068359375
17972.974609375
18255.791015625
18627.9609375
19073.326171875
19549.38671875
20025.6796875
20485.69921875
20904.892578125
21254.865234375
21541.513671875
21822.875
22170.896484375
22622.513671875
23184.04296875
23871.0078125
24709.11328125
25687.27734375
26738.630859375
27788.34375
28804.296875
29786.724609375
30733.48046875
31648.841796875
32576.63671875
33585.5625
34707.6796875
35907.517578125
37116.15234375
38277.5
39356.556640625
40326.64453125
41170.91015625
41893.70703125
42519.5703125
43080.25
43602.9765625
44102.93359375
44579.42578125
45019.2578125
45404.6875
45719.49609375
45956.6015625
46128.015625
46258.19921875
46352.453125
46378.078125
46296.478515625
46111.427734375
45861.701171875
45563.248046875
45186.7578125
44705.1953125
44137.349609375
43524.052734375
42885.8984375
42237.61328125
41630.345703125
41134.283203125
40764.1796875
40450.328125
40108.505859375
39731.29296875
39393.90234375
39175.078125
39091.173828125
39111.587890625
39215.775390625
39406.79296875
39668.865234375
39946.46875
40196.912109375
40449.83203125
40769.96484375
41144.31640625
41439.1796875
41503.62109375
41310.119140625
40974.40625
40648.47265625
40417.865234375
40289.578125
40233.22265625
40211.2421875
40192.88671875
40169.6171875
40160.466796875
40191.814453125
40269.4609375
40370.65625
40457.083984375
40493.279296875
40462.18359375
40371.25
40238.388671875
40062.974609375
39810.76953125
39433.671875
38909.560546875
38268.48046875
37586.70703125
36954.7265625
36437.68359375
36048.583984375
35747.89453125
35469.201171875
35157.55859375
34801.490234375
34439.724609375
34134.525390625
33930.37109375
33834.3671875
33831.5078125
33905.86328125
34038.0859375
34192.330078125
34324.451171875
34409.390625
34456.01953125
34496.6875
34568.140625
34697.337890625
34891.8046875
35137.87109375
35409.8828125
35676.056640625
35889.486328125
35986.234375
35917.5
35694.3984375
35393.544921875
35113.482421875
34924.892578125
34848.96875
34861.25
34913.361328125
34968.919921875
35026.40234375
35097.900390625
35166.451171875
35180.734375
35094.26171875
34893.482421875
34587.265625
34193.96484375
33748.49609375
33298.609375
32878.181640625
32499.5546875
32177.83203125
31929.955078125
31725.466796875
31468.29296875
31071.40234375
30546.66796875
29992.087890625
29495.53515625
29077.69140625
28716.5625
28381.095703125
28030.46875
27623.017578125
27157.46484375
26688.587890625
26277.875
25933.5390625
25609.458984375
25253.001953125
24843.83203125
24398.33984375
23951.66796875
23531.322265625
23137.923828125
22752.189453125
22361.671875
21973.40234375
21600.849609375
21252.34765625
20935.2734375
20653.291015625
20388.990234375
20104.943359375
19776.078125
19408.548828125
19011.111328125
18560.515625
18020.0078125
17394.759765625
16753.421875
16189.037109375
15763.650390625
15486.732421875
15332.802734375
15271.607421875
15283.751953125
15352.814453125
15450.568359375
15539.39453125
15587.982421875
15573.974609375
15476.078125
15291.275390625
15072.560546875
14919.1171875
14889.798828125
14928.578125
14907.1171875
14748.99609375
14491.853515625
14226.107421875
14003.193359375
13819.09375
13658.294921875
13518.3125
13395.935546875
13280.798828125
13174.68359375
13100.2421875
13074.23828125
13075.587890625
13052.81640625
12968.638671875
12833.041015625
12687.341796875
12558.697265625
12440.697265625
12324.650390625
12241.46875
12256.400390625
12413.55859375
12686.880859375
12988.095703125
13224.17578125
13354.212890625
13401.943359375
13418.728515625
13432.11328125
13428.57421875
13387.08984375
13325.57421875
13305.822265625
13388.078125
13580.982421875
13834.962890625
14083.89453125
14299.71484375
14515.671875
14797.791015625
15189.525390625
15682.619140625
16236.341796875
16808.09375
17356.033203125
17833.5234375
18214.25
18524.80078125
18826.109375
19154.6953125
19504.236328125
19872.296875
20295.94921875
20819.697265625
21449.560546875
22165.91796875
22968.220703125
23876.58984375
24892.8359375
25986.876953125
27123.17578125
28278.078125
29430.123046875
30559.125
31664.6015625
32765.470703125
33868.30078125
34944.587890625
35942.828125
36810.40234375
37504.421875
38005.283203125
38333.80859375
38542.447265625
38680.75
38780.490234375
38871.892578125
38978.197265625
39067.966796875
39036.2109375
38772.36328125
38249.439453125
37525.576171875
36664.5703125
35685.10546875
34589.3828125
33404.765625
32172.482421875
30911.150390625
29614.880859375
28284.05859375
26942.361328125
25624.189453125
24358.580078125
23168.95703125
22078.119140625
21102.37890625
20238.20703125
19459.328125
18732.54296875
18037.20703125
17366.42578125
16713.400390625
16069.931640625
15444.900390625
14873.12890625
14393.767578125
14023.939453125
13758.603515625
13578.97265625
13438.27734375
13249.205078125
12924.28515625
12451.357421875
11918.63671875
11452.0390625
11129.978515625
10954.228515625
10876.24609375
10830.498046875
10755.123046875
10611.369140625
10401.16796875
10168.2578125
9979.771484375
9896.673828125
9943.234375
10093.34765625
10288.869140625
10473.470703125
10607.193359375
10661.419921875
10626.41015625
10530.392578125
10430.048828125
10371.029296875
10370.779296875
10436.2578125
10560.91015625
10689.455078125
10730.490234375
10647.857421875
10518.474609375
10458.34375
10505.078125
10611.125
10731.474609375
10861.724609375
10998.6640625
11132.88671875
11297.181640625
11558.693359375
11927.748046875
12321.921875
12658.64453125
12942.095703125
13214.33203125
13456.759765625
13596.60546875
13594.283203125
13474.2109375
13280.908203125
13056.4921875
12859.02734375
12748.947265625
12738.888671875
12786.921875
12847.453125
12902.677734375
12947.728515625
12987.328125
13056.833984375
13202.625
13413.9140625
13599.513671875
13659.72265625
13575.544921875
13424.86328125
13332.115234375
13401.263671875
13655.568359375
14015.482421875
14357.873046875
14619.556640625
14827.767578125
15023.337890625
15195.134765625
15321.046875
15437.560546875
15617.333984375
15887.06640625
16207.837890625
16530.73046875
16832.283203125
17096.529296875
17303.83984375
17448.765625
17539.578125
17574.322265625
17550.068359375
17504.134765625
17506.958984375
17590.591796875
17714.53515625
17831.296875
17960.6328125
18159.91015625
18432.482421875
18709.568359375
18933.109375
19123.740234375
19345.6875
19624.322265625
19925.8046875
20214.755859375
20506.828125
20853.064453125
21286.09765625
21797.4453125
22361.8828125
22964.107421875
23595.01171875
24237.78125
24873.01171875
25492.814453125
26098.9140625
26691.900390625
27274.501953125
27860.73828125
28464.951171875
29080.076171875
29681.849609375
30261.1640625
30843.61328125
31474.548828125
32194.166015625
33025.951171875
33969.880859375
34994.474609375
36045.21484375
37073.19140625
38055.109375
38989.1328125
39890.619140625
40801.078125
41777.939453125
42844.666015625
43950.1953125
44999.158203125
45930.70703125
46759.041015625
47537.91015625
48303.203125
49057.599609375
49791.3671875
50489.58203125
51109.322265625
51565.595703125
51768.18359375
51695.0625
51431.087890625
51114.85546875
50827.638671875
50532.884765625
50131.83203125
49574.005859375
48901.458984375
48189.76171875
47468.29296875
46709.623046875
45882.736328125
45000.103515625
44117.349609375
43299.1953125
42579.73828125
41935.67578125
41291.201171875
40563.060546875
39717.12890625
38787.01171875
37841.5859375
36940.009765625
36110.6796875
35347.685546875
34608.3203125
33827.24609375
32965.376953125
32059.76171875
31212.759765625
30515.017578125
29972.3984375
29502.330078125
28991.685546875
28362.009765625
27604.5546875
26777.234375
25967.5
25240.0
24605.580078125
24032.53515625
23479.513671875
22917.71484375
22336.8671875
21743.412109375
21148.515625
20552.525390625
19956.033203125
19399.95703125
18973.935546875
18747.55859375
18687.169921875
18665.513671875
18561.349609375
18330.318359375
17979.97265625
17518.650390625
16961.474609375
16364.3203125
15809.55078125
15349.58984375
14979.55078125
14662.1328125
14362.61328125
14064.9921875
13777.7578125
13527.814453125
13328.486328125
13145.1171875
12909.060546875
12578.775390625
12178.69921875
11768.708984375
11386.0
11033.88671875
10725.1796875
10511.3828125
10443.046875
10496.44140625
10559.587890625
10516.0234375
10348.55078125
10148.623046875
10018.796875
9976.751953125
9958.080078125
9894.1796875
9770.8671875
9621.236328125
9482.318359375
9361.8828125
9238.56640625
9093.33203125
8941.013671875
8819.771484375
8744.638671875
8689.8515625
8630.8125
8582.12890625
8567.375
8567.25
8535.59765625
8465.0703125
8399.54296875
8374.1796875
8378.8515625
8395.29296875
8434.35546875
8506.658203125
8578.513671875
8591.755859375
8523.2421875
8401.39453125
8265.546875
8128.39453125
7982.044921875
7828.865234375
7698.525390625
7628.578125
7618.263671875
7605.83203125
7516.9609375
7349.345703125
7191.421875
7140.71484375
7216.74609375
7365.267578125
7522.009765625
7645.05859375
7708.1953125
7710.62890625
7698.064453125
7737.80078125
7859.087890625
8039.32421875
8251.23046875
8488.62890625
8728.66015625
8902.591796875
8942.1328125
8846.521484375
8674.59375
8473.416015625
8245.3984375
7994.265625
7773.20703125
7656.93359375
7670.248046875
7768.517578125
7894.369140625
8033.0
8199.4375
8394.25
8603.609375
8837.4921875
9130.240234375
9488.28515625
9863.689453125
10199.3515625
10479.5703125
10713.701171875
10891.0078125
10985.572265625
10998.623046875
10966.125
10928.390625
10919.9375
10981.654296875
11142.95703125
11384.83203125
11656.83984375
11944.423828125
12286.41796875
12707.71484375
13166.318359375
13593.140625
13959.68359375
14279.61328125
14569.517578125
14847.794921875
15159.169921875
15554.314453125
16035.349609375
16548.669921875
17039.02734375
17488.443359375
17898.072265625
18260.634765625
18568.080078125
18828.869140625
19059.05078125
19265.408203125
19452.673828125
19639.919921875
19849.345703125
20072.900390625
20262.197265625
20364.205078125
20368.5859375
20314.607421875
20250.94140625
20197.20703125
20149.48828125
20108.107421875
20075.71484375
20028.34375
19917.927734375
19721.947265625
19472.576171875
19214.31640625
18945.00390625
18624.0234375
18232.34765625
17796.5234375
17354.240234375
16928.125
16544.4921875
16248.40625
16074.177734375
16012.15234375
16025.6484375
16096.20703125
16233.640625
16438.59375
16665.779296875
16829.314453125
16845.998046875
16683.4609375
16378.556640625
16011.212890625
15656.912109375
15362.361328125
15157.12109375
15063.80078125
15077.689453125
15146.84765625
15200.837890625
15211.701171875
15214.69921875
15258.17578125
15342.38671875
15423.263671875
15473.279296875
15518.392578125
15603.873046875
15737.80859375
15889.619140625
16042.4765625
16221.341796875
16453.234375
16717.603515625
16965.984375
17194.783203125
17474.658203125
17889.84375
18454.72265625
19101.3203125
19743.166015625
20337.98828125
20889.30078125
21404.818359375
21868.953125
22255.478515625
22556.359375
22791.935546875
22997.220703125
23204.04296875
23431.517578125
23681.09765625
23937.76953125
24187.603515625
24440.0
24717.71875
25008.146484375
25233.5390625
25296.392578125
25165.150390625
24903.0234375
24604.400390625
24312.77734375
24007.009765625
23652.05859375
23242.45703125
22796.337890625
22325.333984375
21825.365234375
21296.5
20760.130859375
20243.857421875
19747.400390625
19236.322265625
18682.5078125
18106.1875
17563.0703125
17090.275390625
16681.6640625
16321.037109375
16020.630859375
15810.642578125
15699.525390625
15660.810546875
15656.794921875
15661.169921875
15657.107421875
15627.42578125
15558.7421875
15454.875
15338.806640625
15236.4453125
15160.478515625
15116.0625
15119.287109375
15192.724609375
15331.140625
15486.4765625
15610.7734375
15711.48046875
15841.7578125
16035.494140625
16275.974609375
16529.4375
16773.32421875
16974.763671875
17079.7109375
17064.974609375
16987.888671875
16947.359375
16997.068359375
17123.17578125
17298.708984375
17521.0234375
17789.02734375
18078.669921875
18360.146484375
18620.416015625
18857.60546875
19075.26171875
19297.58203125
19569.984375
19922.67578125
20344.115234375
20808.046875
21315.458984375
21886.85546875
22517.45703125
23167.03515625
23805.939453125
24455.78515625
25165.3671875
25945.044921875
26738.3359375
27469.138671875
28113.05859375
28711.740234375
29322.37890625
29976.8671875
30698.669921875
31528.435546875
32497.16796875
33584.671875
34744.1484375
35971.30859375
37308.8125
38764.94921875
40265.494140625
41722.658203125
43136.84765625
44599.064453125
46197.990234375
47946.61328125
49787.724609375
51634.5078125
53397.076171875
54997.259765625
56381.462890625
57521.810546875
58406.71484375
59039.24609375
59443.2734375
59656.939453125
59711.880859375
59618.865234375
59367.2421875
58927.6328125
58257.732421875
57318.8359375
56092.169921875
54579.439453125
52800.009765625
50803.703125
48678.98046875
46521.333984375
44380.705078125
42251.12109375
40119.548828125
38013.94140625
35994.140625
34104.447265625
32346.443359375
30695.06640625
29133.1640625
27673.4375
26357.931640625
25241.1640625
24366.2265625
23740.1015625
23315.48046875
22995.70703125
22677.650390625
22312.49609375
21929.294921875
21592.255859375
21336.23046875
21148.736328125
21002.322265625
20879.580078125
20759.556640625
20600.05078125
20355.595703125
20018.26171875
19637.4609375
19297.125
19066.685546875
18962.98046875
18954.361328125
19000.94140625
19082.94140625
19182.08203125
19249.4609375
19223.412109375
19094.13671875
18934.921875
18848.14453125
18876.041015625
18968.52734375
19036.955078125
19037.298828125
19004.205078125
19004.87109375
19057.51171875
19101.638671875
19061.5625
18937.388671875
18815.2578125
18780.595703125
18835.119140625
18906.46875
18922.44921875
18861.181640625
18743.8671875
18604.68359375
18470.15234375
18349.0
18231.236328125
18102.580078125
17966.4765625
17851.560546875
17793.296875
17801.513671875
17839.904296875
17842.66015625
17766.560546875
17633.078125
17508.98828125
17438.373046875
17401.95703125
17349.787109375
17263.05859375
17171.40234375
17112.998046875
17087.439453125
17050.00390625
16954.859375
16811.283203125
16692.841796875
16673.365234375
16752.078125
16863.20703125
16963.22265625
17076.50390625
17236.55859375
17416.384765625
17554.478515625
17628.865234375
17660.45703125
17651.390625
17569.759765625
17405.974609375
17203.6015625
17014.107421875
16847.75390625
16686.392578125
16522.58203125
16371.07421875
16261.697265625
16231.63671875
16297.919921875
16419.291015625
16509.935546875
16515.810546875
16462.33984375
16409.439453125
16381.927734375
16369.220703125
16370.796875
16404.193359375
16476.255859375
16580.333984375
16718.177734375
16891.302734375
17070.791015625
17211.513671875
17306.994140625
17401.8359375
17537.666015625
17712.958984375
17910.93359375
18138.63671875
18409.650390625
18701.876953125
18963.5234375
19165.0390625
19330.05078125
19514.41015625
19766.810546875
20106.75390625
20520.080078125
20962.70703125
21376.666015625
21719.396484375
21987.85546875
22215.322265625
22441.86328125
22685.6328125
22941.2109375
23200.560546875
23466.634765625
23744.1328125
24027.3046875
24307.474609375
24589.765625
24895.173828125
25250.775390625
25685.546875
26225.482421875
26872.80859375
27590.373046875
28327.734375
29072.572265625
29864.259765625
30750.703125
31744.3203125
32823.509765625
33954.779296875
35097.134765625
36203.08203125
37242.76953125
38225.0078125
39174.923828125
40091.232421875
40942.318359375
41703.84375
42381.794921875
42994.724609375
43549.455078125
44038.8203125
44447.31640625
44752.921875
44942.322265625
45038.255859375
45096.556640625
45153.958984375
45180.595703125
45100.798828125
44865.337890625
44495.935546875
44059.33984375
43605.888671875
43132.708984375
42597.478515625
41965.599609375
41249.484375
40502.5
39771.64453125
39062.90234375
38364.173828125
37696.30859375
37119.36328125
36678.796875
36359.44921875
36104.427734375
35868.751953125
35640.693359375
35420.078125
35197.822265625
34961.630859375
34707.765625
34438.3125
34150.865234375
33834.015625
33471.447265625
33055.4140625
32604.265625
32161.810546875
31765.025390625
31411.283203125
31069.642578125
30723.421875
30383.3515625
30056.27734375
29728.189453125
29398.13671875
29109.77734375
28918.5546875
28828.466796875
28783.265625
28720.84375
28614.919921875
28460.95703125
28249.822265625
27978.435546875
27678.00390625
27411.8515625
27238.248046875
27174.701171875
27192.134765625
27239.5
27280.666015625
27315.26171875
27363.654296875
27432.3203125
27500.501953125
27541.763671875
27548.474609375
27530.171875
27498.005859375
27459.58984375
27421.51953125
27386.48046875
27351.8359375
27319.580078125
27303.439453125
27316.859375
27357.05078125
27410.025390625
27468.095703125
27532.46484375
27602.11328125
27674.03515625
27755.19140625
27858.630859375
27979.7734375
28087.55078125
28151.1171875
28172.44140625
28184.275390625
28217.298828125
28275.78515625
28344.005859375
28407.955078125
28468.05859375
28537.8828125
28637.703125
28787.068359375
28994.87890625
29251.763671875
29534.517578125
29819.990234375
30091.255859375
30329.560546875
30511.77734375
30630.32421875
30714.439453125
30815.875
30964.888671875
31147.43359375
31330.345703125
31498.525390625
31658.427734375
31814.669921875
31957.875
32073.669921875
32153.279296875
32198.267578125
32227.26171875
32277.26953125
32384.763671875
32560.1875
32787.0546875
33044.6640625
33320.416015625
33599.533203125
33858.32421875
34076.8203125
34250.033203125
34380.9453125
34472.7578125
34537.7421875
34604.98828125
34704.373046875
34841.5234375
34995.7265625
35141.111328125
35261.998046875
35348.390625
35387.072265625
35364.708984375
35279.5
35149.71484375
35013.1640625
34916.83203125
34898.474609375
34968.91015625
35108.298828125
35281.869140625
35463.90625
35649.490234375
35844.02734375
36044.220703125
36235.08203125
36407.34375
36570.83203125
36744.095703125
36936.181640625
37148.251953125
37388.802734375
37670.857421875
37989.150390625
38315.171875
38628.115234375
38943.712890625
39297.84375
39701.673828125
40125.75390625
40534.294921875
40928.09765625
41345.453125
41820.9375
42348.791015625
42890.1796875
43414.251953125
43927.21875
44460.287109375
45035.193359375
45646.06640625
46269.4140625
46882.96484375
47476.396484375
48052.36328125
48616.9921875
49161.65625
49656.583984375
50075.064453125
50425.095703125
50742.6328125
51048.5
51326.296875
51550.31640625
51719.232421875
51848.517578125
51942.98828125
51995.546875
52004.822265625
51972.486328125
51883.8046875
51710.59375
51439.03125
51082.666015625
50666.65625
50214.046875
49752.0390625
49315.43359375
48929.30859375
48590.818359375
48275.123046875
47959.759765625
47644.75390625
47355.25
47125.921875
46976.94140625
46902.677734375
46885.8359375
46918.7578125
47004.17578125
47139.71484375
47313.546875
47514.71875
47736.51171875
47970.17578125
48209.4921875
48464.587890625
48757.697265625
49099.7109375
49482.18359375
49895.953125
50341.06640625
50806.81640625
51254.013671875
51632.880859375
51917.095703125
52114.96875
52255.29296875
52370.576171875
52484.69140625
52601.8203125
52705.76171875
52774.56640625
52792.568359375
52746.294921875
52620.318359375
52408.44140625
52123.634765625
51788.271484375
51420.546875
51038.001953125
50664.1796875
50316.626953125
49991.369140625
49671.73828125
49351.859375
49044.841796875
48775.095703125
48572.4609375
48462.419921875
48441.349609375
48464.337890625
48478.470703125
48472.734375
48481.68359375
48541.169921875
48659.525390625
48833.34375
49065.361328125
49352.09375
49672.908203125
50012.21875
50384.119140625
50816.328125
51311.197265625
51835.3984375
52346.3984375
52816.953125
53233.5078125
53583.62890625
53853.521484375
54036.73046875
54143.126953125
54198.291015625
54228.888671875
54242.693359375
54222.923828125
54145.78125
54004.89453125
53819.4453125
53621.318359375
53434.212890625
53259.197265625
53075.8828125
52859.109375
52597.197265625
52295.232421875
51966.095703125
51626.53125
51300.048828125
51010.044921875
50762.091796875
50539.509765625
50322.33203125
50105.666015625
49897.078125
49707.19921875
49551.314453125
49448.685546875
49403.115234375
49385.052734375
49346.341796875
49257.23046875
49125.26953125
48981.96875
48859.83203125
48777.998046875
48734.650390625
48707.552734375
48670.2109375
48612.65625
48543.1328125
48471.451171875
48400.6484375
48336.052734375
48289.912109375
48269.501953125
48268.138671875
48274.58984375
48284.453125
48295.685546875
48301.978515625
48303.453125
48320.064453125
48378.9375
48483.564453125
48605.529296875
48713.4765625
48803.845703125
48895.828125
49001.27734375
49110.326171875
49207.107421875
49289.716796875
49369.4453125
49457.83203125
49563.224609375
49696.576171875
49868.509765625
50075.96484375
50298.115234375
50510.890625
50702.078125
50869.361328125
51011.115234375
51130.021484375
51245.595703125
51392.265625
51596.5234375
51856.08984375
52144.39453125
52435.265625
52721.77734375
53011.97265625
53310.05078125
53606.232421875
53886.607421875
54148.91015625
54402.755859375
54654.92578125
54901.34765625
55135.15234375
55353.685546875
55551.080078125
55712.25
55827.568359375
55913.875
56010.544921875
56151.19140625
56345.328125
56588.306640625
56877.94921875
57212.826171875
57579.619140625
57953.20703125
58312.8046875
58655.67578125
58994.439453125
59342.8046875
59703.75
60069.2734375
60429.212890625
60778.451171875
61115.369140625
61436.513671875
61736.37109375
62011.38671875
62260.90234375
62485.41796875
62688.67578125
62880.912109375
63073.80078125
63269.828125
63461.751953125
63646.193359375
63834.373046875
64045.130859375
64287.39453125
64549.443359375
64801.740234375
65008.61328125
65142.2109375
65192.177734375
65165.55859375
65079.123046875
64952.36328125
64803.640625
64645.220703125
64479.001953125
64300.744140625
64109.787109375
63910.359375
63702.8125
63481.515625
63246.646484375
63012.21484375
62795.017578125
62597.9765625
62410.365234375
62222.2421875
62031.6796875
61838.072265625
61635.263671875
61414.66015625
61172.767578125
60914.8125
60653.009765625
60401.21875
60168.671875
59958.275390625
59772.15234375
59618.29296875
59510.349609375
59461.00390625
59474.345703125
59539.763671875
59630.953125
59716.82421875
59781.240234375
59832.56640625
59890.544921875
59965.65625
60055.765625
60159.763671875
60285.7578125
60443.142578125
60632.048828125
60843.22265625
61064.0390625
61281.67578125
61484.013671875
61662.34375
61814.5234375
61945.39453125
62064.29296875
62180.431640625
62297.5546875
62412.916015625
62523.515625
62632.201171875
62744.2265625
62858.697265625
62968.83203125
63072.56640625
63179.19140625
63302.861328125
63451.08203125
63619.736328125
63795.416015625
63960.638671875
64100.572265625
64209.265625
64290.171875
64350.5078125
64396.53515625
64433.765625
64467.57421875
64501.064453125
64534.951171875
64572.06640625
64619.626953125
64683.3125
64759.5546875
64836.443359375
64902.96875
64956.662109375
65003.248046875
65050.953125
65105.017578125
65165.89453125
65231.671875
65302.482421875
65382.859375
65479.669921875
65597.3828125
65735.021484375
65887.6328125
66051.37890625
66227.24609375
66418.39453125
66623.107421875
66831.814453125
67032.740234375
67219.78125
67394.427734375
67563.16796875
67736.009765625
67924.498046875
68134.75
68360.65234375
68587.57421875
68804.4375
69010.05859375
69207.69140625
69397.671875
69577.908203125
69748.849609375
69914.849609375
70080.712890625
70247.09765625
70408.169921875
70554.755859375
70683.50390625
70803.564453125
70930.474609375
71071.779296875
71222.09765625
71374.189453125
71530.87890625
71702.271484375
71893.83203125
72101.623046875
72318.369140625
72539.826171875
72764.236328125
72988.501953125
73207.181640625
73415.09375
73610.013671875
73792.05859375
73959.896484375
74108.005859375
74228.76953125
74317.349609375
74374.23828125
74404.75
74417.8984375
74424.119140625
74430.37890625
74437.2421875
74443.09765625
74450.21875
74462.8359375
74479.990234375
74495.47265625
74505.962890625
74514.654296875
74525.998046875
74542.4296875
74568.646484375
74613.45703125
74683.30859375
74777.765625
74894.466796875
75033.900390625
75195.130859375
75371.33203125
75554.986328125
75744.318359375
75939.291015625
76134.294921875
76321.01171875
76497.1875
76667.294921875
76835.662109375
77004.1015625
77174.984375
77350.955078125
77531.263671875
77712.478515625
77891.890625
78065.484375
78223.669921875
78355.396484375
78458.0390625
78539.1328125
78607.58203125
78667.248046875
78719.521484375
78767.234375
78814.109375
78863.576171875
78919.41796875
78984.505859375
79057.873046875
79135.8671875
79217.220703125
79304.7890625
79402.525390625
79513.599609375
79640.623046875
79783.099609375
79933.51953125
80079.75
80213.216796875
80333.173828125
80443.451171875
80548.49609375
80652.4375
80757.7890625
80863.685546875
80967.947265625
81070.86328125
81173.861328125
81275.177734375
81371.255859375
81462.119140625
81550.056640625
81632.275390625
81700.771484375
81751.923828125
81791.64453125
81828.421875
81865.185546875
81900.251953125
81932.056640625
81959.982421875
81983.84765625
82005.49609375
82028.3515625
82053.5390625
82079.416015625
82106.384765625
82137.96484375
82174.875
82212.34765625
82246.548828125
82280.1875
82318.521484375
82363.306640625
82414.287109375
82473.4765625
82543.732421875
82625.001953125
82715.390625
82814.15625
82920.861328125
83033.583984375
83150.810546875
83273.185546875
83400.91796875
83531.58984375
83662.779296875
83794.240234375
83925.3203125
84053.400390625
84177.71875
84301.26953125
84425.73046875
84547.96484375
84665.603515625
84782.634765625
84904.623046875
85030.7421875
85155.32421875
85275.16796875
85390.34375
85499.595703125
85600.4296875
85693.525390625
85782.548828125
85869.583984375
85953.927734375
86034.390625
86109.373046875
86176.193359375
86234.53515625
86289.55859375
86347.521484375
86409.203125
86471.369140625
86533.318359375
86597.39453125
86664.005859375
86730.998046875
86797.80859375
86865.9140625
86935.21875
87004.083984375
87072.599609375
87141.84765625
87210.455078125
87276.34375
87341.732421875
87411.7421875
87487.712890625
87565.99609375
87643.283203125
87718.828125
87791.544921875
87860.01171875
87926.248046875
87995.001953125
88068.25
88144.259765625
88222.404296875
88304.4296875
88390.373046875
88478.099609375
88567.998046875
88663.5078125
88765.42578125
88869.904296875
88973.662109375
89077.03125
89180.515625
89282.77734375
89383.8515625
89486.228515625
89590.7890625
89695.583984375
89800.248046875
89907.560546875
90018.634765625
90130.845703125
90242.681640625
90356.5078125
90474.0078125
90592.767578125
90710.05078125
90826.3125
90942.43359375
91057.275390625
91170.876953125
91286.611328125
91407.037109375
91530.65625
91655.400390625
91782.1171875
91911.74609375
92042.3984375
92172.33984375
92302.8671875
92435.296875
92567.9765625
92699.3125
92830.779296875
92964.021484375
93098.015625
93232.18359375
93369.16015625
93510.974609375
93655.35546875
93799.400390625
93944.19921875
94092.3203125
94243.32421875
94395.529296875
94549.701171875
94707.142578125
94866.431640625
95025.833984375
95186.87109375
95351.765625
95519.521484375
95688.30859375
95859.408203125
96034.921875
96213.5625
96392.744140625
96572.802734375
96755.001953125
96937.3359375
97116.650390625
97293.216796875
97468.853515625
97642.052734375
97809.4765625
97970.779296875
98127.283203125
98277.052734375
98415.857421875
98542.06640625
98656.041015625
98755.630859375
98836.974609375
98899.328125
98944.546875
98972.220703125
98979.57421875
98965.62109375
98930.896484375
98873.478515625
98789.943359375
98680.23046875
98547.30859375
98392.37890625
98214.931640625
98017.5390625
97805.912109375
97584.087890625
97354.087890625
97120.41796875
96890.048828125
96667.19921875
96452.533203125
96247.958984375
96057.69140625
95883.81640625
95725.28515625
95582.205078125
95456.75
95349.099609375
95256.96875
95180.2421875
95121.669921875
95081.8359375
95057.77734375
95047.748046875
95052.826171875
95072.482421875
95103.076171875
95142.447265625
95191.728515625
95250.8984375
95316.7109375
95386.76953125
95461.412109375
95539.8125
95618.576171875
95696.29296875
95775.34375
95857.029296875
95939.009765625
96019.701171875
96100.958984375
96184.0
96266.759765625
96347.9453125
96429.681640625
96513.4296875
96597.109375
96679.1328125
96761.427734375
96845.541015625
96929.494140625
97011.5625
97093.56640625
97177.216796875
97260.732421875
97342.3828125
97423.931640625
97507.162109375
97590.3203125
97671.494140625
97752.29296875
97834.58203125
97916.71875
97996.744140625
98076.2578125
98157.3359375
98238.537109375
98317.8515625
98396.74609375
98477.33984375
98558.216796875
98637.1328125
98715.28515625
98794.767578125
98874.294921875
98951.708984375
99028.322265625
99106.501953125
99185.125
99261.849609375
99337.744140625
99415.25
99493.41796875
99569.8125
99645.32421875
99722.5234375
99800.76171875
99877.517578125
99953.146484375
100029.720703125
100106.4609375
100181.0078125
100254.056640625
100328.181640625
100403.126953125
100476.80078125
100549.845703125
100624.517578125
100700.0
100773.583984375
100845.70703125
100919.078125
100993.513671875
101066.501953125
101138.265625
101211.3203125
101285.359375
101357.6171875
101428.119140625
101499.658203125
101572.583984375
101644.46875
101715.0
101786.357421875
101858.47265625
101928.916015625
101997.80078125
102067.97265625
102139.986328125
102211.697265625
102283.26171875
102357.27734375
102433.376953125
102507.81640625
102579.556640625
102651.658203125
102725.58203125
102799.11328125
102871.359375
102944.619140625
103019.595703125
103093.509765625
103164.908203125
103235.71484375
103306.916015625
103376.91015625
103445.9765625
103517.560546875
103592.7421875
103667.98828125
103740.609375
103812.0703125
103883.6953125
103953.830078125
104022.033203125
104091.6875
104165.39453125
104241.65625
104318.83984375
104398.20703125
104480.09765625
104561.12109375
104638.603515625
104714.373046875
104791.130859375
104868.427734375
104945.220703125
105022.9140625
105102.853515625
105184.060546875
105266.208984375
105351.201171875
105438.8828125
105525.001953125
105606.708984375
105686.62890625
105768.240234375
105850.96875
105933.169921875
106015.919921875
106099.85546875
106182.109375
106260.947265625
106340.16796875
106424.119140625
106511.115234375
106596.41015625
106679.115234375
106761.494140625
106843.673828125
106923.845703125
107002.150390625
107080.19140625
107158.3828125
107237.423828125
107320.078125
107407.169921875
107493.900390625
107574.62109375
107649.865234375
107724.751953125
107802.26953125
107881.96484375
107963.05859375
108044.353515625
108122.951171875
108197.61328125
108272.11328125
108351.328125
108435.583984375
108522.51171875
108611.841796875
108703.7734375
108795.330078125
108883.712890625
108971.421875
109062.564453125
109155.927734375
109247.60546875
109339.0390625
109436.291015625
109542.111328125
109654.697265625
109773.501953125
109899.537109375
110029.82421875
110158.2578125
110283.41015625
110409.943359375
110540.927734375
110673.74609375
110804.76171875
110933.248046875
111059.21875
111181.6875
111300.28515625
111415.04296875
111524.216796875
111626.37890625
111724.48046875
111823.28515625
111922.962890625
112020.306640625
112116.177734375
112215.79296875
112320.630859375
112425.521484375
112525.0234375
112617.37890625
112701.125
112773.771484375
112836.169921875
112893.158203125
112947.943359375
113000.34375
113051.7890625
113106.33984375
113164.6875
113222.630859375
113278.08984375
113334.591796875
113395.486328125
113460.216796875
113529.2890625
113607.52734375
113698.65234375
113801.150390625
113912.87109375
114035.33984375
114170.291015625
114316.4609375
114473.291015625
114643.302734375
114826.826171875
115018.466796875
115212.744140625
115409.7109375
115611.623046875
115818.068359375
116027.66796875
116239.740234375
116449.87109375
116648.572265625
116829.998046875
116998.841796875
117163.328125
117323.763671875
117472.66796875
117604.001953125
117718.423828125
117822.15625
117924.23828125
118030.876953125
118137.283203125
118228.083984375
118291.177734375
118328.951171875
118351.66796875
118363.7578125
118363.1484375
118351.17578125
118335.173828125
118321.07421875
118309.17578125
118297.37890625
118283.765625
118266.583984375
118247.205078125
118233.767578125
118237.5390625
118264.9375
118315.58203125
118386.4921875
118473.76953125
118571.5546875
118675.119140625
118785.78515625
118909.142578125
119048.91796875
119206.83203125
119387.6171875
119598.39453125
119841.822265625
120114.193359375
120411.677734375
120734.421875
121082.5078125
121450.779296875
121830.18359375
122213.80078125
122601.328125
122997.796875
123406.17578125
123820.0625
124226.701171875
124619.84765625
125006.171875
125393.783203125
125775.431640625
126127.515625
126425.5546875
126658.62109375
126832.0234375
126962.015625
127067.392578125
127160.451171875
127243.587890625
127315.158203125
127375.71875
127424.9609375
127455.908203125
127458.77734375
127430.46875
127376.064453125
127302.8828125
127218.884765625
127135.7578125
127066.689453125
127019.8515625
126998.05078125
127003.384765625
127036.359375
127091.7578125
127163.220703125
127253.216796875
127371.896484375
127524.39453125
127704.806640625
127903.712890625
128115.376953125
128335.666015625
128559.16796875
128781.7578125
129002.388671875
129220.958984375
129438.4765625
129659.6328125
129889.91796875
130129.060546875
130372.232421875
130618.333984375
130872.447265625
131141.029296875
131431.080078125
131752.251953125
132109.48046875
132491.576171875
132877.22265625
133256.66015625
133639.572265625
134037.572265625
134447.451171875
134856.568359375
135256.578125
135645.625
136024.4296875
136396.888671875
136768.060546875
137134.9296875
137485.560546875
137814.27734375
138131.193359375
138448.748046875
138765.146484375
139070.1875
139361.9375
139646.330078125
139923.041015625
140183.349609375
140423.330078125
140650.93359375
140878.64453125
141115.361328125
141365.91015625
141631.982421875
141910.771484375
142195.095703125
142475.01171875
142738.908203125
142977.76171875
143192.412109375
143391.64453125
143576.8125
143732.162109375
143837.435546875
143887.216796875
143891.1484375
143858.95703125
143794.009765625
143698.86328125
143576.28125
143423.384765625
143233.40234375
143005.734375
142749.115234375
142475.69921875
142199.19921875
141937.873046875
141708.779296875
141514.58984375
141341.888671875
141175.48046875
141010.154296875
140848.646484375
140696.25
140560.896484375
140452.029296875
140374.125
140323.8046875
140294.96484375
140282.646484375
140280.435546875
140279.73828125
140276.283203125
140275.052734375
140285.1484375
140309.64453125
140341.484375
140370.046875
140393.46484375
140423.46484375
140471.35546875
140524.853515625
140545.099609375
140494.900390625
140367.669921875
140183.271484375
139962.56640625
139717.234375
139458.96875
139201.427734375
138950.8125
138708.287109375
138484.681640625
138298.1796875
138151.5859375
138026.25390625
137908.478515625
137811.45703125
137761.810546875
137775.013671875
137855.93359375
138014.267578125
138262.392578125
138597.646484375
138996.49609375
139425.609375
139852.453125
140250.62890625
140607.30859375
140925.599609375
141210.55078125
141453.162109375
141637.41015625
141763.609375
141855.70703125
141944.0859375
142050.669921875
142193.783203125
142394.97265625
142666.1875
142988.0625
143309.0390625
143574.5625
143761.46484375
143884.890625
143973.150390625
144040.927734375
144091.9296875
144143.154296875
144232.896484375
144396.943359375
144642.833984375
144954.76953125
145318.6953125
145732.775390625
146194.837890625
146689.9375
147193.88671875
147684.0703125
148144.96875
148568.353515625
148952.154296875
149298.8125
149614.42578125
149909.4609375
150196.08984375
150479.150390625
150749.908203125
150993.15234375
151201.90234375
151383.748046875
151553.78515625
151723.185546875
151892.791015625
152055.58203125
152208.5703125
152365.412109375
152552.51953125
152784.8203125
153044.908203125
153290.62890625
153483.3125
153606.783203125
153664.994140625
153671.73828125
153644.353515625
153598.8828125
153544.748046875
153483.80859375
153413.916015625
153331.51171875
153233.9296875
153124.75390625
153015.337890625
152914.12890625
152813.564453125
152692.58203125
152532.849609375
152329.8203125
152092.70703125
151844.103515625
151619.30859375
151452.81640625
151356.447265625
151314.037109375
151300.0703125
151297.5390625
151296.421875
151287.87890625
151273.654296875
151279.32421875
151347.533203125
151514.0234375
151790.8984375
152167.1328125
152615.033203125
153095.720703125
153570.7890625
154020.822265625
154454.0078125
154891.67578125
155342.71875
155792.873046875
156217.70703125
156601.412109375
156940.865234375
157236.796875
157487.921875
157691.265625
157837.41796875
157901.494140625
157849.26953125
157664.341796875
157368.380859375
157006.515625
156611.99609375
156189.572265625
155730.1171875
155232.48046875
154711.83203125
154197.703125
153726.9609375
153326.830078125
152993.72265625
152690.96875
152374.310546875
152019.96484375
151626.884765625
151198.5625
150731.91796875
150224.69140625
149686.984375
149142.083984375
148618.568359375
148143.630859375
147740.806640625
147428.494140625
147218.740234375
147120.44921875
147145.873046875
147309.44140625
147613.880859375
148039.759765625
148557.763671875
149152.78125
149827.376953125
150581.486328125
151404.939453125
152299.93359375
153294.8671875
154414.333984375
155638.484375
156910.490234375
158185.337890625
159457.732421875
160745.923828125
162071.52734375
163460.63671875
164938.8671875
166502.12890625
168097.43359375
169646.82421875
171092.673828125
172422.658203125
173666.375
174876.833984375
176100.01953125
177341.126953125
178554.921875
179668.779296875
180606.25
181287.845703125
181633.9609375
181594.876953125
181178.697265625
180435.57421875
179415.037109375
178148.53515625
176666.6796875
175014.033203125
173241.884765625
171396.072265625
169511.77734375
167607.619140625
165681.271484375
163721.5546875
161733.359375
159751.0390625
157828.9765625
156020.912109375
154361.421875
152858.232421875
151504.740234375
150305.90625
149285.626953125
148459.06640625
147804.087890625
147273.873046875
146836.1953125
146488.962890625
146240.341796875
146087.513671875
146014.333984375
145996.54296875
146008.759765625
146037.962890625
146088.759765625
146163.201171875
146240.2265625
146294.0234375
146331.546875
146389.08203125
146485.865234375
146601.064453125
146702.92578125
146777.673828125
146816.966796875
146799.376953125
146706.46484375
146546.349609375
146343.39453125
146113.310546875
145864.298828125
145612.5
145374.9453125
145148.900390625
144914.298828125
144656.330078125
144373.890625
144069.392578125
143744.81640625
143407.5390625
143067.890625
142730.61328125
142398.2578125
142080.853515625
141791.787109375
141536.599609375
141316.51171875
141138.69921875
141008.818359375
140915.34375
140837.30859375
140768.654296875
140719.119140625
140687.869140625
140652.611328125
140591.66015625
140501.091796875
140378.423828125
140201.076171875
139936.869140625
139574.27734375
139134.77734375
138660.982421875
138202.6875
137808.2734375
137508.87890625
137296.28515625
137118.330078125
136907.826171875
136627.4921875
136294.2265625
135962.984375
135686.369140625
135483.9296875
135339.20703125
135216.751953125
135085.486328125
134941.095703125
134814.478515625
134750.4375
134769.314453125
134854.85546875
134984.40234375
135157.134765625
135377.8359375
135626.537109375
135871.62890625
136111.94921875
136376.08203125
136668.201171875
136938.71875
137128.25
137226.154296875
137267.224609375
137283.654296875
137282.974609375
137265.29296875
137234.9453125
137192.4609375
137138.638671875
137095.609375
137105.341796875
137194.564453125
137353.427734375
137560.5625
137817.73046875
138144.76171875
138547.587890625
139007.287109375
139496.1796875
139986.955078125
140448.205078125
140857.373046875
141232.720703125
141634.28515625
142108.447265625
142634.236328125
143144.302734375
143599.939453125
144023.724609375
144449.1640625
144859.91015625
145201.611328125
145445.689453125
145617.74609375
145761.220703125
145893.671875
146006.919921875
146092.427734375
146150.556640625
146183.515625
146196.953125
146211.5625
146265.103515625
146399.66015625
146646.6171875
147017.33984375
147501.912109375
148081.3125
148746.947265625
149501.869140625
150333.8203125
151195.91796875
152033.26953125
152830.67578125
153617.40625
154419.25390625
155222.453125
155996.32421875
156738.61328125
157484.7109375
158283.59765625
159182.1015625
160221.1015625
161415.296875
162727.37890625
164084.94921875
165442.693359375
166824.2578125
168298.115234375
169922.154296875
171712.109375
173636.298828125
175616.564453125
177550.60546875
179370.30859375
181085.41796875
182746.400390625
184356.140625
185838.97265625
187107.248046875
188138.40625
188970.92578125
189642.794921875
190157.82421875
190503.220703125
190673.677734375
190676.259765625
190533.822265625
190293.169921875
190015.96484375
189750.564453125
189517.625
189326.671875
189196.58984375
189149.619140625
189186.828125
189274.724609375
189355.953125
189374.38671875
189299.52734375
189139.2265625
188934.697265625
188738.126953125
188580.998046875
188449.625
188289.1875
188042.154296875
187689.22265625
187245.712890625
186713.404296875
186049.263671875
185197.173828125
184146.845703125
182949.79296875
181682.943359375
180410.90625
179176.283203125
177998.4140625
176866.783203125
175747.169921875
174607.86328125
173441.419921875
172265.376953125
171114.3359375
170031.296875
169048.533203125
168166.306640625
167360.521484375
166619.896484375
165967.056640625
165436.087890625
165039.701171875
164767.76171875
164609.0546875
164561.79296875
164624.98828125
164787.876953125
165030.2265625
165338.271484375
165730.6640625
166263.71484375
166986.498046875
167881.205078125
168872.59375
169918.681640625
171072.234375
172412.9140625
173909.529296875
175374.9296875
176582.537109375
177440.638671875
178068.154296875
178716.955078125
179619.44140625
180890.310546875
182547.166015625
184591.3984375
187031.0390625
189809.16796875
192731.37890625
195488.46484375
197743.9609375
199191.6171875
199576.064453125
198751.978515625
196783.41796875
193969.5234375
190724.509765625
187401.66015625
184210.197265625
181255.423828125
178605.044921875
176300.8125
174337.935546875
172673.06640625
171261.96875
170073.255859375
169058.306640625
168129.306640625
167196.333984375
166229.109375
165262.05859375
164334.423828125
163450.154296875
162610.234375
161856.439453125
161249.439453125
160812.44921875
160529.533203125
160405.0078125
160505.013671875
160939.162109375
161812.513671875
163171.390625
164946.212890625
166944.453125
168960.81640625
170939.185546875
173002.25
175290.10546875
177797.333984375
180403.66796875
183012.28125
185548.265625
187792.87109375
189323.66015625
189740.572265625
188974.78125
187343.33203125
185330.0625
183388.421875
181926.078125
181283.732421875
181536.34765625
182324.697265625
183038.767578125
183244.40234375
182873.037109375
181995.4140625
180584.556640625
178652.24609375
176508.78125
174616.943359375
173074.26171875
171368.349609375
168789.1328125
165076.88671875
160621.423828125
156093.9140625
151985.08203125
148464.068359375
145520.6953125
143125.201171875
141268.595703125
139934.1953125
139084.513671875
138673.51171875
138639.224609375
138864.482421875
139170.673828125
139402.349609375
139535.822265625
139680.611328125
139973.08203125
140503.216796875
141326.7578125
142441.703125
143680.63671875
144699.455078125
145201.06640625
145197.92578125
144999.939453125
144942.271484375
145174.97265625
145688.287109375
146417.6171875
147258.03515625
148053.125
148674.234375
149121.470703125
149505.28125
149928.60546875
150416.919921875
150956.439453125
151557.49609375
152255.837890625
153066.408203125
153964.36328125
154925.1640625
155971.041015625
157159.380859375
158541.5
160177.123046875
162175.666015625
164610.427734375
167297.291015625
169718.205078125
171314.375
171917.134765625
171853.080078125
171646.265625
171706.427734375
172267.28515625
173395.474609375
174881.333984375
176211.400390625
176864.419921875
176713.509765625
176082.28125
175394.126953125
174808.556640625
174160.740234375
173143.640625
171526.744140625
169302.6328125
166712.607421875
164127.02734375
161865.326171875
160094.45703125
158814.38671875
157842.0625
156824.97265625
155402.599609375
153445.193359375
151114.267578125
148671.298828125
146278.671875
144003.04296875
141919.064453125
140118.44140625
138641.767578125
137467.41796875
136557.33984375
135868.591796875
135340.400390625
134925.28515625
134629.490234375
134481.037109375
134463.1015625
134514.900390625
134587.904296875
134662.740234375
134724.19921875
134769.06640625
134836.830078125
134982.5234375
135207.25
135452.13671875
135668.8203125
135861.896484375
136060.296875
136293.27734375
136609.224609375
137070.46875
137696.154296875
138438.533203125
139244.03515625
140112.912109375
141069.771484375
142101.322265625
143166.57421875
144264.123046875
145453.05078125
146797.3984375
148306.6953125
149932.099609375
151603.58203125
153268.908203125
154913.98046875
156555.626953125
158212.556640625
159886.509765625
161577.744140625
163307.13671875
165097.6796875
166924.779296875
168700.81640625
170328.607421875
171774.43359375
173082.046875
174311.1953125
175467.6484375
176502.716796875
177381.091796875
178130.693359375
178804.06640625
179394.09375
179816.865234375
179996.158203125
179949.001953125
179763.814453125
179497.833984375
179118.5546875
178551.2265625
177768.48828125
176828.974609375
175844.88671875
174921.048828125
174107.65234375
173388.31640625
172711.931640625
172051.240234375
171439.791015625
170950.64453125
170638.8515625
170507.51171875
170526.4453125
170674.29296875
170958.564453125
171399.87109375
172000.240234375
172724.06640625
173511.927734375
174326.576171875
175197.533203125
176215.26171875
177465.28125
178961.326171875
180649.966796875
182484.630859375
184487.7265625
186735.380859375
189288.982421875
192147.3203125
195251.58203125
198513.208984375
201831.119140625
205102.828125
208247.76171875
211236.86328125
214104.697265625
216933.138671875
219817.724609375
222831.783203125
225994.4375
229246.12109375
232445.017578125
235401.451171875
237945.79296875
239990.34765625
241540.462890625
242656.134765625
243416.177734375
243925.37890625
244340.0390625
244853.755859375
245629.994140625
246733.4140625
248118.427734375
249683.3046875
251353.427734375
253148.7421875
255202.544921875
257720.318359375
260900.8515625
264868.947265625
269657.28515625
275228.40625
281494.19140625
288307.05859375
295447.65234375
302661.01953125
309755.3359375
316700.580078125
323635.390625
330761.634765625
338209.748046875
345970.798828125
353902.52734375
361751.330078125
369168.859375
375756.736328125
381145.130859375
385055.87109375
387328.59375
387957.369140625
387157.890625
385376.673828125
383142.63671875
380809.662109375
378371.310546875
375479.71484375
371640.341796875
366459.916015625
359837.552734375
352030.396484375
343567.642578125
335058.994140625
327007.0078125
319709.69921875
313253.171875
307549.193359375
302398.150390625
297577.587890625
292931.365234375
288416.88671875
284093.994140625
280073.513671875
276455.95703125
273294.392578125
270604.59375
268399.669921875
266690.9140625
265443.123046875
264552.8359375
263899.23046875
263407.595703125
263038.58203125
262732.80859375
262416.359375
262071.55078125
261755.71875
261515.236328125
261297.88671875
260965.876953125
260364.873046875
259354.77734375
257815.447265625
255693.3046875
253056.580078125
250065.896484375
246872.630859375
243561.85546875
240185.6796875
236807.0078125
233493.220703125
230302.697265625
227304.919921875
224590.28515625
222232.455078125
220258.90625
218689.962890625
217600.611328125
217114.791015625
217330.115234375
218252.916015625
219795.298828125
221817.869140625
224178.794921875
226754.490234375
229413.90234375
231984.79296875
234292.8046875
236278.98046875
238069.9453125
239892.720703125
241909.611328125
244140.833984375
246502.072265625
248831.216796875
250851.466796875
252183.029296875
252487.07421875
251635.35546875
249742.025390625
247053.96484375
243834.923828125
240324.767578125
236733.880859375
233218.609375
229847.71875
226592.265625
223345.21875
219965.4296875
216340.203125
212440.080078125
208328.267578125
204124.65234375
199966.61328125
195991.748046875
192319.7578125
189014.033203125
186056.1875
183379.609375
180943.6796875
178771.271484375
176909.326171875
175367.96875
174119.75
173154.126953125
172499.208984375
172167.173828125
172097.390625
172190.111328125
172403.37890625
172792.708984375
173443.3203125
174380.830078125
175560.255859375
176920.333984375
178419.849609375
180026.896484375
181706.1796875
183435.70703125
185225.224609375
187102.26171875
189078.32421875
191132.642578125
193224.748046875
195314.853515625
197373.837890625
199387.466796875
201362.87890625
203325.908203125
205295.431640625
207254.7890625
209161.130859375
210988.802734375
212742.576171875
214404.609375
215879.775390625
217027.626953125
217759.369140625
218088.66015625
218094.984375
217879.044921875
217572.025390625
217344.05078125
217344.044921875
217617.93359375
218102.162109375
218692.109375
219298.330078125
219853.109375
220312.646484375
220681.91015625
221024.255859375
221427.724609375
221959.998046875
222650.763671875
223495.44921875
224458.927734375
225482.10546875
226501.78515625
227475.41015625
228395.67578125
229291.20703125
230215.3359375
231227.5859375
232379.294921875
233708.34765625
235228.80859375
236908.505859375
238663.55078125
240399.859375
242076.37890625
243729.080078125
245435.4375
247259.30859375
249221.5234375
251309.115234375
253513.080078125
255865.08984375
258427.884765625
261230.220703125
264213.5234375
267261.74609375
270280.626953125
273223.10546875
276041.353515625
278663.431640625
281056.6328125
283296.388671875
285524.974609375
287815.1015625
290072.521484375
292073.49609375
293599.419921875
294551.9375
294968.8125
294960.99609375
294654.5546875
294183.66796875
293692.474609375
293287.330078125
292963.90625
292588.228515625
291952.638671875
290854.5703125
289164.98828125
286892.255859375
284207.283203125
281366.08984375
278563.546875
275857.806640625
273226.2734375
270642.244140625
268062.265625
265382.34375
262475.853515625
259284.2890625
255841.40625
252217.099609375
248476.310546875
244688.486328125
240929.779296875
237259.02734375
233719.1171875
230367.857421875
227272.447265625
224457.873046875
221889.591796875
219523.87109375
217350.705078125
215375.349609375
213593.076171875
212009.85546875
210657.251953125
209542.3515625
208590.775390625
207680.66015625
206746.296875
205833.125
205054.720703125
204521.421875
204310.130859375
204459.966796875
204955.671875
205716.5234375
206631.466796875
207623.767578125
208676.775390625
209790.533203125
210925.548828125
212011.158203125
213016.62109375
214002.361328125
215093.0
216407.76171875
218017.798828125
219939.892578125
222127.845703125
224459.1328125
226761.537109375
228894.203125
230829.77734375
232672.1171875
234593.669921875
236731.501953125
239112.34765625
241665.869140625
244306.005859375
246970.673828125
249547.66015625
251781.310546875
253329.02734375
253970.19140625
253759.298828125
252957.638671875
251829.490234375
250514.7109375
249049.14453125
247424.654296875
245592.08203125
243440.310546875
240829.765625
237683.037109375
234060.580078125
230156.94140625
226217.255859375
222432.73828125
218882.6953125
215546.19921875
212356.9296875
209265.98828125
206289.259765625
203510.453125
201019.169921875
198825.373046875
196840.232421875
194952.291015625
193113.734375
191343.578125
189667.892578125
188088.69140625
186612.330078125
185282.064453125
184165.267578125
183308.0625
182700.16015625
182281.34765625
181992.908203125
181834.623046875
181863.00390625
182118.130859375
182556.248046875
183067.84765625
183558.69140625
184005.193359375
184447.908203125
184958.75390625
185610.103515625
186441.8359375
187439.240234375
188551.388671875
189738.85546875
191002.876953125
192378.177734375
193910.32421875
195626.3828125
197500.12890625
199449.896484375
201402.294921875
203366.328125
205422.40234375
207635.046875
210001.74609375
212487.2890625
215066.078125
217709.171875
220365.318359375
222990.36328125
225578.7734375
228138.966796875
230655.6328125
233108.08984375
235511.4140625
237900.84765625
240278.56640625
242613.349609375
244899.251953125
247180.369140625
249502.13671875
251867.107421875
254264.98046875
256728.978515625
259324.888671875
262070.056640625
264879.83203125
267618.625
270213.38671875
272703.60546875
275160.41015625
277562.52734375
279785.662109375
281732.755859375
283449.951171875
285084.919921875
286746.919921875
288442.935546875
290137.771484375
291820.373046875
293494.421875
295157.4609375
296837.677734375
298625.0
300604.74609375
302744.193359375
304873.009765625
306787.740234375
308358.126953125
309533.6875
310290.412109375
310610.658203125
310510.228515625
310063.15625
309404.451171875
308725.154296875
308245.25
308135.556640625
308424.53125
308978.427734375
309575.498046875
309984.69921875
309973.2265625
309291.5
307727.3203125
305212.396484375
301870.296875
297956.3828125
293755.46484375
289506.48046875
285350.20703125
281290.15625
277209.888671875
272969.54296875
268512.044921875
263891.06640625
259226.646484375
254661.35546875
250348.068359375
246441.140625
243072.955078125
240328.1640625
238221.2109375
236679.005859375
235553.51171875
234674.59375
233892.06640625
233056.681640625
231986.732421875
230511.630859375
228578.494140625
226300.4140625
223890.265625
221567.86328125
219531.142578125
217955.583984375
216947.1484375
216481.365234375
216426.720703125
216654.609375
217120.419921875
217832.83203125
218762.484375
219800.451171875
220804.888671875
221676.310546875
222386.64453125
222953.11328125
223409.740234375
223815.947265625
224275.4453125
224912.892578125
225812.978515625
226987.001953125
228404.03515625
230046.724609375
231936.453125
234125.98828125
236684.94921875
239675.328125
243107.068359375
246905.736328125
250936.775390625
255073.7890625
259249.587890625
263456.259765625
267712.857421875
272027.1328125
276362.47265625
280626.79296875
284699.455078125
288477.46484375
291901.453125
294956.794921875
297676.228515625
300138.22265625
302420.525390625
304514.099609375
306273.623046875
307459.296875
307831.75
307229.66015625
305615.091796875
303102.4140625
299948.466796875
296470.673828125
292929.408203125
289460.51171875
286088.837890625
282773.365234375
279439.5546875
276007.484375
272424.6640625
268680.40625
264797.08203125
260833.802734375
256907.349609375
253173.05859375
249742.50390625
246621.52734375
243753.365234375
241114.693359375
238736.673828125
236633.306640625
234750.193359375
233003.125
231340.921875
229751.0
228225.689453125
226746.455078125
225287.833984375
223820.65625
222329.015625
220840.482421875
219413.638671875
218066.951171875
216743.212890625
215382.7109375
214012.671875
212715.119140625
211517.1015625
210374.98046875
209270.923828125
208241.162109375
207251.03125
206091.900390625
204485.16796875
202301.984375
199647.3046875
196732.4609375
193705.15625
190608.51171875
187463.033203125
184354.1875
181437.84375
178859.74609375
176659.458984375
174755.0234375
173033.6171875
171453.802734375
170049.701171875
168852.341796875
167837.955078125
166951.650390625
166150.720703125
165416.630859375
164749.9609375
164165.416015625
163672.052734375
163247.009765625
162845.31640625
162444.234375
162060.623046875
161718.27734375
161423.083984375
161185.64453125
161043.92578125
161036.81640625
161166.068359375
161405.138671875
161733.837890625
162138.369140625
162581.009765625
162995.142578125
163316.865234375
163510.8359375
163570.525390625
163513.87890625
163381.01171875
163215.84375
163038.681640625
162843.716796875
162621.787109375
162367.119140625
162057.103515625
161654.265625
161161.86328125
160676.447265625
160350.685546875
160272.484375
160377.759765625
160497.33984375
160497.091796875
160368.533203125
160190.61328125
160032.44140625
159912.283203125
159826.435546875
159771.970703125
159731.626953125
159672.771484375
159589.2734375
159529.939453125
159562.240234375
159712.466796875
159953.79296875
160241.59765625
160544.37109375
160851.787109375
161174.51953125
161531.81640625
161923.0625
162321.44921875
162717.71484375
163160.1015625
163719.62109375
164416.181640625
165210.767578125
166073.71875
167020.400390625
168058.111328125
169133.380859375
170174.259765625
171177.68359375
172221.962890625
173389.83984375
174704.033203125
176146.447265625
177720.02734375
179473.33984375
181466.25
183720.28125
186206.125
188881.529296875
191744.232421875
194847.666015625
198261.29296875
202011.361328125
206054.5859375
210306.09375
214701.49609375
219249.125
224026.2578125
229106.314453125
234470.99609375
239996.501953125
245538.771484375
251030.79296875
256482.7109375
261881.353515625
267095.88671875
271884.978515625
275996.67578125
279277.046875
281716.220703125
283419.173828125
284534.005859375
285182.78515625
285425.43359375
285258.654296875
284629.498046875
283446.474609375
281596.935546875
278993.640625
275645.140625
271697.220703125
267395.98046875
262998.943359375
258719.474609375
254737.923828125
251210.55859375
248213.3203125
245680.84375
243452.826171875
241413.296875
239573.732421875
238013.796875
236770.98828125
235812.298828125
235088.953125
234578.771484375
234274.91796875
234162.0390625
234212.15625
234390.73828125
234666.955078125
235031.130859375
235499.31640625
236088.51171875
236796.671875
237625.431640625
238608.90234375
239784.7890625
241133.3828125
242576.255859375
244047.439453125
245545.435546875
247112.154296875
248792.9375
250629.962890625
252657.171875
254867.6953125
257205.328125
259621.291015625
262130.681640625
264784.5859375
267591.099609375
270487.28515625
273383.669921875
276214.927734375
278959.138671875
281642.828125
284327.59375
287054.705078125
289787.734375
292434.126953125
294936.876953125
297325.212890625
299666.3671875
301993.787109375
304296.8515625
306546.662109375
308693.453125
310651.61328125
312331.052734375
313703.181640625
314831.853515625
315845.705078125
316888.7578125
318074.205078125
319443.35546875
320957.7734375
322553.728515625
324211.837890625
325954.0078125
327771.923828125
329596.86328125
331366.841796875
333101.9296875
334880.541015625
336746.2421875
338662.505859375
340558.306640625
342398.119140625
344206.71484375
346042.068359375
347942.09765625
349877.560546875
351753.771484375
353476.115234375
355019.931640625
356426.298828125
357735.41015625
358947.47265625
360048.623046875
361044.478515625
361956.734375
362815.412109375
363673.24609375
364600.29296875
365632.744140625
366736.126953125
367836.62890625
368867.638671875
369756.75
370390.390625
370646.50390625
370479.8984375
369953.013671875
369179.3828125
368260.41796875
367273.359375
366278.1640625
365311.927734375
364393.490234375
363543.119140625
362776.01171875
362069.080078125
361363.736328125
360618.908203125
359836.375
359015.935546875
358113.111328125
357068.9765625
355864.912109375
354527.9921875
353110.783203125
351704.029296875
350451.3515625
349498.376953125
348907.681640625
348638.603515625
348610.46484375
348770.748046875
349114.28125
349670.89453125
350483.62109375
351578.13671875
352939.4609375
354514.583984375
356222.236328125
357953.150390625
359595.658203125
361102.986328125
362525.099609375
363937.005859375
365344.24609375
366698.27734375
367992.1640625
369280.845703125
370595.94921875
371897.388671875
373135.783203125
374316.20703125
375465.859375
376574.33203125
377601.08984375
378512.1875
379271.42578125
379816.654296875
380085.359375
380062.982421875
379796.447265625
379386.3984375
378979.35546875
378716.01953125
378631.3125
378622.30859375
378558.46484375
378410.064453125
378232.189453125
378050.310546875
377820.775390625
377493.875
377056.87890625
376519.359375
375925.080078125
375393.279296875
375077.115234375
375029.849609375
375137.859375
375215.009765625
375142.837890625
374909.150390625
374560.49609375
374168.80078125
373833.966796875
373680.923828125
373842.5390625
374440.869140625
375554.4921875
377174.26171875
379192.423828125
381444.880859375
383765.91015625
386027.830078125
388184.171875
390300.0859375
392504.92578125
394878.62890625
397395.21484375
399988.6328125
402640.59765625
405377.341796875
408213.36328125
411136.99609375
414124.083984375
417115.369140625
419992.884765625
422636.193359375
425021.26953125
427241.5546875
429430.79296875
431686.095703125
434049.35546875
436508.626953125
438994.7265625
441408.953125
443690.95703125
445871.1484375
448066.59375
450438.5078125
453138.421875
456253.427734375
459774.46484375
463609.46875
467611.8046875
471579.755859375
475250.5
478348.580078125
480675.984375
482163.603515625
482852.66796875
482850.013671875
482287.451171875
481278.57421875
479894.939453125
478196.935546875
476276.1640625
474223.140625
472042.76171875
469645.548828125
466949.76171875
463963.6171875
460745.767578125
457326.244140625
453716.6796875
449982.66015625
446249.314453125
442616.29296875
439094.525390625
435645.408203125
432268.234375
429031.88671875
426024.638671875
423289.51953125
420819.939453125
418611.783203125
416695.365234375
415096.77734375
413777.806640625
412640.111328125
411594.34765625
410613.0078125
409723.3203125
408977.099609375
408431.189453125
408126.59765625
408070.373046875
408253.701171875
408688.548828125
409394.236328125
410337.263671875
411422.546875
412571.154296875
413781.8828125
415096.234375
416536.529296875
418105.197265625
419795.79296875
421536.287109375
423134.1796875
424352.14453125
425076.5703125
425400.072265625
425542.49609375
425715.1484375
426041.6875
426545.244140625
427180.86328125
427909.072265625
428759.048828125
429796.8203125
431018.1953125
432308.109375
433542.15234375
434717.9921875
435956.765625
437371.337890625
438948.75
440566.013671875
442112.076171875
443587.291015625
445083.287109375
446675.578125
448356.91015625
450084.474609375
451865.3828125
453759.23046875
455798.078125
457934.98828125
460080.28125
462171.931640625
464216.734375
466297.765625
468552.8125
471116.51171875
474062.333984375
477408.583984375
481175.16015625
485402.349609375
490108.69921875
495271.017578125
500869.01953125
506918.765625
513435.71875
520391.646484375
527734.966796875
535420.76171875
543372.986328125
551430.9609375
559387.72265625
567099.845703125
574536.8359375
581713.62109375
588587.814453125
595016.79296875
600786.771484375
605676.91015625
609523.44140625
612255.453125
613894.86328125
614549.49609375
614421.173828125
613796.470703125
612979.66015625
612194.755859375
611526.533203125
610929.673828125
610283.826171875
609465.9140625
608407.853515625
607100.47265625
605553.478515625
603786.736328125
601879.29296875
599979.423828125
598198.740234375
596495.126953125
594709.00390625
592718.705078125
590511.220703125
588096.75390625
585428.646484375
582462.958984375
579264.259765625
575998.583984375
572823.953125
569807.1015625
566917.45703125
564055.412109375
561093.107421875
557931.080078125
554526.203125
550846.427734375
546811.5
542322.07421875
537359.830078125
532028.634765625
526480.140625
520819.68359375
515099.783203125
509382.43359375
503775.724609375
498402.75390625
493342.5859375
488601.435546875
484137.08203125
479912.8515625
475931.859375
472225.9375
468829.291015625
465777.4296875
463114.541015625
460862.048828125
458966.1953125
457306.45703125
455786.712890625
454414.224609375
453273.712890625
452431.291015625
451877.0390625
451544.884765625
451356.13671875
451241.013671875
451148.623046875
451058.619140625
450979.119140625
450927.41015625
450918.53125
450968.298828125
451083.27734375
451233.64453125
451352.638671875
451384.783203125
451332.46484375
451242.802734375
451154.10546875
451068.826171875
450972.580078125
450858.921875
450731.44921875
450597.30859375
450467.91015625
450360.560546875
450297.912109375
450312.142578125
450444.716796875
450723.4765625
451131.177734375
451605.58984375
452076.091796875
452492.28125
452815.17578125
452996.17578125
452978.26953125
452714.103515625
452177.994140625
451368.876953125
450308.857421875
449028.630859375
447538.228515625
445808.16015625
443784.15625
441424.76953125
438731.83203125
435754.5546875
432564.80078125
429218.482421875
425738.1796875
422141.189453125
418483.759765625
414865.05078125
411383.966796875
408098.23046875
405014.853515625
402094.994140625
399268.734375
396478.578125
393725.458984375
391055.107421875
388499.845703125
386074.123046875
383841.544921875
381929.89453125
380421.310546875
379242.44921875
378209.650390625
377182.06640625
376150.25390625
375208.716796875
374501.322265625
374187.404296875
374399.703125
375212.857421875
376678.2109375
378878.0234375
381884.455078125
385632.78125
389842.333984375
394030.66796875
397537.650390625
399551.14453125
399253.9453125
396108.220703125
390080.21484375
381627.884765625
371503.27734375
360529.53125
349427.23046875
338709.189453125
328684.095703125
319546.212890625
311424.052734375
304333.408203125
298156.408203125
292741.59375
288011.783203125
283937.87890625
280449.49609375
277439.8984375
274838.580078125
272607.37109375
270670.326171875
268920.681640625
267312.740234375
265888.953125
264696.44140625
263726.2734375
262956.23828125
262402.185546875
262084.212890625
261961.685546875
261931.197265625
261884.68359375
261766.64453125
261596.025390625
261443.353515625
261373.34765625
261404.9453125
261532.037109375
261761.068359375
262094.91796875
262491.892578125
262883.73046875
263237.22265625
263566.22265625
263890.853515625
264230.556640625
264639.421875
265202.67578125
265988.595703125
267036.1484375
268381.720703125
270054.7890625
272067.404296875
274467.078125
277342.423828125
280603.099609375
283693.548828125
285691.400390625
285887.97265625
284304.1484375
281594.482421875
278502.140625
275477.7109375
272719.28125
270353.615234375
268480.392578125
267132.50390625
266287.67578125
265908.2890625
265954.607421875
266409.58203125
267324.7734375
268804.23046875
270910.9765625
273615.072265625
276851.5859375
280596.0546875
284864.146484375
289677.966796875
295067.37109375
301077.986328125
307741.888671875
315049.126953125
322964.333984375
331449.61328125
340442.173828125
349808.505859375
359317.3984375
368626.87109375
377279.384765625
384740.603515625
390495.205078125
394153.4609375
395532.4375
394716.919921875
392072.31640625
388145.2578125
383479.822265625
378495.287109375
373507.30859375
368794.85546875
364589.732421875
361018.880859375
358105.25390625
355830.298828125
354175.95703125
353121.884765625
352639.701171875
352691.892578125
353208.970703125
354065.556640625
355103.853515625
356191.169921875
357252.0703125
358262.564453125
359237.783203125
360212.16796875
361191.640625
362113.783203125
362877.681640625
363421.626953125
363755.47265625
363916.26171875
363917.119140625
363748.68359375
363406.47265625
362896.4375
362220.79296875
361369.072265625
360316.62109375
359026.427734375
357462.421875
355609.51953125
353476.2578125
351078.541015625
348436.89453125
345599.234375
342652.904296875
339695.84375
336793.501953125
333967.21875
331214.6328125
328524.521484375
325871.4453125
323219.14453125
320558.75
317957.01953125
315554.875
313491.80859375
311812.162109375
310441.94921875
309257.888671875
308175.603515625
307178.734375
306293.5546875
305564.173828125
305043.36328125
304769.87109375
304734.4453125
304882.1171875
305165.060546875
305589.080078125
306199.578125
307030.99609375
308084.09765625
309346.82421875
310816.060546875
312488.203125
314336.228515625
316305.76953125
318332.90625
320362.544921875
322354.701171875
324285.169921875
326150.13671875
327973.138671875
329802.384765625
331687.337890625
333639.908203125
335611.142578125
337518.52734375
339315.388671875
341036.1796875
342759.685546875
344520.57421875
346263.837890625
347883.44140625
349284.208984375
350397.90234375
351169.412109375
351563.775390625
351583.021484375
351248.95703125
350572.990234375
349573.5859375
348321.146484375
346916.970703125
345394.88671875
343664.87109375
341586.537109375
339098.572265625
336270.59765625
333253.671875
330207.12890625
327253.134765625
324450.453125
321783.298828125
319179.185546875
316544.013671875
313786.775390625
310838.61328125
307686.70703125
304403.880859375
301132.91796875
298029.087890625
295206.232421875
292710.703125
290514.30859375
288525.478515625
286628.400390625
284735.84375
282822.775390625
280925.109375
279107.30078125
277412.134765625
275831.6640625
274343.78125
272983.005859375
271838.7890625
270951.86328125
270239.77734375
269571.216796875
268901.041015625
268284.220703125
267766.646484375
267325.166015625
266925.689453125
266574.82421875
266280.375
266016.3515625
265779.0625
265641.107421875
265687.765625
265908.576171875
266198.638671875
266462.013671875
266670.001953125
266819.287109375
266884.345703125
266835.255859375
266676.208984375
266447.53515625
266206.123046875
266013.76953125
265923.240234375
265955.626953125
266097.541015625
266329.9453125
266652.701171875
267075.14453125
267593.001953125
268183.69921875
268818.412109375
269473.626953125
270140.896484375
270836.9609375
271600.33203125
272463.345703125
273417.83203125
274409.578125
275374.208984375
276284.435546875
277159.984375
278027.732421875
278881.591796875
279699.47265625
280500.13671875
281359.88671875
282356.205078125
283503.263671875
284749.9453125
286022.763671875
287254.275390625
288390.9375
289410.9140625
290342.216796875
291247.013671875
292184.642578125
293192.693359375
294277.447265625
295384.17578125
296385.072265625
297150.3203125
297660.09375
298023.822265625
298370.134765625
298739.365234375
299099.19921875
299429.3125
299743.10546875
300029.669921875
300214.578125
300196.533203125
299913.71875
299377.904296875
298667.1875
297893.984375
297158.5703125
296505.5078125
295909.498046875
295297.134765625
294585.2578125
293716.138671875
292678.927734375
291508.263671875
290263.16015625
289010.009765625
287822.76953125
286777.208984375
285920.51171875
285247.373046875
284721.7421875
284318.451171875
284022.771484375
283788.169921875
283520.3359375
283120.32421875
282538.25390625
281786.330078125
280921.51171875
280025.173828125
279174.677734375
278405.78125
277702.216796875
277030.4609375
276374.1484375
275724.97265625
275062.35546875
274373.083984375
273687.8046875
273074.318359375
272597.623046875
272309.15625
272265.033203125
272507.96875
273009.951171875
273667.9921875
274399.349609375
275241.287109375
276332.873046875
277790.150390625
279603.57421875
281649.99609375
283789.375
285949.08203125
288131.119140625
290359.8359375
292642.220703125
294984.669921875
297429.583984375
300049.572265625
302903.19921875
306005.185546875
309315.919921875
312713.986328125
315983.3515625
318900.71484375
321394.958984375
323608.966796875
325779.23828125
328076.064453125
330575.130859375
333318.95703125
336317.873046875
339490.0
342667.259765625
345687.9375
348467.4609375
351009.123046875
353418.384765625
355911.427734375
358724.736328125
361954.873046875
365502.8125
369184.892578125
372855.9765625
376416.88671875
379782.6953125
382918.826171875
385890.32421875
388828.3828125
391854.904296875
395052.70703125
398459.953125
402038.37109375
405670.1953125
409241.94921875
412730.1796875
416178.837890625
419622.611328125
423083.41796875
426623.451171875
430342.84765625
434326.4921875
438638.962890625
443355.013671875
448508.548828125
453960.521484375
459344.27734375
464187.3984375
468123.541015625
471040.935546875
473086.421875
474534.53125
475611.708984375
476408.58203125
476921.626953125
477104.2734375
476823.65625
475819.927734375
473813.474609375
470679.708984375
466476.984375
461320.841796875
455316.25390625
448627.779296875
441523.3828125
434286.81640625
427125.529296875
420190.94140625
413619.875
407484.1484375
401720.49609375
396161.654296875
390635.3359375
385022.990234375
379263.6328125
373342.71484375
367261.970703125
360997.05859375
354506.08984375
347793.982421875
340933.748046875
334007.3359375
327069.05078125
320187.38671875
313461.5
306948.109375
300622.349609375
294472.541015625
288601.275390625
283172.3828125
278277.353515625
273900.072265625
269981.431640625
266462.470703125
263297.193359375
260499.1171875
258165.814453125
256386.19921875
255113.42578125
254173.64453125
253394.49609375
252684.65234375
252018.142578125
251422.416015625
250990.935546875
250844.08984375
251059.2734375
251674.388671875
252745.380859375
254341.681640625
256492.298828125
259187.083984375
262379.251953125
265847.091796875
269031.060546875
271170.6796875
271764.04296875
270912.7109375
269192.966796875
267234.23828125
265443.548828125
264021.263671875
263073.8359375
262654.90234375
262759.65234375
263344.830078125
264375.21875
265858.29296875
267833.083984375
270308.50390625
273211.876953125
276429.1328125
279910.14453125
283710.07421875
287919.876953125
292593.435546875
297756.46484375
303435.169921875
309632.068359375
316300.220703125
323379.9375
330841.4296875
338654.791015625
346727.68359375
354897.017578125
362970.171875
370761.353515625
378120.076171875
384964.59375
391288.41015625
397126.4609375
402528.021484375
407548.09765625
412196.3203125
416348.302734375
419744.390625
422134.67578125
423441.466796875
423795.177734375
423462.998046875
422758.935546875
421958.1015625
421240.119140625
420730.15234375
420596.248046875
421042.05078125
422198.857421875
424137.318359375
426999.0234375
430858.568359375
435179.87890625
438508.24609375
439111.35546875
436204.330078125
430531.125
423732.798828125
417293.78515625
412082.408203125
408446.9609375
406169.75
404206.298828125
400883.994140625
394817.74609375
385790.556640625
374739.46484375
362959.80859375
351389.83203125
340500.234375
330532.904296875
321636.009765625
313840.08984375
307074.77734375
301258.28125
296325.634765625
292183.2421875
288710.90234375
285821.7734375
283461.244140625
281536.50390625
279917.775390625
278544.2578125
277474.5625
276791.796875
276500.57421875
276551.6640625
276915.19140625
277570.109375
278447.798828125
279438.298828125
280442.818359375
281397.859375
282286.025390625
283161.69140625
284125.962890625
285223.212890625
286384.69140625
287508.744140625
288558.48046875
289546.958984375
290492.18359375
291453.765625
292555.341796875
293884.208984375
295409.9765625
297084.666015625
298975.931640625
301208.595703125
303826.8515625
306825.234375
310265.33984375
314234.34765625
318741.337890625
323811.822265625
329649.71484375
336555.298828125
344765.916015625
354571.884765625
366343.763671875
379772.798828125
392803.708984375
401889.4296875
404087.208984375
399138.001953125
389365.861328125
377676.86328125
365893.6015625
354714.119140625
344471.232421875
335469.05859375
327851.90625
321566.375
316472.90625
312339.501953125
308798.46875
305496.869140625
302298.9375
299253.255859375
296403.90625
293729.609375
291221.478515625
288908.890625
286822.87109375
285016.091796875
283592.609375
282621.85546875
282016.240234375
281561.181640625
281090.49609375
280629.771484375
280403.251953125
280695.953125
281582.701171875
282673.880859375
283187.498046875
282435.896484375
280323.392578125
277372.162109375
274312.423828125
271697.490234375
269830.375
268903.37890625
269146.349609375
270830.712890625
274006.11328125
278092.7109375
281853.67578125
284109.7734375
284663.740234375
284432.091796875
284643.4765625
286104.279296875
289258.609375
294445.51171875
301468.15234375
308899.03125
314412.435546875
316302.185546875
314686.455078125
311141.451171875
307365.837890625
304390.228515625
302743.46875
302689.373046875
303957.50390625
305532.884765625
306171.931640625
305287.0
303277.17578125
301042.0703125
299296.6484375
298308.81640625
298047.16796875
298369.546875
299076.451171875
299935.048828125
300773.06640625
301560.431640625
302349.619140625
303120.345703125
303734.154296875
304086.595703125
304262.841796875
304470.181640625
304831.310546875
305320.521484375
305899.150390625
306629.91796875
307657.056640625
309161.845703125
311294.0
313921.72265625
316341.931640625
317447.5859375
316458.060546875
313521.25390625
309514.712890625
305327.875
301452.916015625
298125.927734375
295544.833984375
293848.78125
293053.833984375
293107.775390625
293923.34765625
295340.380859375
297187.705078125
299432.560546875
302181.279296875
305540.4609375
309602.052734375
314542.166015625
320582.458984375
327912.326171875
336840.275390625
347780.1953125
360381.892578125
372366.892578125
379851.9609375
379703.603515625
371818.353515625
358908.05859375
344181.59765625
329528.353515625
315615.556640625
302813.455078125
291504.87890625
281853.904296875
273788.71875
267200.125
261928.27734375
257642.6875
253976.19921875
250758.9296875
247965.884765625
245495.92578125
243183.90234375
241005.796875
239097.607421875
237544.7578125
236260.595703125
235074.03515625
233837.728515625
232456.103515625
230914.75
229307.587890625
227770.185546875
226376.8203125
225141.171875
224080.669921875
223204.9453125
222463.568359375
221782.474609375
221138.41015625
220531.025390625
219910.361328125
219217.080078125
218473.265625
217732.140625
216932.6796875
215900.4296875
214521.94921875
212844.5625
210964.53125
208859.638671875
206354.607421875
203222.4375
199328.85546875
194738.982421875
189705.712890625
184523.0546875
179380.814453125
174362.63671875
169517.349609375
164842.001953125
160220.400390625
155499.38671875
150674.77734375
145941.923828125
141531.986328125
137549.2578125
133985.03125
130816.53515625
128037.283203125
125627.8984375
123547.15625
121746.908203125
120186.32421875
118848.767578125
117732.373046875
116775.86328125
115798.240234375
114584.283203125
113065.166015625
111375.798828125
109719.158203125
108223.45703125
106941.796875
105907.5
105122.837890625
104531.5546875
104064.1640625
103704.158203125
103487.10546875
103460.212890625
103658.4765625
104071.126953125
104594.123046875
105065.314453125
105408.484375
105723.919921875
106191.599609375
106904.271484375
107830.08203125
108892.419921875
110004.814453125
111033.439453125
111812.96875
112253.576171875
112418.17578125
112480.591796875
112622.384765625
112966.9453125
113578.0546875
114493.978515625
115756.107421875
117395.013671875
119378.962890625
121590.525390625
123880.95703125
126159.630859375
128439.515625
130820.54296875
133435.490234375
136362.8125
139525.900390625
142663.294921875
145433.798828125
147590.109375
149086.9375
150071.95703125
150800.435546875
151512.17578125
152303.60546875
153080.265625
153660.375
153955.001953125
154052.5703125
154142.904296875
154391.8828125
154889.501953125
155659.5390625
156649.57421875
157696.369140625
158547.69921875
158983.640625
158957.572265625
158623.005859375
158213.43359375
157899.326171875
157763.16796875
157873.3046875
158311.91796875
159102.478515625
160151.9609375
161312.35546875
162495.04296875
163708.03515625
165011.458984375
166485.09765625
168231.47265625
170344.271484375
172814.876953125
175457.142578125
177949.16015625
180002.84375
181557.751953125
182837.62109375
184190.728515625
185847.650390625
187844.048828125
190161.96875
192839.77734375
195833.4375
198799.0859375
201165.9296875
202538.28125
203020.7109375
203114.150390625
203320.578125
203882.015625
204839.322265625
206197.189453125
207930.30078125
209861.07421875
211653.75390625
213025.404296875
213974.193359375
214771.541015625
215733.888671875
217027.318359375
218661.115234375
220568.1171875
222627.04296875
224662.19921875
226522.51953125
228189.6484375
229778.484375
231434.296875
233259.4609375
235313.8359375
237605.07421875
240042.451171875
242442.79296875
244626.671875
246512.400390625
248125.23828125
249553.36328125
250911.0625
252312.984375
253851.369140625
255589.619140625
257557.009765625
259710.97265625
261901.626953125
263912.71875
265554.341796875
266695.48046875
267218.970703125
267010.67578125
266026.916015625
264331.142578125
262025.76171875
259171.287109375
255793.359375
251925.10546875
247595.2109375
242799.591796875
237536.3125
231863.859375
225891.0390625
219719.498046875
213431.431640625
207125.41796875
200924.2734375
194940.056640625
189249.94140625
183894.92578125
178868.76171875
174111.509765625
169552.40234375
165174.634765625
161020.07421875
157122.41015625
153449.310546875
149913.7265625
146430.8203125
142964.763671875
139533.02734375
136167.95703125
132871.052734375
129611.154296875
126368.25
123160.65234375
120021.30078125
116971.640625
114034.81640625
111246.8828125
108626.28125
106150.19140625
103785.642578125
101520.359375
99332.87890625
97163.427734375
94965.71484375
92773.900390625
90668.58203125
88687.5546875
86826.2890625
85119.99609375
83652.97265625
82464.484375
81503.349609375
80705.951171875
80070.697265625
79622.3125
79348.798828125
79217.658203125
79220.1875
79352.365234375
79575.5234375
79844.515625
80163.990234375
80575.310546875
81095.234375
81707.931640625
82415.263671875
83253.095703125
84244.125
85358.865234375
86533.927734375
87714.966796875
88881.833984375
90051.2109375
91258.837890625
92524.302734375
93830.69921875
95150.41015625
96489.11328125
97891.390625
99405.365234375
101051.32421875
102811.25
104623.89453125
106395.599609375
108049.3046875
109577.314453125
111030.64453125
112448.974609375
113814.580078125
115077.9375
116209.837890625
117220.619140625
118146.517578125
119029.484375
119894.4609375
120726.404296875
121469.595703125
122057.017578125
122442.361328125
122613.51171875
122597.75390625
122459.15234375
122260.873046875
121998.3203125
121572.869140625
120855.44921875
119784.279296875
118396.91796875
116780.5
115014.966796875
113160.658203125
111263.80859375
109346.748046875
107403.619140625
105427.46484375
103438.099609375
101465.673828125
99510.32421875
97544.265625
95568.220703125
93650.884765625
91891.78515625
90344.041015625
88984.291015625
87755.681640625
86623.095703125
85581.154296875
84632.197265625
83789.4765625
83107.4453125
82676.1015625
82545.58984375
82647.640625
82815.568359375
82904.494140625
82891.029296875
82848.873046875
82840.361328125
82850.330078125
82813.849609375
82672.607421875
82391.447265625
81948.525390625
81340.04296875
80592.5625
79752.859375
78860.494140625
77929.6484375
76946.998046875
75884.640625
74734.505859375
73540.74609375
72372.81640625
71240.017578125
70049.544921875
68682.794921875
67108.556640625
65395.3828125
63627.798828125
61854.658203125
60114.88671875
58452.013671875
56872.751953125
55331.49609375
53791.08203125
52270.365234375
50797.75
49346.716796875
47865.578125
46359.4609375
44895.119140625
43522.25390625
42231.173828125
40997.890625
39833.5859375
38768.4609375
37810.728515625
36943.94921875
36152.396484375
35431.953125
34782.3203125
34198.95703125
33667.59375
33161.7734375
32654.8359375
32141.41796875
31643.8125
31200.25390625
30858.70703125
30675.326171875
30686.970703125
30865.380859375
31116.33203125
31351.8203125
31564.890625
31818.384765625
32157.357421875
32542.03515625
32868.962890625
33053.6015625
33097.318359375
33086.66015625
33132.517578125
33303.04296875
33602.830078125
33999.908203125
34454.806640625
34922.873046875
35356.228515625
35737.017578125
36113.357421875
36578.236328125
37192.03515625
37925.2578125
38680.572265625
39363.16796875
39925.1640625
40359.833984375
40682.298828125
40926.697265625
41145.6953125
41390.52734375
41681.12890625
41993.392578125
42274.8359375
42478.64453125
42594.875
42653.1171875
42687.431640625
42698.0
42661.28125
42583.0859375
42520.265625
42528.30859375
42597.91796875
42666.85546875
42689.296875
42668.72265625
42625.34375
42563.859375
42484.125
42395.140625
42297.984375
42171.919921875
41996.2734375
41775.3984375
41530.203125
41280.73828125
41052.1875
40880.521484375
40789.060546875
40766.298828125
40782.216796875
40816.484375
40857.30078125
40892.0546875
40927.546875
41011.79296875
41207.435546875
41539.947265625
41985.943359375
42506.84375
43079.83203125
43708.18359375
44421.1328125
45248.43359375
46167.548828125
47090.986328125
47943.3671875
48743.97265625
49571.8984375
50450.962890625
51316.73828125
52109.232421875
52852.787109375
53620.9921875
54461.3046875
55385.08984375
56400.498046875
57512.29296875
58696.3515625
59903.7421875
61092.53515625
62245.861328125
63367.3515625
64466.64453125
65536.033203125
66536.15234375
67425.7578125
68214.080078125
68956.830078125
69684.404296875
70358.888671875
70919.7578125
71345.482421875
71650.705078125
71856.388671875
71995.984375
72121.498046875
72256.251953125
72349.802734375
72312.689453125
72083.986328125
71635.732421875
70938.92578125
69981.712890625
68815.484375
67526.7734375
66153.970703125
64676.45703125
63089.92578125
61434.541015625
59725.66796875
57913.16796875
55955.75390625
53901.16015625
51839.849609375
49791.0078125
47680.0390625
45431.552734375
43052.85546875
40625.06640625
38248.255859375
36009.505859375
33970.392578125
32142.517578125
30467.056640625
28841.369140625
27188.0390625
25502.580078125
23833.25390625
22227.14453125
20712.65234375
19324.080078125
18103.041015625
17050.576171875
16097.712890625
15152.59765625
14171.041015625
13161.244140625
12134.662109375
11088.3828125
10036.658203125
9025.93359375
8106.21484375
7306.58984375
6641.345703125
6113.0
5699.037109375
5359.765625
5074.48828125
4854.328125
4708.6015625
4612.03125
4512.1015625
4356.38671875
4114.15234375
3794.78125
3450.384765625
3136.462890625
2859.857421875
2581.54296875
2270.041015625
1928.490234375
1577.044921875
1252.388671875
1027.3515625
971.03515625
1057.720703125
1162.396484375
1186.5859375
1148.93359375
1108.41796875
1044.896484375
888.580078125
649.255859375
437.369140625
340.9453125
333.19140625
317.396484375
222.09375
40.216796875
-183.322265625
-382.173828125
-516.736328125
-609.193359375
-709.419921875
-822.63671875
-901.263671875
-911.15625
-867.275390625
-796.66796875
-713.55078125
-650.130859375
-660.376953125
-751.08984375
-842.326171875
-842.345703125
-746.916015625
-631.619140625
-566.939453125
-579.474609375
-675.9296875
-848.85546875
-1052.056640625
-1213.52734375
-1291.01953125
-1292.130859375
-1233.50390625
-1108.033203125
-904.455078125
-636.51953125
-338.689453125
-50.1640625
185.806640625
328.033203125
366.771484375
343.328125
323.92578125
348.328125
403.326171875
440.9453125
421.83203125
351.24609375
279.39453125
260.115234375
302.962890625
368.552734375
411.390625
420.005859375
415.7578125
428.171875
481.904296875
596.240234375
779.248046875
1021.009765625
1301.943359375
1607.24609375
1923.919921875
2225.9375
2479.107421875
2670.138671875
2820.33984375
2957.23828125
3078.3046875
3158.5859375
3192.21875
3203.90234375
3209.189453125
3185.021484375
3101.45703125
2966.6953125
2808.5859375
2619.953125
2369.7890625
2084.390625
1869.55078125
1807.724609375
1858.533203125
1913.103515625
1937.359375
2001.427734375
2152.912109375
2317.66796875
2365.86328125
2244.720703125
2010.05859375
1757.8125
1574.583984375
1535.8359375
1681.794921875
1967.96484375
2275.439453125
2496.982421875
2600.69921875
2612.6484375
2581.98828125
2586.673828125
2728.931640625
3066.431640625
3543.490234375
4018.6484375
4364.779296875
4534.29296875
4552.13671875
4487.4609375
4431.00390625
4457.560546875
4587.521484375
4797.55078125
5069.830078125
5406.3671875
5791.078125
6171.08984375
6497.419921875
6767.693359375
7015.38671875
7276.029296875
7577.94140625
7942.64453125
8369.142578125
8828.294921875
9288.720703125
9733.267578125
10137.1484375
10461.248046875
10704.263671875
10942.193359375
11266.58984375
11680.732421875
12099.02734375
12459.984375
12799.236328125
13186.64453125
13623.50390625
14040.7109375
14390.703125
14708.87890625
15075.64453125
15534.025390625
16054.75
16575.369140625
17061.716796875
17526.69921875
17999.205078125
18493.95703125
19017.705078125
19584.931640625
20207.701171875
20879.640625
21589.458984375
22343.462890625
23155.3671875
24021.33984375
24925.607421875
25858.51953125
26799.0703125
27691.5390625
28486.373046875
29211.87890625
29962.73828125
30800.0625
31697.462890625
32600.12890625
33495.021484375
34398.08984375
35315.990234375
36260.90234375
37271.3984375
38374.115234375
39546.51171875
40759.39453125
42034.9140625
43416.41796875
44899.69140625
46444.912109375
48034.087890625
49636.318359375
51100.216796875
52155.23828125
52579.873046875
52362.888671875
51695.3203125
50839.568359375
50011.931640625
49326.82421875
48789.806640625
48345.583984375
47958.21875
47639.912109375
47399.208984375
47200.49609375
47006.39453125
46829.390625
46695.111328125
46567.294921875
46357.068359375
46011.689453125
45558.048828125
45050.896484375
44512.357421875
43938.859375
43338.732421875
42732.771484375
42122.728515625
41478.171875
40757.515625
39936.560546875
39020.787109375
38040.677734375
37039.734375
36062.748046875
35145.701171875
34304.5703125
33527.08984375
32779.9140625
32033.275390625
31283.876953125
30555.46484375
29878.658203125
29266.791015625
28702.20703125
28143.072265625
27552.66015625
26930.59375
26313.07421875
25738.115234375
25212.376953125
24711.708984375
24206.587890625
23685.24609375
23162.60546875
22673.30078125
22248.091796875
21889.083984375
21569.62890625
21255.0625
20910.9765625
20497.234375
19989.869140625
19433.3359375
18946.59765625
18634.814453125
18490.064453125
18406.765625
18302.10546875
18195.5859375
18156.1796875
18193.576171875
18226.380859375
18150.53125
17918.009765625
17551.650390625
17113.220703125
16681.375
16350.333984375
16210.87109375
16297.7109375
16551.685546875
16850.310546875
17082.185546875
17184.7265625
17122.818359375
16877.927734375
16494.02734375
16111.451171875
15897.84375
15916.8203125
16078.583984375
16233.060546875
16300.708984375
16306.6953125
16311.703125
16337.84765625
16359.015625
16337.2734375
16254.869140625
16121.267578125
15964.259765625
15817.01171875
15706.330078125
15645.775390625
15636.49609375
15674.18359375
15756.20703125
15883.22265625
16054.484375
16261.0390625
16483.5703125
16700.736328125
16904.21484375
17101.92578125
17295.431640625
17454.150390625
17532.912109375
17533.482421875
17535.84765625
17638.291015625
17858.693359375
18111.57421875
18286.458984375
18333.927734375
18280.97265625
18198.91796875
18172.0703125
18261.931640625
18463.65625
18706.060546875
18919.94140625
19100.181640625
19285.10546875
19494.455078125
19715.984375
19935.291015625
20139.876953125
20302.712890625
20407.654296875
20496.318359375
20647.052734375
20892.197265625
21192.224609375
21510.376953125
21877.326171875
22350.38671875
22927.904296875
23531.359375
24060.919921875
24450.171875
24683.82421875
24791.041015625
24820.95703125
24809.66796875
24773.677734375
24739.87890625
24763.146484375
24896.650390625
25156.978515625
25532.828125
26009.390625
26559.9453125
27129.0703125
27660.705078125
28147.892578125
28631.630859375
29143.490234375
29662.91015625
30132.001953125
30500.248046875
30761.603515625
30971.8671875
31232.53515625
31631.927734375
32183.91796875
32830.2890625
33507.10546875
34194.650390625
34893.669921875
35572.26171875
36168.123046875
36655.81640625
37096.212890625
37595.59765625
38208.44140625
38892.470703125
39566.84765625
40198.8671875
40817.603515625
41462.240234375
42155.529296875
42927.783203125
43822.5390625
44855.513671875
45997.33984375
47220.6796875
48537.228515625
49961.09375
51465.58203125
53017.6953125
54635.703125
56363.841796875
58197.369140625
60083.38671875
62001.5859375
63996.947265625
66115.8671875
68347.73046875
70647.404296875
72978.91015625
75311.95703125
77608.224609375
79850.951171875
82084.8046875
84409.611328125
86938.8203125
89760.080078125
92901.80078125
96316.1640625
99917.1640625
103656.06640625
107537.521484375
111539.99609375
115547.724609375
119395.13671875
122959.65234375
126175.001953125
128973.1171875
131268.890625
133012.53125
134215.66796875
134905.513671875
135077.662109375
134708.0
133787.916015625
132334.0390625
130391.09375
128056.380859375
125495.189453125
122905.052734375
120449.748046875
118220.77734375
116247.6953125
114532.62890625
113080.169921875
111908.166015625
111035.125
110455.0703125
110123.912109375
109968.814453125
109908.35546875
109870.79296875
109812.078125
109729.42578125
109651.345703125
109601.849609375
109573.548828125
109542.216796875
109503.3984375
109476.599609375
109458.951171875
109379.10546875
109114.865234375
108568.830078125
107723.595703125
106616.5
105269.080078125
103658.896484375
101760.19921875
99588.833984375
97191.2109375
94603.326171875
91843.662109375
88945.564453125
85976.224609375
83013.11328125
80106.6953125
77268.47265625
74489.859375
71771.66796875
69139.55078125
66629.376953125
64254.07421875
61993.6875
59832.720703125
57806.560546875
55996.125
54468.947265625
53226.7890625
52202.265625
51290.291015625
50386.94140625
49427.8203125
48412.642578125
47391.888671875
46426.30078125
45568.68359375
44881.51953125
44434.15625
44241.537109375
44206.1796875
44155.68359375
43961.943359375
43622.904296875
43229.154296875
42870.94140625
42593.349609375
42425.359375
42411.775390625
42585.62109375
42909.68359375
43270.52734375
43555.49609375
43740.77734375
43891.5546875
44070.25390625
44260.478515625
44397.423828125
44459.765625
44498.7578125
44569.11328125
44663.328125
44741.7265625
44808.8671875
44922.720703125
45129.5859375
45427.21875
45802.3515625
46263.0703125
46800.09765625
47343.080078125
47805.787109375
48177.578125
48531.74609375
48931.15625
49355.685546875
49738.3984375
50046.56640625
50306.7109375
50573.2578125
50899.42578125
51321.15234375
51834.86328125
52392.9453125
52948.197265625
53504.43359375
54101.580078125
54752.15625
55419.669921875
56065.380859375
56688.044921875
57300.466796875
57887.544921875
58411.62109375
58851.955078125
59217.2734375
59517.357421875
59739.525390625
59866.021484375
59912.744140625
59940.771484375
60020.51171875
60182.81640625
60409.18359375
60665.53515625
60929.205078125
61180.076171875
61394.111328125
61575.67578125
61784.423828125
62091.5
62497.28125
62914.4453125
63243.263671875
63450.470703125
63575.6171875
63687.7109375
63844.66796875
64065.220703125
64316.046875
64538.759765625
64703.49609375
64822.611328125
64906.814453125
64939.029296875
64912.732421875
64865.4765625
64838.490234375
64821.3984375
64774.396484375
64691.86328125
64602.736328125
64515.01171875
64405.203125
64262.494140625
64090.216796875
63847.232421875
63442.033203125
62828.767578125
62083.912109375
61350.443359375
60723.82421875
60227.20703125
59876.267578125
59706.7109375
59717.8515625
59828.921875
59930.294921875
59975.9375
60006.787109375
60080.8125
60191.51171875
60263.416015625
60229.4296875
60110.5859375
60013.892578125
60045.234375
60221.42578125
60464.23828125
60672.78515625
60799.560546875
60871.48828125
60960.845703125
61143.673828125
61469.734375
61947.771484375
62547.640625
63223.390625
63950.357421875
64749.07421875
65666.365234375
66719.130859375
67853.810546875
68973.591796875
70018.439453125
71020.435546875
72078.529296875
73281.8046875
74658.734375
76192.41796875
77871.119140625
79715.20703125
81753.830078125
83980.52734375
86343.20703125
88787.8671875
91306.5546875
93923.916015625
96629.908203125
99341.447265625
101944.482421875
104365.869140625
106592.96875
108636.13671875
110493.95703125
112146.4765625
113545.71484375
114593.994140625
115152.47265625
115098.923828125
114380.55859375
113004.107421875
110986.984375
108340.662109375
105102.916015625
101364.921875
97253.658203125
92897.2421875
88416.404296875
83934.396484375
79565.068359375
75376.296875
71376.080078125
67552.462890625
63929.98046875
60575.57421875
57542.26171875
54813.876953125
52315.3671875
49978.9375
47800.1640625
45840.5390625
44188.275390625
42906.982421875
41989.734375
41342.28515625
40827.2890625
40355.419921875
39940.76171875
39656.658203125
39542.712890625
39574.890625
39720.373046875
39980.54296875
40354.62109375
40786.6328125
41186.140625
41498.7578125
41731.177734375
41913.037109375
42066.638671875
42215.51953125
42384.185546875
42568.814453125
42732.666015625
42850.896484375
42940.205078125
43023.322265625
43083.69140625
43081.578125
42999.677734375
42841.611328125
42593.943359375
42225.076171875
41726.142578125
41127.08203125
40469.2578125
39786.99609375
39117.009765625
38492.837890625
37917.341796875
37369.755859375
36857.8046875
36436.228515625
36147.580078125
35962.18359375
35804.912109375
35632.8515625
35461.357421875
35320.03125
35213.806640625
35136.859375
35105.166015625
35159.46875
35338.845703125
35657.4140625
36106.021484375
36672.77734375
37356.423828125
38157.798828125
39071.0703125
40101.474609375
41283.22265625
42645.505859375
44150.033203125
45698.8203125
47236.791015625
48826.78125
50584.17578125
52539.498046875
54594.80078125
56616.083984375
58545.638671875
60430.13671875
62373.5390625
64471.05078125
66760.916015625
69223.9609375
71838.7578125
74632.400390625
77654.421875
80905.626953125
84326.36328125
87857.56640625
91472.92578125
95137.697265625
98781.3203125
102343.16796875
105810.130859375
109165.056640625
112316.341796875
115120.30859375
117463.80859375
119286.986328125
120534.51171875
121133.873046875
121035.94140625
120247.19921875
118813.310546875
116799.255859375
114293.18359375
111396.646484375
108190.044921875
104725.240234375
101061.958984375
97285.806640625
93473.193359375
89661.474609375
85874.416015625
82155.5546875
78549.01171875
75062.630859375
71682.912109375
68424.208984375
65336.486328125
62460.7421875
59793.841796875
57295.423828125
54909.98828125
52585.51953125
50297.73046875
48065.216796875
45922.33984375
43869.97265625
41871.296875
39903.642578125
37993.013671875
36182.5078125
34482.77734375
32869.29296875
31313.859375
29802.095703125
28336.2890625
26946.216796875
25687.267578125
24598.201171875
23660.154296875
22821.65625
22062.98828125
21403.919921875
20838.455078125
20295.453125
19691.568359375
19009.22265625
18302.48828125
17640.494140625
17068.33203125
16609.96875
16272.740234375
16037.181640625
15859.2734375
15692.494140625
15503.716796875
15274.8515625
15007.330078125
14726.337890625
14465.02734375
14241.29296875
14059.611328125
13927.51953125
13848.29296875
13803.119140625
13775.1171875
13798.154296875
13941.345703125
14215.732421875
14523.59375
14740.619140625
14841.376953125
14910.767578125
15033.4140625
15203.279296875
15346.607421875
15403.888671875
15376.654296875
15317.384765625
15291.37109375
15333.875
15426.513671875
15520.681640625
15594.125
15678.91796875
15828.4765625
16067.82421875
16384.244140625
16751.919921875
17144.939453125
17526.359375
17841.4296875
18034.904296875
18082.896484375
18016.37109375
17914.10546875
17856.810546875
17871.275390625
17919.064453125
17946.0859375
17938.115234375
17921.341796875
17921.87890625
17947.30859375
18006.8125
18121.673828125
18297.140625
18496.458984375
18665.390625
18784.98046875
18885.4296875
19001.220703125
19122.6796875
19202.337890625
19205.345703125
19143.1796875
19057.98828125
18986.828125
18949.8671875
18964.572265625
19055.072265625
19244.703125
19549.75
19980.8125
20529.58203125
21135.669921875
21678.45703125
22037.396484375
22184.931640625
22216.193359375
22272.71484375
22432.63671875
22675.21875
22939.669921875
23199.5
23479.453125
23823.837890625
24267.546875
24827.72265625
25499.150390625
26251.904296875
27049.0625
27874.125
28727.27734375
29584.703125
30376.951171875
31029.044921875
31521.455078125
31898.580078125
32222.771484375
32540.22265625
32889.884765625
33311.70703125
33818.197265625
34365.95703125
34879.38671875
35310.755859375
35674.447265625
36029.359375
36436.638671875
36922.09765625
37453.18359375
37943.537109375
38296.552734375
38462.072265625
38454.845703125
38321.833984375
38103.09765625
37826.83203125
37525.00390625
37234.8046875
36983.89453125
36781.8984375
36624.208984375
36496.541015625
36378.86328125
36254.431640625
36114.189453125
35944.263671875
35713.46484375
35389.8046875
34974.736328125
34507.2734375
34025.01953125
33533.63671875
33028.7421875
32536.556640625
32107.0
31760.623046875
31462.046875
31160.802734375
30848.857421875
30561.416015625
30322.1328125
30102.46484375
29843.462890625
29513.9765625
29142.8984375
28795.30859375
28519.435546875
28315.837890625
28152.84375
28003.28125
27859.857421875
27719.427734375
27566.09765625
27377.19140625
27137.34765625
26835.015625
26446.8828125
25938.521484375
25289.25390625
24516.896484375
23677.755859375
22843.052734375
22071.53125
21395.361328125
20821.126953125
20333.775390625
19894.091796875
19440.53125
18914.046875
18296.6171875
17624.1875
16955.298828125
16328.3515625
15750.54296875
15217.392578125
14730.990234375
14301.923828125
13940.833984375
13642.59765625
13372.0859375
13078.849609375
12746.111328125
12422.2265625
12184.697265625
12071.30859375
12060.265625
12112.201171875
12205.93359375
12328.69140625
12458.841796875
12576.11328125
12675.572265625
12761.37890625
12842.98828125
12948.998046875
13125.662109375
13400.361328125
13752.0078125
14128.05859375
14483.12890625
14799.90234375
15098.478515625
15442.13671875
15906.947265625
16512.71875
17195.25
17874.8984375
18539.8984375
19227.34375
19930.689453125
20573.298828125
21088.43359375
21491.99609375
21855.689453125
22231.287109375
22622.5859375
23016.208984375
23416.22265625
23847.478515625
24330.142578125
24844.556640625
25321.603515625
25685.71875
25918.396484375
26069.98046875
26204.732421875
26348.63671875
26496.24609375
26647.845703125
26822.2421875
27042.93359375
27326.640625
27678.529296875
28083.99609375
28505.75
28899.740234375
29242.419921875
29551.53125
29884.892578125
30302.89453125
30808.123046875
31325.609375
31767.458984375
32114.63671875
32404.283203125
32640.080078125
32768.7578125
32771.697265625
32732.947265625
32766.765625
32898.09765625
33057.138671875
33173.76953125
33227.9921875
33215.81640625
33124.896484375
32965.5859375
32791.615234375
32668.013671875
32632.244140625
32685.169921875
32790.23828125
32877.865234375
32885.828125
32808.775390625
32679.55859375
32494.05859375
32196.1484375
31761.9375
31261.802734375
30799.611328125
30410.212890625
30052.291015625
29684.2578125
29303.896484375
28919.876953125
28532.6640625
28157.970703125
27832.546875
27570.67578125
27333.326171875
27065.908203125
26763.099609375
26478.537109375
26262.775390625
26091.291015625
25854.20703125
25428.078125
24779.3046875
24007.9453125
23280.916015625
22711.3203125
22302.33203125
22001.943359375
21787.10546875
21674.1015625
21660.443359375
21690.361328125
21688.185546875
21604.20703125
21414.962890625
21105.568359375
20690.625
20252.06640625
19918.212890625
19780.75
19842.0859375
20050.259765625
20359.97265625
20740.130859375
21150.1640625
21553.677734375
21955.6875
22393.12890625
22883.869140625
23413.5234375
23974.701171875
24582.642578125
25240.7734375
25932.66015625
26678.177734375
27564.607421875
28676.31640625
30001.3203125
31440.427734375
32901.283203125
34350.69921875
35785.087890625
37203.77734375
38637.1171875
40168.978515625
41893.013671875
43843.568359375
45980.888671875
48240.615234375
50588.197265625
53025.484375
55549.07421875
58105.93359375
60598.66796875
62943.078125
65113.44140625
67117.12109375
68930.4609375
70480.7890625
71693.115234375
72532.6875
72994.0234375
73069.111328125
72740.8046875
71992.041015625
70805.134765625
69163.654296875
67076.125
64598.755859375
61823.107421875
58837.44140625
55698.47265625
52431.751953125
49057.591796875
45631.681640625
42267.208984375
39094.984375
36176.6328125
33462.044921875
30850.548828125
28289.46484375
25798.24609375
23413.083984375
21147.47265625
19013.884765625
17045.14453125
15264.34765625
13649.00390625
12150.48828125
10741.458984375
9422.73828125
8191.556640625
7032.62109375
5947.095703125
4967.05859375
4126.5234375
3428.978515625
2851.0
2362.861328125
1932.93359375
1526.248046875
1120.6796875
723.689453125
359.279296875
39.701171875
-239.673828125
-485.875
-708.419921875
-930.884765625
-1177.59765625
-1441.65234375
-1686.369140625
-1888.880859375
-2066.57421875
-2253.966796875
-2475.1796875
-2749.01953125
-3089.953125
-3475.373046875
-3834.365234375
-4109.697265625
-4328.546875
-4579.755859375
-4918.978515625
-5320.369140625
-5715.0546875
-6040.375
-6249.5
-6318.46484375
-6270.265625
-6167.92578125
-6063.9140625
-5975.12109375
-5915.677734375
-5916.96875
-5986.701171875
-6078.02734375
-6137.45703125
-6166.416015625
-6199.56640625
-6237.654296875
-6244.8359375
-6207.662109375
-6153.705078125
-6107.59765625
-6069.646484375
-6049.19140625
-6079.021484375
-6172.85546875
-6296.943359375
-6410.21875
-6513.375
-6633.259765625
-6772.7578125
-6900.447265625
-6980.427734375
-6989.59765625
-6914.515625
-6762.33984375
-6583.17578125
-6459.98828125
-6456.607421875
-6572.5703125
-6750.130859375
-6923.572265625
-7063.630859375
-7181.4453125
-7298.107421875
-7418.8359375
-7539.337890625
-7664.193359375
-7797.888671875
-7916.134765625
-7970.40234375
-7940.12109375
-7870.830078125
-7842.34765625
-7900.6875
-8032.650390625
-8200.720703125
-8382.30078125
-8570.4140625
-8755.498046875
-8925.005859375
-9078.1640625
-9224.615234375
-9357.662109375
-9434.18359375
-9397.814453125
-9233.857421875
-8996.328125
-8768.3203125
-8595.478515625
-8466.99609375
-8355.935546875
-8257.41015625
-8183.15234375
-8141.619140625
-8138.6875
-8180.56640625
-8255.6328125
-8324.107421875
-8348.02734375
-8327.4921875
-8287.78515625
-8233.13671875
-8133.5078125
-7959.169921875
-7712.484375
-7427.326171875
-7159.83203125
-6984.173828125
-6969.103515625
-7130.818359375
-7407.994140625
-7694.51953125
-7904.736328125
-8019.912109375
-8090.125
-8193.4765625
-8373.0
-8597.810546875
-8791.5
-8903.908203125
-8944.353515625
-8940.435546875
-8886.3359375
-8755.12890625
-8555.2109375
-8350.251953125
-8214.662109375
-8176.759765625
-8205.017578125
-8237.94921875
-8223.212890625
-8139.349609375
-7997.009765625
-7832.146484375
-7699.322265625
-7653.36328125
-7709.84375
-7817.14453125
-7891.779296875
-7900.08984375
-7888.857421875
-7913.578125
-7953.35546875
-7931.30078125
-7812.9375
-7641.615234375
-7468.23046875
-7294.974609375
-7122.12109375
-7008.013671875
-7016.111328125
-7103.453125
-7125.04296875
-6985.021484375
-6754.28125
-6604.4296875
-6639.51171875
-6817.693359375
-7016.771484375
-7131.5234375
-7109.3671875
-6945.75
-6680.408203125
-6375.490234375
-6063.791015625
-5725.216796875
-5335.9921875
-4928.12109375
-4567.7421875
-4276.880859375
-4012.068359375
-3731.841796875
-3453.96875
-3221.07421875
-3027.166015625
-2806.7109375
-2495.697265625
-2088.349609375
-1637.482421875
-1213.486328125
-858.740234375
-562.833984375
-273.908203125
62.072265625
472.009765625
959.498046875
1515.376953125
2106.8203125
2671.908203125
3155.81640625
3553.58984375
3893.9609375
4182.44921875
4394.490234375
4538.62109375
4693.169921875
4945.421875
5302.0625
5685.189453125
6014.419921875
6271.982421875
6488.080078125
6685.634765625
6848.486328125
6929.98046875
6884.939453125
6705.125
6432.263671875
6125.42578125
5801.04296875
5408.455078125
4882.01171875
4229.404296875
3564.9921875
3040.943359375
2730.806640625
2575.5625
2446.111328125
2257.43359375
2016.6953125
1767.5625
1514.083984375
1219.3828125
866.40234375
488.48046875
130.251953125
-200.978515625
-527.560546875
-856.708984375
-1164.3671875
-1423.4296875
-1629.517578125
-1792.408203125
-1920.05859375
-2030.021484375
-2168.8359375
-2391.619140625
-2706.57421875
-3052.939453125
-3354.240234375
-3593.16796875
-3819.912109375
-4087.458984375
-4395.048828125
-4697.416015625
-4948.62109375
-5124.5
-5219.865234375
-5245.875
-5227.8203125
-5193.6484375
-5168.755859375
-5186.302734375
-5281.3046875
-5450.826171875
-5634.240234375
-5766.16796875
-5846.779296875
-5927.099609375
-6024.05078125
-6092.10546875
-6096.0234375
-6070.4375
-6071.9609375
-6099.626953125
-6106.2421875
-6075.275390625
-6039.666015625
-6022.94921875
-6007.875
-5981.54296875
-5974.1875
-6020.064453125
-6096.416015625
-6132.8671875
-6081.12890625
-5956.435546875
-5810.42578125
-5680.3515625
-5570.1171875
-5469.271484375
-5380.951171875
-5332.119140625
-5359.48046875
-5484.724609375
-5699.96484375
-5970.171875
-6243.01953125
-6460.71875
-6578.359375
-6582.193359375
-6487.810546875
-6317.91796875
-6090.630859375
-5834.9375
-5601.162109375
-5429.029296875
-5297.279296875
-5124.080078125
-4842.44140625
-4484.078125
-4180.298828125
-4066.693359375
-4178.134765625
-4432.8046875
-4712.001953125
-4944.666015625
-5112.388671875
-5194.978515625
-5148.578125
-4954.685546875
-4670.33203125
-4396.90625
-4190.779296875
-4022.576171875
-3838.251953125
-3648.966796875
-3537.748046875
-3566.953125
-3687.583984375
-3754.986328125
-3643.79296875
-3350.396484375
-2984.06640625
-2661.087890625
-2409.89453125
-2174.974609375
-1902.080078125
-1609.5625
-1373.8046875
-1247.33203125
-1194.23046875
-1108.603515625
-899.595703125
-560.244140625
-154.56640625
256.373046875
664.544921875
1087.740234375
1504.298828125
1834.9375
2002.25390625
2007.5625
1942.224609375
1919.93359375
1998.544921875
2165.806640625
2390.93359375
2676.044921875
3050.521484375
3520.021484375
4030.00390625
4483.5
4796.857421875
4944.9921875
4962.1484375
4905.162109375
4818.6875
4735.478515625
4698.654296875
4757.8984375
4924.154296875
5138.765625
5319.62109375
5454.771484375
5635.46484375
5972.748046875
6475.01953125
7015.28515625
7424.818359375
7625.16796875
7683.240234375
7752.154296875
7955.736328125
8309.7421875
8732.685546875
9122.150390625
9424.150390625
9644.35546875
9813.138671875
9954.53515625
10090.291015625
10262.865234375
10535.2734375
10948.732421875
11474.041015625
12017.5859375
12490.84375
12872.744140625
13197.26171875
13493.576171875
13760.58984375
13992.142578125
14192.072265625
14353.87109375
14455.72265625
14495.337890625
14506.07421875
14516.47265625
14518.421875
14509.220703125
14550.171875
14740.4140625
15122.587890625
15633.939453125
16150.478515625
16563.111328125
16826.767578125
16977.533203125
17111.037109375
17312.19921875
17590.21484375
17897.412109375
18206.650390625
18534.017578125
18881.5234375
19207.619140625
19485.140625
19752.072265625
20064.45703125
20420.8359375
20773.23828125
21096.701171875
21401.20703125
21677.7890625
21882.490234375
21994.412109375
22060.69140625
22162.548828125
22352.5234375
22638.53125
23008.279296875
23438.658203125
23876.59765625
24230.37109375
24402.984375
24351.814453125
24124.396484375
23833.482421875
23588.779296875
23443.095703125
23386.28515625
23366.447265625
23312.15234375
23163.615234375
22914.232421875
22619.029296875
22340.71484375
22086.69921875
21816.24609375
21508.935546875
21204.556640625
20966.55859375
20820.041015625
20737.28515625
20677.85546875
20628.720703125
20594.23828125
20545.548828125
20399.07421875
20077.8203125
19604.818359375
19109.720703125
18720.275390625
18460.8671875
18269.427734375
18079.140625
17844.640625
17516.17578125
17055.01171875
16487.099609375
15894.88671875
15337.013671875
14809.947265625
14302.1015625
13846.2265625
13493.087890625
13261.3984375
13134.322265625
13076.234375
13031.6484375
12942.513671875
12803.11328125
12677.66796875
12629.384765625
12643.607421875
12645.19921875
12573.59375
12414.373046875
12180.5390625
11904.724609375
11642.919921875
11448.748046875
11337.7265625
11289.94140625
11272.53125
11241.8359375
11155.271484375
11022.25
10918.74609375
10898.818359375
10908.419921875
10849.869140625
10725.3203125
10641.25390625
10657.390625
10711.873046875
10737.427734375
10778.38671875
10920.623046875
11147.51953125
11345.255859375
11440.935546875
11468.994140625
11499.431640625
11562.572265625
11659.619140625
11789.8203125
11930.537109375
12025.21484375
12032.423828125
11975.83203125
11916.466796875
11880.32421875
11836.501953125
11745.4921875
11606.498046875
11448.7109375
11289.4609375
11113.146484375
10889.04296875
10605.193359375
10290.576171875
10012.921875
9850.099609375
9844.919921875
9974.1171875
10163.56640625
10336.791015625
10439.828125
10418.9609375
10207.84765625
9778.59765625
9205.869140625
8642.265625
8210.498046875
7937.08984375
7796.69921875
7782.966796875
7901.74609375
8114.658203125
8332.138671875
8470.072265625
8495.849609375
8423.892578125
8292.013671875
8146.150390625
8025.021484375
7944.158203125
7896.814453125
7868.32421875
7843.587890625
7811.279296875
7778.734375
7778.458984375
7841.0625
7962.69140625
8116.380859375
8292.701171875
8507.224609375
8765.681640625
9043.5546875
9306.373046875
9532.564453125
9713.755859375
9856.91796875
9996.5859375
10182.283203125
10436.337890625
10737.57421875
11058.095703125
11397.6484375
11763.4765625
12133.255859375
12466.2578125
12750.46484375
13019.001953125
13317.28515625
13666.560546875
14058.1640625
14464.75390625
14846.6796875
15158.0078125
15367.587890625
15491.037109375
15603.30859375
15799.99609375
16120.453125
16504.03125
16838.0390625
17056.736328125
17184.98046875
17288.021484375
17400.880859375
17512.220703125
17589.869140625
17605.392578125
17558.232421875
17499.67578125
17509.84765625
17613.6484375
17727.021484375
17722.482421875
17552.078125
17280.4140625
16998.0078125
16735.5859375
16472.703125
16197.90625
15935.16796875
15720.818359375
15565.91015625
15433.3359375
15252.365234375
14976.439453125
14632.677734375
14292.984375
13987.98828125
13672.1796875
13282.748046875
12803.6796875
12257.423828125
11672.837890625
11098.921875
10619.345703125
10292.525390625
10072.484375
9835.626953125
9504.89453125
9120.8046875
8781.236328125
8544.25390625
8405.98046875
8336.376953125
8299.16015625
8254.03515625
8180.69140625
8104.314453125
8069.71484375
8082.51953125
8096.86328125
8071.21875
8019.255859375
7990.5
8010.2265625
8056.427734375
8098.1484375
8143.87109375
8241.13671875
8427.171875
8684.298828125
8947.76953125
9157.583984375
9300.62109375
9402.8046875
9486.7109375
9545.375
9559.599609375
9532.8046875
9495.763671875
9471.505859375
9445.88671875
9388.951171875
9305.046875
9240.578125
9227.60546875
9234.099609375
9192.421875
9072.64453125
8905.62890625
8734.677734375
8569.78125
8394.3046875
8187.73828125
7926.640625
7590.615234375
7193.6015625
6790.669921875
6423.88671875
6072.248046875
5684.166015625
5249.509765625
4804.626953125
4370.65625
3929.96484375
3474.671875
3038.48828125
2655.7265625
2317.4296875
1997.07421875
1700.080078125
1455.03125
1261.94140625
1076.099609375
846.1328125
555.140625
228.67578125
-84.6640625
-346.62890625
-558.443359375
-755.3828125
-965.96484375
-1186.078125
-1400.642578125
-1612.908203125
-1835.40234375
-2066.62890625
-2295.18359375
-2511.34375
-2694.1796875
-2808.599609375
-2848.494140625
-2869.09765625
-2939.921875
-3074.654296875
-3244.326171875
-3444.712890625
-3694.666015625
-3967.37890625
-4188.310546875
-4325.466796875
-4427.703125
-4542.7734375
-4649.16015625
-4710.23828125
-4746.935546875
-4798.791015625
-4846.966796875
-4840.7421875
-4781.873046875
-4716.1875
-4647.130859375
-4525.888671875
-4341.578125
-4166.0390625
-4087.939453125
-4143.462890625
-4323.9765625
-4599.662109375
-4905.8359375
-5149.6484375
-5274.7109375
-5304.685546875
-5302.052734375
-5306.4921875
-5331.0625
-5382.82421875
-5450.806640625
-5495.865234375
-5488.244140625
-5440.333984375
-5372.8203125
-5268.755859375
-5098.515625
-4873.908203125
-4634.0078125
-4387.189453125
-4117.10546875
-3848.115234375
-3650.5703125
-3557.66796875
-3517.609375
-3462.30078125
-3400.353515625
-3408.162109375
-3537.638671875
-3759.365234375
-3994.1953125
-4178.826171875
-4297.712890625
-4370.62890625
-4425.169921875
-4480.9375
-4548.205078125
-4625.103515625
-4687.349609375
-4691.98046875
-4609.5234375
-4452.19921875
-4255.501953125
-4033.029296875
-3768.2421875
-3453.30078125
-3113.427734375
-2782.140625
-2472.921875
-2193.533203125
-1974.78125
-1862.90625
-1884.26953125
-2027.708984375
-2254.87890625
-2514.875
-2753.51171875
-2923.291015625
-2989.5234375
-2930.369140625
-2746.568359375
-2480.142578125
-2205.63671875
-1981.83203125
-1819.048828125
-1708.435546875
-1666.0234375
-1717.076171875
-1845.173828125
-1996.66796875
-2143.638671875
-2305.6171875
-2490.75
-2650.173828125
-2724.029296875
-2712.2109375
-2663.076171875
-2602.099609375
-2509.53515625
-2367.794921875
-2190.734375
-1991.806640625
-1755.775390625
-1465.083984375
-1131.74609375
-778.296875
-405.96484375
-14.556640625
354.9375
636.734375
810.724609375
930.353515625
1064.724609375
1232.037109375
1406.86328125
1574.595703125
1751.220703125
1954.537109375
2183.70703125
2434.54296875
2712.5
3012.375
3295.126953125
3507.349609375
3634.009765625
3726.208984375
3866.232421875
4097.6796875
4387.271484375
4656.171875
4849.421875
4975.33984375
5084.5625
5223.4375
5407.58984375
5618.26953125
5804.978515625
5906.990234375
5907.81640625
5877.716796875
5936.203125
6153.28125
6499.765625
6905.544921875
7344.81640625
7838.912109375
8390.0859375
8948.0859375
9444.12890625
9828.5546875
10072.33203125
10173.435546875
10192.087890625
10254.578125
10477.92578125
10884.298828125
11411.609375
12006.2421875
12673.212890625
13423.41015625
14204.3515625
14919.669921875
15514.8515625
16020.931640625
16514.212890625
17056.234375
17677.787109375
18390.951171875
19186.11328125
20022.421875
20849.90625
21654.779296875
22472.462890625
23346.037109375
24277.8359375
25230.162109375
26168.955078125
27098.671875
28058.03125
29091.66015625
30224.62109375
31451.853515625
32745.755859375
34080.564453125
35456.646484375
36898.564453125
38424.90625
40023.541015625
41662.26953125
43319.8046875
44995.201171875
46684.802734375
48362.94921875
50000.509765625
51604.611328125
53230.337890625
54942.265625
56756.2265625
58609.986328125
60386.357421875
61977.03515625
63352.103515625
64588.607421875
65824.94140625
67162.4140625
68594.009765625
70026.224609375
71366.33984375
72579.607421875
73667.533203125
74619.46875
75411.525390625
76049.263671875
76589.275390625
77106.634765625
77642.056640625
78177.017578125
78650.869140625
79003.482421875
79214.12890625
79306.353515625
79314.99609375
79256.80078125
79146.396484375
79033.60546875
78995.669921875
79077.390625
79254.96875
79473.78125
79705.166015625
79942.27734375
80149.55859375
80248.9765625
80167.580078125
79882.208984375
79407.41015625
78750.134765625
77883.869140625
76759.09765625
75334.875
73609.61328125
71624.7265625
69428.150390625
67033.45703125
64431.208984375
61644.087890625
58745.41796875
55804.294921875
52832.998046875
49819.267578125
46802.603515625
43883.05859375
41143.15234375
38581.7109375
36134.119140625
33739.89453125
31382.12890625
29084.783203125
26894.607421875
24854.228515625
22966.283203125
21180.857421875
19437.322265625
17729.427734375
16122.322265625
14696.482421875
13472.140625
12387.736328125
11351.556640625
10316.26171875
9303.6015625
8355.763671875
7470.861328125
6602.73828125
5727.392578125
4888.845703125
4160.73046875
3572.140625
3091.48046875
2677.798828125
2320.8515625
2021.345703125
1753.30078125
1466.9765625
1126.212890625
732.8359375
319.712890625
-67.07421875
-379.810546875
-581.58203125
-668.375
-686.951171875
-720.568359375
-837.279296875
-1042.125
-1286.28515625
-1527.17578125
-1766.29296875
-2017.03125
-2252.53125
-2414.375
-2474.8046875
-2470.560546875
-2476.669921875
-2571.93359375
-2826.90234375
-3275.625
-3859.775390625
-4422.150390625
-4803.06640625
-4957.84375
-4969.26953125
-4955.9140625
-4992.98046875
-5109.888671875
-5313.28125
-5582.50390625
-5865.0546875
-6110.134765625
-6308.923828125
-6488.23828125
-6666.9453125
-6831.591796875
-6954.75390625
-7027.271484375
-7071.0859375
-7126.521484375
-7223.85546875
-7354.578125
-7466.65234375
-7501.61328125
-7453.8984375
-7395.4609375
-7426.466796875
-7586.265625
-7812.841796875
-7998.84765625
-8087.861328125
-8108.5078125
-8120.07421875
-8145.755859375
-8166.41015625
-8156.77734375
-8104.521484375
-8003.791015625
-7858.103515625
-7696.267578125
-7570.15234375
-7529.591796875
-7604.0234375
-7800.26171875
-8096.533203125
-8432.34375
-8719.775390625
-8879.072265625
-8870.4609375
-8709.16796875
-8471.341796875
-8278.306640625
-8238.751953125
-8380.505859375
-8637.99609375
-8902.81640625
-9075.7890625
-9088.3515625
-8924.09765625
-8645.005859375
-8367.40625
-8177.69921875
-8075.89453125
-8011.3984375
-7950.8828125
-7891.1953125
-7834.7734375
-7791.87890625
-7793.919921875
-7863.08203125
-7969.6953125
-8055.37109375
-8100.09765625
-8131.458984375
-8164.681640625
-8176.556640625
-8156.06640625
-8138.87890625
-8153.947265625
-8157.0546875
-8058.92578125
-7821.982421875
-7506.22265625
-7218.025390625
-7032.359375
-6965.888671875
-7000.203125
-7107.677734375
-7254.537109375
-7396.54296875
-7490.513671875
-7515.76171875
-7476.76171875
-7383.041015625
-7242.828125
-7087.94921875
-6981.67578125
-6964.474609375
-6991.111328125
-6958.4296875
-6815.71484375
-6629.033203125
-6520.466796875
-6556.142578125
-6699.875
-6851.625
-6913.970703125
-6846.306640625
-6687.55078125
-6523.12890625
-6410.423828125
-6338.560546875
-6266.4140625
-6177.23828125
-6075.8203125
-5958.529296875
-5826.69140625
-5719.2578125
-5686.962890625
-5726.130859375
-5772.041015625
-5767.41796875
-5707.30859375
-5607.30078125
-5463.513671875
-5267.2578125
-5034.3984375
-4796.51171875
-4581.83203125
-4425.21875
-4372.390625
-4438.314453125
-4567.34375
-4663.248046875
-4659.70703125
-4546.408203125
-4342.3125
-4079.59375
-3811.978515625
-3595.3984375
-3437.94140625
-3294.80859375
-3138.365234375
-3015.90234375
-3006.5859375
-3121.8046875
-3272.08203125
-3339.74609375
-3271.1875
-3096.419921875
-2879.3984375
-2664.1640625
-2455.765625
-2228.671875
-1948.607421875
-1602.013671875
-1215.763671875
-841.91015625
-512.861328125
-212.76171875
99.68359375
438.8203125
765.935546875
1017.0390625
1160.435546875
1236.158203125
1341.248046875
1562.140625
1905.388671875
2296.041015625
2651.375
2947.02734375
3199.966796875
3410.0
3561.38671875
3682.462890625
3847.55078125
4080.583984375
4289.69921875
4351.833984375
4259.978515625
4144.6640625
4145.810546875
4300.7421875
4561.11328125
4866.26171875
5168.796875
5432.23046875
5661.0
5925.44140625
6310.619140625
6830.248046875
7416.59375
7994.9296875
8533.83203125
9013.060546875
9379.3671875
9568.458984375
9566.705078125
9438.4921875
9300.45703125
9273.5625
9434.947265625
9781.939453125
10232.46875
10669.7265625
10998.119140625
11176.76171875
11232.458984375
11254.853515625
11350.677734375
11563.888671875
11834.611328125
12050.65234375
12135.564453125
12075.109375
11878.25
11552.59375
11123.478515625
10641.7421875
10151.013671875
9663.001953125
9177.654296875
8711.5546875
8292.79296875
7940.046875
7655.85546875
7425.38671875
7213.50390625
6984.193359375
6738.546875
6513.224609375
6320.380859375
6106.85546875
5799.421875
5380.302734375
4896.03515625
4407.37890625
3961.19140625
3597.052734375
3333.4921875
3135.9140625
2932.5859375
2681.462890625
2404.345703125
2151.263671875
1958.60546875
1850.7890625
1849.0625
1953.388671875
2134.021484375
2359.90625
2616.283203125
2874.853515625
3070.001953125
3139.23828125
3084.60546875
2972.78125
2876.978515625
2830.6484375
2823.208984375
2817.62890625
2781.197265625
2724.064453125
2702.865234375
2763.005859375
2880.81640625
2984.236328125
3023.30078125
2993.435546875
2898.9296875
2737.31640625
2531.724609375
2341.5703125
2217.677734375
2168.83984375
2188.28125
2282.734375
2444.353515625
2613.392578125
2708.509765625
2699.083984375
2628.4765625
2567.40625
2560.462890625
2609.3828125
2678.59375
2708.962890625
2648.4140625
2487.404296875
2262.88671875
2024.78125
1800.787109375
1584.13671875
1336.8515625
1006.62109375
566.982421875
56.7265625
-435.505859375
-844.705078125
-1183.4609375
-1511.16015625
-1857.5078125
-2195.009765625
-2486.017578125
-2734.642578125
-2977.2890625
-3231.404296875
-3472.806640625
-3671.1640625
-3838.86328125
-4028.75
-4273.765625
-4535.439453125
-4732.0
-4830.337890625
-4900.978515625
-5064.310546875
-5381.12890625
-5807.1015625
-6248.353515625
-6634.287109375
-6926.67578125
-7091.40234375
-7103.599609375
-6984.400390625
-6808.935546875
-6671.234375
-6650.822265625
-6798.25
-7111.318359375
-7510.095703125
-7868.0625
-8099.794921875
-8211.75390625
-8258.244140625
-8276.0703125
-8290.1875
-8353.68359375
-8522.599609375
-8780.009765625
-9026.994140625
-9173.73046875
-9220.5859375
-9237.720703125
-9290.712890625
-9404.29296875
-9571.6015625
-9763.685546875
-9935.767578125
-10052.677734375
-10113.04296875
-10135.185546875
-10123.0546875
-10063.380859375
-9954.8671875
-9820.619140625
-9685.92578125
-9555.83203125
-9418.82421875
-9263.181640625
-9089.537109375
-8921.626953125
-8808.55078125
-8797.869140625
-8887.93359375
-9010.56640625
-9078.591796875
-9060.96484375
-9009.583984375
-9009.474609375
-9105.115234375
-9276.30859375
-9474.423828125
-9661.609375
-9808.025390625
-9874.609375
-9833.5390625
-9712.931640625
-9596.10546875
-9555.689453125
-9594.615234375
-9661.208984375
-9709.1171875
-9726.044921875
-9715.337890625
-9677.513671875
-9617.40234375
-9553.337890625
-9508.908203125
-9501.111328125
-9538.990234375
-9625.203125
-9753.44921875
-9907.908203125
-10067.412109375
-10209.228515625
-10315.087890625
-10384.4921875
-10441.90625
-10519.052734375
-10623.2265625
-10727.34375
-10797.130859375
-10831.02734375
-10875.767578125
-10999.30859375
-11234.443359375
-11537.298828125
-11806.689453125
-11957.125
-11976.408203125
-11913.083984375
-11819.95703125
-11718.541015625
-11603.37890625
-11459.67578125
-11281.14453125
-11088.564453125
-10925.830078125
-10815.8359375
-10721.771484375
-10576.708984375
-10358.138671875
-10115.529296875
-9920.755859375
-9809.482421875
-9771.326171875
-9770.0390625
-9762.208984375
-9719.30078125
-9647.4453125
-9573.134765625
-9506.58203125
-9442.666015625
-9400.896484375
-9424.041015625
-9512.822265625
-9597.02734375
-9610.390625
-9573.966796875
-9564.626953125
-9610.677734375
-9656.013671875
-9621.7578125
-9467.365234375
-9199.037109375
-8868.97265625
-8580.673828125
-8448.4296875
-8510.3046875
-8687.494140625
-8848.119140625
-8911.083984375
-8890.96875
-8862.23046875
-8888.701171875
-8973.09765625
-9066.615234375
-9135.00390625
-9207.423828125
-9335.119140625
-9504.642578125
-9629.654296875
-9643.8203125
-9569.814453125
-9475.001953125
-9389.4921875
-9300.10546875
-9203.734375
-9128.048828125
-9105.783203125
-9158.865234375
-9300.673828125
-9517.568359375
-9742.1953125
-9874.255859375
-9843.9140625
-9649.35546875
-9341.97265625
-9000.498046875
-8715.568359375
-8558.5234375
-8538.0625
-8599.708984375
-8683.138671875
-8770.486328125
-8869.611328125
-8966.044921875
-9010.5078125
-8952.21484375
-8780.205078125
-8545.140625
-8349.8046875
-8296.865234375
-8411.568359375
-8605.34375
-8730.8828125
-8688.876953125
-8490.34765625
-8229.587890625
-8012.36328125
-7905.30859375
-7925.982421875
-8054.6796875
-8251.875
-8476.646484375
-8698.783203125
-8898.00390625
-9058.8046875
-9175.9140625
-9264.302734375
-9347.818359375
-9423.271484375
-9443.97265625
-9363.462890625
-9204.802734375
-9066.958984375
-9041.177734375
-9125.548828125
-9237.59765625
-9305.27734375
-9323.90625
-9322.677734375
-9301.4765625
-9219.728515625
-9039.59375
-8768.11328125
-8459.826171875
-8180.853515625
-7959.37109375
-7763.89453125
-7541.037109375
-7284.900390625
-7061.16796875
-6953.93359375
-6997.2421875
-7164.345703125
-7403.6328125
-7662.55859375
-7887.96484375
-8033.748046875
-8076.392578125
-8011.34375
-7840.189453125
-7582.03125
-7291.728515625
-7035.669921875
-6842.6953125
-6706.25390625
-6641.919921875
-6704.25390625
-6918.306640625
-7220.17578125
-7501.6171875
-7701.927734375
-7824.56640625
-7877.486328125
-7845.828125
-7734.27734375
-7595.193359375
-7484.6328125
-7406.873046875
-7325.162109375
-7218.19140625
-7106.388671875
-7024.765625
-6984.060546875
-6962.349609375
-6932.73828125
-6900.716796875
-6908.77734375
-6989.49609375
-7112.361328125
-7195.001953125
-7176.232421875
-7064.623046875
-6909.84375
-6748.521484375
-6592.16015625
-6442.279296875
-6287.9765625
-6104.76953125
-5892.99609375
-5714.06640625
-5650.7734375
-5720.638671875
-5855.6640625
-5979.060546875
-6075.9375
-6172.8125
-6274.28515625
-6350.494140625
-6379.017578125
-6372.150390625
-6355.98046875
-6335.03515625
-6288.578125
-6208.84765625
-6143.716796875
-6179.412109375
-6345.53125
-6534.39453125
-6556.203125
-6304.36328125
-5847.34765625
-5338.447265625
-4869.685546875
-4456.46875
-4133.34375
-3982.537109375
-4041.353515625
-4233.37890625
-4431.017578125
-4560.9140625
-4620.431640625
-4621.94140625
-4567.501953125
-4470.765625
-4362.435546875
-4265.8125
-4190.544921875
-4151.828125
-4168.103515625
-4230.138671875
-4293.896484375
-4317.658203125
-4295.525390625
-4250.595703125
-4213.44140625
-4215.458984375
-4280.41015625
-4398.35546875
-4514.314453125
-4563.0546875
-4518.7734375
-4403.580078125
-4253.640625
-4091.544921875
-3929.703125
-3782.638671875
-3666.546875
-3593.48046875
-3570.28515625
-3596.162109375
-3656.220703125
-3722.845703125
-3768.396484375
-3773.541015625
-3723.708984375
-3610.44921875
-3448.662109375
-3286.16796875
-3176.328125
-3128.833984375
-3090.630859375
-2982.771484375
-2759.095703125
-2433.056640625
-2059.306640625
-1700.658203125
-1409.44921875
-1221.341796875
-1147.41796875
-1167.28515625
-1238.345703125
-1322.09375
-1406.947265625
-1507.736328125
-1642.771484375
-1806.390625
-1956.126953125
-2024.623046875
-1951.45703125
-1714.234375
-1337.216796875
-876.62890625
-401.576171875
19.51171875
336.927734375
544.404296875
686.75390625
832.681640625
1034.990234375
1311.18359375
1640.419921875
1956.544921875
2157.673828125
2169.060546875
2022.71484375
1851.71484375
1773.17578125
1782.583984375
1790.146484375
1758.447265625
1773.25
1966.7890625
2390.486328125
2971.28125
3569.80078125
4065.123046875
4408.3359375
4635.169921875
4837.337890625
5098.212890625
5432.265625
5779.4296875
6058.150390625
6225.408203125
6294.69140625
6311.673828125
6322.8125
6364.533203125
6470.486328125
6674.990234375
7000.3984375
7441.830078125
7970.26171875
8552.697265625
9167.3359375
9800.517578125
10433.53515625
11033.310546875
11556.548828125
11972.03125
12287.892578125
12550.615234375
12805.9453125
13069.095703125
13351.06640625
13704.009765625
14203.837890625
14873.37890625
15647.244140625
16431.763671875
17184.88671875
17925.296875
18686.14453125
19481.697265625
20300.2421875
21102.70703125
21842.634765625
22519.00390625
23204.2734375
23992.248046875
24918.185546875
25948.51953125
27038.017578125
28168.271484375
29337.123046875
30544.037109375
31787.4765625
33048.412109375
34278.673828125
35437.826171875
36539.77734375
37624.755859375
38682.9453125
39649.556640625
40486.044921875
41221.0859375
41894.279296875
42506.8671875
43054.439453125
43557.5390625
44013.484375
44351.8984375
44488.009765625
44401.513671875
44124.484375
43679.228515625
43078.744140625
42366.818359375
41594.13671875
40754.91015625
39802.15234375
38733.57421875
37614.05859375
36501.05078125
35391.05078125
34255.05859375
33088.94140625
31913.890625
30763.4921875
29684.927734375
28711.712890625
27807.46484375
26864.203125
25780.994140625
24526.716796875
23122.298828125
21611.10546875
20081.06640625
18671.66796875
17491.390625
16520.33984375
15628.927734375
14703.658203125
13743.982421875
12847.076171875
12121.287109375
11607.6015625
11253.669921875
10947.779296875
10583.169921875
10098.923828125
9477.943359375
8738.708984375
7942.283203125
7177.55859375
6506.818359375
5932.3671875
5434.802734375
5027.791015625
4745.9609375
4584.837890625
4479.728515625
4344.123046875
4112.353515625
3756.916015625
3297.755859375
2799.16796875
2330.587890625
1917.65234375
1542.17578125
1186.83984375
857.1640625
555.380859375
256.84375
-70.6640625
-431.08203125
-790.9453125
-1103.75
-1348.369140625
-1554.560546875
-1785.65234375
-2078.337890625
-2398.515625
-2673.00390625
-2869.234375
-3030.060546875
-3224.9140625
-3477.201171875
-3744.35546875
-3962.861328125
-4113.00390625
-4245.9609375
-4443.736328125
-4745.16796875
-5117.169921875
-5502.029296875
-5870.90625
-6210.587890625
-6482.431640625
-6639.8828125
-6687.939453125
-6685.787109375
-6676.083984375
-6636.107421875
-6506.45703125
-6244.6015625
-5851.58203125
-5387.005859375
-4970.896484375
-4724.666015625
-4671.388671875
-4713.48828125
-4735.21875
-4707.8125
-4673.205078125
-4659.677734375
-4661.052734375
-4683.75
-4760.451171875
-4905.275390625
-5087.748046875
-5261.77734375
-5397.1796875
-5477.58984375
-5494.4375
-5457.10546875
-5392.9140625
-5326.796875
-5272.5703125
-5247.482421875
-5276.734375
-5371.689453125
-5513.423828125
-5666.69921875
-5805.181640625
-5921.6953125
-6022.484375
-6111.73046875
-6172.01171875
-6164.900390625
-6071.447265625
-5934.734375
-5836.1171875
-5809.85546875
-5794.26953125
-5687.708984375
-5449.021484375
-5127.802734375
-4801.953125
-4511.361328125
-4264.34765625
-4086.994140625
-4028.9296875
-4103.2265625
-4237.625
-4316.333984375
-4282.66015625
-4188.380859375
-4133.48046875
-4170.87109375
-4282.740234375
-4432.634765625
-4610.302734375
-4825.28515625
-5086.052734375
-5399.587890625
-5770.228515625
-6175.318359375
-6546.21484375
-6790.412109375
-6838.837890625
-6676.10546875
-6343.201171875
-5927.29296875
-5535.958984375
-5246.8984375
-5063.201171875
-4925.955078125
-4781.734375
-4632.07421875
-4509.806640625
-4421.125
-4334.65625
-4228.5859375
-4124.94921875
-4064.033203125
-4059.4765625
-4091.208984375
-4125.583984375
-4121.96875
-4036.51171875
-3855.97265625
-3629.400390625
-3432.861328125
-3291.296875
-3161.83203125
-3006.0703125
-2850.154296875
-2754.181640625
-2746.865234375
-2810.78125
-2906.27734375
-2984.974609375
-3008.33203125
-2989.77734375
-2996.412109375
-3065.95703125
-3139.521484375
-3128.998046875
-3044.45703125
-2996.873046875
-3066.720703125
-3225.421875
-3402.77734375
-3572.130859375
-3733.478515625
-3865.12890625
-3947.703125
-4008.5859375
-4088.873046875
-4178.01953125
-4227.94921875
-4227.412109375
-4219.287109375
-4240.171875
-4278.861328125
-4303.587890625
-4303.140625
-4292.9296875
-4303.091796875
-4366.43359375
-4494.71875
-4656.794921875
-4798.638671875
-4895.740234375
-4973.353515625
-5069.1796875
-5189.466796875
-5306.384765625
-5381.654296875
-5381.86328125
-5284.92578125
-5093.078125
-4847.26953125
-4623.248046875
-4498.728515625
-4502.12109375
-4578.931640625
-4617.416015625
-4528.63671875
-4314.228515625
-4062.77734375
-3889.392578125
-3872.515625
-4013.900390625
-4230.443359375
-4401.08984375
-4457.9609375
-4434.767578125
-4406.791015625
-4393.525390625
-4350.646484375
-4247.966796875
-4108.677734375
-3963.412109375
-3813.751953125
-3667.802734375
-3571.572265625
-3561.921875
-3606.9765625
-3633.904296875
-3610.5390625
-3567.16796875
-3541.6328125
-3538.080078125
-3545.2578125
-3560.412109375
-3573.359375
-3547.72265625
-3446.9765625
-3279.859375
-3102.3984375
-2967.24609375
-2878.681640625
-2805.046875
-2730.2734375
-2679.0390625
-2685.21484375
-2746.703125
-2824.689453125
-2881.904296875
-2905.830078125
-2896.9453125
-2855.783203125
-2789.158203125
-2711.802734375
-2630.283203125
-2537.697265625
-2433.4453125
-2333.771484375
-2250.99609375
-2176.837890625
-2100.484375
-2026.916015625
-1956.953125
-1864.900390625
-1727.171875
-1569.205078125
-1450.59765625
-1395.064453125
-1363.994140625
-1317.580078125
-1280.9296875
-1322.150390625
-1468.177734375
-1663.0703125
-1814.044921875
-1866.2265625
-1828.271484375
-1740.978515625
-1640.92578125
-1556.32421875
-1517.7890625
-1549.28515625
-1641.953125
-1745.408203125
-1789.6015625
-1712.96484375
-1478.6875
-1090.248046875
-609.279296875
-146.939453125
187.212890625
341.46484375
333.134765625
215.39453125
41.11328125
-150.51953125
-330.34765625
-472.41796875
-555.58984375
-578.75390625
-571.078125
-568.880859375
-574.87890625
-557.568359375
-499.33203125
-420.068359375
-335.326171875
-223.88671875
-78.689453125
30.791015625
7.982421875
-147.84765625
-317.384765625
-383.140625
-335.693359375
-229.919921875
-76.033203125
172.892578125
535.634765625
953.490234375
1337.37109375
1636.494140625
1850.81640625
1998.654296875
2089.140625
2119.44140625
2089.435546875
2019.6875
1954.126953125
1939.25
1998.369140625
2123.0234375
2277.8984375
2408.98046875
2465.3203125
2437.734375
2377.125
2355.99609375
2402.5703125
2478.318359375
2522.39453125
2512.79296875
2483.27734375
2484.654296875
2529.529296875
2575.1328125
2565.314453125
2486.197265625
2364.7265625
2213.298828125
2009.955078125
1757.669921875
1532.51953125
1421.953125
1416.353515625
1410.017578125
1327.490234375
1211.453125
1159.087890625
1200.318359375
1273.9375
1309.2890625
1295.6328125
1272.263671875
1281.390625
1340.9765625
1446.208984375
1587.033203125
1769.130859375
2013.541015625
2320.337890625
2632.5859375
2855.474609375
2923.662109375
2847.21875
2695.72265625
2554.935546875
2500.423828125
2579.51171875
2778.25390625
3001.33984375
3117.50390625
3057.65234375
2873.794921875
2689.451171875
2587.068359375
2547.794921875
2494.95703125
2375.982421875
2195.033203125
1992.73828125
1826.869140625
1764.3515625
1846.87109375
2039.544921875
2238.158203125
2360.470703125
2427.95703125
2536.712890625
2748.3359375
3022.640625
3249.517578125
3327.693359375
3223.859375
2992.07421875
2747.310546875
2592.74609375
2550.9453125
2572.705078125
2613.28125
2673.361328125
2754.384765625
2809.828125
2778.482421875
2651.677734375
2472.04296875
2276.10546875
2083.01171875
1943.330078125
1944.6015625
2129.556640625
2432.70703125
2736.025390625
2980.212890625
3192.357421875
3412.359375
3630.41015625
3805.16015625
3909.162109375
3934.333984375
3876.34765625
3745.92578125
3591.16796875
3481.423828125
3460.796875
3529.578125
3670.091796875
3868.767578125
4102.20703125
4321.349609375
4475.29296875
4553.9453125
4596.07421875
4653.328125
4751.708984375
4882.421875
5015.6484375
5120.337890625
5181.34375
5201.169921875
5178.458984375
5089.48828125
4911.46484375
4670.67578125
4444.98828125
4298.91796875
4230.2265625
4203.009765625
4219.265625
4319.26171875
4505.1171875
4702.685546875
4829.759765625
4888.828125
4967.51953125
5151.287109375
5451.90234375
5811.7734375
6150.314453125
6401.60546875
6533.83984375
6554.73046875
6495.27734375
6379.9296875
6219.6875
6044.259765625
5930.240234375
5968.30078125
6179.939453125
6469.8046875
6685.123046875
6746.341796875
6722.603515625
6763.923828125
6948.609375
7203.1328125
7379.333984375
7402.439453125
7330.419921875
7273.7734375
7279.685546875
7306.98046875
7300.6484375
7266.591796875
7263.4453125
7331.095703125
7442.546875
7530.4765625
7553.328125
7529.55078125
7514.521484375
7555.16796875
7663.37109375
7818.326171875
7992.57421875
8189.904296875
8460.75390625
8860.9453125
9383.62890625
9948.451171875
10472.515625
10936.06640625
11360.591796875
11742.16796875
12039.087890625
12219.337890625
12290.587890625
12287.85546875
12265.68359375
12301.712890625
12462.263671875
12740.5546875
13056.33984375
13339.068359375
13591.111328125
13852.177734375
14128.2890625
14382.6328125
14575.30078125
14680.23046875
14678.541015625
14576.056640625
14434.478515625
14360.078125
14445.6875
14717.21484375
15117.96875
15534.005859375
15859.8359375
16070.2734375
16221.673828125
16367.71875
16498.283203125
16590.05859375
16684.826171875
16857.71484375
17114.94140625
17388.419921875
17647.046875
17950.41015625
18352.1171875
18792.947265625
19139.880859375
19312.466796875
19332.69140625
19270.15234375
19187.92578125
19142.021484375
19182.931640625
19323.291015625
19513.296875
19668.87890625
19733.154296875
19713.240234375
19658.126953125
19599.671875
19521.087890625
19392.80078125
19232.1015625
19105.75
19071.265625
19137.984375
19289.201171875
19509.13671875
19766.681640625
19999.666015625
20149.943359375
20209.810546875
20215.88671875
20206.85546875
20202.26171875
20206.91015625
20214.970703125
20222.841796875
20256.75390625
20369.23828125
20584.025390625
20863.716796875
21159.998046875
21470.923828125
21806.271484375
22118.583984375
22332.265625
22445.779296875
22546.60546875
22706.23828125
22911.390625
23125.08984375
23364.9375
23674.5234375
24047.767578125
24432.0703125
24797.23828125
25160.99609375
25546.22265625
25944.330078125
26326.474609375
26672.21484375
26987.693359375
27313.873046875
27714.654296875
28232.341796875
28841.57421875
29454.15234375
29978.873046875
30385.669921875
30725.818359375
31096.90234375
31575.13671875
32163.87890625
32803.40234375
33428.96875
34009.572265625
34530.431640625
34960.880859375
35260.6015625
35415.357421875
35460.1875
35473.638671875
35544.703125
35716.828125
35947.310546875
36141.626953125
36246.76171875
36293.83984375
36332.4453125
36349.142578125
36280.91796875
36086.267578125
35761.78515625
35302.13671875
34694.078125
33955.05078125
33134.53125
32265.052734375
31348.576171875
30403.162109375
29481.623046875
28618.02734375
27786.533203125
26940.7890625
26069.2109375
25183.908203125
24281.037109375
23349.302734375
22401.775390625
21459.1171875
20507.130859375
19510.10546875
18468.689453125
17427.41796875
16415.00390625
15412.525390625
14401.076171875
13413.2265625
12509.337890625
11718.57421875
11029.689453125
10426.74609375
9898.326171875
9409.69140625
8902.806640625
8346.984375
7772.703125
7235.755859375
6762.765625
6355.916015625
6035.3515625
5828.251953125
5696.3046875
5510.77734375
5145.2578125
4596.28125
3988.6796875
3460.4296875
3061.482421875
2759.259765625
2502.310546875
2254.541015625
1994.654296875
1725.056640625
1487.228515625
1341.546875
1315.384765625
1377.669921875
1468.865234375
1544.31640625
1580.234375
1551.958984375
1432.240234375
1221.13671875
964.5546875
724.482421875
526.671875
346.9140625
153.4296875
-46.24609375
-208.44140625
-295.4609375
-302.056640625
-244.431640625
-141.5
-14.240234375
110.958984375
214.61328125
297.607421875
368.177734375
409.185546875
368.408203125
198.66796875
-83.876953125
-390.37109375
-624.421875
-759.849609375
-842.6015625
-916.853515625
-974.751953125
-995.439453125
-1007.86328125
-1075.5390625
-1220.3046875
-1396.0234375
-1547.04296875
-1662.01953125
-1754.26953125
-1819.87890625
-1848.728515625
-1866.60546875
-1934.35546875
-2096.14453125
-2339.490234375
-2609.505859375
-2857.359375
-3073.7734375
-3271.58203125
-3427.2265625
-3449.5859375
-3239.70703125
-2798.431640625
-2254.64453125
-1769.33203125
-1428.890625
-1243.69140625
-1210.369140625
-1323.953125
-1538.275390625
-1767.861328125
-1949.576171875
-2080.80078125
-2191.57421875
-2301.837890625
-2407.7265625
-2483.853515625
-2497.6015625
-2450.833984375
-2409.310546875
-2452.541015625
-2581.513671875
-2711.869140625
-2775.287109375
-2790.71484375
-2813.8984375
-2860.2890625
-2917.0078125
-2992.154296875
-3094.2890625
-3182.833984375
-3204.126953125
-3178.6640625
-3190.517578125
-3269.11328125
-3333.001953125
-3286.330078125
-3137.70703125
-2987.060546875
-2917.833984375
-2940.341796875
-3027.23046875
-3159.53515625
-3327.484375
-3513.771484375
-3692.75
-3837.43359375
-3924.06640625
-3944.255859375
-3921.779296875
-3907.74609375
-3943.5703125
-4019.435546875
-4068.75
-4015.39453125
-3846.876953125
-3647.125
-3535.703125
-3551.90234375
-3606.080078125
-3566.3984375
-3389.248046875
-3142.947265625
-2912.505859375
-2722.609375
-2566.38671875
-2463.478515625
-2444.01953125
-2490.994140625
-2543.3828125
-2558.875
-2538.55859375
-2485.970703125
-2384.056640625
-2235.705078125
-2094.16015625
-2015.916015625
-1994.833984375
-1973.224609375
-1912.330078125
-1823.169921875
-1730.318359375
-1638.189453125
-1543.244140625
-1452.55078125
-1372.84375
-1300.80859375
-1246.697265625
-1255.82421875
-1375.55078125
-1586.462890625
-1775.689453125
-1797.185546875
-1578.01171875
-1179.74609375
-755.4375
-435.302734375
-248.509765625
-154.263671875
-130.126953125
-199.140625
-367.580078125
-574.18359375
-733.828125
-819.919921875
-875.87109375
-950.525390625
-1050.32421875
-1155.66015625
-1251.037109375
-1319.966796875
-1331.232421875
-1259.365234375
-1119.916015625
-965.51953125
-836.052734375
-716.8671875
-554.9140625
-321.12890625
-55.578125
156.712890625
261.931640625
290.6484375
336.22265625
488.205078125
787.775390625
1223.44140625
1735.646484375
2223.63671875
2587.576171875
2799.712890625
2929.595703125
3077.8203125
3287.46484375
3538.07421875
3816.40625
4153.08984375
4568.568359375
5007.6328125
5363.015625
5567.5703125
5646.140625
5676.89453125
5720.08203125
5785.29296875
5841.83203125
5842.841796875
5754.09765625
5581.8203125
5371.548828125
5169.2578125
4990.81640625
4841.484375
4749.015625
4745.3203125
4813.193359375
4880.96875
4882.369140625
4797.591796875
4620.580078125
4315.66796875
3846.958984375
3250.3984375
2644.5
2147.833984375
1785.7421875
1481.23828125
1139.361328125
747.212890625
394.15625
185.341796875
132.76171875
143.94140625
118.423828125
28.39453125
-108.275390625
-294.830078125
-548.236328125
-840.68359375
-1105.939453125
-1320.376953125
-1539.97265625
-1837.013671875
-2228.380859375
-2683.544921875
-3171.240234375
-3667.921875
-4140.875
-4558.275390625
-4913.119140625
-5216.251953125
-5472.84375
-5685.720703125
-5871.1171875
-6041.056640625
-6168.26171875
-6197.8046875
-6113.578125
-5987.765625
-5952.11328125
-6109.13671875
-6455.560546875
-6881.662109375
-7253.841796875
-7513.353515625
-7697.26171875
-7863.81640625
-8014.78125
-8107.162109375
-8126.708984375
-8118.3828125
-8135.87890625
-8178.3984375
-8187.65234375
-8100.84375
-7906.34765625
-7661.529296875
-7465.193359375
-7403.58984375
-7504.111328125
-7722.732421875
-7967.212890625
-8144.65234375
-8214.7265625
-8210.103515625
-8192.009765625
-8179.416015625
-8142.599609375
-8075.681640625
-8040.119140625
-8100.779296875
-8239.98828125
-8377.51171875
-8463.869140625
-8505.162109375
-8500.015625
-8416.828125
-8261.193359375
-8114.693359375
-8060.201171875
-8093.75
-8150.955078125
-8201.591796875
-8271.53125
-8373.529296875
-8460.447265625
-8466.158203125
-8372.978515625
-8223.17578125
-8070.87109375
-7931.2109375
-7779.18359375
-7602.876953125
-7455.70703125
-7437.556640625
-7609.302734375
-7932.955078125
-8302.88671875
-8621.591796875
-8838.466796875
-8946.892578125
-8978.5234375
-8984.861328125
-8981.751953125
-8910.279296875
-8691.380859375
-8333.8125
-7960.392578125
-7709.17578125
-7623.828125
-7648.044921875
-7701.212890625
-7738.896484375
-7758.423828125
-7777.099609375
-7811.63671875
-7868.4296875
-7949.58203125
-8064.51953125
-8222.658203125
-8408.669921875
-8578.013671875
-8689.763671875
-8739.837890625
-8756.765625
-8773.75390625
-8812.51953125
-8884.1640625
-8991.06640625
-9125.2421875
-9265.8203125
-9374.650390625
-9400.408203125
-9307.1171875
-9107.72265625
-8855.583984375
-8594.79296875
-8336.6171875
-8097.591796875
-7937.05078125
-7923.572265625
-8064.61328125
-8290.6875
-8508.822265625
-8653.88671875
-8694.2890625
-8622.841796875
-8463.22265625
-8271.48046875
-8109.318359375
-8008.33984375
-7958.537109375
-7929.220703125
-7907.96484375
-7928.642578125
-8050.560546875
-8285.931640625
-8548.123046875
-8702.0546875
-8685.421875
-8567.51171875
-8477.048828125
-8487.513671875
-8584.060546875
-8715.423828125
-8841.947265625
-8938.51953125
-8988.630859375
-8994.884765625
-8983.4140625
-8987.650390625
-9029.396484375
-9105.744140625
-9173.876953125
-9154.888671875
-8992.3046875
-8731.78125
-8520.3828125
-8491.041015625
-8643.51953125
-8855.8203125
-9009.76171875
-9084.755859375
-9128.9765625
-9170.224609375
-9181.111328125
-9123.421875
-9000.06640625
-8851.2578125
-8710.29296875
-8579.15625
-8449.0703125
-8328.638671875
-8235.357421875
-8164.55078125
-8088.673828125
-7994.67578125
-7903.974609375
-7843.8515625
-7819.69921875
-7836.302734375
-7923.455078125
-8097.23046875
-8298.181640625
-8417.36328125
-8408.509765625
-8343.716796875
-8331.630859375
-8405.29296875
-8518.029296875
-8620.578125
-8695.125
-8727.095703125
-8702.826171875
-8651.275390625
-8640.685546875
-8699.1484375
-8761.3671875
-8726.64453125
-8562.6328125
-8332.185546875
-8127.845703125
-8002.474609375
-7960.244140625
-7990.119140625
-8092.439453125
-8271.9921875
-8507.2734375
-8734.845703125
-8881.083984375
-8917.349609375
-8874.361328125
-8799.41015625
-8716.744140625
-8638.0625
-8587.87109375
-8593.111328125
-8655.8984375
-8754.263671875
-8858.76953125
-8929.53515625
-8915.16015625
-8792.849609375
-8611.626953125
-8462.6015625
-8394.115234375
-8377.21484375
-8360.69140625
-8333.6171875
-8321.453125
-8347.408203125
-8419.638671875
-8537.568359375
-8683.734375
-8816.08984375
-8891.138671875
-8897.484375
-8859.134765625
-8814.521484375
-8801.9375
-8847.04296875
-8935.130859375
-8996.14453125
-8944.451171875
-8747.91796875
-8450.298828125
-8125.615234375
-7827.673828125
-7588.95703125
-7442.091796875
-7409.578125
-7468.78515625
-7551.28515625
-7596.923828125
-7604.87109375
-7617.583984375
-7658.697265625
-7710.39453125
-7760.9765625
-7845.541015625
-8004.125
-8207.66015625
-8366.2109375
-8420.931640625
-8392.443359375
-8321.107421875
-8201.0859375
-8015.544921875
-7810.900390625
-7678.181640625
-7656.1640625
-7697.951171875
-7746.328125
-7802.70703125
-7901.0390625
-8048.671875
-8224.6484375
-8414.515625
-8612.923828125
-8801.962890625
-8957.12109375
-9070.30859375
-9139.5546875
-9137.57421875
-9022.1328125
-8791.625
-8512.134765625
-8272.21875
-8113.5703125
-8010.4609375
-7909.98046875
-7786.494140625
-7661.62109375
-7578.37890625
-7559.5078125
-7594.353515625
-7664.375
-7767.3046875
-7903.16015625
-8044.712890625
-8142.677734375
-8166.1640625
-8127.416015625
-8064.580078125
-8012.12890625
-7988.568359375
-7991.048828125
-7984.5859375
-7908.4609375
-7719.548828125
-7441.1171875
-7163.0390625
-6986.296875
-6963.02734375
-7082.4140625
-7301.216796875
-7578.2265625
-7881.60546875
-8176.44921875
-8419.62109375
-8570.556640625
-8601.541015625
-8498.658203125
-8268.01953125
-7951.61328125
-7623.1875
-7345.17578125
-7127.7421875
-6946.501953125
-6800.771484375
-6731.775390625
-6772.888671875
-6901.619140625
-7060.341796875
-7216.078125
-7382.3671875
-7584.220703125
-7813.041015625
-8014.43359375
-8116.560546875
-8084.611328125
-7962.810546875
-7851.287109375
-7819.32421875
-7845.458984375
-7863.125
-7856.24609375
-7873.9921875
-7943.30078125
-8003.982421875
-7959.244140625
-7773.873046875
-7499.412109375
-7218.33984375
-6992.025390625
-6851.90234375
-6800.455078125
-6807.240234375
-6828.626953125
-6847.5703125
-6879.48828125
-6928.931640625
-6959.998046875
-6929.369140625
-6837.33203125
-6724.814453125
-6625.99609375
-6548.087890625
-6501.171875
-6523.037109375
-6653.41015625
-6885.162109375
-7149.572265625
-7351.0390625
-7421.09765625
-7356.330078125
-7219.994140625
-7104.2890625
-7074.623046875
-7135.4921875
-7238.73828125
-7315.896484375
-7308.7265625
-7197.138671875
-7024.52734375
-6889.263671875
-6879.9765625
-7003.154296875
-7185.77734375
-7356.7109375
-7511.28515625
-7687.890625
-7901.99609375
-8123.30859375
-8300.83203125
-8380.6875
-8310.9140625
-8076.263671875
-7747.814453125
-7464.49609375
-7328.65234375
-7323.29296875
-7348.087890625
-7323.896484375
-7242.048828125
-7131.791015625
-7025.947265625
-6967.548828125
-7008.57421875
-7166.802734375
-7391.6015625
-7589.947265625
-7679.1171875
-7608.84375
-7365.443359375
-6996.9140625
-6625.666015625
-6382.80078125
-6299.720703125
-6286.984375
-6245.123046875
-6179.365234375
-6177.994140625
-6291.46875
-6470.70703125
-6627.583984375
-6719.923828125
-6759.65625
-6767.890625
-6756.5
-6745.08203125
-6761.697265625
-6814.509765625
-6878.70703125
-6925.0625
-6957.76953125
-7014.908203125
-7126.013671875
-7266.939453125
-7362.13671875
-7345.494140625
-7224.865234375
-7075.390625
-6960.5546875
-6870.79296875
-6748.015625
-6552.794921875
-6291.77734375
-6003.822265625
-5755.490234375
-5634.939453125
-5695.314453125
-5888.22265625
-6094.232421875
-6242.26171875
-6366.251953125
-6523.720703125
-6703.619140625
-6861.00390625
-7010.44921875
-7216.845703125
-7487.443359375
-7723.44140625
-7797.85546875
-7652.345703125
-7311.359375
-6843.435546875
-6336.4296875
-5884.48046875
-5562.126953125
-5402.740234375
-5399.771484375
-5511.658203125
-5662.494140625
-5767.7578125
-5786.533203125
-5745.447265625
-5703.4296875
-5701.201171875
-5744.8671875
-5815.955078125
-5886.130859375
-5941.37890625
-6003.669921875
-6108.953125
-6251.251953125
-6371.34375
-6418.39453125
-6401.380859375
-6362.31640625
-6327.306640625
-6312.830078125
-6352.03125
-6467.9296875
-6626.4140625
-6754.421875
-6806.712890625
-6790.462890625
-6737.646484375
-6692.75390625
-6718.568359375
-6858.529296875
-7075.8046875
-7269.98046875
-7376.19921875
-7418.8984375
-7452.72265625
-7486.572265625
-7491.150390625
-7448.18359375
-7355.298828125
-7202.86328125
-6987.6875
-6747.060546875
-6545.130859375
-6413.927734375
-6321.720703125
-6206.767578125
-6040.76953125
-5863.875
-5757.91796875
-5771.216796875
-5862.541015625
-5931.54296875
-5908.376953125
-5796.115234375
-5626.2890625
-5412.28515625
-5170.361328125
-4951.146484375
-4805.671875
-4731.244140625
-4687.171875
-4656.083984375
-4652.544921875
-4674.28125
-4686.646484375
-4669.79296875
-4656.203125
-4709.05078125
-4875.505859375
-5154.529296875
-5481.658203125
-5745.6015625
-5858.2734375
-5830.58984375
-5764.013671875
-5759.267578125
-5850.673828125
-6027.44921875
-6276.677734375
-6575.708984375
-6865.78515625
-7071.158203125
-7150.265625
-7117.94140625
-7022.53515625
-6908.779296875
-6792.693359375
-6662.189453125
-6508.896484375
-6362.58203125
-6278.783203125
-6283.7265625
-6345.826171875
-6410.416015625
-6447.83984375
-6460.81640625
-6466.72265625
-6486.6328125
-6528.8515625
-6563.126953125
-6533.234375
-6423.7421875
-6300.501953125
-6255.50390625
-6319.017578125
-6451.099609375
-6606.830078125
-6772.482421875
-6937.7890625
-7072.349609375
-7148.42578125
-7166.462890625
-7143.294921875
-7087.609375
-6995.962890625
-6862.216796875
-6686.06640625
-6482.97265625
-6287.08203125
-6129.6640625
-6010.0
-5899.1953125
-5777.24609375
-5660.498046875
-5596.99609375
-5641.7734375
-5817.2578125
-6067.556640625
-6259.369140625
-6269.6328125
-6089.466796875
-5822.955078125
-5583.603515625
-5424.005859375
-5366.158203125
-5439.25390625
-5640.681640625
-5890.9140625
-6083.263671875
-6180.017578125
-6225.970703125
-6268.474609375
-6298.384765625
-6277.783203125
-6199.009765625
-6100.314453125
-6031.462890625
-6007.529296875
-5990.71875
-5924.048828125
-5794.087890625
-5651.353515625
-5555.1953125
-5515.341796875
-5515.259765625
-5578.662109375
-5764.94921875
-6082.697265625
-6439.708984375
-6703.91796875
-6802.3125
-6750.783203125
-6608.46875
-6423.892578125
-6216.634765625
-5994.271484375
-5784.931640625
-5646.744140625
-5621.23828125
-5667.62109375
-5669.7265625
-5536.828125
-5292.87109375
-5050.341796875
-4905.0234375
-4872.29296875
-4911.458984375
-4978.44921875
-5046.849609375
-5101.302734375
-5131.126953125
-5131.62109375
-5107.8984375
-5075.1953125
-5047.951171875
-5022.943359375
-4980.935546875
-4913.650390625
-4840.421875
-4786.8203125
-4756.8671875
-4743.216796875
-4755.017578125
-4809.37890625
-4894.958984375
-4972.1484375
-5022.064453125
-5076.37890625
-5183.62109375
-5357.76171875
-5571.8671875
-5789.404296875
-5985.541015625
-6145.267578125
-6258.916015625
-6322.833984375
-6338.955078125
-6317.869140625
-6288.544921875
-6295.857421875
-6372.740234375
-6512.0625
-6671.091796875
-6800.001953125
-6861.9140625
-6839.880859375
-6746.583984375
-6624.9296875
-6513.23828125
-6399.103515625
-6229.083984375
-5984.28515625
-5731.830078125
-5570.83984375
-5523.875
-5508.76953125
-5434.0859375
-5304.97265625
-5212.8671875
-5229.779296875
-5337.640625
-5459.05859375
-5526.435546875
-5509.32421875
-5404.15234375
-5228.00390625
-5013.7421875
-4787.916015625
-4560.140625
-4355.662109375
-4245.322265625
-4303.23828125
-4525.52734375
-4821.7109375
-5100.14453125
-5335.185546875
-5538.0
-5701.09375
-5810.576171875
-5890.373046875
-5983.701171875
-6087.115234375
-6142.693359375
-6111.22265625
-6025.00390625
-5946.916015625
-5893.87890625
-5825.47265625
-5708.251953125
-5575.123046875
-5509.376953125
-5566.345703125
-5713.095703125
-5851.6953125
-5902.08984375
-5854.904296875
-5751.4921875
-5644.779296875
-5594.005859375
-5659.01171875
-5850.57421875
-6093.521484375
-6282.21875
-6377.390625
-6414.8671875
-6421.896484375
-6374.12109375
-6249.732421875
-6078.78515625
-5911.291015625
-5775.1328125
-5695.248046875
-5712.595703125
-5835.486328125
-5994.556640625
-6092.84765625
-6091.5078125
-6015.40234375
-5899.26953125
-5774.4296875
-5685.705078125
-5656.27734375
-5634.5
-5533.888671875
-5336.255859375
-5102.666015625
-4871.521484375
-4607.3203125
-4280.4375
-3945.955078125
-3703.80078125
-3618.8984375
-3713.14453125
-3983.82421875
-4366.64453125
-4708.654296875
-4854.140625
-4776.224609375
-4594.6328125
-4467.865234375
-4495.01953125
-4696.71875
-5023.921875
-5368.2890625
-5613.7734375
-5713.951171875
-5707.94140625
-5657.7578125
-5595.640625
-5531.494140625
-5467.087890625
-5381.599609375
-5238.337890625
-5035.4453125
-4826.318359375
-4661.986328125
-4533.791015625
-4404.544921875
-4280.791015625
-4216.130859375
-4242.64453125
-4329.2421875
-4414.130859375
-4455.14453125
-4440.587890625
-4375.43359375
-4280.69921875
-4203.111328125
-4203.845703125
-4315.59765625
-4497.0
-4634.15625
-4612.26171875
-4409.94140625
-4124.505859375
-3892.818359375
-3785.54296875
-3783.115234375
-3843.927734375
-3971.9609375
-4206.712890625
-4558.009765625
-4965.458984375
-5326.556640625
-5564.6875
-5672.755859375
-5695.552734375
-5676.455078125
-5628.75390625
-5556.8984375
-5486.9765625
-5455.435546875
-5466.650390625
-5478.546875
-5441.56640625
-5345.125
-5214.818359375
-5068.55859375
-4896.083984375
-4696.779296875
-4526.06640625
-4472.08203125
-4567.263671875
-4738.390625
-4869.630859375
-4911.90625
-4907.9453125
-4915.814453125
-4945.24609375
-4979.732421875
-5018.33203125
-5060.107421875
-5075.361328125
-5040.30859375
-4992.23046875
-5003.5390625
-5095.44140625
-5216.453125
-5313.52734375
-5379.220703125
-5408.658203125
-5359.091796875
-5200.859375
-4986.666015625
-4819.576171875
-4749.462890625
-4733.048828125
-4697.42578125
-4615.162109375
-4518.146484375
-4470.572265625
-4533.830078125
-4721.142578125
-4963.80859375
-5142.767578125
-5176.896484375
-5076.79296875
-4911.990234375
-4749.90625
-4635.150390625
-4591.09765625
-4605.0078125
-4627.46484375
-4621.869140625
-4607.5703125
-4623.234375
-4658.462890625
-4666.365234375
-4647.224609375
-4669.306640625
-4780.705078125
-4937.716796875
-5054.5546875
-5097.400390625
-5091.58984375
-5056.224609375
-4978.259765625
-4846.734375
-4670.046875
-4457.80078125
-4229.35546875
-4049.734375
-4008.611328125
-4132.947265625
-4350.28515625
-4565.80859375
-4745.771484375
-4891.591796875
-4965.189453125
-4900.3671875
-4688.705078125
-4406.03125
-4142.041015625
-3939.423828125
-3809.5859375
-3760.763671875
-3778.78515625
-3810.23046875
-3802.306640625
-3747.29296875
-3660.30078125
-3529.806640625
-3330.49609375
-3086.908203125
-2888.341796875
-2821.3359375
-2899.20703125
-3063.6015625
-3240.46875
-3391.10546875
-3530.900390625
-3714.0390625
-3984.826171875
-4321.50390625
-4628.962890625
-4804.23046875
-4819.162109375
-4739.552734375
-4666.072265625
-4657.73046875
-4701.36328125
-4738.68359375
-4719.13671875
-4638.25
-4536.8671875
-4467.11328125
-4457.88671875
-4507.666015625
-4597.310546875
-4697.150390625
-4767.1484375
-4772.548828125
-4712.783203125
-4623.205078125
-4531.689453125
-4420.37890625
-4252.208984375
-4036.693359375
-3843.654296875
-3736.083984375
-3707.529296875
-3707.134765625
-3711.0390625
-3734.875
-3778.087890625
-3800.373046875
-3780.294921875
-3769.33984375
-3845.798828125
-4015.6796875
-4192.169921875
-4283.59765625
-4279.66015625
-4241.326171875
-4232.10546875
-4284.205078125
-4415.8125
-4641.236328125
-4946.39453125
-5269.58984375
-5524.388671875
-5644.318359375
-5607.755859375
-5434.4140625
-5170.673828125
-4872.203125
-4585.806640625
-4344.9609375
-4186.3515625
-4158.353515625
-4288.23046875
-4533.521484375
-4784.15234375
-4926.853515625
-4901.578125
-4699.974609375
-4349.443359375
-3933.17578125
-3596.537109375
-3465.70703125
-3537.07421875
-3685.015625
-3801.087890625
-3890.25390625
-4002.951171875
-4116.02734375
-4140.890625
-4037.181640625
-3859.498046875
-3684.654296875
-3546.037109375
-3459.439453125
-3462.53125
-3586.037109375
-3810.3671875
-4085.65234375
-4374.259765625
-4638.77734375
-4812.0859375
-4837.3515625
-4746.404296875
-4654.025390625
-4651.650390625
-4730.89453125
-4826.734375
-4907.22265625
-4993.6484375
-5110.404296875
-5248.2890625
-5376.998046875
-5469.826171875
-5511.498046875
-5500.375
-5452.41796875
-5391.287109375
-5323.78515625
-5229.39453125
-5081.330078125
-4876.498046875
-4641.25
-4411.015625
-4209.23828125
-4043.5546875
-3914.814453125
-3826.59765625
-3788.154296875
-3806.751953125
-3868.29296875
-3919.9609375
-3882.169921875
-3698.09765625
-3384.072265625
-3029.462890625
-2741.798828125
-2587.671875
-2573.134765625
-2656.693359375
-2770.884765625
-2852.642578125
-2882.0546875
-2894.3125
-2937.916015625
-3021.82421875
-3120.037109375
-3222.408203125
-3347.56640625
-3491.38671875
-3593.66796875
-3590.3671875
-3490.3203125
-3370.001953125
-3293.173828125
-3264.90625
-3270.193359375
-3323.197265625
-3450.033203125
-3636.962890625
-3825.62109375
-3963.30078125
-4040.890625
-4078.7109375
-4092.880859375
-4085.208984375
-4052.314453125
-3989.615234375
-3893.16015625
-3775.12890625
-3678.005859375
-3654.107421875
-3717.072265625
-3820.1953125
-3894.470703125
-3907.25390625
-3879.162109375
-3852.720703125
-3856.80859375
-3892.505859375
-3929.8828125
-3916.4921875
-3814.6640625
-3644.9609375
-3475.55078125
-3354.43359375
-3270.255859375
-3196.462890625
-3147.685546875
-3155.634765625
-3205.06640625
-3245.466796875
-3273.048828125
-3348.0
-3498.89453125
-3648.916015625
-3684.23046875
-3582.587890625
-3435.828125
-3352.845703125
-3377.666015625
-3496.9921875
-3676.251953125
-3863.396484375
-3988.96484375
-3996.970703125
-3873.79296875
-3639.05859375
-3325.1328125
-2980.41796875
-2675.650390625
-2479.775390625
-2423.697265625
-2489.95703125
-2627.09375
-2768.525390625
-2860.19140625
-2896.90234375
-2926.935546875
-2998.34765625
-3099.638671875
-3169.779296875
-3165.0234375
-3095.33984375
-2993.06640625
-2871.294921875
-2730.416015625
-2591.94921875
-2502.93359375
-2500.619140625
-2578.064453125
-2687.0625
-2775.68359375
-2826.845703125
-2863.041015625
-2914.330078125
-2986.609375
-3066.154296875
-3149.068359375
-3253.1484375
-3397.287109375
-3575.087890625
-3747.876953125
-3857.32421875
-3852.7578125
-3727.193359375
-3534.10546875
-3355.806640625
-3247.216796875
-3217.677734375
-3262.298828125
-3380.560546875
-3545.95703125
-3683.556640625
-3716.40234375
-3635.876953125
-3502.1796875
-3376.271484375
-3280.53125
-3231.15625
-3268.603515625
-3420.138671875
-3647.841796875
-3872.267578125
-4051.6875
-4208.2890625
-4366.49609375
-4496.275390625
-4542.697265625
-4491.00390625
-4367.033203125
-4180.205078125
-3910.4453125
-3569.904296875
-3244.63671875
-3040.90625
-2999.244140625
-3081.888671875
-3226.611328125
-3377.892578125
-3476.47265625
-3472.1171875
-3371.845703125
-3246.59375
-3164.2109375
-3131.11328125
-3114.8671875
-3098.822265625
-3087.49609375
-3079.3125
-3073.65234375
-3102.169921875
-3217.158203125
-3434.830078125
-3702.892578125
-3924.9296875
-4008.017578125
-3906.744140625
-3660.884765625
-3395.212890625
-3245.474609375
-3259.314453125
-3376.828125
-3507.3203125
-3602.337890625
-3654.404296875
-3664.072265625
-3632.00390625
-3559.275390625
-3435.25390625
-3250.62890625
-3045.9296875
-2915.619140625
-2919.841796875
-3002.49609375
-3037.255859375
-2955.30859375
-2798.875
-2657.462890625
-2591.359375
-2613.91796875
-2694.955078125
-2761.90625
-2744.138671875
-2650.42578125
-2570.8984375
-2568.474609375
-2599.666015625
-2587.826171875
-2548.208984375
-2573.203125
-2688.3515625
-2787.53125
-2746.716796875
-2564.01953125
-2348.33984375
-2194.7890625
-2115.212890625
-2080.244140625
-2079.734375
-2124.736328125
-2218.67578125
-2347.62109375
-2487.515625
-2609.93359375
-2692.1015625
-2730.998046875
-2737.515625
-2709.12890625
-2622.349609375
-2467.041015625
-2281.1484375
-2136.599609375
-2088.46875
-2136.861328125
-2224.4296875
-2264.275390625
-2194.00390625
-2033.23828125
-1885.771484375
-1858.99609375
-1974.533203125
-2173.791015625
-2408.30078125
-2692.634765625
-3050.900390625
-3434.345703125
-3723.62109375
-3817.798828125
-3713.376953125
-3501.05859375
-3295.3984375
-3162.25390625
-3098.29296875
-3068.34765625
-3051.61328125
-3041.640625
-3011.388671875
-2912.36328125
-2730.046875
-2522.318359375
-2374.52734375
-2320.162109375
-2329.0234375
-2369.689453125
-2450.953125
-2589.203125
-2763.888671875
-2935.556640625
-3098.56640625
-3282.294921875
-3488.412109375
-3652.015625
-3696.37890625
-3629.318359375
-3561.125
-3607.974609375
-3782.94921875
-3991.12890625
-4117.08984375
-4097.142578125
-3924.677734375
-3636.7265625
-3316.8671875
-3073.763671875
-2973.255859375
-2992.794921875
-3059.953125
-3122.744140625
-3163.92578125
-3173.298828125
-3152.5859375
-3144.865234375
-3212.810546875
-3370.26953125
-3562.4375
-3724.673828125
-3833.4921875
-3890.1953125
-3892.40234375
-3850.634765625
-3806.50390625
-3796.1328125
-3801.966796875
-3768.927734375
-3665.9921875
-3510.5234375
-3338.39453125
-3178.67578125
-3059.291015625
-3004.1796875
-3001.40625
-2988.1484375
-2894.77734375
-2713.07421875
-2511.87109375
-2378.7421875
-2351.470703125
-2411.5234375
-2530.5078125
-2694.900390625
-2876.892578125
-3010.517578125
-3030.341796875
-2929.630859375
-2755.4140625
-2550.392578125
-2329.25390625
-2112.833984375
-1949.033203125
-1882.318359375
-1923.830078125
-2060.05078125
-2261.552734375
-2470.20703125
-2614.7734375
-2670.865234375
-2684.72265625
-2713.2109375
-2764.220703125
-2819.8125
-2879.037109375
-2927.23828125
-2889.236328125
-2683.68359375
-2334.166015625
-1976.16015625
-1739.3203125
-1660.36328125
-1711.484375
-1849.841796875
-2007.29296875
-2091.103515625
-2062.43359375
-1999.5625
-2028.529296875
-2186.005859375
-2386.65625
-2527.79296875
-2586.615234375
-2600.931640625
-2595.298828125
-2566.375
-2526.77734375
-2518.08203125
-2566.875
-2658.125
-2772.74609375
-2922.5703125
-3109.169921875
-3265.8359375
-3301.63671875
-3219.779296875
-3138.212890625
-3154.455078125
-3231.31640625
-3267.1015625
-3247.5078125
-3261.140625
-3372.21875
-3543.501953125
-3693.833984375
-3771.95703125
-3756.13671875
-3641.861328125
-3467.38671875
-3307.134765625
-3195.23046875
-3078.21875
-2875.32421875
-2567.333984375
-2207.9453125
-1879.693359375
-1664.265625
-1617.904296875
-1729.6015625
-1916.791015625
-2092.005859375
-2219.052734375
-2289.546875
-2289.7265625
-2235.451171875
-2202.970703125
-2259.923828125
-2375.787109375
-2455.08984375
-2453.8671875
-2412.2578125
-2378.416015625
-2362.1640625
-2375.271484375
-2458.5390625
-2634.45703125
-2861.080078125
-3055.138671875
-3145.15234375
-3101.150390625
-2944.51171875
-2739.95703125
-2553.962890625
-2413.546875
-2319.703125
-2282.0546875
-2298.2421875
-2312.724609375
-2258.78515625
-2150.759765625
-2073.390625
-2058.26171875
-2032.654296875
-1929.3984375
-1792.91015625
-1720.173828125
-1728.083984375
-1734.12109375
-1655.875
-1489.8828125
-1304.9921875
-1193.912109375
-1220.7109375
-1383.0546875
-1628.841796875
-1920.994140625
-2257.0859375
-2601.662109375
-2842.12890625
-2869.6875
-2693.77734375
-2432.380859375
-2198.78515625
-2038.615234375
-1961.0703125
-1968.884765625
-2042.970703125
-2140.314453125
-2224.884765625
-2276.130859375
-2267.689453125
-2175.849609375
-2018.546875
-1853.84765625
-1730.49609375
-1666.994140625
-1677.75390625
-1774.017578125
-1921.109375
-2035.671875
-2059.708984375
-2021.578125
-2002.50390625
-2053.8984375
-2157.51953125
-2249.5234375
-2273.990234375
-2232.71484375
-2193.509765625
-2230.400390625
-2345.236328125
-2465.994140625
-2526.21484375
-2517.75390625
-2456.353515625
-2333.4140625
-2131.890625
-1869.033203125
-1596.328125
-1370.435546875
-1240.875
-1240.109375
-1351.37109375
-1498.255859375
-1601.14453125
-1648.099609375
-1693.47265625
-1792.103515625
-1951.529296875
-2137.306640625
-2297.7734375
-2383.455078125
-2366.5390625
-2254.376953125
-2083.767578125
-1908.666015625
-1793.232421875
-1787.474609375
-1879.0859375
-1980.353515625
-1996.93359375
-1915.658203125
-1805.341796875
-1732.40625
-1699.208984375
-1665.091796875
-1597.16796875
-1486.853515625
-1342.59765625
-1193.0078125
-1088.2578125
-1071.328125
-1136.609375
-1224.99609375
-1269.3203125
-1246.69921875
-1186.751953125
-1135.90234375
-1125.6015625
-1173.3671875
-1286.828125
-1439.21875
-1554.65625
-1560.072265625
-1462.740234375
-1343.173828125
-1256.7265625
-1179.384765625
-1076.125
-980.580078125
-956.16015625
-1001.71875
-1056.478515625
-1095.966796875
-1162.64453125
-1283.96484375
-1410.560546875
-1467.107421875
-1433.08203125
-1346.193359375
-1254.833984375
-1199.5078125
-1218.6328125
-1328.126953125
-1487.107421875
-1604.376953125
-1592.244140625
-1425.73046875
-1171.98828125
-968.263671875
-939.244140625
-1101.529296875
-1351.505859375
-1564.025390625
-1698.19921875
-1797.75
-1909.8515625
-2034.08984375
-2143.658203125
-2222.44921875
-2270.439453125
-2291.654296875
-2288.072265625
-2257.39453125
-2194.75
-2105.927734375
-2017.4140625
-1959.482421875
-1937.37109375
-1932.478515625
-1935.3046875
-1963.283203125
-2037.77734375
-2151.791015625
-2266.8515625
-2334.41796875
-2315.443359375
-2192.337890625
-1982.564453125
-1746.361328125
-1566.435546875
-1499.9296875
-1542.8671875
-1647.8515625
-1778.564453125
-1933.525390625
-2106.447265625
-2242.19140625
-2264.59765625
-2152.173828125
-1960.19921875
-1759.7734375
-1583.62890625
-1447.6875
-1388.826171875
-1434.791015625
-1544.93359375
-1626.3828125
-1623.28515625
-1563.2734375
-1503.873046875
-1460.259765625
-1409.44921875
-1350.208984375
-1327.90234375
-1389.986328125
-1527.76953125
-1674.36328125
-1765.794921875
-1801.474609375
-1835.0390625
-1903.740234375
-1982.09765625
-2016.275390625
-1987.392578125
-1918.96875
-1835.8125
-1750.080078125
-1685.84375
-1675.60546875
-1715.3359375
-1756.162109375
-1765.25390625
-1767.31640625
-1794.3046875
-1817.71875
-1776.658203125
-1669.822265625
-1576.068359375
-1570.955078125
-1655.939453125
-1787.466796875
-1944.732421875
-2135.443359375
-2347.744140625
-2532.181640625
-2638.81640625
-2651.115234375
-2574.625
-2411.84375
-2167.94921875
-1874.5703125
-1585.4296875
-1338.14453125
-1129.041015625
-934.595703125
-751.66796875
-605.26953125
-518.580078125
-489.5546875
-503.837890625
-561.173828125
-676.84765625
-856.3359375
-1073.8046875
-1276.44140625
-1409.28515625
-1442.353515625
-1383.828125
-1271.2265625
-1146.302734375
-1032.076171875
-926.712890625
-813.265625
-676.951171875
-523.79296875
-390.126953125
-327.8828125
-367.359375
-488.26171875
-630.38671875
-738.140625
-798.560546875
-838.51953125
-884.80859375
-925.90625
-916.400390625
-824.8359375
-674.556640625
-526.36328125
-418.986328125
-340.576171875
-268.220703125
-223.134765625
-268.02734375
-447.482421875
-737.248046875
-1046.859375
-1263.97265625
-1311.11328125
-1190.96484375
-988.841796875
-812.8671875
-712.802734375
-658.833984375
-603.17578125
-548.54296875
-541.1796875
-605.044921875
-704.1796875
-774.65625
-779.1875
-722.693359375
-627.71875
-513.05078125
-397.671875
-307.982421875
-262.4140625
-246.5546875
-218.4921875
-155.46484375
-96.03125
-119.873046875
-269.884765625
-493.87890625
-675.275390625
-731.8828125
-687.751953125
-649.359375
-713.734375
-896.505859375
-1134.80859375
-1343.00390625
-1464.384765625
-1490.072265625
-1452.140625
-1401.38671875
-1375.11328125
-1376.453125
-1392.572265625
-1436.146484375
-1550.51953125
-1756.24609375
-2004.314453125
-2207.755859375
-2317.87109375
-2344.03125
-2298.984375
-2165.06640625
-1939.7265625
-1682.490234375
-1470.935546875
-1315.779296875
-1161.611328125
-977.92578125
-808.55078125
-710.64453125
-680.181640625
-672.587890625
-676.009765625
-723.306640625
-836.138671875
-992.951171875
-1153.71484375
-1281.7734375
-1336.0859375
-1284.36328125
-1149.806640625
-1014.943359375
-945.3125
-924.73046875
-895.26171875
-844.634765625
-815.583984375
-835.630859375
-881.671875
-921.521484375
-948.703125
-956.595703125
-915.69921875
-812.552734375
-694.984375
-648.50390625
-732.861328125
-953.099609375
-1263.234375
-1560.671875
-1699.53125
-1577.564453125
-1240.021484375
-865.005859375
-612.6953125
-495.8203125
-410.275390625
-272.966796875
-105.087890625
8.955078125
12.7265625
-81.701171875
-225.380859375
-383.880859375
-549.748046875
-708.322265625
-808.078125
-787.689453125
-641.021484375
-440.947265625
-281.63671875
-196.359375
-139.162109375
-47.392578125
81.228515625
172.6875
139.599609375
-30.8515625
-249.439453125
-393.826171875
-406.767578125
-317.90234375
-178.916015625
-12.556640625
161.080078125
288.875
322.779296875
284.986328125
252.359375
270.412109375
317.3359375
360.38671875
406.48828125
470.474609375
522.98046875
506.81640625
395.18359375
205.87890625
-32.9765625
-300.6484375
-571.44921875
-821.107421875
-1057.458984375
-1317.68359375
-1616.296875
-1912.947265625
-2149.2109375
-2302.083984375
-2379.087890625
-2372.908203125
-2255.3671875
-2026.08203125
-1741.166015625
-1468.8203125
-1220.21875
-942.4453125
-586.107421875
-172.8515625
209.4296875
476.244140625
609.083984375
651.560546875
649.80859375
602.8359375
471.142578125
222.546875
-142.6953125
-603.0
-1121.046875
-1621.28125
-1985.681640625
-2115.041015625
-2011.83984375
-1788.025390625
-1578.455078125
-1450.54296875
-1393.09765625
-1364.82421875
-1332.724609375
-1277.328125
-1187.7109375
-1057.828125
-881.19140625
-656.36328125
-409.353515625
-199.796875
-81.84765625
-56.537109375
-78.09375
-106.845703125
-138.876953125
-183.1171875
-229.6015625
-246.982421875
-196.970703125
-51.82421875
177.154296875
420.642578125
590.47265625
661.796875
700.1640625
785.513671875
923.08203125
1050.943359375
1118.99609375
1128.59765625
1101.48828125
1045.205078125
955.533203125
827.42578125
659.2421875
470.76953125
316.787109375
246.59765625
239.703125
222.109375
169.361328125
149.599609375
218.08984375
300.34375
248.01171875
13.15234375
-293.923828125
-539.4609375
-702.71484375
-841.677734375
-973.583984375
-1055.88671875
-1070.689453125
-1059.185546875
-1052.490234375
-1012.92578125
-872.689453125
-607.923828125
-256.9609375
109.275390625
413.6640625
595.64453125
642.443359375
592.4921875
489.59765625
348.068359375
183.794921875
54.359375
22.73828125
85.103515625
178.5
265.2734375
365.19921875
490.126953125
597.849609375
649.0234375
673.81640625
729.58984375
804.578125
812.55859375
688.33203125
452.330078125
174.734375
-87.443359375
-301.97265625
-445.30078125
-510.578125
-525.5078125
-537.294921875
-572.861328125
-620.771484375
-653.537109375
-664.17578125
-679.865234375
-737.75
-844.57421875
-964.625
-1054.08203125
-1101.98828125
-1127.484375
-1142.689453125
-1134.44140625
-1082.48046875
-981.49609375
-846.7421875
-715.10546875
-638.703125
-649.431640625
-714.69140625
-746.0
-671.51953125
-497.1796875
-288.462890625
-98.841796875
77.9375
293.501953125
588.81640625
943.8671875
1280.283203125
1523.806640625
1661.998046875
1723.619140625
1709.53125
1584.09765625
1349.328125
1087.626953125
896.2421875
800.841796875
763.283203125
748.259765625
738.291015625
699.001953125
583.8046875
380.1015625
112.40625
-202.43359375
-557.857421875
-903.9296875
-1139.734375
-1193.375
-1087.705078125
-906.984375
-722.455078125
-564.556640625
-428.181640625
-269.111328125
-25.720703125
305.400390625
623.740234375
799.826171875
801.830078125
716.6484375
642.5078125
593.31640625
518.111328125
383.748046875
217.4375
82.54296875
26.3359375
40.5234375
63.658203125
33.177734375
-56.3515625
-153.546875
-208.74609375
-216.875
-199.33984375
-165.60546875
-107.806640625
-19.205078125
98.37109375
236.03515625
372.619140625
479.056640625
547.89453125
613.8984375
723.818359375
881.388671875
1037.978515625
1145.603515625
1210.984375
1292.060546875
1446.994140625
1686.9765625
1965.681640625
2203.0703125
2324.2890625
2294.060546875
2133.544921875
1915.267578125
1735.08203125
1665.16796875
1711.68359375
1814.93359375
1899.71484375
1928.220703125
1904.30078125
1843.00390625
1760.251953125
1690.15625
1678.455078125
1733.8359375
1798.408203125
1791.466796875
1684.923828125
1524.548828125
1381.751953125
1297.94140625
1267.2421875
1247.3125
1182.21875
1040.74609375
851.763671875
691.833984375
621.708984375
635.365234375
672.6015625
668.111328125
582.22265625
407.39453125
173.443359375
-57.17578125
-224.91796875
-313.845703125
-348.822265625
-354.744140625
-333.42578125
-280.314453125
-205.130859375
-128.044921875
-66.529296875
-30.123046875
-15.5546875
-2.828125
28.744140625
70.953125
83.509765625
30.921875
-80.04296875
-197.697265625
-247.640625
-162.2421875
80.033203125
421.83203125
746.431640625
952.333984375
1010.59765625
950.4296875
814.337890625
646.91015625
501.6875
415.43359375
370.990234375
313.986328125
215.30859375
100.18359375
15.080078125
-11.138671875
31.955078125
149.294921875
336.55078125
570.181640625
805.53125
980.01171875
1033.578125
960.18359375
844.5859375
813.19921875
925.40234375
1129.587890625
1335.40234375
1497.3828125
1605.38671875
1633.115234375
1554.94140625
1410.763671875
1299.791015625
1283.6796875
1321.748046875
1324.302734375
1252.728515625
1143.181640625
1039.845703125
932.15625
770.6484375
535.04296875
270.658203125
51.24609375
-84.189453125
-143.8359375
-140.3515625
-67.625
63.61328125
195.912109375
271.08984375
303.19140625
369.6953125
521.572265625
732.298828125
948.25
1154.95703125
1362.728515625
1547.767578125
1649.45703125
1631.8515625
1524.1484375
1395.01171875
1304.5625
1282.470703125
1325.3125
1395.564453125
1435.884765625
1407.02734375
1315.939453125
1199.505859375
1083.19140625
964.201171875
832.05859375
692.724609375
569.6484375
494.416015625
505.8125
646.123046875
933.55859375
1325.130859375
1716.552734375
2000.7421875
2143.009765625
2201.76171875
2268.490234375
2379.90625
2487.634765625
2516.40625
2448.05078125
2336.916015625
2240.060546875
2149.833984375
2015.09765625
1821.890625
1625.34375
1491.669921875
1430.015625
1399.6875
1370.796875
1355.07421875
1380.849609375
1457.01953125
1561.892578125
1652.41796875
1686.01171875
1650.40625
1572.78515625
1484.6875
1382.53515625
1247.34765625
1102.6875
1015.86328125
1020.626953125
1065.82421875
1070.26953125
1012.103515625
933.189453125
868.994140625
815.720703125
768.478515625
746.40234375
753.650390625
741.869140625
644.9765625
448.22265625
207.216796875
7.853515625
-77.21484375
-11.23828125
186.7890625
433.349609375
619.1328125
682.2734375
642.78125
562.701171875
488.966796875
444.9453125
452.556640625
527.087890625
651.33984375
786.693359375
920.205078125
1073.236328125
1244.5390625
1369.109375
1367.8046875
1234.47265625
1046.76953125
888.603515625
786.08203125
722.994140625
686.30859375
671.97265625
664.115234375
641.94140625
614.033203125
630.62109375
752.751953125
1007.5625
1362.650390625
1730.68359375
2005.89453125
2121.845703125
2091.107421875
1985.130859375
1865.650390625
1734.65625
1555.00390625
1317.638671875
1078.30859375
916.3671875
853.640625
822.1640625
723.76171875
523.64453125
281.48046875
96.619140625
35.25390625
103.732421875
261.5546875
443.392578125
592.431640625
705.32421875
840.865234375
1056.4296875
1331.60546875
1577.89453125
1730.81640625
1808.94140625
1868.72265625
1923.798828125
1934.275390625
1866.353515625
1736.044921875
1591.251953125
1469.830078125
1380.90625
1310.052734375
1230.744140625
1122.1953125
992.939453125
886.205078125
848.69140625
887.400390625
960.70703125
1013.384765625
1017.177734375
980.69921875
932.666015625
901.775390625
902.013671875
923.9140625
941.986328125
939.263671875
920.921875
895.134765625
850.203125
772.5078125
688.03515625
662.07421875
743.41015625
919.20703125
1129.7890625
1310.955078125
1417.783203125
1440.423828125
1425.759765625
1461.03125
1590.95703125
1746.890625
1791.9453125
1650.955078125
1379.78125
1105.939453125
928.724609375
883.65625
962.888671875
1127.43359375
1305.783203125
1418.69921875
1427.244140625
1352.66015625
1244.5703125
1135.91015625
1034.4140625
950.755859375
915.189453125
949.30859375
1027.572265625
1095.021484375
1139.08203125
1223.375
1421.65234375
1721.73046875
2016.931640625
2191.369140625
2197.130859375
2058.955078125
1836.2421875
1584.26171875
1325.064453125
1050.08984375
770.552734375
554.48046875
470.51953125
491.29296875
503.650390625
436.376953125
332.21875
266.779296875
249.099609375
252.142578125
298.720703125
444.39453125
682.693359375
926.6484375
1090.28125
1147.34765625
1114.22265625
1026.720703125
943.138671875
923.369140625
982.900390625
1092.171875
1224.75390625
1371.849609375
1505.69140625
1572.443359375
1540.001953125
1421.548828125
1240.673828125
1011.078125
768.009765625
580.904296875
506.771484375
555.478515625
715.568359375
975.693359375
1294.12109375
1587.79296875
1797.51171875
1946.265625
2097.724609375
2273.97265625
2447.951171875
2598.65625
2731.095703125
2845.490234375
2920.75
2929.30078125
2847.455078125
2664.162109375
2410.953125
2174.162109375
2039.5703125
2018.095703125
2046.62109375
2057.90625
2028.705078125
1972.4765625
1919.365234375
1897.939453125
1900.513671875
1868.40234375
1751.595703125
1589.474609375
1493.033203125
1531.203125
1663.380859375
1794.65625
1864.29296875
1864.7578125
1811.265625
1725.20703125
1628.5234375
1526.6171875
1407.908203125
1279.890625
1190.810546875
1190.693359375
1275.611328125
1386.892578125
1459.099609375
1456.033203125
1373.037109375
1231.0234375
1075.306640625
966.087890625
952.48046875
1039.3515625
1170.2265625
1257.650390625
1258.802734375
1222.6875
1235.197265625
1312.25
1379.9765625
1374.064453125
1320.830078125
1289.904296875
1297.853515625
1301.623046875
1271.716796875
1226.9921875
1199.251953125
1202.169921875
1237.3203125
1293.248046875
1329.625
1297.599609375
1193.142578125
1065.560546875
960.615234375
883.96875
840.49609375
879.095703125
1057.814453125
1366.791015625
1714.013671875
1994.25390625
2158.400390625
2215.62890625
2188.115234375
2078.19921875
1876.59765625
1593.701171875
1275.849609375
983.935546875
752.583984375
574.90234375
431.640625
329.056640625
298.56640625
361.076171875
501.51171875
679.462890625
854.880859375
1000.748046875
1105.466796875
1178.47265625
1246.787109375
1322.22265625
1362.51171875
1285.986328125
1051.498046875
722.986328125
432.390625
269.45703125
220.23828125
217.357421875
230.341796875
291.90625
450.154296875
712.982421875
1028.435546875
1298.966796875
1424.82421875
1366.501953125
1178.87890625
972.052734375
831.287109375
778.71484375
800.916015625
884.5703125
1016.275390625
1171.064453125
1320.462890625
1443.34765625
1520.322265625
1532.40625
1479.86328125
1390.294921875
1291.853515625
1188.884765625
1084.77734375
1023.783203125
1085.0703125
1323.296875
1718.177734375
2176.361328125
2569.6484375
2780.494140625
2745.142578125
2479.591796875
2063.5859375
1590.498046875
1131.345703125
740.681640625
473.044921875
368.025390625
413.17578125
530.458984375
608.556640625
561.087890625
375.21484375
120.87109375
-93.974609375
-201.6875
-227.119140625
-262.056640625
-379.88671875
-568.306640625
-738.953125
-797.775390625
-710.66796875
-514.51953125
-275.46484375
-37.6015625
192.0625
416.78125
622.560546875
787.8046875
911.86328125
1014.29296875
1103.19921875
1164.30078125
1190.9921875
1204.869140625
1225.923828125
1234.392578125
1186.55859375
1065.81640625
899.07421875
726.60546875
577.548828125
472.01171875
418.32421875
399.615234375
384.771484375
360.05859375
330.826171875
294.4375
250.3671875
249.29296875
382.78125
680.521484375
1045.080078125
1336.962890625
1510.57421875
1617.583984375
1685.66796875
1658.72265625
1478.669921875
1175.59375
838.6484375
527.517578125
253.3125
33.126953125
-78.86328125
-27.623046875
188.296875
501.45703125
809.341796875
1031.9140625
1152.029296875
1206.529296875
1240.576171875
1274.5703125
1307.54296875
1332.404296875
1342.2734375
1338.5859375
1339.15625
1358.642578125
1370.298828125
1309.244140625
1136.806640625
893.7109375
672.892578125
544.80078125
518.1640625
558.90234375
626.14453125
692.03515625
740.822265625
752.63671875
695.470703125
557.701171875
400.23046875
349.296875
504.4375
853.392578125
1288.40625
1692.248046875
1996.396484375
2185.783203125
2288.064453125
2351.62109375
2398.525390625
2397.458984375
2306.6640625
2134.31640625
1925.2265625
1700.67578125
1458.47265625
1230.921875
1083.779296875
1032.09765625
999.705078125
893.87109375
692.234375
435.1640625
172.22265625
-48.3125
-175.7734375
-200.125
-185.345703125
-205.94140625
-247.115234375
-210.1015625
-22.5546875
293.298828125
665.759765625
1040.494140625
1382.88671875
1655.833984375
1833.048828125
1915.5
1903.521484375
1768.2734375
1487.677734375
1109.294921875
744.244140625
486.8671875
356.6171875
320.126953125
343.060546875
405.65625
491.1953125
588.224609375
699.595703125
826.29296875
941.3828125
1000.5859375
985.646484375
922.55078125
851.060546875
792.46484375
754.845703125
747.697265625
767.744140625
780.849609375
745.5234375
657.826171875
554.15625
465.298828125
384.83984375
290.951171875
186.701171875
109.900390625
108.671875
205.578125
368.8515625
513.9765625
556.265625
485.66015625
388.001953125
377.27734375
501.0078125
712.15234375
925.828125
1093.2265625
1220.890625
1328.068359375
1396.916015625
1375.548828125
1236.115234375
1022.7578125
828.67578125
722.7734375
703.2890625
715.998046875
701.873046875
629.416015625
502.841796875
349.865234375
192.314453125
26.349609375
-157.2109375
-338.10546875
-476.890625
-563.56640625
-628.5859375
-696.0859375
-755.765625
-796.7578125
-835.435546875
-880.291015625
-896.9921875
-846.583984375
-739.322265625
-606.802734375
-430.677734375
-149.63671875
253.74609375
714.5234375
1150.98828125
1537.251953125
1889.1328125
2202.111328125
2431.544921875
2530.39453125
2492.6953125
2360.998046875
2193.185546875
2014.580078125
1803.029296875
1531.951171875
1225.421875
954.67578125
781.15234375
721.5625
766.720703125
903.58984375
1102.138671875
1302.25
1441.611328125
1500.591796875
1511.900390625
1522.68359375
1542.583984375
1524.814453125
1409.38671875
1199.443359375
984.83203125
868.037109375
872.029296875
943.04296875
1032.162109375
1135.00390625
1252.111328125
1360.353515625
1446.5
1531.189453125
1628.033203125
1703.146484375
1704.591796875
1616.255859375
1461.8984375
1276.642578125
1097.876953125
963.029296875
888.185546875
863.5859375
889.751953125
989.861328125
1152.57421875
1290.9296875
1312.65625
1229.6328125
1153.7421875
1178.802734375
1300.255859375
1450.7890625
1572.724609375
1644.255859375
1674.5859375
1698.326171875
1751.5
1831.033203125
1889.9140625
1883.33984375
1806.77734375
1685.38671875
1549.349609375
1430.322265625
1357.6953125
1336.869140625
1341.296875
1339.359375
1320.603515625
1291.703125
1268.66015625
1288.806640625
1407.6484375
1648.228515625
1948.4140625
2180.36328125
2239.32421875
2116.900390625
1892.615234375
1666.453125
1506.791015625
1450.708984375
1520.224609375
1705.330078125
1934.072265625
2096.490234375
2123.20703125
2027.884765625
1862.34765625
1660.44140625
1453.896484375
1308.6171875
1283.880859375
1354.580078125
1425.2890625
1433.755859375
1397.81640625
1349.927734375
1281.1328125
1184.4140625
1107.529296875
1107.25390625
1166.505859375
1204.2890625
1169.658203125
1094.142578125
1047.287109375
1062.8984375
1114.310546875
1148.751953125
1142.11328125
1121.720703125
1128.740234375
1161.83984375
1180.880859375
1168.482421875
1150.765625
1136.91015625
1077.8359375
928.46484375
730.958984375
590.78515625
575.4609375
672.353515625
836.9921875
1038.08203125
1249.48046875
1436.560546875
1566.587890625
1614.533203125
1560.017578125
1403.76171875
1183.341796875
942.408203125
687.986328125
411.994140625
146.75390625
-52.16796875
-184.35546875
-308.068359375
-442.408203125
-523.201171875
-500.400390625
-434.1328125
-432.853515625
-516.3359375
-598.21484375
-597.365234375
-507.681640625
-348.390625
-104.46484375
242.173828125
646.59765625
1006.126953125
1236.939453125
1333.07421875
1352.169921875
1355.75390625
1366.24609375
1373.046875
1368.1953125
1368.462890625
1406.23046875
1508.369140625
1679.82421875
1886.505859375
2047.337890625
2072.130859375
1941.3828125
1746.01171875
1621.384765625
1634.962890625
1752.318359375
1908.359375
2081.748046875
2286.201171875
2512.99609375
2710.08984375
2817.705078125
2811.865234375
2715.724609375
2579.478515625
2446.318359375
2323.140625
2179.638671875
1986.349609375
1761.83984375
1575.58203125
1490.806640625
1501.568359375
1536.8671875
1535.15234375
1507.359375
1514.873046875
1591.8671875
1710.09375
1822.83984375
1917.458984375
2004.375
2071.736328125
2082.447265625
2017.580078125
1899.171875
1764.873046875
1640.89453125
1546.849609375
1502.486328125
1510.654296875
1549.482421875
1602.83203125
1687.408203125
1825.15625
1994.53515625
2138.55078125
2227.380859375
2288.712890625
2365.13671875
2463.421875
2559.7265625
2629.94140625
2647.873046875
2573.19140625
2385.5703125
2137.474609375
1937.3203125
1859.083984375
1886.171875
1956.7734375
2038.58203125
2131.41015625
2212.537109375
2219.8515625
2103.921875
1884.0
1644.833984375
1479.958984375
1429.615234375
1460.75390625
1509.65625
1550.8984375
1613.791015625
1719.84375
1823.623046875
1843.556640625
1741.4765625
1540.966796875
1278.0234375
982.408203125
716.8203125
580.81640625
634.275390625
836.7578125
1089.951171875
1320.623046875
1498.259765625
1600.73828125
1609.775390625
1536.767578125
1417.45703125
1278.634765625
1135.06640625
1013.75
947.44921875
938.677734375
957.033203125
979.2265625
1010.3828125
1062.484375
1135.197265625
1222.486328125
1315.439453125
1395.712890625
1452.509765625
1509.8046875
1602.93359375
1714.61328125
1768.84375
1715.06640625
1593.966796875
1490.427734375
1439.7890625
1413.48828125
1384.361328125
1365.181640625
1376.931640625
1411.681640625
1444.146484375
1464.095703125
1485.66796875
1537.08984375
1650.33984375
1844.05859375
2091.859375
2303.708984375
2358.91796875
2185.47265625
1826.876953125
1434.232421875
1179.02734375
1150.73046875
1316.771484375
1566.07421875
1789.783203125
1937.271484375
2019.3828125
2070.796875
2106.966796875
2112.943359375
2071.865234375
1997.712890625
1935.447265625
1938.390625
2053.73828125
2308.25390625
2669.771484375
3020.14453125
3210.189453125
3176.609375
2995.119140625
2800.458984375
2666.873046875
2579.990234375
2496.28125
2389.59765625
2250.607421875
2091.208984375
1966.79296875
1958.7734375
2104.4453125
2355.08984375
2620.759765625
2843.23828125
3005.064453125
3082.779296875
3033.748046875
2848.904296875
2594.642578125
2366.904296875
2197.189453125
2026.771484375
1789.63671875
1506.802734375
1277.048828125
1179.544921875
1208.130859375
1301.853515625
1414.724609375
1546.25
1725.572265625
1977.716796875
2282.845703125
2554.41015625
2688.037109375
2666.81640625
2603.8671875
2645.232421875
2835.052734375
3104.033203125
3375.04296875
3629.20703125
3862.84375
4037.5234375
4112.708984375
4098.37109375
4032.57421875
3916.021484375
3705.552734375
3378.671875
2981.83984375
2604.0625
2310.240234375
2103.1328125
1944.892578125
1813.3359375
[truncated: 80,347 more chars]
