# Supplementary material for: Widespread extracellular electron transfer pathways for charging microbial cytochrome OmcS nanowires via periplasmic cytochromes PpcABCDE
Source: Nat Commun. 2024 Mar 20;15:2434. doi: 10.1038/s41467-024-46192-0 (PMC10954620; doi:10.1038/s41467-024-46192-0)
Supplement: Supplementary file 4 — Source Data [file 41467_2024_46192_MOESM4_ESM.zip › 9. Malvankar_Source_Data/9. Malvankar_Source_Data_NMR/Fig_7d_Heme Interaction/Fig7d_15NHSQC_PpcA_fully_oxidized.txt]

# File created = Friday, November 24, 2023 at 7:54:36 PM Western European Standard Time
# Data set = OmcS_PpcA_interaction_backbone_21sep2022  5  1  /Users/pilarcportela/Topspin_examdata
# Spectral Region:
# F1LEFT = 140.18850708007812 ppm. F1RIGHT = 100.17757692709986 ppm.
# F2LEFT = 14.325289726257324 ppm. F2RIGHT = -4.725463704225358 ppm.
#
# NROWS = 1024 ( = number of points along the F1 axis)
# NCOLS = 2048 ( = number of points along the F2 axis)
#
# In the following ordering is from the 'left' to the 'right' limits!
# Lines beginning with '#' must be considered as comment lines.
#
# row = 0
2241.380859375
2541.40625
2459.0634765625
2584.1630859375
3051.4697265625
4347.8232421875
3805.755859375
1274.107421875
-425.4599609375
-574.828125
-494.8427734375
-1200.5966796875
-549.720703125
2983.55859375
2860.5107421875
-2130.1796875
-2355.673828125
1507.3681640625
2683.646484375
1898.755859375
2188.2548828125
903.0107421875
-1955.296875
-2173.46875
-654.248046875
-463.640625
-2565.9609375
-2787.9384765625
1155.78125
3335.115234375
-851.2548828125
-1907.03125
1413.1923828125
3286.1083984375
2072.4248046875
1795.3095703125
863.23828125
-218.4443359375
1316.4228515625
2139.2451171875
1054.357421875
834.3349609375
706.2109375
-608.3876953125
1135.376953125
1210.74609375
-3877.8095703125
-5847.7861328125
-2127.701171875
2315.583984375
5821.548828125
3025.01171875
-2901.4970703125
-4136.095703125
-755.6982421875
-1005.5029296875
-4256.546875
-5818.59765625
-4680.07421875
-1937.7412109375
-1318.8525390625
-3114.326171875
-354.2861328125
2875.34375
240.3330078125
-3548.845703125
-2663.841796875
-1645.9208984375
-2167.8125
-2855.216796875
-1681.6708984375
735.7294921875
-938.1318359375
-2440.6455078125
618.0595703125
597.1826171875
-1958.7841796875
-1607.8466796875
-1336.6240234375
-1315.9677734375
-1869.7783203125
-4324.8779296875
-3534.5341796875
-2108.517578125
-4617.923828125
-4776.25
-1219.1025390625
-1249.490234375
-2208.947265625
-628.1484375
-1091.1904296875
-1756.701171875
-1077.29296875
-1933.2744140625
-1548.3359375
-347.259765625
505.9873046875
1477.53125
1325.2939453125
647.8251953125
-1442.650390625
-3442.2958984375
-1192.2265625
666.3369140625
607.517578125
3209.63671875
3641.662109375
733.9521484375
346.541015625
2929.3427734375
1737.4833984375
-2139.328125
-3879.9443359375
-2386.7275390625
1150.3017578125
1151.701171875
-502.2392578125
202.6982421875
-228.498046875
-521.83203125
290.8427734375
-254.560546875
558.5078125
1570.9072265625
1024.7451171875
2549.5615234375
3629.3955078125
2226.685546875
2069.19921875
2672.0595703125
-247.263671875
-3047.2509765625
-907.89453125
-358.9853515625
11.8564453125
2100.3193359375
1358.001953125
-2136.14453125
-1969.044921875
-679.9287109375
220.9970703125
1349.8623046875
1298.021484375
694.60546875
1383.56640625
2335.2216796875
1636.2578125
367.9462890625
-677.9091796875
-845.0546875
-3265.7666015625
-5004.408203125
-933.154296875
1734.923828125
1893.1552734375
3753.966796875
4313.70703125
2980.4482421875
1300.2041015625
-338.3125
-1883.443359375
-1682.046875
-1057.5810546875
-2473.0654296875
-1481.8935546875
226.3525390625
-203.98828125
964.4306640625
1609.5849609375
1506.2978515625
4259.4912109375
6643.8681640625
5880.9453125
4427.6953125
2485.28515625
-2637.6376953125
-4044.732421875
-47.658203125
1292.80078125
-751.158203125
-293.681640625
2426.5947265625
3052.8486328125
2209.638671875
75.4248046875
-2429.130859375
-889.2529296875
1987.205078125
1305.4208984375
3141.033203125
2363.3701171875
-2194.80859375
-3339.962890625
-1388.7177734375
-701.5615234375
-1583.1484375
-3345.9931640625
-3413.97265625
-846.3974609375
1907.9677734375
3288.974609375
3259.7294921875
-112.3134765625
-1854.6904296875
742.07421875
3911.9111328125
4742.7451171875
2721.396484375
811.0537109375
-276.396484375
-1716.5712890625
-4081.1181640625
-4935.6533203125
-4929.1943359375
-5483.4091796875
-2546.19921875
1471.341796875
2717.01171875
3208.052734375
1757.65234375
-320.220703125
-561.94140625
597.1416015625
1112.5390625
331.27734375
2249.310546875
5590.5703125
6197.8984375
3779.111328125
310.3212890625
-3443.5498046875
-2768.337890625
-681.466796875
-176.7763671875
-1042.58984375
-256.916015625
-884.1103515625
-1843.232421875
-390.3994140625
1321.5849609375
-1178.1220703125
-5074.2431640625
-2666.0283203125
2382.9931640625
4646.4267578125
5437.7685546875
4233.6806640625
2577.5947265625
442.033203125
-2417.9052734375
-3718.21875
-3580.9794921875
-2718.6806640625
2399.5927734375
7863.9677734375
5891.2470703125
2129.2607421875
3109.1669921875
4414.4677734375
4233.720703125
1756.21875
-784.3642578125
-683.3291015625
729.205078125
3784.388671875
5667.7568359375
4444.35546875
3150.3193359375
3826.6708984375
838.7578125
-2510.3310546875
-3724.4208984375
-2875.943359375
-597.75
1565.572265625
1333.7880859375
-1087.8134765625
-4017.9658203125
-2782.9501953125
-276.439453125
1257.2470703125
1785.9404296875
1194.9970703125
44.7734375
-1598.7490234375
-3155.80859375
-1736.0087890625
1220.4404296875
2328.87890625
2094.5341796875
1688.5830078125
2288.7666015625
2371.1201171875
481.638671875
-1605.974609375
-3799.30078125
-3736.2177734375
-1453.2451171875
-532.533203125
-2396.966796875
-2276.0693359375
-1057.9287109375
-687.2509765625
-204.515625
-1263.54296875
-2073.28515625
-1483.7724609375
-2299.0625
-2073.5693359375
-478.685546875
-1482.7294921875
-1546.388671875
2478.548828125
3826.830078125
1011.2216796875
-555.560546875
-2606.53515625
-3989.4169921875
-23.1806640625
4245.2041015625
3263.6787109375
438.4111328125
-1248.4345703125
370.5400390625
1716.4794921875
738.6806640625
2898.51953125
3755.30859375
-348.8486328125
-556.287109375
2555.2158203125
2897.9365234375
852.6396484375
-538.6826171875
-2495.7568359375
-3331.943359375
-2844.8125
-3127.3505859375
-808.314453125
3460.283203125
3488.490234375
-524.544921875
-2653.029296875
-2464.55078125
-1755.3369140625
421.1318359375
-730.78515625
-5726.09765625
-6030.76171875
-928.447265625
3835.7373046875
5295.3388671875
3073.5791015625
945.4423828125
-372.6845703125
-1299.1884765625
849.19921875
2772.9677734375
-3042.61328125
-7928.958984375
-6192.2314453125
-2921.15234375
-1134.43359375
-1379.880859375
-2657.01953125
-142.83203125
1284.142578125
-111.7744140625
-1060.1328125
-1322.9169921875
135.482421875
2010.4306640625
2293.1552734375
2602.9208984375
3578.8984375
4196.109375
6071.654296875
4493.1767578125
1751.7666015625
2953.2392578125
2984.875
127.9228515625
1294.83203125
1044.7744140625
-3136.650390625
-4645.294921875
-2437.1640625
-1979.66015625
-3681.7919921875
-1772.421875
1154.2138671875
884.6806640625
1221.271484375
2231.412109375
426.125
9.546875
1001.7509765625
-2603.0048828125
-6630.046875
-5572.8359375
-5248.029296875
-5450.1181640625
-1996.4033203125
-653.71484375
-3034.31640625
-6011.470703125
-5131.41796875
1626.0703125
7051.4951171875
7002.31640625
2793.4189453125
1574.94140625
1594.44140625
-2003.5302734375
-3155.0703125
766.3671875
1819.8583984375
419.8662109375
165.4765625
510.3076171875
2474.33203125
4923.15625
5223.6005859375
1128.2998046875
-3350.4990234375
1012.67578125
6409.1376953125
2938.8720703125
-1770.08984375
-2163.126953125
-2388.8056640625
-1012.3369140625
2292.2568359375
3677.037109375
5078.7412109375
5365.576171875
3293.576171875
1692.3759765625
1702.7607421875
-1528.828125
-2682.9091796875
-39.005859375
-431.6552734375
-828.75
63.6494140625
70.7158203125
-1001.9326171875
-537.4375
1042.36328125
303.9521484375
513.2626953125
1797.150390625
1002.3359375
-116.9775390625
-1570.634765625
-1688.2548828125
6.3203125
1788.462890625
3383.974609375
4808.306640625
3794.150390625
-754.755859375
-4272.126953125
-4028.279296875
-3432.7958984375
-2669.349609375
-253.4384765625
2766.2294921875
2325.3779296875
-2182.544921875
-2718.7919921875
2342.7490234375
3545.3212890625
2091.791015625
3474.83203125
3423.591796875
-1010.4990234375
-2203.857421875
-1576.865234375
-3404.7802734375
-2549.146484375
503.7314453125
2001.978515625
2805.134765625
1138.361328125
-637.216796875
1837.4296875
3604.2900390625
1686.9384765625
-656.6083984375
-1247.3154296875
-1167.611328125
-860.63671875
-574.6064453125
-2513.7734375
-4035.48828125
-3364.744140625
-2332.216796875
-3530.8212890625
-6768.4248046875
-6965.0185546875
-2975.8837890625
436.2177734375
2040.8671875
1231.431640625
-1033.7841796875
-718.419921875
-699.1875
-1091.873046875
946.029296875
2637.529296875
2518.171875
4569.8505859375
6215.4716796875
3123.5
-1913.0390625
-1293.0048828125
-607.9921875
-1842.0712890625
-889.494140625
2321.521484375
3383.458984375
1348.9951171875
-1785.845703125
-2773.5595703125
-2187.232421875
-2015.9951171875
-2344.4736328125
-1273.021484375
1370.224609375
304.19921875
-3559.1923828125
-6989.84375
-7754.115234375
-3757.3828125
644.1796875
1758.4306640625
955.9921875
267.6025390625
510.19921875
2454.798828125
3341.501953125
2506.7275390625
1252.25
-645.216796875
-2128.3310546875
-109.5966796875
3051.75390625
1385.5
-4271.7568359375
-5099.3837890625
-2272.189453125
-73.40625
-608.7451171875
-1564.8408203125
-1709.2431640625
-1745.4111328125
-2720.4599609375
-3230.294921875
-3256.7294921875
-1381.6015625
-788.3056640625
-817.8486328125
183.4697265625
1337.5517578125
839.498046875
867.2802734375
610.3720703125
-299.6103515625
-3584.638671875
-5186.1357421875
-2889.900390625
1230.9970703125
1921.3974609375
-361.2236328125
-858.7119140625
-166.501953125
52.8115234375
774.080078125
721.6904296875
-286.4189453125
-4270.3779296875
-6471.5546875
-3455.71875
-783.2939453125
-641.4345703125
-1433.4072265625
-760.240234375
1187.34375
1554.998046875
747.6328125
2403.8173828125
5436.3818359375
2833.033203125
-485.84375
-692.423828125
-861.2119140625
-2757.9580078125
-3649.51171875
-3853.7041015625
-2954.150390625
-1475.5625
-883.263671875
-3278.73046875
-3558.8583984375
395.0302734375
3303.2578125
3327.4755859375
-967.8037109375
-5271.412109375
-3719.1083984375
-2380.669921875
-3483.833984375
-4516.908203125
-6284.4970703125
-4479.4091796875
-312.119140625
93.6865234375
-491.46875
545.56640625
324.990234375
-58.7978515625
252.6552734375
1513.861328125
2557.349609375
2756.95703125
2767.5712890625
2345.650390625
1492.10546875
2511.4072265625
4821.931640625
4914.8681640625
4491.44140625
4404.4970703125
2441.7587890625
-581.1650390625
-641.583984375
2430.1435546875
5470.7666015625
3712.48828125
231.8388671875
1340.4482421875
3157.12109375
45.4541015625
-2348.1962890625
-687.0068359375
1285.2939453125
1652.373046875
1698.4912109375
1211.9375
1319.5390625
985.0341796875
-386.046875
-103.876953125
3723.392578125
6530.2431640625
3982.46875
1059.86328125
1164.892578125
1997.6298828125
402.3935546875
-212.765625
1415.7490234375
2629.6513671875
1548.31640625
-318.8076171875
-184.712890625
697.1357421875
-1431.0751953125
-3994.4375
-6624.99609375
-7585.859375
-5152.1533203125
-2307.1044921875
-713.6357421875
77.4423828125
-854.3251953125
-811.51953125
-687.44140625
-1781.810546875
52.49609375
4603.1083984375
3404.1572265625
257.53125
-1702.642578125
-5790.330078125
-9218.2216796875
-7872.0234375
-4049.423828125
-621.0908203125
-492.5859375
-1508.287109375
757.4267578125
3038.4609375
1944.6201171875
-640.7392578125
-2686.1552734375
-2489.1142578125
-943.47265625
-168.3681640625
-649.15234375
8.83203125
1416.8046875
-1666.126953125
-5404.263671875
-3502.3740234375
155.0419921875
2686.447265625
1629.6044921875
-1696.6103515625
-2861.96484375
-1386.525390625
-437.1240234375
-2642.404296875
-5783.8310546875
-3783.02734375
3439.9970703125
6563.408203125
3158.76953125
-287.2861328125
-2040.3388671875
-2518.0986328125
-3067.0498046875
-1604.4423828125
718.453125
-3013.3544921875
-7718.17578125
-4895.1337890625
-2867.4072265625
-2900.373046875
-745.041015625
750.955078125
40.794921875
1112.373046875
1480.0830078125
-1887.53515625
-2083.482421875
-2494.3212890625
-4329.1640625
-1126.5517578125
4893.8779296875
8190.8203125
7935.130859375
4469.8388671875
1163.3359375
-340.1552734375
-658.1181640625
-656.5146484375
1756.791015625
4037.7216796875
3576.1826171875
1060.775390625
-1104.84765625
-1758.7626953125
-149.87109375
3317.2060546875
3774.318359375
2719.71484375
1685.1240234375
-334.7919921875
-917.32421875
-1143.1962890625
-2866.2099609375
-2818.033203125
-1162.3310546875
1119.5517578125
4034.6552734375
4479.2119140625
2494.73046875
1361.0791015625
1632.7685546875
1415.2490234375
-589.2197265625
-2073.8349609375
-2352.2021484375
-114.44921875
1283.787109375
1224.9853515625
4086.966796875
7471.0888671875
5665.248046875
1280.990234375
-1706.388671875
-3150.08984375
-3813.337890625
-5148.2255859375
-3971.18359375
-268.896484375
-575.078125
-2654.0830078125
-3431.0546875
-3332.0361328125
-2936.5947265625
-2718.6533203125
-1607.9345703125
719.11328125
2710.8154296875
3557.7958984375
1373.8017578125
199.03125
4298.12109375
6696.3125
5490.830078125
4292.162109375
-210.447265625
-5244.453125
-1744.3154296875
2974.89453125
3165.470703125
1985.9033203125
1264.6162109375
2813.19140625
5200.8134765625
3980.55859375
2708.5107421875
5323.400390625
6331.7255859375
2178.9755859375
-463.6953125
-1243.9423828125
-5540.8955078125
-6022.529296875
1871.3203125
7141.1337890625
5359.5419921875
1334.4912109375
-333.8701171875
4.404296875
-1661.9482421875
-2773.25
-2255.16796875
-433.6923828125
3415.2080078125
4396.8388671875
1350.001953125
447.9990234375
820.81640625
52.8642578125
-1159.86328125
-1681.78515625
-1323.302734375
-1041.0673828125
446.044921875
3132.1298828125
4499.2841796875
2317.57421875
-22.9228515625
-628.37890625
1116.94140625
4069.3984375
2818.0625
-1108.6396484375
-1239.9560546875
-1574.16015625
-1412.1513671875
865.2744140625
2116.94921875
766.57421875
-1377.0439453125
-2883.0380859375
-2187.5078125
57.7529296875
-1619.3623046875
-3924.365234375
-470.115234375
3528.2001953125
719.9912109375
-4882.326171875
-7091.875
-4652.9140625
-252.654296875
1203.1865234375
-873.95703125
-1424.177734375
-1348.291015625
-591.0234375
-1107.4580078125
-4042.5771484375
-7096.8271484375
-4490.4453125
-1364.6083984375
-1538.4443359375
-1838.7236328125
-936.0517578125
-523.2001953125
681.091796875
2781.701171875
3090.2490234375
2493.6650390625
1966.0908203125
1122.04296875
1219.046875
-70.404296875
-2973.625
-1397.638671875
2745.669921875
4193.3955078125
5762.783203125
4037.5732421875
1354.37109375
-3462.166015625
-3728.8251953125
1062.076171875
2952.41015625
307.4912109375
-1125.9619140625
-376.4189453125
2905.0810546875
6056.126953125
6323.44140625
3647.9169921875
-827.95703125
-2028.8330078125
33.7587890625
348.466796875
-1646.3916015625
-1529.7626953125
1809.26171875
4390.5234375
4001.5361328125
3067.41015625
3653.685546875
2632.40625
73.87109375
-810.6591796875
3047.2451171875
4720.5634765625
1779.0732421875
679.0576171875
1024.5302734375
-244.4599609375
-584.2373046875
-2082.890625
-4543.3994140625
-4699.736328125
-356.53125
825.978515625
-5002.6201171875
-6524.63671875
-2621.212890625
-2163.6279296875
-1564.7001953125
961.9365234375
783.3203125
-98.6806640625
4.771484375
-927.1201171875
-1204.6357421875
-971.591796875
-1503.517578125
-1996.873046875
-2252.3017578125
-2306.5732421875
-2234.5625
-3620.4306640625
-6348.732421875
-7402.4501953125
-6162.2734375
-3754.6796875
-3444.916015625
-5968.6416015625
-6955.68359375
-3266.177734375
1069.23046875
-2448.82421875
-9336.04296875
-10811.818359375
-11997.703125
-16159.564453125
-16150.404296875
-12287.8466796875
-11794.6845703125
-13130.625
-16306.201171875
-20742.1181640625
-18921.2900390625
-17051.0517578125
-24045.7626953125
-29404.275390625
-27406.1640625
-27060.8310546875
-30302.7333984375
-32117.88671875
-29863.2236328125
-26543.650390625
-28292.9287109375
-35118.34375
-42683.6787109375
-49147.931640625
-50163.7255859375
-46344.6689453125
-44541.4609375
-46196.4033203125
-48518.8017578125
-49833.55859375
-50210.95703125
-48290.6259765625
-44217.345703125
-41626.0400390625
-40183.2490234375
-39854.4033203125
-41194.7294921875
-43296.693359375
-45677.4267578125
-45663.9658203125
-43665.7099609375
-42977.134765625
-42179.0537109375
-40459.5009765625
-39673.091796875
-39620.607421875
-38377.80078125
-36648.4091796875
-36738.380859375
-38562.611328125
-37724.3671875
-31552.470703125
-29919.2060546875
-36783.3779296875
-35289.0458984375
-23072.744140625
-16160.4873046875
-36261.9833984375
-40116.7177734375
-42518.7978515625
-44745.3212890625
-46890.7236328125
-46729.9013671875
-46036.5927734375
-47064.1396484375
-45784.431640625
-40691.2294921875
-40127.732421875
-43119.5966796875
-43252.00390625
-42148.1572265625
-42537.369140625
-42716.0361328125
-42601.64453125
-43428.962890625
-44511.865234375
-44830.2548828125
-43116.2451171875
-40207.0625
-37607.3720703125
-35922.08203125
-34841.7548828125
-32523.8212890625
-28483.572265625
-24626.2998046875
-22529.12109375
-21962.2744140625
-21804.654296875
-21594.5458984375
-18530.1796875
-12456.2373046875
-9242.439453125
-8053.28515625
-7102.37890625
-11314.2333984375
-15874.6455078125
-13640.2275390625
-10331.64453125
-7762.0751953125
-4184.2451171875
-2802.423828125
-2100.2802734375
-988.1396484375
-2022.755859375
-3961.8115234375
-4047.896484375
-4906.7861328125
-8543.8046875
-9299.2880859375
-6306.3642578125
-4591.1376953125
-4448.2734375
-3302.447265625
-1678.57421875
-204.640625
2511.9775390625
4384.7333984375
3714.4306640625
2432.7705078125
1573.7978515625
2872.6591796875
3889.736328125
3825.1103515625
6588.833984375
8059.2431640625
4424.478515625
796.390625
65.41015625
1721.9072265625
2995.6240234375
2967.2919921875
1066.3056640625
2299.3154296875
5497.7353515625
5285.7578125
4954.251953125
5207.5107421875
2791.0703125
2790.138671875
3820.435546875
2201.5986328125
2141.080078125
2571.8232421875
514.7607421875
1899.1494140625
3794.6171875
-282.169921875
-104.1201171875
4027.3564453125
507.1904296875
-3159.251953125
-506.943359375
2723.662109375
3021.9716796875
4267.390625
6708.4326171875
7054.59375
5231.7998046875
2942.46875
909.220703125
1505.857421875
2483.4052734375
1342.65234375
1161.775390625
2838.216796875
777.7958984375
-4178.677734375
-5590.140625
-2942.609375
-417.9716796875
-2587.294921875
-6818.87109375
-3383.4970703125
1558.3525390625
1515.80078125
2396.310546875
664.7236328125
-5927.7294921875
-6696.6904296875
-2299.5146484375
-211.6689453125
520.400390625
289.72265625
826.634765625
1649.6611328125
867.7958984375
-1109.9423828125
-4375.0859375
-5882.4912109375
-6056.064453125
-4260.845703125
-829.537109375
-1360.947265625
-3825.900390625
-908.7333984375
2712.0537109375
2317.7607421875
1426.7666015625
658.982421875
-1413.15234375
-3114.5947265625
-1856.6787109375
460.755859375
-563.5947265625
-2724.30078125
-3214.2880859375
-1702.8671875
964.8876953125
603.220703125
-2302.212890625
-1640.1650390625
166.5126953125
824.150390625
2327.1259765625
1173.3193359375
-1401.603515625
1035.763671875
5597.7421875
3731.6640625
-1293.41015625
-1220.8447265625
-65.9521484375
-172.8623046875
-1082.24609375
-5094.1533203125
-7055.37890625
-3676.70703125
-744.4912109375
288.53515625
2955.1904296875
4342.7685546875
4755.375
6989.994140625
5757.197265625
2336.361328125
3030.9453125
1030.736328125
-1486.9794921875
2040.388671875
4989.21875
3210.375
1623.58984375
1655.9111328125
-544.271484375
-2925.6015625
-867.89453125
1700.951171875
318.580078125
-2096.1767578125
-2523.92578125
-2153.82421875
-2160.615234375
-2391.9130859375
-849.9091796875
947.5693359375
759.265625
1055.1923828125
1142.20703125
-1676.7646484375
-3131.8515625
-1937.9443359375
-1606.5009765625
-959.5244140625
-1245.400390625
-5199.52734375
-8103.07421875
-5520.1953125
-2403.501953125
-1633.6962890625
-2853.568359375
-3306.3837890625
534.646484375
1532.205078125
-2607.607421875
-4438.517578125
-4524.111328125
-4027.0341796875
-2492.81640625
-1160.056640625
843.2216796875
3503.72265625
1150.46875
-2981.8046875
-3289.818359375
-1527.0673828125
1545.1005859375
5470.392578125
5528.8310546875
3077.291015625
-457.2314453125
-4293.4169921875
-5258.5205078125
-3759.4765625
-371.466796875
2748.375
3738.037109375
3196.38671875
108.9716796875
-1884.89453125
1814.783203125
2378.3017578125
53.759765625
1429.982421875
2121.9775390625
-507.1572265625
-1727.6982421875
-697.7353515625
-1165.994140625
-2819.142578125
-1573.5732421875
464.515625
268.28515625
-929.4521484375
-905.791015625
528.7744140625
-145.65625
-1569.185546875
-2293.3037109375
-3716.326171875
-4884.609375
-4560.1787109375
-2822.7734375
72.5986328125
1891.92578125
1857.9365234375
760.4482421875
-948.3603515625
-2738.1279296875
-4606.287109375
-5016.5283203125
-2440.2177734375
1253.673828125
5906.1005859375
8345.306640625
6009.6650390625
3430.8251953125
2379.72265625
1311.1962890625
1500.7119140625
1038.201171875
-135.7119140625
-1397.646484375
-3618.380859375
-4894.7197265625
-4311.849609375
-681.9111328125
4686.9150390625
5689.9638671875
3019.9990234375
3873.5458984375
5363.62890625
4013.4287109375
3775.1953125
4240.625
-1272.982421875
-8980.310546875
-11069.048828125
-8817.6875
-4117.08203125
-1251.5439453125
185.8818359375
1947.1181640625
763.19921875
367.8466796875
2480.1416015625
3007.6064453125
2055.3544921875
-943.2236328125
-3371.017578125
-3583.9541015625
-1655.96484375
-4.1015625
519.501953125
2329.26953125
981.4111328125
-1350.59375
-885.1328125
-1967.76953125
-4255.6376953125
-5606.515625
-4113.3779296875
1631.5869140625
5139.7998046875
2902.3369140625
1956.115234375
3287.103515625
1117.3056640625
-545.5849609375
1308.830078125
1872.3955078125
-75.9599609375
-1028.98828125
-2259.470703125
-2456.7236328125
705.5107421875
2849.58984375
572.521484375
-3446.8056640625
-4988.763671875
-3683.4091796875
-1195.2294921875
1501.6220703125
4352.794921875
2840.1650390625
-141.509765625
945.2294921875
3728.5458984375
3651.1943359375
2122.345703125
2697.689453125
2081.634765625
-2747.7158203125
-4727.681640625
-1208.7431640625
821.87890625
373.3564453125
1487.546875
2827.8955078125
2491.71875
1621.6640625
-908.6123046875
-1052.248046875
3086.8232421875
7748.07421875
8699.8740234375
7137.6923828125
3495.1083984375
-841.388671875
-2370.59375
-3720.4169921875
-5683.7353515625
-4381.189453125
-2450.9580078125
-567.748046875
1022.9658203125
-1486.2724609375
-1101.751953125
1007.07421875
2656.029296875
4394.537109375
3022.3681640625
-3394.4931640625
-5431.068359375
344.6533203125
3680.87890625
1668.2333984375
51.3798828125
-1101.650390625
-2310.9638671875
-1566.7353515625
-501.55859375
1034.6572265625
1397.119140625
-639.0849609375
-1807.884765625
-1469.3076171875
-3994.083984375
-6537.4443359375
-5304.9765625
-1119.84375
2310.5869140625
1558.3486328125
-2729.5126953125
-4511.1728515625
-1955.138671875
2264.705078125
4331.1083984375
7274.884765625
8379.91015625
4971.7841796875
-289.435546875
-2437.482421875
-2744.57421875
-3827.486328125
-3716.7939453125
-2169.0771484375
-1342.5712890625
-111.578125
-1311.1337890625
-3676.3095703125
-2686.1591796875
-2236.591796875
-3523.5244140625
-3267.984375
-2546.888671875
-610.541015625
1276.935546875
3791.90625
5905.2177734375
1504.59765625
-3053.9765625
-477.4248046875
2300.16796875
580.63671875
-1172.3583984375
916.1435546875
3156.5009765625
1408.1005859375
-1714.43359375
-2209.904296875
-38.3740234375
238.615234375
-3565.21484375
-6137.05078125
-3874.4658203125
482.5693359375
1166.568359375
-378.146484375
-159.3525390625
2080.4482421875
3642.2412109375
4535.34375
4597.75390625
519.09375
-2274.3427734375
455.1640625
3445.7138671875
3049.5419921875
185.1103515625
-1440.572265625
-1568.8212890625
518.0244140625
702.0068359375
-612.90625
1297.7490234375
2535.2509765625
1453.1767578125
2339.984375
3824.2783203125
5293.765625
6097.732421875
2980.9619140625
480.4345703125
1317.076171875
760.1044921875
-1744.73046875
-959.3935546875
418.244140625
796.8056640625
568.818359375
-280.7294921875
606.595703125
861.634765625
570.869140625
2907.74609375
4314.0458984375
3021.119140625
646.8720703125
-1986.9833984375
-3612.859375
-3925.3623046875
-1797.130859375
727.0537109375
1077.1259765625
1372.5830078125
1741.0146484375
1233.037109375
1027.341796875
-718.712890625
-1894.9423828125
662.0361328125
1417.3388671875
103.8369140625
-839.2783203125
-2612.1708984375
439.845703125
5660.666015625
4281.0966796875
-12.625
-126.5078125
3025.85546875
4401.7626953125
3655.2666015625
605.2763671875
-771.3046875
2883.978515625
4514.076171875
1795.544921875
291.0234375
1810.837890625
1635.302734375
1055.162109375
1941.728515625
-137.0830078125
-2516.9765625
-197.212890625
2158.3076171875
872.591796875
-2473.35546875
-5931.1416015625
-3128.484375
2843.125
2383.2919921875
639.1259765625
735.9111328125
-1174.71875
-302.2109375
2091.7138671875
1702.2099609375
2989.0908203125
4129.3818359375
1659.3681640625
-2925.21875
-4453.8974609375
-2502.0673828125
-1603.7216796875
-1407.71484375
-661.638671875
-917.2587890625
-1317.6640625
131.0390625
464.271484375
-1289.171875
-3780.205078125
-5437.5556640625
-662.48828125
4194.75
1756.310546875
448.26171875
-281.916015625
-3663.4052734375
-5043.927734375
-841.607421875
2906.748046875
1409.095703125
-1352.7060546875
-4256.9013671875
-4973.5693359375
-2865.810546875
-2315.318359375
-1406.599609375
1483.458984375
2927.015625
1438.248046875
384.697265625
-30.990234375
-2758.1533203125
-3859.0087890625
1143.94921875
4824.7626953125
3059.349609375
41.3505859375
-3333.5390625
-5642.75390625
-4406.8369140625
-1030.20703125
2934.603515625
3013.08203125
-2069.60546875
-1240.453125
3070.8427734375
1904.1923828125
-377.189453125
345.6123046875
2632.0859375
1994.923828125
782.796875
813.6591796875
1003.619140625
1267.216796875
2320.2958984375
2085.720703125
-342.3349609375
-3342.09375
-1696.1318359375
4579.6220703125
7284.7685546875
3960.529296875
1741.9365234375
3900.474609375
4541.8603515625
1080.9052734375
-802.6513671875
1388.2587890625
1802.2724609375
-1677.8486328125
-1216.1171875
1229.517578125
179.6640625
-1615.861328125
-1969.9560546875
-3444.787109375
-5443.25
-5732.1298828125
-2233.6298828125
747.2763671875
196.6923828125
1335.8154296875
2314.505859375
297.8115234375
-1114.423828125
1051.7802734375
2625.7939453125
-307.984375
-1320.0078125
1986.587890625
3047.796875
2044.486328125
2469.208984375
4654.8251953125
5010.0595703125
619.7138671875
-3518.6240234375
-294.9912109375
5403.158203125
5160.68359375
746.5732421875
-1898.9208984375
-1716.2421875
-2443.015625
631.6484375
4076.2197265625
4534.880859375
4884.333984375
6150.853515625
5042.5712890625
3454.44140625
2288.6240234375
286.435546875
-2382.4375
-2560.7880859375
-2139.1494140625
-3722.412109375
-4039.916015625
-2339.625
-1555.150390625
-1145.955078125
1369.3359375
2076.5517578125
8.73828125
-3092.484375
-1436.35546875
-460.216796875
-2332.3046875
-1435.08984375
-1893.337890625
-3120.3525390625
-1150.9599609375
-1086.771484375
-4331.658203125
-3250.4189453125
-1790.248046875
-5033.890625
-8410.4013671875
-7861.59375
-3792.279296875
-1198.6240234375
1383.28125
5677.25390625
4453.2802734375
-1545.8828125
-5845.615234375
-6443.6513671875
-6037.5341796875
-5760.673828125
-1674.35546875
4479.263671875
3670.591796875
-1903.03515625
-4110.849609375
-1786.9150390625
-275.0244140625
26.0107421875
-159.6318359375
124.74609375
2014.6103515625
3143.771484375
1935.9697265625
-886.3857421875
-496.947265625
4090.0517578125
3612.3994140625
-1007.763671875
-3004.7021484375
-1874.609375
1352.4208984375
3125.912109375
1143.0400390625
-1408.95703125
-2324.806640625
-1198.7275390625
-528.1943359375
860.7353515625
4396.681640625
5522.2470703125
3601.51953125
339.4482421875
341.0732421875
4615.3466796875
4362.8857421875
1402.7138671875
548.794921875
-235.462890625
-913.1005859375
-306.2392578125
-312.3603515625
-2786.53125
-3662.037109375
-1174.7041015625
253.2021484375
1098.4794921875
850.7265625
-1266.869140625
-1618.63671875
-2605.8251953125
-4406.22265625
-4391.8291015625
-3887.177734375
-2622.951171875
-2454.431640625
-3885.5390625
-3897.9794921875
-2698.68359375
-373.4462890625
1166.0634765625
1524.7490234375
1979.244140625
219.0517578125
-2477.8828125
-1779.0849609375
0.998046875
-1849.779296875
-3482.3359375
-2444.7529296875
-1475.390625
-1082.5830078125
-369.9931640625
285.9521484375
251.69140625
-3069.7958984375
-6187.8408203125
-3687.5341796875
2045.7568359375
1543.6328125
-3012.8017578125
-1806.3046875
1139.34765625
-1410.267578125
-2119.5400390625
682.583984375
826.677734375
-1003.45703125
65.185546875
1476.9130859375
-2451.8837890625
-3619.5751953125
-477.50390625
-2727.8017578125
-7341.4384765625
-5781.09765625
-417.40234375
2629.4140625
2412.5146484375
1512.537109375
-403.6220703125
-2849.25390625
-4455.1708984375
-4457.171875
-1021.021484375
2489.4384765625
3283.1357421875
3073.1474609375
5312.3896484375
5985.4375
399.2158203125
-4364.3671875
-2992.326171875
-352.482421875
399.9091796875
756.5634765625
-1722.7470703125
-3829.4697265625
-2066.8681640625
101.767578125
1560.84765625
1162.12109375
938.2568359375
3428.890625
5267.56640625
2267.880859375
-2518.1884765625
-3626.4541015625
-2144.892578125
-3768.5751953125
-7219.666015625
-7329.0966796875
-5426.1396484375
-896.19921875
2963.125
2474.546875
1225.0849609375
325.7744140625
-1820.443359375
-2482.640625
-1595.52734375
438.8720703125
-325.421875
-3304.005859375
-3991.5712890625
-2411.849609375
-296.0048828125
683.595703125
1159.828125
1865.7744140625
-352.06640625
-1921.3095703125
733.6865234375
-176.03125
-2360.673828125
1717.6376953125
4536.5
702.3798828125
-2181.6181640625
-2804.10546875
-2641.6796875
-515.625
1650.6083984375
2910.16796875
3896.0869140625
4448.41015625
3401.974609375
1604.59765625
-952.2900390625
-308.5654296875
1519.4140625
-390.859375
-1908.8935546875
-207.58203125
-914.9033203125
-4135.6552734375
-5240.1845703125
-5087.1083984375
-2394.0341796875
2929.03125
3491.2978515625
1987.7060546875
3905.9228515625
4084.513671875
1972.7392578125
3630.60546875
6491.8330078125
2201.8798828125
-2983.1484375
-1300.98828125
890.4677734375
571.3349609375
2868.2314453125
4887.5419921875
2465.62109375
681.873046875
1826.3505859375
-1046.1396484375
-4218.576171875
-1756.1669921875
470.89453125
281.376953125
2131.12890625
2420.6572265625
-1019.9423828125
-2928.25390625
-3342.8876953125
-2686.791015625
-133.755859375
310.376953125
346.150390625
1758.6923828125
2018.46875
2469.1181640625
1137.15625
-1724.20703125
-2719.63671875
-1274.943359375
962.3583984375
73.25
-2970.8505859375
-3559.271484375
-3301.2294921875
-1192.640625
2384.513671875
3357.83984375
2859.3076171875
2253.9140625
1676.1220703125
2377.052734375
2017.52734375
-478.9951171875
-1832.931640625
512.5615234375
1523.546875
-1391.853515625
-2539.228515625
733.474609375
4494.0322265625
5584.4853515625
4235.923828125
1914.2705078125
2081.11328125
3234.83984375
3052.4072265625
3515.63671875
5401.595703125
7199.283203125
7428.0439453125
5950.92578125
3829.2421875
1904.3447265625
-1209.0546875
-3828.05859375
-3366.4931640625
2064.4072265625
6383.7666015625
3480.537109375
771.7275390625
-1231.3564453125
-3302.2353515625
-2116.5615234375
1615.189453125
2396.1201171875
2717.361328125
5112.90625
2730.154296875
-2630.5068359375
-2133.1513671875
1122.068359375
2027.3798828125
6088.515625
10346.6923828125
6966.5498046875
-675.6484375
-4047.6025390625
-1414.69140625
528.38671875
-693.5458984375
-1924.73828125
-1921.6806640625
-2776.7998046875
-4818.494140625
-5264.3935546875
-508.21484375
4708.0224609375
4667.46484375
2715.8876953125
3296.5419921875
2445.791015625
-776.396484375
-2225.9306640625
-1442.8564453125
377.0283203125
1859.7705078125
1035.3515625
-1878.48046875
-3142.353515625
573.1279296875
5195.775390625
2419.4111328125
354.6884765625
3273.234375
5443.3974609375
2250.005859375
-1117.482421875
-3604.033203125
-4952.4453125
-3313.607421875
-242.3701171875
-764.6689453125
-2021.12890625
-386.0009765625
1016.427734375
-897.36328125
-1868.6953125
1661.9091796875
4117.8125
423.4814453125
-3137.4296875
-3896.4697265625
-3112.037109375
-1348.138671875
-2215.490234375
-5421.814453125
-7327.8759765625
-6580.99609375
-4960.4775390625
-4740.2216796875
# row = 1
917.0146484375
952.3515625
504.1083984375
551.0654296875
950.7060546875
2349.392578125
2765.755859375
489.9462890625
-1786.91015625
-1804.884765625
-966.6640625
-1479.4873046875
-864.6162109375
3319.8466796875
3684.822265625
-1222.74609375
-980.513671875
3278.177734375
3174.3154296875
1654.259765625
1922.6904296875
753.595703125
-1649.3486328125
-1612.0595703125
-208.8876953125
677.8125
-694.947265625
-1366.9267578125
1310.6435546875
2213.3837890625
-1758.22265625
-1316.3818359375
3016.3310546875
4943.9560546875
2996.5322265625
2341.4033203125
1552.5947265625
384.4599609375
1424.3642578125
1298.8173828125
-154.943359375
-91.431640625
-510.3564453125
-1333.3681640625
1566.3388671875
1565.4501953125
-3619.763671875
-5070.9697265625
-1919.0849609375
2414.9892578125
5945.529296875
2680.7822265625
-3421.34375
-4321.28125
-21.30078125
1468.4541015625
-1426.4931640625
-4320.58984375
-4270.3955078125
-1005.87109375
687.7587890625
-963.7666015625
1185.1533203125
4099.921875
1744.193359375
-1285.59375
-797.22265625
-667.4833984375
-828.609375
-507.0087890625
-196.29296875
721.0859375
-1460.0537109375
-3192.1474609375
59.7109375
1071.853515625
-1051.048828125
-1796.0615234375
-1620.8662109375
-844.9482421875
-1141.0224609375
-3620.748046875
-2145.8740234375
-424.416015625
-3162.6455078125
-3963.0751953125
-1773.45703125
-1707.4443359375
-1059.23046875
765.40625
-1014.1533203125
-1043.1259765625
810.076171875
-779.89453125
-846.23046875
498.9697265625
2232.28515625
2531.7978515625
833.4775390625
25.2373046875
-1284.5400390625
-3493.87890625
-2020.6865234375
569.978515625
1710.841796875
3607.890625
3142.7109375
-546.0791015625
-1358.0849609375
1213.83984375
920.4990234375
-1951.1806640625
-3370.5048828125
-1535.6201171875
1498.005859375
825.4404296875
-209.353515625
1044.05859375
-565.2373046875
-1922.6474609375
-542.2421875
-207.234375
1006.8095703125
1103.3427734375
-134.7333984375
1420.2890625
3104.1953125
2174.4208984375
2120.8740234375
2070.697265625
-1415.5244140625
-4081.177734375
-1260.2001953125
-102.6376953125
-316.49609375
1033.8203125
-73.111328125
-3160.572265625
-2558.4755859375
-1646.638671875
-1058.5966796875
667.017578125
881.0546875
275.607421875
1142.595703125
2450.8466796875
1671.31640625
-905.1845703125
-2464.41796875
-1969.787109375
-2596.9765625
-3230.4716796875
-390.5478515625
1001.21875
913.7236328125
3504.2802734375
4451.6474609375
2094.9033203125
615.5888671875
452.6708984375
-1961.064453125
-3026.9345703125
-2310.2841796875
-2396.3681640625
-628.384765625
75.560546875
-1373.8271484375
-56.625
1429.5810546875
993.9638671875
3185.3779296875
6323.64453125
6417.4150390625
5597.0087890625
4310.6025390625
-1545.8271484375
-4143.1181640625
-1198.1396484375
-184.9716796875
-1472.6943359375
-255.2109375
1076.779296875
155.603515625
-118.947265625
-396.36328125
-2712.2587890625
-2195.986328125
869.4921875
896.9248046875
3263.818359375
3639.98046875
-1481.7353515625
-3816.3134765625
-1810.478515625
-1034.330078125
-1703.0947265625
-3009.0478515625
-3896.30078125
-2403.826171875
478.7607421875
2522.4580078125
2920.4833984375
-236.48828125
-2097.1669921875
430.8115234375
3479.6689453125
4795.5791015625
3395.861328125
1174.2880859375
-1405.2509765625
-3024.1123046875
-4661.0791015625
-5865.142578125
-5826.6533203125
-5739.787109375
-2672.9404296875
1561.8857421875
3596.9072265625
3783.6845703125
2192.0947265625
22.1533203125
-772.19921875
512.923828125
1116.3154296875
-386.75390625
1618.4404296875
5717.2138671875
6807.5966796875
4087.587890625
-201.6201171875
-4096.369140625
-3112.8447265625
-826.1376953125
-1159.7861328125
-1989.2099609375
-303.6357421875
285.5048828125
-912.5283203125
-735.603515625
1438.357421875
-429.7666015625
-3796.021484375
-1563.1474609375
2379.3701171875
4912.8818359375
6499.1318359375
5080.12890625
3220.705078125
296.0048828125
-3376.6005859375
-4989.591796875
-4485.3076171875
-2547.734375
2777.6708984375
8017.3544921875
6628.7685546875
4380.2392578125
5785.080078125
6049.98828125
4588.2724609375
1513.40625
-916.677734375
-682.2880859375
645.0888671875
4128.0771484375
6395.6806640625
5472.7724609375
4918.4140625
5702.02734375
2300.45703125
-1428.9345703125
-2949.5654296875
-2037.3505859375
572.591796875
2927.26953125
2354.017578125
-816.6416015625
-3471.2109375
-1390.490234375
1217.3330078125
1733.3310546875
1843.0849609375
540.90234375
-865.7509765625
-1193.2080078125
-1961.4619140625
-1112.494140625
1496.203125
2221.84765625
1740.6708984375
1623.990234375
3173.193359375
2577.0
-792.8056640625
-3216.1826171875
-5110.853515625
-4445.4443359375
-1331.548828125
226.548828125
-2157.7998046875
-2725.32421875
-1612.8994140625
-1383.7861328125
-261.54296875
-356.5205078125
-1203.0302734375
-1016.7060546875
-2274.8125
-2897.4228515625
-1519.701171875
-1484.1123046875
-1257.0869140625
2119.740234375
3511.296875
1188.5517578125
126.5146484375
-2558.2275390625
-4680.6708984375
-1157.3525390625
2321.64453125
1713.1416015625
185.1611328125
-1247.861328125
-324.7861328125
1793.912109375
1797.578125
3257.4453125
3184.6435546875
-482.42578125
0.2236328125
3349.5361328125
3385.5830078125
1145.3505859375
-332.7412109375
-2398.751953125
-3275.9990234375
-3361.814453125
-3788.82421875
-1528.712890625
2693.755859375
3279.935546875
-594.58984375
-2588.283203125
-1797.873046875
-1037.4541015625
359.4599609375
-1248.984375
-5529.8310546875
-5068.6123046875
-680.0390625
2750.1982421875
4556.484375
3619.625
1638.8984375
-910.185546875
-1773.2783203125
704.47265625
2564.24609375
-3345.6943359375
-6864.693359375
-3777.6298828125
-1321.3349609375
-19.6240234375
-448.7783203125
-2298.8046875
-110.0283203125
1919.2724609375
316.443359375
-1439.33984375
-2194.025390625
-983.3271484375
534.7353515625
1375.638671875
1667.76953125
2250.59375
3328.5654296875
5734.28125
4498.30078125
2288.09765625
3444.583984375
2359.9287109375
-442.947265625
1473.1640625
1360.931640625
-2651.810546875
-4439.458984375
-2664.5576171875
-1798.888671875
-2627.833984375
637.1015625
2376.0439453125
439.640625
1496.2802734375
3179.2607421875
-570.1376953125
-1803.828125
303.138671875
-2195.51171875
-5444.173828125
-4813.0986328125
-5476.888671875
-5032.6494140625
-131.078125
2242.595703125
-673.658203125
-4067.5185546875
-3543.4912109375
3016.72265625
8494.775390625
7851.6279296875
3473.146484375
2170.419921875
2055.982421875
-1074.7900390625
-2024.775390625
1832.4443359375
3422.20703125
1844.8720703125
1027.23828125
782.177734375
2017.2861328125
4958.7314453125
5562.5927734375
743.2109375
-3988.982421875
261.798828125
5845.634765625
2861.4736328125
-1599.517578125
-2631.4521484375
-2920.044921875
-819.8134765625
1216.6923828125
1417.5888671875
4235.1298828125
5937.353515625
4340.4013671875
4007.8203125
4364.115234375
45.4609375
-2346.2470703125
-638.67578125
-185.4482421875
824.5517578125
1548.8388671875
580.142578125
-1462.92578125
-1100.130859375
1315.9931640625
1230.0361328125
1116.3232421875
2589.2333984375
1690.203125
910.8603515625
940.994140625
1954.654296875
1963.15625
1926.8798828125
2476.8408203125
3990.51953125
3530.25
-866.3310546875
-4092.216796875
-4164.5078125
-3812.5205078125
-2337.8330078125
363.18359375
3882.658203125
3660.8955078125
-1339.443359375
-1782.8203125
3881.7939453125
4938.01953125
2518.2734375
2407.9150390625
1841.1728515625
-1782.2412109375
-2933.5185546875
-3064.732421875
-3955.6640625
-1385.8427734375
1128.04296875
1206.73828125
1252.541015625
-13.130859375
-300.3515625
2459.9345703125
3448.5947265625
2211.3740234375
764.546875
413.6474609375
-202.22265625
-1015.845703125
-1043.41796875
-2588.9951171875
-4489.4921875
-3642.8740234375
-1798.5654296875
-3236.470703125
-7019.5263671875
-7606.4013671875
-4572.7548828125
-1614.6025390625
2036.080078125
2814.6328125
22.7587890625
-147.171875
-29.7646484375
-1388.2734375
-157.4794921875
1553.2919921875
883.876953125
2546.087890625
5430.5712890625
3609.4130859375
-196.208984375
686.0244140625
-245.4375
-3160.853515625
-2362.1552734375
995.98046875
1848.5712890625
-476.623046875
-3103.8681640625
-3437.671875
-3034.734375
-2771.0166015625
-2458.25390625
-1557.701171875
833.6201171875
308.361328125
-2547.126953125
-5625.69921875
-7006.185546875
-3474.931640625
355.486328125
2005.779296875
2954.66015625
2034.791015625
920.7900390625
2201.392578125
2513.4921875
2103.69921875
1705.998046875
-490.0166015625
-2372.1025390625
-5.71484375
3379.0498046875
1933.966796875
-3411.08203125
-4837.4755859375
-3062.4384765625
-980.9267578125
-1126.9287109375
-1230.5576171875
-850.9794921875
-1780.3349609375
-2967.6337890625
-2833.158203125
-3928.1162109375
-3902.05859375
-3072.6943359375
-1217.890625
1932.50390625
3561.890625
1263.296875
906.2900390625
1224.7998046875
1293.7958984375
-753.55859375
-2828.4951171875
-2451.3466796875
1010.80859375
2654.8447265625
808.4599609375
-308.8193359375
286.0693359375
1462.90625
2576.7880859375
1131.5517578125
-1123.482421875
-4198.36328125
-4491.2021484375
-966.46484375
936.677734375
94.62109375
-1152.0576171875
-464.0361328125
1896.677734375
2427.4345703125
840.00390625
2257.6904296875
4790.94140625
1788.1875
-774.8017578125
-847.900390625
-1515.15234375
-2876.7392578125
-2685.8115234375
-3066.865234375
-3195.7353515625
-1934.056640625
-1487.4541015625
-4128.2822265625
-3898.0234375
687.3056640625
3935.5810546875
4519.7099609375
704.3203125
-3202.7490234375
-2355.8173828125
-2395.8349609375
-3510.55859375
-4270.8564453125
-6580.109375
-5197.4189453125
-467.3310546875
922.75
-337.4482421875
-8.8095703125
217.568359375
488.2099609375
632.98046875
505.4599609375
156.9951171875
278.1162109375
1980.7568359375
3538.0234375
2319.98828125
1647.3330078125
4173.66796875
5565.486328125
4932.072265625
3864.6083984375
1452.9482421875
-1643.427734375
-1596.0615234375
1532.2998046875
4967.857421875
3967.1572265625
120.6162109375
611.46484375
2470.521484375
314.9931640625
-2337.7197265625
-1601.07421875
-141.353515625
638.0625
1811.267578125
2206.8408203125
2567.470703125
1967.126953125
-14.669921875
273.1689453125
4029.2666015625
6679.828125
3923.1669921875
762.23046875
111.3916015625
440.095703125
152.7958984375
1373.4033203125
3459.3857421875
4587.9072265625
2916.83203125
-742.12890625
-1402.625
914.07421875
-286.5927734375
-3990.0078125
-6862.009765625
-7734.052734375
-5136.453125
-1496.74609375
-558.1474609375
-946.2578125
-1293.5185546875
-992.8056640625
-1282.6552734375
-1752.873046875
1581.0869140625
6252.2880859375
3907.8935546875
1373.361328125
295.59765625
-4126.189453125
-8110.7314453125
-7546.404296875
-4967.4384765625
-2487.775390625
-1914.173828125
-1269.1904296875
1276.8125
3272.3369140625
2522.41796875
-738.99609375
-2799.556640625
-1466.44140625
24.5869140625
-897.646484375
-1637.73046875
-148.9111328125
1015.5283203125
-2631.576171875
-6353.19140625
-4015.6171875
-312.77734375
1387.8095703125
54.552734375
-2780.8837890625
-4089.17578125
-2014.9140625
849.9560546875
-1932.1640625
-6519.7158203125
-5021.341796875
2068.6884765625
5652.8125
2668.3447265625
-904.0556640625
-3062.4375
-3217.1328125
-3219.02734375
-1834.8701171875
887.6875
-1255.3916015625
-3977.291015625
-2184.7197265625
-2445.3349609375
-2996.69921875
-1350.541015625
-1551.458984375
-2583.3076171875
-330.4814453125
831.4404296875
-2349.71484375
-2439.564453125
-2991.0908203125
-5094.814453125
-2021.89453125
3371.25390625
6991.607421875
7126.5380859375
3747.294921875
531.82421875
-1659.5634765625
-2870.7353515625
-2319.1533203125
1414.939453125
4923.3798828125
4998.6572265625
2764.5849609375
2151.431640625
1430.025390625
1119.794921875
2949.6484375
3600.9755859375
2570.3603515625
649.921875
-1371.1513671875
-1672.1923828125
-2384.3505859375
-4468.2724609375
-3878.7958984375
-979.4052734375
1561.26171875
4036.73828125
4791.1611328125
3200.0537109375
2219.6171875
3037.5888671875
2824.5419921875
-523.3974609375
-2669.75
-2484.78515625
-245.3623046875
1011.6259765625
1019.025390625
2948.0576171875
5891.8974609375
4147.1953125
-542.958984375
-3831.3984375
-4802.64453125
-5065.23046875
-5982.875
-4501.62109375
-997.8642578125
-1633.025390625
-3943.54296875
-4217.484375
-3010.2099609375
-929.9052734375
-390.4013671875
-1035.4404296875
201.111328125
2843.25390625
4181.830078125
1431.984375
-329.7080078125
5046.7861328125
8496.2900390625
5708.98828125
4031.056640625
34.19140625
-5005.275390625
-2163.66015625
2099.5625
1360.740234375
-66.240234375
540.44921875
2267.9658203125
4572.513671875
4285.3232421875
2542.326171875
3861.9814453125
4110.865234375
720.705078125
-622.9267578125
87.8447265625
-4915.2138671875
-6118.9951171875
1580.365234375
6915.6552734375
4496.607421875
-824.4970703125
-3364.3291015625
-2044.681640625
-2809.1474609375
-4196.318359375
-3641.5361328125
-1442.4677734375
2665.6494140625
4725.814453125
1709.2900390625
402.546875
1680.267578125
256.931640625
-1770.939453125
-2386.853515625
-1672.5029296875
-537.6044921875
623.6640625
1437.6220703125
2773.76953125
1733.8466796875
-263.2021484375
-1258.7744140625
630.208984375
4255.2626953125
3233.2275390625
129.2724609375
156.0498046875
-1147.359375
-1114.822265625
886.5478515625
2035.7724609375
1843.6474609375
385.564453125
-1731.5849609375
-2083.83984375
-230.9404296875
-1332.2197265625
-2923.1005859375
529.5029296875
3675.94140625
544.3056640625
-4202.8076171875
-5164.55078125
-3564.0263671875
-1533.1005859375
-1008.9345703125
-1516.283203125
-1870.3232421875
-3028.494140625
-1741.6142578125
-453.7568359375
-3585.81640625
-7944.134765625
-5967.86328125
-3478.763671875
-4130.904296875
-3555.8701171875
-1213.384765625
201.07421875
1084.1171875
2236.04296875
2367.6591796875
2395.3896484375
2350.869140625
1734.3251953125
1814.9755859375
232.1591796875
-2617.7197265625
-697.8203125
3955.9970703125
6186.3759765625
9487.6279296875
10089.1708984375
6370.16796875
-2920.92578125
-5706.861328125
-1227.2431640625
2924.7919921875
2578.48828125
1760.35546875
2800.896484375
4113.3271484375
4993.0537109375
5712.7958984375
3985.5927734375
59.6806640625
-253.2197265625
1355.5400390625
811.6376953125
-1142.5986328125
-1307.1494140625
2140.4833984375
6366.9921875
6702.20703125
4223.10546875
3349.69140625
2156.193359375
544.4599609375
959.5576171875
4980.310546875
6686.5224609375
4062.380859375
3791.95703125
2872.5498046875
171.53125
-396.923828125
-1266.60546875
-3454.8701171875
-3925.58203125
352.146484375
1593.8388671875
-3412.9267578125
-3144.3310546875
432.466796875
233.17578125
1274.0029296875
4564.5068359375
4061.5595703125
2893.90625
3369.40625
2197.8369140625
1120.548828125
754.0791015625
266.3046875
674.37890625
992.427734375
903.1171875
787.30078125
-157.7158203125
-2517.4580078125
-3670.9638671875
-2734.8740234375
-1211.794921875
-1366.4755859375
-2747.4052734375
-1871.724609375
3554.61328125
8050.9189453125
2775.6181640625
-5340.8837890625
-6756.923828125
-7465.3623046875
-11446.234375
-12121.244140625
-8683.064453125
-7530.390625
-8793.841796875
-13274.0810546875
-18651.04296875
-16807.9638671875
-15562.8984375
-23809.2998046875
-29830.2333984375
-28345.4375
-28488.2607421875
-31403.4072265625
-32107.2431640625
-29109.490234375
-25403.345703125
-27252.3544921875
-35010.125
-43585.7177734375
-50725.341796875
-51670.4130859375
-47036.8583984375
-45099.775390625
-46848.1416015625
-47780.3125
-47836.8271484375
-49112.5576171875
-48966.4072265625
-46096.451171875
-43538.1083984375
-41014.9169921875
-39791.0888671875
-41089.4033203125
-43336.048828125
-45768.1923828125
-46891.1123046875
-45955.3134765625
-45714.8994140625
-45304.2041015625
-44425.1923828125
-44418.3076171875
-44802.2451171875
-44009.8740234375
-42795.6455078125
-43446.099609375
-45736.86328125
-45231.017578125
-39025.7578125
-37211.3583984375
-45378.3125
-45835.6513671875
-33730.494140625
-26211.869140625
-29221.8515625
-32387.041015625
-34180.87890625
-36091.1826171875
-38608.2119140625
-39531.0419921875
-39782.2919921875
-40684.43359375
-38737.6025390625
-34243.25
-34468.67578125
-37969.4970703125
-38858.4462890625
-38606.0087890625
-39420.654296875
-39966.7890625
-40444.0849609375
-41539.2685546875
-42637.25390625
-43186.7275390625
-41959.1923828125
-39405.31640625
-36546.611328125
-34467.76953125
-33712.2392578125
-31540.6357421875
-26814.92578125
-22786.9296875
-21573.0615234375
-22439.759765625
-23555.412109375
-23193.4248046875
-18819.2080078125
-11748.017578125
-8271.3125
-7210.5625
-7039.7568359375
-13076.076171875
-19232.9501953125
-17738.7861328125
-14992.953125
-12260.0107421875
-8261.072265625
-6706.2939453125
-5605.966796875
-4198.337890625
-5241.744140625
-7677.6796875
-8332.1728515625
-9969.6923828125
-15338.642578125
-16790.3359375
-12341.1796875
-8942.3046875
-7324.869140625
-5103.3671875
-2913.9091796875
-1824.30859375
-120.66796875
891.26171875
-360.779296875
-1815.34765625
-1943.6923828125
486.494140625
2132.185546875
2000.908203125
4321.9384765625
4861.8466796875
1256.5009765625
-1109.51171875
-610.2861328125
1124.158203125
964.1171875
310.94921875
-33.3408203125
1637.9189453125
4383.3076171875
3595.02734375
3386.1982421875
4260.5361328125
2712.7412109375
3172.583984375
4492.126953125
2321.416015625
963.05078125
1180.1572265625
-327.072265625
1511.4462890625
4445.787109375
2011.8984375
1566.9560546875
3352.904296875
187.9140625
-1906.2333984375
-165.755859375
2017.6083984375
2545.65234375
4258.54296875
7720.4453125
8288.251953125
6260.0439453125
4449.9580078125
2707.7998046875
2167.517578125
2261.1962890625
1181.0068359375
1138.0751953125
2501.05078125
-42.34765625
-3914.6064453125
-3300.8388671875
-330.1728515625
1512.2783203125
-1111.3203125
-5456.412109375
-3939.42578125
-1679.5556640625
-1281.111328125
1338.7265625
1511.814453125
-3806.4814453125
-4550.421875
-1607.048828125
-1563.9599609375
-1808.4443359375
-714.6962890625
1509.65625
2963.8271484375
2614.4814453125
353.82421875
-2982.09765625
-4171.7314453125
-4312.755859375
-3255.7880859375
-495.6484375
-1443.9541015625
-4448.421875
-1739.083984375
2860.19140625
3319.208984375
2310.9248046875
1065.3203125
-1261.298828125
-2422.041015625
-860.578125
551.1083984375
-878.9130859375
-1978.626953125
-2138.7314453125
-416.9208984375
3016.7001953125
2248.7021484375
-2206.5751953125
-1643.3994140625
1144.5927734375
1729.33203125
2133.9677734375
812.8505859375
-773.490234375
1560.5791015625
5466.7099609375
3883.4404296875
-667.1669921875
-321.7470703125
833.7421875
802.279296875
728.8515625
-2872.3330078125
-5772.458984375
-3497.103515625
-955.365234375
316.32421875
3786.552734375
5699.8125
6198.681640625
7370.373046875
5377.3017578125
2382.365234375
3648.5703125
2418.876953125
-195.7646484375
3080.958984375
5670.0546875
2517.986328125
556.6298828125
1799.42578125
795.642578125
-1511.64453125
-390.91015625
1582.7998046875
292.1201171875
-2412.4873046875
-3209.2568359375
-1910.9599609375
-463.9365234375
-82.359375
687.2109375
1145.357421875
-23.287109375
-42.201171875
600.060546875
-1975.67578125
-3922.611328125
-2518.3896484375
-1585.984375
-1329.7685546875
-1774.9033203125
-5056.96875
-7250.6220703125
-4173.927734375
-1393.1005859375
-1936.56640625
-3324.8974609375
-2984.1513671875
581.783203125
1089.3525390625
-2985.8564453125
-4268.33984375
-3583.00390625
-2938.3232421875
-2193.2587890625
-1311.759765625
689.09375
3326.9638671875
1765.9658203125
-1890.1884765625
-3069.224609375
-2201.5595703125
549.1318359375
4815.3173828125
5273.90234375
3434.83984375
548.9501953125
-3475.3505859375
-4757.5908203125
-2762.3955078125
1359.5986328125
4047.8037109375
3980.9228515625
3174.2490234375
588.53515625
-1591.4326171875
1130.3232421875
1830.83203125
0.6533203125
1245.556640625
2270.6376953125
33.0537109375
-1372.794921875
-596.68359375
-917.5498046875
-1796.5498046875
-807.103515625
105.9208984375
-669.1806640625
-2569.5068359375
-3032.1630859375
-1473.5029296875
-1430.296875
-1640.1572265625
-1370.80078125
-2571.4326171875
-4396.6015625
-4667.9453125
-3351.873046875
-483.6484375
1921.248046875
1803.2255859375
-459.384765625
-2519.5908203125
-4024.814453125
-5835.921875
-6690.0400390625
-4376.078125
-312.6044921875
5360.3837890625
8122.0380859375
4782.6201171875
2001.775390625
1614.2109375
972.7646484375
1629.248046875
1040.7001953125
-633.4716796875
-1230.0859375
-2597.6787109375
-4428.736328125
-4608.587890625
-673.8779296875
4473.224609375
6000.9658203125
3752.9755859375
4615.521484375
5798.7109375
4407.63671875
4396.4365234375
4610.365234375
-1450.1689453125
-8865.509765625
-10256.1376953125
-7371.26171875
-2694.716796875
-1153.1650390625
-910.1259765625
201.6103515625
-645.232421875
488.337890625
2891.431640625
2672.2587890625
1745.8134765625
-808.26171875
-3304.1953125
-3284.662109375
-1639.984375
-126.7158203125
1244.056640625
3279.0556640625
1990.197265625
-227.408203125
-423.71875
-2047.916015625
-3591.38671875
-4369.9423828125
-3239.5615234375
2388.625
6323.8212890625
3924.4384765625
2235.6787109375
3065.763671875
862.8740234375
-480.248046875
787.83203125
1030.205078125
-257.50390625
-1320.6259765625
-2735.8857421875
-2551.060546875
868.3154296875
3757.08984375
1938.701171875
-3416.3662109375
-5824.8623046875
-4182.79296875
-1649.5068359375
753.5751953125
3020.4765625
1817.8779296875
147.5048828125
520.9755859375
1782.1201171875
1961.388671875
1497.078125
2039.3671875
2000.2958984375
-1329.1484375
-2858.017578125
-267.5546875
1043.287109375
216.6689453125
1231.048828125
2723.00390625
2598.7373046875
1166.1298828125
-2158.0107421875
-2727.5908203125
1684.5751953125
6796.7294921875
8392.3623046875
7172.087890625
4038.5419921875
-129.04296875
-1960.7724609375
-3995.201171875
-5732.431640625
-3659.08984375
-1716.314453125
-519.73828125
532.4921875
-2018.671875
-1491.884765625
1170.69140625
3407.7529296875
4104.9541015625
1913.69140625
-4372.044921875
-6728.9609375
-1000.5146484375
3106.2080078125
887.6298828125
-1006.7568359375
-1272.185546875
-2263.05078125
-1788.03125
-870.5654296875
458.5966796875
942.8935546875
-818.095703125
-1847.0439453125
-1538.36328125
-3832.2158203125
-5793.0029296875
-4280.890625
-984.82421875
913.8818359375
49.9951171875
-2775.15234375
-3969.0361328125
-1212.5244140625
2470.3125
3008.4482421875
5010.6435546875
6022.376953125
3563.068359375
-1515.3984375
-3330.09375
-2602.91796875
-3893.7919921875
-4587.1474609375
-2600.919921875
-708.5732421875
-63.3125
-1708.7685546875
-2936.3759765625
-916.095703125
-577.15234375
-2544.5283203125
-2621.6484375
-1964.5263671875
-519.0859375
354.9775390625
2252.705078125
4877.1220703125
1390.1884765625
-3484.7880859375
-2404.6181640625
1024.61328125
1374.7490234375
237.04296875
1694.5107421875
2846.03125
141.052734375
-2261.5966796875
-2158.513671875
210.1845703125
832.927734375
-2733.248046875
-5327.12109375
-3374.6484375
801.025390625
1880.6875
-182.181640625
-661.9130859375
1742.515625
4556.923828125
5890.3681640625
6230.576171875
2361.4912109375
-2021.9501953125
-1026.3681640625
1897.7861328125
2506.0146484375
-382.1630859375
-3096.56640625
-2737.302734375
1059.4365234375
1663.5654296875
-527.7431640625
708.9365234375
2279.642578125
2006.9462890625
3070.169921875
4491.5478515625
5499.5361328125
5696.466796875
2861.4912109375
1183.361328125
2497.8173828125
887.3095703125
-2335.484375
-1025.7294921875
824.283203125
1139.259765625
189.9384765625
-1436.791015625
-115.681640625
1548.138671875
1410.3359375
2525.1162109375
3340.3828125
2352.169921875
576.9814453125
-1532.1953125
-2445.9755859375
-2787.6337890625
-1957.58203125
-228.45703125
191.30859375
821.4912109375
2205.1337890625
1736.8193359375
650.8564453125
-1135.2783203125
-1857.06640625
665.462890625
1533.7509765625
354.7578125
-904.2626953125
-2785.3330078125
228.6240234375
5106.189453125
4089.052734375
-182.1181640625
-337.025390625
3450.234375
5176.2548828125
4013.8095703125
642.9228515625
-189.3271484375
3293.67578125
3564.9716796875
-212.1630859375
-633.29296875
2232.240234375
1885.169921875
684.4853515625
1376.337890625
459.15234375
-1632.4140625
11.330078125
2027.75390625
300.6103515625
-4378.841796875
-7320.431640625
-2800.875
4302.255859375
4550.544921875
2693.3818359375
1469.416015625
-1046.39453125
-254.2001953125
1593.1572265625
839.619140625
2118.3955078125
4008.16796875
1930.86328125
-2564.681640625
-3638.7646484375
-2083.6904296875
-1817.203125
-1550.60546875
338.583984375
-41.484375
-1609.8505859375
-907.48046875
-304.90234375
-903.6015625
-3162.6845703125
-5781.392578125
-717.7177734375
4493.5888671875
2069.1982421875
937.8115234375
446.791015625
-3346.34765625
-4686.3427734375
207.328125
3796.748046875
953.599609375
-2571.2705078125
-4860.3603515625
-4281.548828125
-2048.10546875
-2661.673828125
-2157.3349609375
615.421875
1947.109375
1347.576171875
663.9111328125
-361.5751953125
-2857.7001953125
-3742.18359375
280.6748046875
3165.5068359375
1867.6025390625
-390.5595703125
-2965.333984375
-4911.7568359375
-3125.6181640625
542.2919921875
3978.97265625
3403.56640625
-1715.998046875
-1516.3466796875
2792.787109375
2159.212890625
-526.2177734375
-982.427734375
1109.7109375
1268.296875
777.744140625
1138.755859375
1338.890625
1166.0068359375
1988.0869140625
1359.8017578125
-146.5693359375
-2439.8720703125
-2018.18359375
2592.4619140625
6012.45703125
4514.15625
2311.4248046875
3941.98046875
4901.142578125
2425.2119140625
729.0654296875
2092.2880859375
1174.001953125
-2426.248046875
-1579.8359375
1714.4619140625
1252.81640625
-781.3330078125
-2054.3447265625
-3376.03515625
-4548.560546875
-3950.1748046875
-421.064453125
1678.0830078125
736.79296875
1533.8115234375
1682.9033203125
-333.9150390625
-1216.4326171875
683.830078125
2402.619140625
505.404296875
237.521484375
2874.1162109375
2845.71875
1750.0078125
2410.166015625
3996.25
4537.181640625
1065.212890625
-2493.697265625
594.18359375
5903.7724609375
5292.9326171875
479.830078125
-2751.3984375
-3223.15234375
-3866.2216796875
474.5849609375
5180.0556640625
5738.904296875
5355.1767578125
5219.56640625
3788.4130859375
2486.8984375
1475.0439453125
679.529296875
-1797.544921875
-3042.8447265625
-2077.90625
-2683.330078125
-1960.5849609375
493.1826171875
-299.53125
-1525.1416015625
641.2939453125
1392.623046875
-308.3212890625
-3845.1220703125
-2709.5185546875
-869.833984375
-2054.0029296875
-1514.685546875
-1758.494140625
-1781.4990234375
783.2021484375
173.3759765625
-4679.66796875
-3993.02734375
-1792.78515625
-5271.1572265625
-9653.2080078125
-9001.4990234375
-4414.8076171875
-2174.2275390625
207.3974609375
5532.7744140625
6212.935546875
-180.1796875
-5690.689453125
-6597.9619140625
-6174.8251953125
-6206.1650390625
-1902.0078125
4207.0517578125
3306.3662109375
-2401.4990234375
-4677.71484375
-3214.0673828125
-1285.1875
-942.0244140625
-2374.7841796875
-2225.46484375
582.978515625
1806.3349609375
544.3251953125
-1028.9873046875
518.28125
4497.1318359375
4091.4248046875
-390.98828125
-2938.263671875
-2120.94140625
726.1328125
2262.49609375
874.603515625
-1281.041015625
-1902.4150390625
-405.7724609375
304.6943359375
1275.3388671875
4734.5615234375
5660.58203125
3218.5009765625
183.0439453125
-326.2294921875
3289.75
3681.5029296875
1603.0478515625
203.3505859375
-774.962890625
-924.5615234375
417.2939453125
1246.70703125
-1837.0068359375
-4251.4326171875
-1207.97265625
1510.671875
1664.5537109375
966.646484375
-853.623046875
-1812.8896484375
-2949.11328125
-4084.4326171875
-3436.1025390625
-3128.810546875
-2626.95703125
-2968.642578125
-4182.8271484375
-4405.8271484375
-3708.5654296875
-1275.943359375
493.64453125
575.2001953125
1010.8740234375
-249.0751953125
-2746.427734375
-1219.5791015625
1185.947265625
-1804.9140625
-3858.119140625
-1692.951171875
-322.5595703125
179.7685546875
552.1689453125
750.4248046875
224.978515625
-2171.2490234375
-4156.7216796875
-2033.93359375
2766.6103515625
2326.2158203125
-2365.9814453125
-1885.1982421875
607.169921875
-1367.009765625
-2686.50390625
-219.380859375
569.875
-844.365234375
594.0390625
2412.669921875
-1682.0703125
-3245.412109375
378.060546875
-1590.3681640625
-6567.3056640625
-5574.455078125
-686.9169921875
2444.3486328125
2173.1953125
795.6181640625
-750.005859375
-2691.5859375
-4656.0546875
-5077.7041015625
-1819.96875
2238.751953125
3630.2333984375
3441.509765625
5720.3642578125
6790.1005859375
1309.126953125
-4062.748046875
-2974.6845703125
-394.095703125
-114.04296875
-72.333984375
-1906.4345703125
-3133.6484375
-1124.3134765625
1908.4912109375
3842.908203125
2938.853515625
1667.9580078125
3965.6416015625
5913.1689453125
2465.30078125
-2173.4794921875
-2752.8916015625
-1277.20703125
-3010.494140625
-6278.283203125
-6582.771484375
-5230.640625
-655.9228515625
3578.5224609375
3392.064453125
2287.8974609375
1460.1416015625
-993.2275390625
-2208.419921875
-1864.3037109375
615.7685546875
-166.4970703125
-3731.41796875
-4061.646484375
-1479.0830078125
736.5283203125
882.25
691.166015625
1292.7705078125
-1243.3232421875
-3077.0009765625
857.05859375
1395.9228515625
-1129.5400390625
1669.1708984375
3725.802734375
395.6123046875
-2545.89453125
-2786.55859375
-1864.2685546875
330.45703125
1127.3154296875
2219.2275390625
3734.30078125
4566.8115234375
3089.9765625
835.02734375
-1281.1884765625
1.884765625
1132.125
-1050.8564453125
-1681.9189453125
748.681640625
536.5546875
-2521.859375
-4006.8310546875
-4484.0625
-2295.16796875
3114.595703125
3469.7373046875
1855.3154296875
4178.7685546875
5065.8134765625
2489.2109375
3127.1953125
5628.6533203125
1657.1630859375
-3584.5947265625
-1950.287109375
9.17578125
-241.7431640625
2371.9892578125
4440.9140625
1995.287109375
309.982421875
1436.521484375
-228.8837890625
-2883.0361328125
-1227.595703125
242.6875
475.3896484375
2505.126953125
2306.2802734375
-1078.08203125
-3241.572265625
-4071.4833984375
-3294.572265625
-685.4345703125
-339.7001953125
375.533203125
2431.9580078125
2393.392578125
2873.1923828125
1361.931640625
-2054.91015625
-2455.6298828125
-825.8056640625
1356.3291015625
37.9423828125
-3206.482421875
-2798.7099609375
-2211.0673828125
-606.0927734375
2559.2109375
2654.3701171875
1537.1650390625
869.7275390625
1078.8154296875
2834.6474609375
2752.4912109375
-202.62109375
-1703.0732421875
281.951171875
1027.6943359375
-1307.46875
-2610.3369140625
-455.666015625
4243.7783203125
7218.6240234375
4630.8984375
1072.5107421875
839.42578125
1878.14453125
2573.3173828125
3224.01171875
4333.0390625
6772.916015625
8867.58984375
7596.4697265625
3967.7421875
1098.8310546875
-1589.08984375
-4232.04296875
-4119.3828125
1506.19140625
5811.3486328125
2848.7080078125
480.6572265625
-2225.1904296875
-4413.947265625
-2307.3984375
1650.341796875
2530.0810546875
2705.783203125
3830.712890625
1042.4052734375
-3513.3037109375
-2128.521484375
2140.4169921875
3626.728515625
6131.0576171875
9235.279296875
7278.48046875
1179.01171875
-2334.3642578125
-526.2939453125
1057.322265625
-961.787109375
-2595.7236328125
-2434.591796875
-3025.0400390625
-5057.931640625
-5286.6962890625
-337.7880859375
4405.3583984375
3979.4462890625
2069.5947265625
1992.3349609375
833.234375
-965.5673828125
-1347.908203125
-935.3515625
100.736328125
237.650390625
-944.55859375
-2478.96484375
-2340.869140625
1717.892578125
5207.2890625
2247.16796875
305.2568359375
2693.0498046875
4689.2099609375
1831.935546875
-1369.3779296875
-3725.4560546875
-5115.927734375
-3718.8046875
-350.62109375
152.7548828125
-976.890625
-535.9736328125
192.0576171875
-676.4541015625
-802.6572265625
2267.7666015625
3972.0244140625
1128.0107421875
-796.2958984375
-509.353515625
-12.798828125
1191.9697265625
986.0048828125
-2156.9892578125
-4770.984375
-4464.9716796875
-2672.0234375
-2256.1572265625
# row = 2
-1299.9638671875
-1483.599609375
-2277.8935546875
-2303.59765625
-2030.900390625
-724.298828125
683.169921875
-1173.0439453125
-3996.109375
-3867.4404296875
-2036.828125
-2060.900390625
-1521.8505859375
2581.513671875
2916.880859375
-1175.6748046875
-366.2685546875
3390.0126953125
2110.912109375
166.4033203125
406.4580078125
-116.3603515625
-1729.904296875
-1664.5322265625
-129.4501953125
1659.958984375
836.1220703125
-454.205078125
898.1943359375
490.5625
-2673.185546875
-819.0478515625
3889.5595703125
5211.984375
2747.8271484375
1776.7470703125
1079.7255859375
47.7177734375
880.783203125
265.005859375
-1449.9189453125
-1267.3642578125
-1876.7978515625
-2168.7548828125
1286.1328125
1422.7216796875
-2884.7900390625
-3380.7548828125
-1111.9072265625
2445.9013671875
5556.65234375
2326.5009765625
-3542.6845703125
-4121.1875
820.482421875
3737.6923828125
1237.25
-2373.5390625
-3365.4833984375
-126.0849609375
2548.97265625
1141.40625
2296.63671875
5256.36328125
3751.498046875
1465.0341796875
1221.82421875
384.16015625
189.798828125
866.53125
499.3154296875
480.6806640625
-1736.4853515625
-3758.986328125
-659.841796875
1564.5751953125
254.2041015625
-1220.802734375
-1203.9501953125
-47.85546875
-255.8798828125
-2449.61328125
-377.1884765625
1602.9013671875
-950.7060546875
-2461.84765625
-2203.0908203125
-2201.3291015625
88.232421875
2285.7255859375
-159.921875
162.615234375
2563.4287109375
646.9990234375
-85.08203125
1256.990234375
3882.9560546875
3643.3154296875
792.8212890625
201.9296875
-135.0458984375
-2424.31640625
-2133.859375
964.6123046875
3605.423828125
4657.498046875
3205.75
-998.318359375
-2161.720703125
126.8212890625
550.6552734375
-1096.314453125
-2042.064453125
-104.3701171875
2368.1123046875
1325.421875
806.4697265625
2111.232421875
-621.9921875
-2527.45703125
-311.6181640625
523.736328125
1456.888671875
818.1904296875
-873.416015625
488.5712890625
2627.5458984375
2146.955078125
2198.4140625
1732.4189453125
-1919.56640625
-4355.2080078125
-1496.9404296875
168.3271484375
-653.5166015625
-205.5390625
-1728.0986328125
-3839.3173828125
-2312.6708984375
-1603.513671875
-1288.87109375
887.6923828125
1151.263671875
422.1845703125
1279.4873046875
2679.033203125
1860.884765625
-1765.3349609375
-3607.8779296875
-2427.3369140625
-1334.6669921875
-746.537109375
805.5927734375
862.705078125
333.650390625
3099.8291015625
4500.1748046875
1510.5810546875
280.998046875
1354.8310546875
-1619.01953125
-3810.4033203125
-2985.4208984375
-1506.33203125
767.8876953125
549.72265625
-1656.8486328125
-818.2431640625
984.0888671875
369.9462890625
2078.8193359375
5790.59375
6385.146484375
5887.0009765625
5239.69921875
-229.2353515625
-3549.6171875
-1900.2587890625
-1449.9912109375
-2041.787109375
-45.3115234375
83.0712890625
-2221.533203125
-1948.2705078125
-453.1240234375
-2612.703125
-3310.9501953125
-539.625
228.29296875
2690.66796875
4006.25
-927.263671875
-3851.83984375
-1834.701171875
-1032.798828125
-1735.408203125
-2546.1025390625
-4109.8974609375
-3862.900390625
-1054.0576171875
1601.04296875
2530.3662109375
118.533203125
-1687.3759765625
396.314453125
3060.27734375
4599.609375
3739.3291015625
1235.4453125
-2531.9052734375
-4111.39453125
-4955.068359375
-6478.9697265625
-6235.47265625
-5240.2626953125
-2186.06640625
1913.216796875
4309.185546875
4057.046875
2510.48046875
480.064453125
-596.4482421875
666.1669921875
1161.5732421875
-812.4423828125
1315.6494140625
5983.677734375
6956.7548828125
3929.08203125
-823.7880859375
-4705.1943359375
-3763.431640625
-1070.6533203125
-1874.2890625
-2436.2880859375
217.560546875
2029.0615234375
113.166015625
-1630.4912109375
614.4521484375
-207.2333984375
-2587.60546875
-384.65234375
2423.8203125
4730.0322265625
6498.62109375
5042.287109375
3464.458984375
308.9990234375
-4025.255859375
-5659.935546875
-4497.9765625
-1878.0205078125
3066.26953125
7831.7578125
7057.408203125
5985.0625
7453.484375
6992.373046875
4377.1533203125
794.2666015625
-1118.181640625
-534.0205078125
310.7802734375
3353.587890625
5836.681640625
5575.12109375
5808.3974609375
6236.01953125
3050.990234375
-458.794921875
-1870.1767578125
-1213.1796875
1309.37109375
4201.142578125
3751.0947265625
-225.5439453125
-2381.7548828125
446.578125
2772.390625
1994.2724609375
1580.888671875
-120.8515625
-1569.7548828125
-995.958984375
-1159.24609375
-788.724609375
1276.365234375
1679.974609375
1026.5693359375
1377.7587890625
3809.259765625
2188.5693359375
-2613.3857421875
-5130.16015625
-6499.9814453125
-5255.0791015625
-1269.5986328125
882.5283203125
-1750.4892578125
-3048.81640625
-2246.1826171875
-2239.41015625
-846.44921875
182.3818359375
-266.0234375
-829.958984375
-2614.451171875
-3795.2255859375
-2600.658203125
-1470.693359375
-989.3203125
1298.275390625
2428.3466796875
957.9345703125
681.205078125
-2290.4248046875
-5151.4130859375
-2708.7802734375
-608.427734375
-816.416015625
-830.017578125
-2032.9931640625
-1747.966796875
1071.9169921875
1910.0478515625
2715.4814453125
2084.5810546875
-694.0673828125
285.4541015625
3360.05859375
2960.5703125
891.6796875
-422.0546875
-2351.5625
-3356.2265625
-4034.3603515625
-4444.3955078125
-2535.98046875
1235.4287109375
2485.541015625
-678.1728515625
-2424.462890625
-1435.078125
-665.517578125
16.564453125
-1739.630859375
-4723.90234375
-3507.818359375
-470.3857421875
1108.154296875
3302.154296875
3749.6455078125
1421.919921875
-1982.6904296875
-2471.982421875
-33.5439453125
1235.8564453125
-3839.373046875
-5534.96875
-1982.8984375
-649.8271484375
383.1748046875
89.4609375
-1735.7900390625
27.9013671875
2400.71875
568.583984375
-1869.771484375
-3154.3515625
-2779.6513671875
-1622.716796875
-232.3955078125
-170.2021484375
36.873046875
1781.30859375
4517.3408203125
3906.1767578125
2550.3642578125
3568.548828125
1293.380859375
-1301.443359375
1076.623046875
1065.640625
-2412.7021484375
-4172.83984375
-2934.3857421875
-2049.5
-2118.8486328125
2253.568359375
2981.17578125
-346.4794921875
1041.4560546875
2944.865234375
-1959.869140625
-3653.53125
-540.2744140625
-1571.2490234375
-3945.4638671875
-4150.8388671875
-5848.69140625
-4822.60546875
1036.232421875
4497.552734375
1467.962890625
-2571.619140625
-2743.9267578125
3260.0849609375
8846.7451171875
7632.7109375
3351.986328125
2107.263671875
1703.98828125
-927.6474609375
-1442.919921875
2410.12890625
4418.91796875
2858.625
1951.8486328125
1193.513671875
1604.1025390625
4745.2666015625
5457.9970703125
253.328125
-4484.21875
-579.7421875
4891.22265625
2631.7021484375
-1286.1103515625
-3058.474609375
-3304.69921875
-620.16796875
-4.103515625
-1098.9228515625
2393.75390625
5586.2734375
5152.3984375
5976.337890625
5976.708984375
1010.5810546875
-2314.94140625
-1821.9697265625
-724.724609375
1629.7119140625
2433.6826171875
648.716796875
-1891.22265625
-1616.2138671875
1091.3779296875
1623.498046875
1504.1787109375
3277.208984375
2402.8876953125
1807.712890625
3127.1142578125
5032.169921875
3795.873046875
2162.0888671875
1728.9365234375
3016.54296875
2957.1630859375
-825.7119140625
-3522.3310546875
-4039.87109375
-3947.8525390625
-2028.78125
240.154296875
3996.8095703125
4692.1552734375
-355.34375
-826.2919921875
4953.0263671875
6033.2216796875
2988.017578125
1353.6240234375
241.12109375
-2211.931640625
-3061.0576171875
-4023.732421875
-4289.5888671875
-215.8466796875
1712.7216796875
215.392578125
-702.0615234375
-1489.537109375
-219.34375
2422.986328125
2746.302734375
2615.1171875
2176.3154296875
2133.611328125
913.572265625
-1067.9189453125
-1394.6494140625
-2427.236328125
-4672.3076171875
-4014.6103515625
-1673.1044921875
-2851.4794921875
-6796.625
-7836.763671875
-6008.771484375
-3872.3544921875
1110.1943359375
3159.9169921875
665.44140625
418.1484375
501.0771484375
-1905.2744140625
-1674.7333984375
320.908203125
-259.56640625
626.6552734375
3918.517578125
3452.517578125
1624.744140625
2790.5654296875
539.7646484375
-3951.9384765625
-3689.5263671875
-613.2822265625
85.3544921875
-2232.9287109375
-4103.5322265625
-3650.861328125
-3305.935546875
-3179.1826171875
-2624.294921875
-1755.130859375
354.326171875
305.8984375
-1253.4990234375
-3388.5
-5041.716796875
-2380.38671875
404.318359375
2252.326171875
4440.6435546875
3394.51953125
1822.720703125
2456.2138671875
1943.6640625
1884.423828125
2065.6875
-457.962890625
-2263.9873046875
408.162109375
3598.3359375
2259.2294921875
-2514.716796875
-4496.0771484375
-3490.2275390625
-1497.5615234375
-1213.25390625
-612.701171875
395.4482421875
-1317.2607421875
-3044.8984375
-2735.814453125
-4460.0048828125
-5930.400390625
-4936.9130859375
-1501.8935546875
3329.916015625
5053.62890625
1710.900390625
1087.0439453125
2038.2998046875
2918.53515625
2159.5068359375
-75.11328125
-1269.076171875
1308.99609375
3636.1455078125
2261.22265625
639.9326171875
906.470703125
2210.2548828125
3507.044921875
1882.0849609375
-1034.1357421875
-3122.0263671875
-2014.6572265625
1221.4697265625
2305.1298828125
747.9482421875
-464.8037109375
579.103515625
3198.4306640625
3414.4140625
908.4501953125
2005.7529296875
3655.4619140625
612.9326171875
-897.51171875
-581.365234375
-1860.330078125
-2548.888671875
-1096.2353515625
-1770.66015625
-3213.4423828125
-2097.9091796875
-1522.9853515625
-3740.080078125
-3025.7275390625
1185.8193359375
4324.8623046875
5759.892578125
3025.1962890625
-263.4892578125
-667.58984375
-2331.892578125
-3189.689453125
-3330.1201171875
-5888.609375
-5413.74609375
-924.0537109375
1387.8427734375
200.8408203125
156.802734375
786.7177734375
1517.7548828125
1426.189453125
-113.0625
-1731.7470703125
-1658.7607421875
1592.3427734375
4753.5380859375
2964.70703125
775.6845703125
3509.802734375
6114.3671875
5369.3173828125
3702.1396484375
1233.423828125
-1923.8251953125
-2281.49609375
364.7109375
4015.8974609375
4302.0
312.603515625
-309.05859375
1629.4794921875
1140.482421875
-1228.98828125
-1823.22265625
-1354.4248046875
-23.611328125
2306.4140625
3528.18359375
3714.3447265625
2533.5810546875
213.328125
710.6962890625
4514.146484375
6860.9775390625
3694.6416015625
278.6591796875
-907.5673828125
-896.013671875
477.08984375
3364.1796875
5522.5185546875
6305.0380859375
4214.9423828125
-723.853515625
-2076.32421875
1156.9365234375
1031.2666015625
-3051.4931640625
-5952.6484375
-7043.5732421875
-4455.1826171875
-95.8974609375
134.14453125
-1574.90625
-1194.0654296875
-470.365234375
-1396.2958984375
-1660.2666015625
2441.5771484375
6238.45703125
3643.3125
2643.89453125
2462.6728515625
-1910.5380859375
-5817.115234375
-6124.111328125
-4959.08203125
-3508.3046875
-2620.9453125
-624.2646484375
1838.33203125
3211.7763671875
2813.79296875
-511.107421875
-2233.76953125
-44.279296875
1116.482421875
-1128.2861328125
-1694.66796875
599.5576171875
1359.15234375
-2734.6904296875
-6191.7080078125
-3445.5615234375
148.9931640625
796.1328125
-751.3037109375
-3072.2802734375
-4402.447265625
-1785.2080078125
2397.0771484375
-791.12890625
-6260.0068359375
-5386.0517578125
858.609375
4535.4970703125
1940.67578125
-1492.66796875
-3263.802734375
-3059.3896484375
-2863.2294921875
-1607.0166015625
1632.541015625
1409.1572265625
891.90625
1255.6865234375
-1275.7958984375
-2257.345703125
-1262.328125
-3090.8720703125
-4533.8642578125
-1148.63671875
1061.69921875
-1945.1083984375
-2354.1884765625
-2822.3408203125
-5064.447265625
-2770.025390625
1296.24609375
4765.28125
5318.6904296875
2767.5546875
250.21484375
-2325.466796875
-4357.78515625
-3405.9794921875
1219.3369140625
5589.5400390625
5552.984375
3230.333984375
3916.962890625
3571.4619140625
2136.9189453125
2423.2529296875
3168.728515625
2482.3173828125
-78.46484375
-2111.369140625
-2083.8662109375
-3187.42578125
-5407.9326171875
-4186.98828125
-264.0537109375
2166.921875
3839.2763671875
4856.78515625
3672.201171875
2701.9580078125
3909.91015625
3695.876953125
-510.9765625
-2998.4287109375
-2207.439453125
-373.900390625
594.9248046875
786.107421875
1824.4189453125
4107.7412109375
2389.6474609375
-2286.8759765625
-5566.9873046875
-6195.5830078125
-6332.08984375
-6720.8994140625
-4677.11328125
-1679.2177734375
-2735.796875
-4855.484375
-4470.505859375
-2574.17578125
991.9619140625
2104.849609375
-253.9892578125
-268.4638671875
2777.8837890625
4402.794921875
1331.265625
-1006.51953125
4905.4736328125
8817.41796875
4795.6904296875
3043.8037109375
-173.0751953125
-4782.19921875
-2421.9775390625
1138.361328125
-1034.716796875
-2910.9228515625
-916.7236328125
1313.5830078125
3553.513671875
4014.8759765625
1926.1416015625
2031.4150390625
1571.291015625
-1164.169921875
-1582.759765625
-124.681640625
-5315.9072265625
-6539.0009765625
525.1181640625
5263.27734375
2563.099609375
-3471.498046875
-6674.0283203125
-4557.8564453125
-4143.68359375
-5566.8056640625
-5260.5615234375
-3088.9306640625
847.1083984375
3681.5888671875
1343.0927734375
50.9326171875
1633.3486328125
-692.9716796875
-3253.2587890625
-3826.3154296875
-2745.8056640625
-714.541015625
-197.4404296875
-1049.0048828125
25.845703125
-201.58203125
-1611.203125
-2410.91796875
-336.177734375
3634.6943359375
3139.578125
884.6337890625
238.716796875
-1799.6669921875
-1632.4658203125
122.5517578125
1161.6787109375
2123.380859375
1532.7099609375
-1071.9638671875
-2509.3408203125
-1271.5556640625
-1470.76953125
-1959.3994140625
1085.6220703125
2941.55859375
-283.373046875
-3894.9287109375
-3687.9970703125
-2855.88671875
-2958.1474609375
-3228.6201171875
-2426.5771484375
-3152.2509765625
-5463.6748046875
-3758.5458984375
-754.037109375
-3902.9326171875
-9048.6181640625
-7964.8701171875
-6482.015625
-7535.7119140625
-5786.693359375
-1941.1123046875
349.37109375
1104.345703125
1400.3212890625
1106.19140625
1484.1181640625
1781.921875
1638.13671875
1999.966796875
144.498046875
-2747.5185546875
-606.6484375
4541.7314453125
7192.5458984375
11393.13671875
14590.6884765625
9168.90234375
-3832.994140625
-8439.8828125
-4324.4716796875
1858.3193359375
4034.4814453125
3836.7919921875
4723.6875
3716.09765625
2273.1298828125
3076.603515625
1845.6728515625
-1225.6328125
-278.8515625
1423.01171875
340.951171875
-1756.720703125
-2218.60546875
1060.1826171875
5951.9814453125
6766.611328125
3555.23046875
1272.6572265625
-48.4794921875
-492.81640625
1158.169921875
5038.8505859375
7245.6162109375
5545.693359375
4946.5654296875
2040.9794921875
-1245.0302734375
-1452.6806640625
-1485.3916015625
-3304.591796875
-3958.5
-137.4443359375
877.048828125
-2686.6181640625
-512.3486328125
2206.734375
1226.4609375
2648.197265625
6112.908203125
5175.609375
4106.7080078125
5214.236328125
3956.8427734375
2180.83203125
1337.5908203125
811.810546875
2174.9384765625
3462.736328125
3332.1064453125
2809.6572265625
2207.8955078125
258.32421875
-792.306640625
254.2919921875
1059.7919921875
298.9736328125
-181.4609375
2253.4111328125
9153.72265625
13812.8212890625
7363.939453125
-1377.087890625
-2580.671875
-2742.4189453125
-6316.39453125
-7439.6279296875
-4434.5009765625
-2923.4873046875
-4435.181640625
-9857.3837890625
-15669.0390625
-13885.98828125
-13238.82421875
-21900.423828125
-27811.97265625
-26840.95703125
-27436.8662109375
-29611.95703125
-28957.2529296875
-25458.7216796875
-21651.9541015625
-23276.4013671875
-31073.8447265625
-39645.083984375
-46490.0546875
-47151.484375
-42160.3994140625
-40402.400390625
-42342.333984375
-42104.2880859375
-41069.359375
-42954.2626953125
-44395.5791015625
-42917.025390625
-40559.228515625
-37363.1884765625
-35817.037109375
-37344.9091796875
-38941.724609375
-39791.583984375
-41215.5068359375
-41905.201171875
-42776.1552734375
-43393.4599609375
-44005.927734375
-45282.234375
-46248.4482421875
-45729.6865234375
-44799.8486328125
-45884.197265625
-48548.8095703125
-48360.6865234375
-42577.5498046875
-40823.2001953125
-49196.2197265625
-50925.50390625
-40116.3427734375
-33108.6201171875
-21754.763671875
-23972.458984375
-24984.9912109375
-26340.388671875
-28841.794921875
-30896.9326171875
-31844.609375
-31155.7001953125
-27808.4521484375
-24909.107421875
-26478.2958984375
-30457.064453125
-32309.236328125
-33140.3740234375
-34495.9052734375
-35368.615234375
-36128.4990234375
-37151.0986328125
-38172.5654296875
-38950.951171875
-38361.8603515625
-36485.7021484375
-33848.8916015625
-31737.697265625
-31285.6318359375
-29398.8837890625
-24510.26171875
-20694.3125
-20384.3349609375
-22266.40234375
-24149.162109375
-23736.5029296875
-18750.2998046875
-11322.9462890625
-7730.6552734375
-6809.8837890625
-7419.8291015625
-14720.7158203125
-21925.0
-21490.546875
-19694.646484375
-16988.2099609375
-12721.724609375
-10975.720703125
-9659.6953125
-8220.88671875
-9338.3642578125
-12136.0966796875
-13253.0634765625
-15342.9111328125
-21572.193359375
-23260.4150390625
-17875.2353515625
-13529.7177734375
-10843.0947265625
-7705.0517578125
-5213.93359375
-4663.404296875
-4007.64453125
-3827.29296875
-5440.9228515625
-7049.1630859375
-6669.6240234375
-3179.4140625
-877.7705078125
-1209.3134765625
381.794921875
126.697265625
-2928.3349609375
-3877.3662109375
-2180.41015625
-333.8212890625
-1528.0322265625
-2950.69140625
-2115.7392578125
-194.4423828125
1641.099609375
104.91015625
-151.556640625
1484.1875
1722.4345703125
2989.3603515625
4551.453125
2044.9658203125
-697.4296875
-1078.7158203125
-2111.5224609375
136.2890625
4112.744140625
3568.7314453125
2366.7158203125
1576.220703125
-850.67578125
-1237.015625
-343.2890625
983.0302734375
1806.5791015625
3520.6669921875
7655.8193359375
8535.220703125
6177.0283203125
4761.7255859375
3517.654296875
2068.55078125
1640.501953125
1079.5263671875
1353.9033203125
2148.7607421875
-852.5732421875
-3403.7138671875
-875.177734375
2004.16796875
2862.43359375
44.255859375
-4098.1689453125
-4619.59375
-4670.599609375
-3453.802734375
736.6064453125
2613.453125
-1254.59765625
-2400.8623046875
-1178.66015625
-2741.4736328125
-3656.740234375
-1166.3515625
2359.0849609375
4386.7529296875
4672.609375
2220.5244140625
-850.6162109375
-1813.75390625
-2081.73828125
-1647.3544921875
351.1123046875
-776.5615234375
-3686.9501953125
-1353.3525390625
3446.5615234375
4330.5419921875
3159.103515625
1634.6318359375
-585.583984375
-994.548828125
925.080078125
1350.521484375
-598.41796875
-823.533203125
-665.5244140625
1263.314453125
5270.23828125
4180.998046875
-1252.2080078125
-941.5283203125
2413.5859375
2784.1416015625
1912.0380859375
598.03515625
302.2958984375
2564.533203125
5454.1201171875
4116.3818359375
293.0322265625
699.298828125
1701.7880859375
1917.36328125
2890.9677734375
-213.99609375
-4068.4951171875
-3071.646484375
-1005.923828125
479.3642578125
4266.4814453125
6737.8193359375
7511.44140625
7747.3935546875
5186.2021484375
2574.0888671875
4116.6435546875
3629.67578125
1217.529296875
4467.85546875
6886.455078125
2642.552734375
437.5859375
2651.5400390625
2516.4775390625
209.775390625
105.2060546875
1341.412109375
644.5302734375
-1875.9365234375
-2990.013671875
-1147.990234375
1322.6728515625
2170.0400390625
2137.6953125
1238.8193359375
-841.7705078125
-633.6953125
914.6640625
-1295.365234375
-3504.720703125
-2136.8681640625
-1064.3876953125
-1151.498046875
-1281.7998046875
-3546.1396484375
-5253.119140625
-2362.9140625
-301.91015625
-2038.3251953125
-3155.7421875
-2001.837890625
661.951171875
599.0087890625
-3116.5009765625
-3913.0205078125
-2343.2109375
-1526.6435546875
-1437.962890625
-953.1552734375
892.0654296875
3270.5283203125
2465.84765625
-573.4736328125
-2345.61328125
-2348.7763671875
-251.0126953125
3893.66015625
4995.6064453125
4041.1015625
2138.7705078125
-1686.2919921875
-3419.197265625
-1339.1416015625
2875.3017578125
4749.7919921875
3477.099609375
2541.7119140625
883.4755859375
-1076.73828125
729.3486328125
1709.7255859375
503.8388671875
1501.2333984375
2584.5234375
726.1044921875
-1016.62109375
-721.9921875
-695.4462890625
-488.203125
319.833984375
-120.0439453125
-1363.0732421875
-3486.556640625
-4592.7294921875
-3357.79296875
-2528.4951171875
-1532.3349609375
-487.3662109375
-1686.041015625
-4019.3974609375
-4469.84765625
-3342.2646484375
-554.5048828125
2240.076171875
1644.55078125
-1804.4560546875
-3820.8017578125
-4966.583984375
-6940.8427734375
-8094.388671875
-6186.8564453125
-2062.6162109375
4407.5810546875
7145.587890625
2807.791015625
299.9736328125
895.0771484375
757.7998046875
1872.107421875
1192.2939453125
-1166.5595703125
-1114.8115234375
-1285.0283203125
-3455.693359375
-4260.9052734375
-504.7919921875
3746.8603515625
5659.7099609375
4463.70703125
5471.3681640625
6583.2353515625
5172.5966796875
5018.00390625
4790.7314453125
-1572.03515625
-8241.671875
-8671.5009765625
-5287.865234375
-1242.6796875
-1115.1474609375
-1931.2548828125
-1589.392578125
-1897.4453125
734.58984375
3225.9580078125
2244.26953125
935.759765625
-1124.8388671875
-3022.880859375
-2567.115234375
-1624.982421875
-534.021484375
1934.3642578125
4037.6005859375
2658.8486328125
883.80859375
259.095703125
-1891.7744140625
-2741.90234375
-2711.208984375
-1834.091796875
3267.9130859375
7119.8984375
4527.828125
2397.2099609375
2745.376953125
659.265625
-367.453125
128.9697265625
71.796875
-541.140625
-1872.552734375
-3304.1318359375
-2855.853515625
509.33203125
3750.8134765625
2118.9892578125
-3915.2919921875
-6803.611328125
-4717.7998046875
-2076.8193359375
45.63671875
1522.36328125
592.431640625
191.1220703125
-51.568359375
-161.283203125
397.6328125
1084.921875
1621.904296875
1875.01953125
-41.9140625
-1106.9765625
473.19140625
1084.125
168.38671875
1260.5458984375
2639.3359375
2517.7099609375
594.591796875
-3328.7216796875
-4482.98828125
-320.076171875
4777.7646484375
6956.7685546875
6185.0048828125
3810.1572265625
53.740234375
-2313.9404296875
-4787.5517578125
-5685.1767578125
-2863.54296875
-1251.9521484375
-1019.732421875
-776.861328125
-2739.5849609375
-2101.96484375
893.7490234375
3549.125
3328.9892578125
462.171875
-5115.9775390625
-7332.154296875
-1931.5771484375
2314.5576171875
-321.736328125
-2219.3994140625
-1458.232421875
-2309.3642578125
-2288.8603515625
-1522.4892578125
-474.423828125
271.34375
-1171.41015625
-2452.447265625
-2318.5126953125
-3780.5703125
-4815.2314453125
-3113.15234375
-1083.216796875
-1043.87109375
-2001.4326171875
-3082.9794921875
-3676.7216796875
-1139.4326171875
1413.1494140625
564.3369140625
1780.3330078125
3434.6494140625
2226.4580078125
-2619.6474609375
-4397.4365234375
-2826.12890625
-4207.7373046875
-5569.029296875
-3156.9560546875
-345.087890625
-411.3662109375
-2429.40234375
-2476.6220703125
382.8408203125
722.1943359375
-1646.72265625
-2181.453125
-1514.9228515625
-492.1201171875
-615.1767578125
621.720703125
3553.255859375
1140.8984375
-3879.48828125
-4539.97265625
-758.59765625
1734.5400390625
1020.0087890625
1526.5615234375
1803.1455078125
-1169.771484375
-2659.7265625
-2159.4794921875
306.138671875
1127.849609375
-2155.298828125
-4643.1337890625
-3219.810546875
381.6201171875
1767.69921875
-586.3642578125
-1492.419921875
945.162109375
4509.703125
6321.4501953125
7125.779296875
3832.94140625
-1747.8095703125
-2631.076171875
-302.9345703125
1076.4892578125
-964.8251953125
-4007.3115234375
-3052.4140625
1926.5263671875
2516.01953125
-768.541015625
-204.615234375
1863.7509765625
2285.9951171875
3165.1689453125
4492.2060546875
5198.7509765625
4779.828125
2412.0859375
1468.4033203125
2931.7958984375
498.4912109375
-2837.4462890625
-1011.369140625
1092.6572265625
1371.9306640625
-17.4853515625
-2063.1396484375
-351.2275390625
2462.583984375
2290.0048828125
1587.330078125
1575.0908203125
1326.7744140625
444.4482421875
-872.0078125
-982.9072265625
-1285.357421875
-1713.01953125
-849.66015625
-418.64453125
326.44921875
2469.9775390625
2157.1591796875
454.3251953125
-1155.3701171875
-1723.3671875
98.3330078125
989.375
315.7412109375
-1035.2158203125
-2740.69140625
85.37109375
4072.8076171875
3342.0556640625
-349.5400390625
-355.2578125
3645.685546875
5559.779296875
4238.0458984375
907.9404296875
36.115234375
2415.7314453125
1516.3994140625
-2489.4072265625
-1538.84765625
2249.6884765625
1475.7724609375
-324.5498046875
326.8837890625
767.0654296875
-481.08203125
659.837890625
2022.82421875
-270.830078125
-5878.44140625
-7989.470703125
-2174.767578125
5162.271484375
6020.91796875
4507.72265625
2197.3544921875
-810.39453125
-121.5185546875
1122.1220703125
-17.3984375
1091.7373046875
3497.58984375
1759.5576171875
-1924.6201171875
-2119.6669921875
-1313.8115234375
-2201.642578125
-2035.412109375
1148.048828125
1051.58984375
-1428.8974609375
-1474.6318359375
-629.8564453125
34.32421875
-1842.890625
-5359.7568359375
-854.716796875
4100.7392578125
2138.0634765625
1185.98828125
1008.0380859375
-2855.87109375
-4239.4677734375
868.2646484375
3912.5751953125
236.779296875
-3461.6845703125
-4878.529296875
-3109.6103515625
-890.7919921875
-2246.9111328125
-2178.50390625
-81.509765625
948.6181640625
1316.8427734375
849.255859375
-755.5087890625
-2692.3193359375
-3383.6279296875
-945.607421875
1252.95703125
982.9990234375
-298.2841796875
-2079.2421875
-3623.501953125
-1505.3359375
1894.2021484375
4290.04296875
3149.37890625
-1374.5048828125
-1481.0986328125
2633.76953125
2338.912109375
-626.6435546875
-1862.5380859375
-86.0224609375
959.525390625
1125.607421875
1549.619140625
1642.1708984375
1246.01953125
1878.69921875
1084.6484375
543.2314453125
-940.5732421875
-1949.814453125
572.8876953125
4404.86328125
4698.4208984375
2737.3623046875
3706.529296875
4724.0078125
3268.1962890625
2094.068359375
2871.2568359375
797.41796875
-2570.048828125
-1305.66015625
2552.1826171875
2880.0478515625
826.8701171875
-1527.8759765625
-2730.521484375
-2968.8583984375
-1595.9208984375
1322.8349609375
2415.1591796875
1813.341796875
2447.6435546875
1667.193359375
-315.38671875
-850.9326171875
357.34375
1996.115234375
1506.96875
2328.490234375
4225.1640625
3095.365234375
1847.58203125
2307.296875
3060.419921875
4065.74609375
1965.3623046875
-900.369140625
1499.142578125
5893.302734375
4728.85546875
-395.140625
-3558.1845703125
-4306.6318359375
-4634.326171875
382.4794921875
5933.6416015625
6267.9140625
5268.341796875
4333.216796875
3069.671875
1992.9345703125
966.533203125
1114.2021484375
-978.8671875
-2821.70703125
-1199.958984375
-991.32421875
598.0751953125
3566.4765625
1141.9208984375
-1625.0009765625
-354.9560546875
470.212890625
-558.4736328125
-3839.8408203125
-3138.1376953125
-638.455078125
-987.78515625
-814.638671875
-930.0888671875
-18.1318359375
2988.67578125
1652.9052734375
-4503.53515625
-4335.3603515625
-1604.9677734375
-4917.248046875
-9719.775390625
-8917.708984375
-4371.39453125
-2646.1943359375
-367.76953125
5601.380859375
7791.8359375
1359.2900390625
-4971.4365234375
-5818.94921875
-5082.083984375
-5596.4609375
-2065.3916015625
3322.37109375
2804.5234375
-2270.0009765625
-4393.46875
-4047.6865234375
-1623.6962890625
-803.0556640625
-3515.953125
-3918.0634765625
-688.5244140625
625.1875
-297.783203125
-654.345703125
1654.6943359375
4739.306640625
4502.14453125
563.55078125
-2317.392578125
-1841.5859375
553.2255859375
1670.64453125
746.59765625
-1022.193359375
-1296.220703125
489.83984375
1139.921875
1982.484375
5287.369140625
5707.712890625
2835.1357421875
99.67578125
-795.041015625
1949.1533203125
2914.86328125
1926.2783203125
507.6611328125
-280.1455078125
33.55859375
1676.8447265625
3069.216796875
-379.859375
-4071.1474609375
-801.7626953125
2995.1123046875
2828.2158203125
1805.02734375
2.3046875
-1808.8349609375
-2928.0615234375
-3385.8310546875
-2481.4560546875
-2192.849609375
-1982.4873046875
-2525.419921875
-3620.74609375
-4302.6259765625
-4161.859375
-1920.8896484375
-202.0390625
-168.11328125
655.4951171875
71.990234375
-2075.30078125
46.4384765625
2518.8134765625
-1413.9560546875
-3782.5478515625
-660.501953125
1019.6796875
1139.1083984375
1247.8486328125
1514.9658203125
636.076171875
-808.0712890625
-1697.140625
-429.0302734375
2954.2109375
3071.66015625
-1143.6123046875
-1412.849609375
310.14453125
-1039.0029296875
-2718.1884765625
-1069.046875
30.689453125
-753.8876953125
1019.7197265625
3116.873046875
-685.6591796875
-2404.1337890625
1509.27734375
-93.646484375
-5171.0556640625
-4751.0888671875
-759.142578125
1866.537109375
1416.630859375
-184.8232421875
-1183.8798828125
-2366.587890625
-4229.869140625
-4753.6669921875
-1699.6025390625
2634.66796875
4157.361328125
3705.9072265625
5634.8564453125
6854.373046875
1916.0302734375
-3478.609375
-2658.1669921875
-374.095703125
-420.4521484375
-641.6787109375
-1784.1083984375
-2106.728515625
101.2939453125
3748.5
5730.705078125
4186.046875
2011.20703125
4109.3115234375
5929.41796875
2342.6748046875
-1524.197265625
-1434.8251953125
-201.8427734375
-2144.4228515625
-4985.1396484375
-5498.3935546875
-4743.46875
-374.6533203125
3739.6787109375
3655.41015625
2777.9716796875
2072.314453125
-319.5859375
-2199.662109375
-2262.58984375
925.607421875
392.4423828125
-3741.015625
-3918.263671875
-402.5263671875
1944.0888671875
1143.4541015625
-136.81640625
218.7880859375
-1960.2373046875
-3877.083984375
619.3759765625
2577.6044921875
-289.8857421875
803.9658203125
2474.1103515625
138.4072265625
-2938.2431640625
-2727.904296875
-808.828125
1102.5078125
470.484375
1268.3232421875
3050.486328125
3684.9140625
1881.8896484375
-507.474609375
-1664.6845703125
114.65234375
276.615234375
-1782.4267578125
-1089.298828125
2136.0126953125
2301.5166015625
-712.1162109375
-2469.6201171875
-3524.6787109375
-2130.1884765625
2833.4912109375
2908.09765625
1228.5419921875
3974.259765625
5796.3837890625
3008.076171875
2355.35546875
3867.73046875
337.3984375
-4441.587890625
-2922.916015625
-1260.228515625
-1242.1259765625
1635.3916015625
3532.0166015625
1029.6474609375
-699.775390625
130.9091796875
-144.01171875
-1855.2734375
-1110.83984375
-331.26171875
385.375
2116.953125
1524.9560546875
-1288.4072265625
-3606.2939453125
-4835.8466796875
-4064.98828125
-1782.578125
-1418.876953125
217.720703125
2822.93359375
2499.115234375
2899.33984375
1229.9111328125
-2422.5859375
-2241.8154296875
-646.818359375
1371.3837890625
-140.2685546875
-3266.1611328125
-1931.7900390625
-1236.0654296875
-473.185546875
2053.037109375
1358.9765625
-473.056640625
-1168.6826171875
-20.4296875
2448.5078125
2651.9580078125
-319.5126953125
-1797.6474609375
-286.8857421875
141.109375
-1518.3447265625
-2938.826171875
-2010.0673828125
3157.875
7458.244140625
3930.115234375
-442.287109375
-1300.7724609375
-418.345703125
1368.912109375
2076.8681640625
2303.990234375
5111.2421875
8609.0732421875
7599.765625
3098.7353515625
-302.5361328125
-2509.7197265625
-4954.8994140625
-4901.2890625
349.736328125
3772.46875
1216.1298828125
-558.544921875
-3736.7265625
-5909.4072265625
-3052.318359375
657.6162109375
1696.78125
1946.0966796875
1737.7744140625
-1202.27734375
-4659.8603515625
-2697.2841796875
2203.6650390625
4466.3271484375
5456.3681640625
6810.7236328125
5998.7626953125
2220.8916015625
-895.57421875
-227.4736328125
693.4033203125
-1651.380859375
-3144.2890625
-2943.11328125
-3486.447265625
-5685.240234375
-5703.9208984375
-816.5419921875
2684.5625
1571.1064453125
280.8505859375
1.134765625
-1112.4306640625
-1337.6376953125
-886.326171875
-781.6123046875
-394.169921875
-1716.609375
-3135.171875
-2965.12109375
-1583.654296875
1935.5625
3642.7470703125
1432.44140625
-77.671875
1400.75
3141.74609375
1094.048828125
-1878.533203125
-3828.423828125
-4815.2578125
-3632.427734375
-403.955078125
1041.9765625
140.474609375
-652.98828125
-671.857421875
-540.5009765625
-74.9970703125
2160.9384765625
3148.951171875
1571.2080078125
1362.3056640625
2506.8603515625
2630.3564453125
3192.490234375
3711.3251953125
1012.798828125
-2160.2080078125
-2348.8818359375
-380.0009765625
491.568359375
# row = 3
-2420.408203125
-2752.8447265625
-3835.501953125
-3964.8173828125
-3955.71875
-3001.513671875
-829.46484375
-2151.6728515625
-5368.8603515625
-5124.80859375
-2297.173828125
-1624.8857421875
-1142.5947265625
2136.484375
1923.43359375
-868.6435546875
472.697265625
2893.1142578125
779.4921875
-1176.9873046875
-1062.1884765625
-783.1982421875
-1521.9658203125
-1652.857421875
339.7216796875
3113.16015625
2479.2421875
548.78515625
742.9609375
-819.9580078125
-2798.2880859375
143.9130859375
4491.75
4625.521484375
1858.5546875
713.8896484375
203.37890625
-543.6201171875
126.966796875
-575.1083984375
-2377.9814453125
-2230.3203125
-2835.9716796875
-2611.7529296875
759.61328125
1161.0869140625
-1540.0439453125
-924.05078125
227.134765625
2435.6240234375
4854.158203125
2143.3427734375
-3163.701171875
-3464.818359375
1739.1943359375
5407.88671875
3349.103515625
-182.986328125
-2126.234375
425.5048828125
3860.671875
2812.576171875
2820.8740234375
6091.2353515625
5819.9384765625
4013.779296875
2883.9462890625
1334.380859375
795.4697265625
985.421875
160.400390625
-59.5791015625
-1820.5556640625
-4137.6474609375
-1613.7900390625
1687.201171875
1357.8291015625
-277.17578125
-376.1279296875
747.318359375
409.55078125
-1278.279296875
1201.802734375
3366.5888671875
1299.6513671875
-926.17578125
-2815.310546875
-3068.06640625
576.8701171875
3198.365234375
931.48828125
1278.93359375
3374.3330078125
1562.21875
127.5869140625
1363.625
4688.75390625
4176.142578125
696.2001953125
535.05078125
1302.66015625
-869.0888671875
-2077.015625
1142.4052734375
5390.68359375
5773.50390625
3337.904296875
-1106.0927734375
-2492.857421875
-646.458984375
144.0537109375
-393.37890625
-715.3203125
1142.6201171875
3020.947265625
1948.361328125
1799.658203125
2643.38671875
-926.640625
-2729.6201171875
382.400390625
1191.7236328125
1229.58984375
244.7822265625
-1627.9287109375
-704.0380859375
1652.740234375
1598.6064453125
1711.5869140625
1061.095703125
-2332.978515625
-4440.15625
-2173.2490234375
-285.9521484375
-1498.9169921875
-1844.7099609375
-3770.9892578125
-4632.4912109375
-1881.95703125
-1161.3212890625
-1080.6923828125
1313.615234375
1500.3515625
561.3193359375
1225.9736328125
2490.76953125
1543.4150390625
-2657.5732421875
-4430.466796875
-2712.25
-328.111328125
1328.404296875
1844.6630859375
844.4150390625
-279.865234375
2042.6171875
3853.2431640625
685.052734375
-346.787109375
1565.7373046875
-1415.142578125
-4431.4375
-3557.544921875
-595.1240234375
1846.3623046875
1011.8828125
-1608.05078125
-1816.271484375
-254.255859375
-867.6689453125
403.0986328125
4342.0791015625
5211.2333984375
4779.78125
4530.68359375
466.744140625
-2928.712890625
-2575.7626953125
-2821.3203125
-2890.5654296875
-288.296875
-954.48046875
-4234.0615234375
-3494.1552734375
-610.23828125
-2648.232421875
-4473.314453125
-2437.5234375
-983.408203125
1384.3388671875
3129.775390625
-1115.4697265625
-4026.083984375
-2019.18359375
-1183.52734375
-2099.734375
-2410.5634765625
-4321.419921875
-5283.115234375
-2737.40625
406.7958984375
1868.146484375
507.17578125
-1041.3125
336.0107421875
2325.634765625
3709.0341796875
3259.548828125
576.6083984375
-3770.1416015625
-5075.595703125
-5281.8193359375
-7096.83984375
-6500.3193359375
-4424.0498046875
-1539.48828125
2058.7373046875
4281.7939453125
3608.09375
2308.7666015625
675.5302734375
-360.1611328125
679.6533203125
825.2978515625
-1239.951171875
1113.2939453125
6118.59375
6445.6552734375
3019.7412109375
-1803.6748046875
-5436.3671875
-4749.568359375
-1647.0380859375
-2443.0654296875
-2509.4599609375
1047.8642578125
3792.083984375
809.3427734375
-3070.9541015625
-1136.6484375
-577.9287109375
-1725.568359375
453.7802734375
2264.9443359375
3882.6552734375
5358.1513671875
4247.4716796875
3291.3642578125
366.4091796875
-4321.8466796875
-5697.6259765625
-3718.685546875
-930.505859375
3132.736328125
7221.35546875
6945.873046875
6510.365234375
7775.083984375
7111.171875
3746.2197265625
-140.119140625
-1282.4736328125
-304.2861328125
-312.7939453125
1512.4228515625
4010.6044921875
4586.6064453125
5472.7109375
5512.9189453125
3225.2763671875
381.9130859375
-601.7333984375
-458.1064453125
1510.1103515625
5045.5498046875
5086.921875
551.39453125
-905.8779296875
2468.6083984375
4110.5634765625
1999.353515625
1118.8388671875
-561.4853515625
-1823.34375
-910.4296875
-898.853515625
-893.9013671875
611.8388671875
896.2744140625
211.50390625
1114.97265625
4116.0283203125
1401.7099609375
-4490.0029296875
-6894.8603515625
-7642.8720703125
-5976.4814453125
-1241.7265625
1433.16015625
-1089.830078125
-2999.033203125
-2640.4931640625
-2981.021484375
-1905.810546875
119.4365234375
518.7587890625
-850.078125
-3075.3818359375
-4362.0009765625
-3221.291015625
-1154.828125
-537.7158203125
456.5712890625
1090.4541015625
519.1865234375
1042.93359375
-1737.79296875
-5116.41796875
-4092.060546875
-3647.2705078125
-3634.51953125
-2284.185546875
-3200.6611328125
-3270.333984375
-11.8818359375
1344.7236328125
1680.275390625
979.3525390625
-684.099609375
534.9443359375
2933.84375
1969.8818359375
331.76171875
-485.654296875
-1979.193359375
-3150.953125
-4324.5029296875
-4619.2216796875
-3255.34375
-212.9111328125
1598.4521484375
-484.740234375
-1933.537109375
-1222.611328125
-561.4326171875
-324.921875
-1768.8056640625
-3067.12890625
-1236.39453125
152.08203125
-269.7119140625
2123.654296875
3720.236328125
641.0263671875
-3083.97265625
-2949.2314453125
-940.1962890625
-793.1533203125
-4259.4873046875
-4061.818359375
-1021.76171875
-645.443359375
446.748046875
591.1416015625
-637.5927734375
725.2939453125
3091.2998046875
1048.189453125
-1891.9091796875
-3700.95703125
-4545.685546875
-3649.626953125
-1805.634765625
-2121.390625
-2188.3935546875
365.30859375
3264.5771484375
3423.671875
2978.51171875
3588.544921875
279.7060546875
-1945.1083984375
470.96484375
457.1142578125
-2125.4697265625
-3469.21484375
-2831.9599609375
-2381.6533203125
-1906.0009765625
3023.7431640625
3156.2265625
-835.564453125
555.072265625
2111.4873046875
-3099.8330078125
-4917.400390625
-1049.330078125
-397.27734375
-1962.1962890625
-3310.599609375
-5940.2060546875
-4468.8681640625
1805.7060546875
6064.5517578125
3277.0439453125
-1441.19140625
-2411.931640625
2779.5869140625
8349.8955078125
6785.1279296875
2862.5478515625
1777.4287109375
1056.1396484375
-1116.63671875
-1063.5556640625
2868.763671875
5113.6318359375
3752.9658203125
3213.390625
2103.9677734375
1628.2548828125
4574.8251953125
5236.423828125
5.126953125
-4501.4873046875
-1052.6201171875
4034.46484375
2650.8359375
-492.556640625
-2911.3154296875
-3013.6484375
-14.3193359375
-806.5302734375
-3208.955078125
174.9638671875
4711.9951171875
5848.279296875
7381.74609375
6603.0068359375
1639.9384765625
-2221.75390625
-2984.47265625
-1550.7041015625
1785.5390625
2847.4130859375
533.763671875
-2023.505859375
-1733.4501953125
843.3349609375
1805.5703125
1934.2841796875
4002.6044921875
3303.6630859375
2687.7490234375
4861.216796875
7221.2919921875
5402.6611328125
2649.888671875
1450.669921875
2319.33984375
2518.1982421875
-370.349609375
-2509.275390625
-3516.408203125
-3613.20703125
-1534.2470703125
-155.0537109375
3542.3505859375
5472.76953125
781.240234375
176.8017578125
5602.015625
6918.466796875
3695.6494140625
733.4580078125
-859.14453125
-1985.7353515625
-2342.916015625
-4064.2861328125
-4131.28125
971.8544921875
2493.5791015625
-420.931640625
-2453.76953125
-2942.916015625
-439.3720703125
1753.2919921875
1784.2568359375
3088.478515625
3596.798828125
3711.171875
1988.0
-971.759765625
-1462.16015625
-1956.6455078125
-4412.0439453125
-4199.9072265625
-1747.099609375
-2243.9814453125
-5982.177734375
-7525.4775390625
-6993.646484375
-5849.138671875
-432.1357421875
2336.451171875
696.6630859375
717.4599609375
658.2080078125
-2547.8515625
-3121.412109375
-596.216796875
-613.7822265625
-948.896484375
1725.3779296875
2597.052734375
3140.0986328125
4648.7568359375
1625.65234375
-4096.322265625
-4629.681640625
-2166.3828125
-1596.3623046875
-3660.943359375
-4697.1923828125
-3421.15234375
-2934.5546875
-3175.857421875
-2868.3544921875
-1851.0625
32.896484375
304.888671875
60.0673828125
-766.7197265625
-2295.412109375
-714.9580078125
753.86328125
2341.791015625
5022.78125
4107.5439453125
2994.095703125
3047.5263671875
1593.3984375
1675.1337890625
1973.25390625
-772.7412109375
-1946.578125
958.0283203125
3524.361328125
2201.7548828125
-1713.9208984375
-4027.2548828125
-3408.427734375
-1492.9892578125
-881.794921875
103.0712890625
1620.82421875
-667.375
-3174.345703125
-3145.599609375
-4940.5712890625
-7271.5087890625
-6161.728515625
-1652.1611328125
3972.7236328125
5334.625
1874.392578125
1125.2919921875
2674.9267578125
4116.8095703125
4442.1279296875
2319.798828125
61.3291015625
1685.78125
4444.6708984375
3544.498046875
1527.193359375
1276.908203125
1964.3720703125
3254.03515625
2523.8134765625
-377.4296875
-1622.2353515625
-40.0087890625
2188.4873046875
2664.5791015625
872.57421875
185.4619140625
1813.494140625
4407.4306640625
3817.890625
433.3486328125
1339.7724609375
2237.224609375
-460.2158203125
-920.845703125
-156.4140625
-2171.923828125
-2288.7490234375
271.3720703125
-851.3388671875
-3533.7099609375
-2339.794921875
-1371.37109375
-2623.0146484375
-1554.26953125
1454.3046875
4212.9931640625
6576.150390625
5157.9287109375
2443.142578125
465.0615234375
-2670.7578125
-3037.0869140625
-2316.2294921875
-4762.880859375
-5440.7255859375
-1889.541015625
1046.3623046875
603.7138671875
525.7568359375
1329.8583984375
2243.1240234375
2000.48828125
-661.732421875
-3299.583984375
-3262.048828125
1148.263671875
5286.1103515625
2833.6259765625
-492.5166015625
2349.6044921875
5916.21875
5257.3779296875
3415.447265625
1200.818359375
-2007.0263671875
-3096.8720703125
-1284.0693359375
2296.1904296875
3992.6376953125
108.6513671875
-1804.8505859375
440.7939453125
1997.671875
236.609375
-1946.4716796875
-2716.23828125
-749.587890625
2524.4267578125
4351.5283203125
4098.0498046875
2185.283203125
-217.33984375
517.05859375
4464.2783203125
6407.5673828125
2636.482421875
-948.64453125
-2254.8974609375
-2281.7763671875
732.3974609375
4837.2666015625
6734.92578125
6919.8818359375
4577.205078125
-817.697265625
-2499.318359375
1105.8359375
1862.8134765625
-1887.130859375
-4626.3671875
-6161.8349609375
-3692.341796875
1149.2265625
671.2216796875
-2238.9306640625
-1126.2841796875
134.669921875
-1529.228515625
-2096.990234375
1913.712890625
4318.09765625
2408.0
3378.8173828125
3928.4287109375
-58.5087890625
-3374.9921875
-4434.779296875
-4524.97265625
-3996.2568359375
-3012.236328125
-265.1064453125
1830.9013671875
2365.8984375
2137.626953125
-550.126953125
-1541.3828125
1060.8525390625
1658.10546875
-1279.6328125
-1321.240234375
1559.1611328125
1798.8173828125
-2585.513671875
-5556.8291015625
-2390.763671875
998.03125
497.564453125
-1208.21875
-3040.580078125
-4254.513671875
-1205.0224609375
3463.984375
101.4365234375
-5543.0947265625
-5309.0244140625
-432.0634765625
2905.25390625
594.20703125
-2356.958984375
-3062.9189453125
-2599.7373046875
-2567.033203125
-1448.52734375
2292.921875
3879.7470703125
5204.9306640625
4252.271484375
50.6865234375
-1214.5458984375
-905.7041015625
-4058.10546875
-5948.1123046875
-1624.0390625
1744.4375
-1123.814453125
-2193.0947265625
-2398.64453125
-4655.984375
-3571.3837890625
-1095.94921875
1681.734375
2522.5078125
1452.2431640625
80.068359375
-2623.6337890625
-5251.1748046875
-4032.6142578125
925.48046875
5550.501953125
4981.392578125
2420.7177734375
3701.9619140625
4137.681640625
2681.60546875
1822.4150390625
2548.740234375
2430.2216796875
-471.5830078125
-2616.2197265625
-2394.2529296875
-3724.9619140625
-5747.3310546875
-3754.9970703125
836.02734375
2696.861328125
3345.0146484375
4576.330078125
3736.419921875
2602.181640625
3964.1982421875
3823.9052734375
-528.8623046875
-2962.0625
-1521.4208984375
-294.9921875
312.9326171875
638.6865234375
918.0185546875
2504.380859375
831.6826171875
-3546.0947265625
-6457.8681640625
-6773.8408203125
-6877.275390625
-6739.6865234375
-4157.353515625
-1920.1416015625
-3402.189453125
-4943.103515625
-3877.7939453125
-1846.8349609375
2644.2265625
4503.9873046875
943.1494140625
-199.0185546875
2862.8212890625
4448.224609375
1387.376953125
-1293.361328125
4331.0498046875
8053.0615234375
3492.9658203125
1922.75
-532.6953125
-4348.6845703125
-2021.5224609375
840.9345703125
-2924.8310546875
-5318.3115234375
-2227.4453125
586.703125
2691.138671875
3582.5029296875
1520.2412109375
729.580078125
-286.634765625
-2533.1630859375
-2485.1328125
-1099.66015625
-5707.3271484375
-6300.2470703125
-284.8896484375
3242.150390625
642.2138671875
-5315.1298828125
-8843.005859375
-6272.734375
-4573.654296875
-5719.7216796875
-5815.609375
-4062.2822265625
-733.9814453125
2457.0634765625
1323.9599609375
424.6044921875
1674.0869140625
-1366.01171875
-3959.7265625
-4367.4267578125
-3063.193359375
-387.3828125
-708.591796875
-2606.6083984375
-1847.015625
-1596.708984375
-2281.1943359375
-2469.1513671875
-250.1611328125
3700.5244140625
4038.111328125
2619.931640625
753.83984375
-1691.7421875
-1179.435546875
391.3798828125
1247.359375
3126.8994140625
3509.818359375
693.2548828125
-1598.1611328125
-954.9248046875
-99.3681640625
583.8583984375
2862.5244140625
3300.2392578125
249.0302734375
-2189.76171875
-1129.2890625
-696.025390625
-2224.1279296875
-3037.9541015625
-1461.1044921875
-2864.328125
-5930.0166015625
-4076.34765625
40.033203125
-2859.19140625
-7999.8486328125
-7854.9443359375
-7560.5126953125
-8776.345703125
-5706.572265625
-538.8115234375
2334.904296875
3148.560546875
2919.6572265625
2123.365234375
2527.05078125
3004.34765625
3515.59765625
4373.748046875
2332.6533203125
-658.77734375
1450.4462890625
6927.0888671875
9701.2939453125
13853.76953125
19161.626953125
12067.5869140625
-2946.87890625
-8433.2509765625
-4656.189453125
2921.4453125
7379.767578125
7793.4326171875
8006.4072265625
4954.7890625
1811.0078125
2337.4072265625
1170.2890625
-872.134765625
1393.3193359375
3684.19921875
2495.7314453125
137.21875
-475.787109375
2465.412109375
6933.0625
7874.677734375
4890.6337890625
1713.6162109375
430.240234375
1123.0966796875
3634.9853515625
7132.70703125
10105.2255859375
9666.5341796875
7784.416015625
3014.404296875
89.9892578125
673.779296875
1524.609375
62.55078125
-576.677734375
2637.1396484375
3227.5556640625
1292.2431640625
4852.2119140625
6519.5009765625
5043.625
6861.064453125
9941.9296875
8593.2529296875
8004.7265625
9977.845703125
8893.9453125
6612.552734375
5460.6884765625
4929.076171875
7202.6875
9650.3984375
9490.51171875
8497.912109375
8100.7353515625
6599.1240234375
5947.3759765625
7539.205078125
8002.3515625
6665.2978515625
6641.49609375
10015.7314453125
17810.3798828125
22584.1669921875
15784.033203125
7245.2109375
6535.9853515625
6932.0087890625
3867.7998046875
2584.9453125
5204.2734375
6726.13671875
4807.3173828125
-930.6728515625
-6485.9130859375
-4760.5
-4600.8603515625
-12819.1875
-17886.1220703125
-17257.896484375
-18127.5361328125
-19244.1572265625
-17132.7294921875
-13291.71484375
-9632.322265625
-10789.3447265625
-17747.419921875
-25329.787109375
-30968.5087890625
-31131.078125
-26238.748046875
-24753.7578125
-26782.2470703125
-25850.05859375
-24165.85546875
-26216.4560546875
-28573.986328125
-28207.1533203125
-26144.849609375
-22758.4326171875
-21431.0185546875
-23501.1123046875
-24114.380859375
-22380.6455078125
-22945.1005859375
-25052.591796875
-27308.775390625
-29404.078125
-31854.501953125
-34552.8955078125
-36021.0205078125
-35511.0390625
-34561.4677734375
-35831.8671875
-38684.7431640625
-38699.59375
-33565.8896484375
-32023.79296875
-39632.45703125
-41673.6826171875
-32826.365234375
-27203.9931640625
-16992.6787109375
-18212.9599609375
-18453.5302734375
-19161.431640625
-21327.783203125
-24356.126953125
-25614.0908203125
-22394.5478515625
-17497.7216796875
-16790.9150390625
-19857.0458984375
-24060.6708984375
-26743.3310546875
-28621.12890625
-30599.5302734375
-31828.3623046875
-32626.806640625
-33357.0
-34267.5673828125
-35211.28125
-35227.60546875
-34128.544921875
-32066.6826171875
-30268.9677734375
-30071.3603515625
-28535.90625
-23978.2490234375
-20687.6650390625
-21118.3525390625
-23418.4794921875
-25467.0234375
-25151.0517578125
-20365.080078125
-13296.4443359375
-9788.9990234375
-8997.09765625
-10268.46875
-18105.0185546875
-25567.2919921875
-26204.4794921875
-25523.2099609375
-22994.41796875
-18641.7490234375
-16756.26953125
-15456.1044921875
-14260.712890625
-15548.4189453125
-18493.2744140625
-19832.095703125
-22014.37109375
-28127.8134765625
-29505.3740234375
-23812.634765625
-19356.609375
-16208.1533203125
-12537.1328125
-10136.44921875
-10218.1767578125
-10442.025390625
-10888.8671875
-12512.421875
-14071.208984375
-13488.8095703125
-9355.3408203125
-6501.9638671875
-7001.1748046875
-6264.2822265625
-7055.291015625
-9207.0458984375
-8873.669921875
-6247.4912109375
-4265.47265625
-5807.05859375
-7902.5244140625
-6704.6865234375
-4768.9912109375
-4045.7021484375
-6398.845703125
-6960.6923828125
-4553.5849609375
-1922.001953125
371.9990234375
2046.1796875
-576.951171875
-4526.126953125
-5723.04296875
-6419.494140625
-3854.337890625
1017.53515625
2194.7568359375
218.3486328125
-2838.328125
-4245.150390625
-3020.0927734375
-2641.513671875
-1854.2177734375
-837.138671875
419.595703125
4647.794921875
5791.7138671875
3176.97265625
2228.73046875
1579.05078125
-453.091796875
-1038.419921875
-814.2822265625
-17.6337890625
129.365234375
-3236.8115234375
-4402.5419921875
-385.48046875
2002.0615234375
1658.474609375
-1095.7890625
-4680.14453125
-6958.33203125
-8640.50390625
-6534.0
-1220.99609375
1904.3896484375
-538.6611328125
-2373.2060546875
-2685.810546875
-5026.5205078125
-6197.6923828125
-2618.7041015625
1459.84765625
3779.9794921875
4760.8740234375
2418.0029296875
-9.533203125
-841.6669921875
-1354.15625
-1281.3896484375
76.744140625
-877.55859375
-3129.640625
-1340.61328125
2791.5205078125
3605.41796875
2235.7607421875
648.3173828125
-995.3515625
-512.9931640625
1736.5830078125
1321.15234375
-1114.2861328125
-751.7490234375
-351.484375
1660.5361328125
5972.685546875
4765.7724609375
-911.1259765625
-948.0859375
2576.0859375
2704.5791015625
619.09765625
-557.142578125
441.3115234375
2609.5107421875
4256.3486328125
3123.5322265625
200.830078125
419.0966796875
1174.404296875
1824.859375
3883.25390625
1354.328125
-3176.0400390625
-3332.4775390625
-1808.9306640625
-255.884765625
3409.1572265625
6470.140625
7685.515625
7434.572265625
4671.599609375
2209.74609375
3648.482421875
3659.3017578125
1628.51171875
5012.548828125
7385.630859375
2538.111328125
352.88671875
3140.75390625
3361.0830078125
1037.689453125
-195.7841796875
344.8544921875
564.994140625
-1336.9423828125
-2699.4580078125
-848.3271484375
2120.9580078125
3330.3466796875
2664.9736328125
587.671875
-2184.3134765625
-1294.0986328125
1300.2578125
-451.7783203125
-2646.9482421875
-1536.544921875
-777.6123046875
-1086.751953125
-456.939453125
-1505.56640625
-3076.537109375
-1041.27734375
91.75390625
-2414.6533203125
-2870.4765625
-1001.72265625
412.3388671875
-210.8193359375
-3383.2841796875
-3873.7021484375
-1440.8125
-342.92578125
-696.7666015625
-613.2392578125
914.0341796875
2952.548828125
2773.4794921875
310.7451171875
-1644.126953125
-2220.2568359375
-907.958984375
2742.8427734375
4562.71484375
4564.3251953125
3869.6240234375
617.5322265625
-1606.9453125
82.111328125
3575.298828125
4376.6845703125
2051.2724609375
1209.203125
850.14453125
-505.9150390625
575.490234375
1913.9501953125
1321.4912109375
1975.634765625
2913.974609375
1425.1181640625
-721.2607421875
-1060.2646484375
-568.1728515625
834.2275390625
1544.3994140625
-169.5810546875
-1561.642578125
-3356.923828125
-5195.7080078125
-4706.873046875
-3227.3486328125
-1256.0361328125
250.3525390625
-1125.76171875
-3685.9150390625
-3891.4365234375
-2715.7490234375
-39.8369140625
2863.3876953125
1461.30859375
-2853.556640625
-4384.3095703125
-5201.4755859375
-7501.9365234375
-8702.2958984375
-7216.9873046875
-3326.9296875
3529.3125
5874.8828125
721.09765625
-1113.1806640625
614.875
958.953125
2423.9580078125
1704.4716796875
-1422.65625
-947.3544921875
189.1552734375
-1906.1552734375
-2979.2705078125
136.375
3063.0322265625
5211.90625
5497.23828125
6627.47265625
7789.2041015625
6422.8125
5898.0302734375
5142.748046875
-1272.2529296875
-6919.7255859375
-6244.4150390625
-2561.9912109375
332.7099609375
-798.759765625
-2356.7626953125
-2590.3232421875
-2160.48828125
1538.220703125
3892.265625
2327.01953125
326.5703125
-1362.1552734375
-2150.193359375
-1101.029296875
-1151.2431640625
-710.638671875
2912.888671875
4999.828125
3420.4580078125
2318.0322265625
1535.5146484375
-1081.7890625
-1424.9453125
-390.3916015625
445.9833984375
4687.9970703125
8019.103515625
5198.9169921875
2861.177734375
2865.142578125
1104.0556640625
307.375
23.82421875
-193.109375
-168.7783203125
-1764.40234375
-3073.1240234375
-2672.11328125
215.6748046875
3454.31640625
1959.44921875
-3963.2978515625
-6969.7197265625
-4543.4599609375
-1795.6123046875
124.6669921875
845.466796875
127.3525390625
681.22265625
3.296875
-1089.0517578125
-41.8955078125
1680.2275390625
2189.708984375
2357.9013671875
1519.05078125
883.396484375
1508.1689453125
1462.583984375
786.3359375
2223.1435546875
3303.857421875
2895.869140625
570.283203125
-3681.0634765625
-5348.384765625
-1608.990234375
3203.7861328125
5567.9287109375
5094.6337890625
3504.8935546875
314.3125
-2684.1162109375
-5272.310546875
-4863.51171875
-1386.4267578125
-385.2822265625
-1253.62109375
-1857.9443359375
-2786.94921875
-2199.3330078125
805.71484375
3670.431640625
2791.626953125
-468.5400390625
-4818.9921875
-6493.4833984375
-1701.3896484375
2031.265625
-1167.2998046875
-2812.2236328125
-1017.7587890625
-1817.5087890625
-2466.1396484375
-1851.654296875
-985.8935546875
132.62109375
-1113.69140625
-3025.52734375
-3032.546875
-3165.5283203125
-3174.7314453125
-1462.583984375
-784.3212890625
-2601.3017578125
-3677.669921875
-3042.60546875
-3072.94140625
-1214.337890625
-78.2607421875
-1854.11328125
-1179.9267578125
1628.71875
1749.294921875
-2886.3046875
-4929.58203125
-2804.1708984375
-4135.57421875
-5974.8310546875
-3270.9365234375
145.70703125
-506.1015625
-2686.908203125
-1712.2646484375
1674.28515625
2093.123046875
-363.77734375
-1449.888671875
-818.2392578125
-151.9599609375
-1075.466796875
-421.482421875
2582.900390625
1298.751953125
-3625.083984375
-5928.634765625
-2188.5380859375
2114.5751953125
1547.1376953125
917.8271484375
694.5810546875
-1822.275390625
-2419.185546875
-1822.77734375
485.7099609375
1299.978515625
-1677.865234375
-3899.9375
-3065.0849609375
-252.634765625
1291.0185546875
-1134.138671875
-2105.9052734375
343.3837890625
3891.75390625
5979.19140625
7360.8291015625
4923.7568359375
-1232.9130859375
-3847.8427734375
-2459.4873046875
-527.9287109375
-1097.4619140625
-3764.8408203125
-2243.1923828125
3175.9140625
3326.7197265625
-1000.5634765625
-983.8798828125
1594.515625
2447.48828125
2906.37109375
4182.626953125
4685.6904296875
3696.4306640625
1938.0703125
1543.439453125
2860.779296875
77.2978515625
-2905.6796875
-737.64453125
1366.541015625
1612.5771484375
169.771484375
-1909.0888671875
26.6533203125
3614.841796875
3401.0205078125
778.94921875
-331.447265625
214.953125
376.908203125
76.5634765625
795.0185546875
544.998046875
-995.0947265625
-958.9677734375
-584.4697265625
49.9716796875
2514.2529296875
2414.2861328125
508.43359375
-674.3125
-1425.4580078125
-898.513671875
-110.8603515625
-27.5517578125
-1228.568359375
-2489.9501953125
86.5849609375
2892.2529296875
2245.650390625
-481.6318359375
-245.9169921875
3433.505859375
5349.39453125
4255.494140625
1328.48828125
-170.056640625
413.431640625
-1371.162109375
-4754.9853515625
-2339.2158203125
1858.7939453125
502.548828125
-1799.9345703125
-1004.236328125
698.6728515625
695.294921875
1498.890625
1987.25
-821.3427734375
-6783.8447265625
-8028.2734375
-1620.7138671875
5024.5634765625
6358.4189453125
5637.0615234375
2612.55859375
-743.259765625
-142.9814453125
515.8955078125
-997.9462890625
-200.3134765625
2311.7890625
893.0908203125
-1324.5048828125
-437.72265625
-597.20703125
-2912.8994140625
-3010.494140625
1276.9873046875
1879.1484375
-1076.2255859375
-1799.921875
-756.8212890625
1019.619140625
-494.4619140625
-4745.6259765625
-1552.9638671875
2690.6259765625
1625.4052734375
916.73828125
966.9013671875
-2667.42578125
-4179.1015625
613.6669921875
2914.5107421875
-921.2421875
-4248.7470703125
-4686.2763671875
-2010.0693359375
29.4736328125
-1582.3486328125
-1906.5478515625
-904.2744140625
-379.767578125
775.939453125
388.4560546875
-1605.474609375
-2710.87109375
-3259.93359375
-2760.1953125
-1014.24609375
29.8447265625
-326.7548828125
-1444.626953125
-2514.666015625
-309.8212890625
2208.1337890625
3212.6455078125
1854.1328125
-1525.310546875
-1506.734375
2151.490234375
1825.7041015625
-1222.1396484375
-2747.943359375
-1342.6298828125
497.087890625
1131.4228515625
1317.3330078125
1122.01171875
821.275390625
1492.2939453125
825.6044921875
1047.1005859375
265.41796875
-2176.9873046875
-1765.3837890625
2188.4521484375
3971.23828125
2386.3271484375
2624.08984375
3474.208984375
2864.1865234375
2438.2890625
2952.8662109375
153.8134765625
-2603.4521484375
-925.6650390625
3002.9033203125
4080.765625
2157.458984375
-1236.59765625
-2405.2392578125
-1773.5048828125
178.85546875
2081.537109375
2253.4345703125
2487.1240234375
3120.19140625
1430.7099609375
-486.646484375
-812.6015625
-599.44140625
655.892578125
1696.7353515625
3834.8291015625
5129.3896484375
2989.5771484375
1379.1298828125
1199.7548828125
1226.48046875
3000.6923828125
2474.8212890625
217.513671875
1462.40234375
4605.5068359375
2778.4052734375
-2547.7607421875
-4944.9462890625
-5506.87109375
-5479.267578125
-559.9599609375
5181.623046875
5117.5361328125
3869.8203125
2932.71875
2282.6181640625
1360.0849609375
136.0244140625
803.6279296875
-731.0810546875
-2578.2373046875
-362.8154296875
336.2392578125
2386.0478515625
5375.4794921875
1541.265625
-2321.154296875
-2208.6435546875
-1312.298828125
-1478.9951171875
-3850.2802734375
-3417.3916015625
-614.5166015625
-178.8671875
-371.33984375
-525.228515625
978.4072265625
4296.5634765625
2238.626953125
-4709.53125
-5091.19921875
-2158.111328125
-4930.2216796875
-9484.857421875
-8472.201171875
-4455.69921875
-3350.6787109375
-1101.712890625
5097.2822265625
8185.810546875
2126.021484375
-4491.2216796875
-4982.892578125
-3820.154296875
-4924.9775390625
-2856.8232421875
1473.91015625
1563.8369140625
-2255.9267578125
-4016.11328125
-4854.3056640625
-2040.03125
-378.259765625
-4052.9296875
-5334.279296875
-2271.787109375
-788.833984375
-1014.599609375
-410.40625
2065.31640625
4109.5078125
4055.4345703125
958.2734375
-1996.5576171875
-1830.73046875
186.9912109375
808.6630859375
75.6396484375
-1321.921875
-1224.4814453125
684.470703125
1184.4345703125
2171.8349609375
5261.2607421875
5022.021484375
1878.2861328125
-559.7158203125
-1574.0625
219.587890625
1599.6328125
1813.0283203125
881.4443359375
569.5654296875
1220.853515625
2654.263671875
4192.2099609375
735.5419921875
-3781.9384765625
-729.6396484375
3761.59375
3650.484375
2388.021484375
385.75
-2214.22265625
-3126.1572265625
-3058.4306640625
-2353.806640625
-1836.7421875
-1365.3525390625
-1803.68359375
-2851.1259765625
-4094.240234375
-4475.2333984375
-2712.2763671875
-1371.3046875
-1163.1064453125
423.3408203125
581.9462890625
-1105.5888671875
1331.8916015625
3327.287109375
-1308.490234375
-3878.849609375
-107.2216796875
1743.4150390625
1170.53515625
1356.4560546875
2098.009765625
1009.4951171875
312.94921875
240.91015625
513.9365234375
2446.7841796875
3360.5732421875
75.30078125
-743.7353515625
216.21484375
-606.33984375
-2412.626953125
-1922.953125
-870.2763671875
-940.1025390625
1074.6328125
3351.5341796875
184.8408203125
-1489.349609375
2430.892578125
1217.203125
-3611.3486328125
-3600.76171875
-752.142578125
937.0146484375
192.658203125
-1493.3857421875
-1905.1513671875
-2152.6201171875
-3420.3271484375
-3736.8154296875
-921.794921875
3391.888671875
4664.9130859375
3738.30859375
4966.5966796875
6056.8681640625
2039.2939453125
-2777.2744140625
-2226.8701171875
-443.302734375
-595.9638671875
-971.1240234375
-1503.6572265625
-1032.6484375
1386.1865234375
5297.7685546875
6982.4423828125
4840.537109375
2011.537109375
3816.642578125
5286.06640625
1955.7080078125
-618.5693359375
188.6083984375
1075.5361328125
-1075.5390625
-3420.0146484375
-4184.3662109375
-3959.2685546875
22.02734375
3645.3798828125
3558.7666015625
2944.1435546875
2326.640625
308.130859375
-2206.455078125
-2488.138671875
1469.08984375
1418.5
-3120.9755859375
-3380.9248046875
800.6220703125
3287.5673828125
1631.240234375
-869.5439453125
-779.25390625
-2047.26171875
-3876.9951171875
348.0146484375
3387.833984375
330.900390625
-248.640625
1568.4853515625
425.400390625
-2824.947265625
-2157.2294921875
772.90234375
2092.4794921875
297.298828125
693.767578125
2507.8369140625
2553.7275390625
471.5537109375
-1654.08203125
-1468.5869140625
578.6044921875
-300.6357421875
-1934.578125
267.91796875
4295.876953125
4705.1943359375
1602.1416015625
-283.3876953125
-1702.2197265625
-1177.763671875
2814.2392578125
2572.5283203125
1012.9208984375
4076.822265625
6677.759765625
3946.7900390625
2010.1943359375
2147.1728515625
-851.8681640625
-4708.798828125
-3391.66796875
-2014.859375
-1582.2685546875
1469.84375
3137.994140625
603.775390625
-1385.9658203125
-1063.7255859375
-56.119140625
-552.0087890625
-750.9267578125
-598.123046875
678.6337890625
1858.150390625
1024.3828125
-872.650390625
-3199.3427734375
-4764.1796875
-4142.193359375
-2446.419921875
-1956.2470703125
687.052734375
3736.51953125
3175.2685546875
3378.8408203125
1714.2763671875
-1786.3095703125
-1282.3359375
10.818359375
1793.3212890625
422.796875
-2251.91796875
-250.294921875
258.943359375
-71.251953125
1721.5732421875
539.974609375
-2008.435546875
-2693.234375
-685.9296875
1985.3857421875
2488.076171875
84.4169921875
-1074.1611328125
7.4140625
37.908203125
-1096.236328125
-2621.8251953125
-2769.7158203125
2401.7900390625
7200.39453125
3165.54296875
-1517.76171875
-3010.1171875
-2239.396484375
528.18359375
1116.373046875
647.7470703125
3632.8779296875
7788.1513671875
6918.0
2234.2841796875
-1208.7353515625
-2996.8857421875
-5049.5703125
-4660.48046875
-148.9189453125
1908.298828125
66.6123046875
-1134.7265625
-4524.4501953125
-6664.55859375
-3448.791015625
-306.5078125
911.43359375
1300.130859375
-29.279296875
-2795.28125
-5085.921875
-3011.01953125
2015.181640625
5031.8583984375
4889.32421875
4351.88671875
4166.2998046875
2987.544921875
711.6484375
147.7470703125
181.318359375
-1977.37890625
-2821.134765625
-2723.4833984375
-3581.51953125
-6170.7666015625
-5984.99609375
-1329.587890625
453.7236328125
-1424.20703125
-1738.3203125
-1917.212890625
-2686.9267578125
-1394.83203125
-352.7548828125
-374.94921875
-459.408203125
-3104.6865234375
-4588.4365234375
-2776.9296875
-643.578125
1536.6640625
1381.1201171875
547.73046875
-460.28125
-145.013671875
1306.8505859375
352.4619140625
-2283.5439453125
-3546.8740234375
-3827.568359375
-2943.2099609375
-320.4130859375
1764.1103515625
1087.7255859375
-780.26953125
-1442.65234375
-546.6845703125
187.2958984375
1351.6044921875
1736.072265625
1526.5029296875
2821.25390625
4540.0166015625
4320.7822265625
4239.4853515625
5237.4560546875
3252.259765625
-265.8994140625
-1007.6767578125
1040.7353515625
2501.7734375
# row = 4
-1157.7265625
-1558.1416015625
-2810.1357421875
-3064.0263671875
-3486.3125
-3166.9677734375
-679.189453125
-1448.5205078125
-4799.724609375
-4480.876953125
-894.5302734375
529.7763671875
1008.623046875
2897.22265625
1808.9931640625
449.88671875
2163.5576171875
2746.6259765625
228.037109375
-1371.4462890625
-1524.21875
-704.037109375
-769.0390625
-1242.3095703125
1501.390625
5194.1337890625
4385.517578125
1953.9521484375
1268.69921875
-1127.9296875
-1808.392578125
1747.8037109375
5074.2236328125
3703.24609375
788.7294921875
-358.4482421875
-505.70703125
-952.701171875
-628.3369140625
-1182.271484375
-2877.22265625
-2855.6357421875
-3204.76953125
-2492.435546875
325.9736328125
978.6025390625
154.3916015625
1728.130859375
1666.0966796875
2193.2119140625
3880.384765625
2036.2626953125
-2511.435546875
-2604.81640625
2444.0
6033.125
4503.4013671875
1794.51953125
-990.9775390625
284.5126953125
4197.8505859375
3637.1826171875
2631.353515625
6269.4794921875
7319.3427734375
5627.212890625
3690.2177734375
1939.3330078125
931.974609375
-124.3984375
-1259.2177734375
-1015.5576171875
-1952.4228515625
-4491.515625
-2911.833984375
1018.421875
1628.0966796875
475.962890625
404.6220703125
1149.921875
480.279296875
-632.982421875
2017.4296875
4274.1865234375
2811.7568359375
-56.591796875
-3900.6298828125
-4578.2822265625
-111.7646484375
2940.65625
1651.28125
1732.7333984375
2725.791015625
1316.34375
-662.4052734375
403.546875
4097.7578125
3622.9697265625
27.2265625
330.78515625
2259.953125
436.9130859375
-2412.3447265625
443.6103515625
6140.1650390625
6295.2421875
3010.7685546875
-1431.01953125
-2875.5595703125
-1477.720703125
-728.666015625
-545.5419921875
-116.1494140625
1591.994140625
2839.5166015625
1994.927734375
2068.6298828125
2063.8125
-1882.109375
-2939.779296875
903.685546875
1159.8818359375
-49.28515625
-915.57421875
-2746.3779296875
-2476.9482421875
-150.837890625
252.962890625
365.095703125
-331.58203125
-3120.681640625
-4791.8671875
-3539.7783203125
-1835.21875
-3026.845703125
-3853.009765625
-6105.4423828125
-5750.8134765625
-1748.650390625
-843.9150390625
-967.0224609375
1385.7724609375
1478.4853515625
288.0361328125
655.5400390625
1699.2275390625
447.25390625
-3771.2724609375
-5071.5966796875
-3099.97265625
-79.3916015625
2299.9296875
2250.31640625
696.271484375
-1106.9619140625
245.443359375
2301.2373046875
-639.2255859375
-1585.4306640625
752.111328125
-1620.0908203125
-5061.3896484375
-4257.3876953125
-213.2353515625
2120.451171875
1129.4072265625
-1559.6171875
-3173.61328125
-2330.5888671875
-2795.076171875
-1944.8779296875
1826.9755859375
2958.400390625
2478.5546875
2309.0458984375
242.75
-2585.2978515625
-3305.6728515625
-4242.091796875
-4031.779296875
-1161.458984375
-2115.6455078125
-5794.205078125
-4701.5947265625
-1017.07421875
-2921.88671875
-5518.4052734375
-4520.1416015625
-2524.70703125
-122.5703125
1408.66015625
-2072.423828125
-4509.068359375
-2474.0390625
-1535.8544921875
-2727.93359375
-2551.271484375
-4373.13671875
-6309.408203125
-4161.7236328125
-709.904296875
1178.466796875
881.666015625
-264.2724609375
305.298828125
1383.9580078125
2235.1650390625
2066.0908203125
-604.8466796875
-4733.38671875
-5547.44921875
-5477.6962890625
-7582.88671875
-6564.8154296875
-3395.048828125
-811.6435546875
2001.6083984375
3585.75
2632.578125
1756.595703125
765.939453125
37.0400390625
650.3359375
232.908203125
-1537.634765625
1184.8173828125
6313.97265625
5709.0244140625
1713.71875
-2883.5791015625
-5990.4462890625
-5511.5859375
-2197.4990234375
-2563.0234375
-1965.71875
2294.8662109375
5473.5751953125
1335.0947265625
-4441.962890625
-3099.4462890625
-1015.5517578125
-921.6767578125
1112.119140625
2137.689453125
2750.458984375
3737.2080078125
3462.2275390625
3276.8095703125
818.10546875
-3843.7861328125
-4769.5009765625
-1998.59375
461.09375
3331.265625
6650.896484375
6663.328125
6296.9443359375
7255.80859375
6925.146484375
3382.349609375
-530.4658203125
-844.7119140625
401.634765625
-732.80859375
-610.0498046875
1706.0009765625
3059.892578125
4367.1064453125
4463.12890625
3633.8974609375
1681.6201171875
1210.0380859375
676.83203125
1679.4560546875
5653.9306640625
6357.185546875
1815.6015625
1215.205078125
4857.37890625
5479.8515625
2231.93359375
1091.5771484375
-125.9716796875
-1001.21484375
-304.251953125
-671.2939453125
-972.3544921875
103.474609375
526.876953125
-26.2958984375
1379.5791015625
4481.705078125
931.9365234375
-5481.0068359375
-7626.9619140625
-7803.9248046875
-5978.533203125
-757.9609375
2384.4833984375
338.5126953125
-1947.931640625
-2101.2763671875
-2931.1689453125
-2796.9443359375
-186.1279296875
1390.181640625
-489.5546875
-2936.7724609375
-3850.6044921875
-2575.9501953125
79.970703125
651.8662109375
426.7958984375
484.86328125
552.13671875
1624.3017578125
-493.146484375
-3972.9921875
-4339.8505859375
-5468.6533203125
-5514.4638671875
-3250.3876953125
-3756.5927734375
-3811.9501953125
-554.267578125
923.658203125
1070.5859375
764.3837890625
158.9189453125
1357.166015625
2887.708984375
1283.42578125
182.3759765625
191.640625
-605.9384765625
-1894.0361328125
-3363.3818359375
-3570.7529296875
-2824.6826171875
-582.4951171875
1524.736328125
573.552734375
-593.087890625
-536.30859375
-166.748046875
-40.1728515625
-656.525390625
-133.3251953125
2060.173828125
1874.1630859375
-320.5439453125
1918.3955078125
4160.3447265625
161.865234375
-3361.7734375
-2463.0673828125
-1194.6552734375
-2544.4189453125
-4022.6806640625
-2262.9716796875
-496.9599609375
-549.8837890625
943.982421875
1753.466796875
1516.7490234375
2608.017578125
4619.9208984375
2430.7646484375
-811.876953125
-3091.1357421875
-5200.4013671875
-4431.7109375
-2341.1953125
-3118.220703125
-3300.4501953125
138.2880859375
3140.814453125
4011.2861328125
4217.2568359375
4037.6494140625
57.9267578125
-1648.798828125
375.931640625
214.408203125
-1206.765625
-1758.830078125
-1731.734375
-2111.947265625
-1361.560546875
3466.896484375
3496.623046875
-222.9755859375
989.3212890625
1707.705078125
-3124.26171875
-4851.2216796875
-593.5791015625
1754.1875
816.046875
-1806.96484375
-5131.6875
-3371.466796875
2842.2509765625
7369.4287109375
5015.330078125
-197.5244140625
-1820.1240234375
2405.5146484375
7649.3896484375
6113.2998046875
2762.9658203125
1869.9267578125
920.5869140625
-894.798828125
-279.076171875
3787.49609375
6105.34375
5102.8505859375
5190.298828125
3894.125
2510.0595703125
4886.6953125
5436.94921875
468.0244140625
-3626.013671875
-628.4501953125
3865.5400390625
3401.5927734375
1179.9873046875
-1601.810546875
-1522.4921875
1431.052734375
-588.0546875
-4188.8681640625
-1537.9794921875
3995.55859375
6719.2880859375
8347.4453125
6794.3740234375
2450.2431640625
-1587.9130859375
-3430.103515625
-2001.2333984375
1755.462890625
3127.8857421875
641.375
-1568.4072265625
-1098.44921875
1176.5771484375
2308.3935546875
2782.1103515625
5000.12109375
4582.298828125
3747.72265625
6219.509765625
8575.4619140625
6826.5341796875
3557.4560546875
1897.162109375
2327.0576171875
2706.072265625
769.6953125
-985.1357421875
-2459.068359375
-2629.1650390625
-612.255859375
-219.099609375
3152.23828125
6195.7275390625
2139.2333984375
1316.7705078125
6029.056640625
7757.037109375
4814.12890625
904.6962890625
-1020.271484375
-896.78515625
-700.453125
-2990.3818359375
-3297.224609375
2194.2421875
3654.271484375
-237.0751953125
-3432.05859375
-4016.5986328125
-932.1953125
661.322265625
946.853515625
3839.904296875
5095.7119140625
5008.27734375
2812.8662109375
-743.1708984375
-1157.7724609375
-1159.966796875
-3611.703125
-3938.2900390625
-1725.806640625
-1328.044921875
-4582.333984375
-6627.97265625
-7289.7705078125
-7066.1044921875
-2063.1015625
790.4833984375
129.333984375
604.275390625
335.8681640625
-3170.9208984375
-4022.380859375
-820.4501953125
-91.4267578125
-2027.8984375
-936.66796875
1155.134765625
4032.7060546875
5973.9541015625
2825.5546875
-3616.6884765625
-5034.615234375
-3362.4072265625
-2946.580078125
-4622.4716796875
-4930.4013671875
-2887.546875
-2038.9228515625
-2847.630859375
-3234.982421875
-1890.3291015625
-139.1396484375
220.1875
1066.3486328125
1614.0703125
568.9521484375
1108.88671875
1249.9677734375
2106.826171875
4516.8984375
4080.337890625
4069.888671875
3647.7744140625
1311.1259765625
1245.927734375
1152.640625
-1605.662109375
-1716.75390625
1306.619140625
2923.052734375
1593.5
-1190.1171875
-3498.6767578125
-2941.0361328125
-1090.2294921875
-335.134765625
658.4462890625
2379.755859375
-248.4375
-3629.408203125
-4191.7607421875
-5508.931640625
-7947.068359375
-6766.017578125
-1780.4033203125
3607.701171875
4251.3916015625
1444.1015625
692.7744140625
2697.0029296875
4449.62890625
5515.0234375
3697.6904296875
854.7294921875
1565.3037109375
4565.8408203125
4142.73046875
1843.8837890625
971.7568359375
577.4208984375
1751.25390625
2550.7978515625
273.0126953125
-426.505859375
597.32421875
1417.80859375
1631.609375
124.5380859375
286.5185546875
2514.9921875
4742.537109375
3009.0693359375
-1014.251953125
30.0419921875
750.4052734375
-1358.4619140625
-1046.4912109375
35.50390625
-2774.111328125
-2618.255859375
553.1982421875
-1186.11328125
-4641.7958984375
-3070.5908203125
-1546.349609375
-1542.298828125
-309.5009765625
1048.5146484375
3355.876953125
6488.0556640625
6229.07421875
3813.0400390625
241.755859375
-3860.89453125
-3572.662109375
-1919.40625
-3927.8974609375
-5686.7861328125
-3506.7353515625
-396.7509765625
318.78515625
447.091796875
1042.6142578125
1832.041015625
1669.20703125
-1554.0361328125
-4879.8994140625
-4891.412109375
116.119140625
4507.681640625
1440.7421875
-2543.3125
237.001953125
4430.7587890625
4098.6796875
2432.3037109375
633.3359375
-2598.7890625
-4460.466796875
-3586.5478515625
-413.9111328125
2382.4013671875
-1195.908203125
-4207.541015625
-1295.1650390625
2300.8046875
1169.42578125
-2665.0302734375
-4645.8447265625
-2069.7978515625
1765.3212890625
3878.185546875
3114.5244140625
523.2900390625
-1754.1103515625
-924.12890625
3171.12109375
4674.583984375
186.673828125
-3410.6162109375
-4340.837890625
-4076.1083984375
183.4951171875
4878.916015625
6373.109375
5828.7578125
3315.251953125
-1649.1181640625
-3153.5927734375
399.3955078125
1632.583984375
-1317.2294921875
-3783.505859375
-5850.94140625
-3569.59375
1387.9208984375
278.0029296875
-3459.30859375
-1728.09375
106.0048828125
-2260.287109375
-3583.95703125
-379.146484375
710.9228515625
95.3447265625
2904.0263671875
3971.1318359375
571.7578125
-1948.9638671875
-3461.7939453125
-4351.3603515625
-4480.3046875
-3664.6962890625
-907.0869140625
673.802734375
306.5048828125
-85.8623046875
-1539.3603515625
-1441.470703125
1059.251953125
947.203125
-1946.5859375
-1265.798828125
1844.1357421875
1497.7080078125
-3039.630859375
-5388.232421875
-1770.345703125
1367.9853515625
-206.4873046875
-1987.005859375
-3343.6357421875
-4332.99609375
-1046.931640625
3266.2333984375
-48.06640625
-5187.40234375
-5483.9658203125
-2205.0361328125
399.6201171875
-1739.7294921875
-3866.9150390625
-3165.9111328125
-2670.611328125
-3066.359375
-2044.751953125
2017.3896484375
4859.4931640625
7190.53125
5511.0283203125
657.46875
-707.19921875
-1009.8935546875
-5029.7783203125
-7325.28125
-2356.072265625
2100.373046875
-663.2353515625
-2569.0185546875
-2463.9658203125
-4651.1064453125
-4914.29296875
-3866.271484375
-2180.4853515625
-1245.3486328125
-477.1904296875
-543.0029296875
-3235.421875
-6138.1845703125
-4728.9677734375
9.53515625
4197.1884765625
3037.654296875
325.396484375
1383.4453125
2781.373046875
2273.025390625
850.4091796875
1482.1669921875
1997.015625
-994.072265625
-3417.76171875
-3259.96484375
-4643.650390625
-6140.4130859375
-3232.318359375
1638.9091796875
2494.560546875
2048.2763671875
3416.0439453125
2843.84375
1422.4970703125
2647.271484375
2690.1376953125
-1078.890625
-3088.6875
-1046.68359375
-368.5048828125
-156.7734375
72.755859375
-240.2919921875
802.3203125
-729.0087890625
-4585.19140625
-6802.98828125
-6773.34375
-6795.25390625
-6240.0703125
-3419.7021484375
-2099.6396484375
-3919.201171875
-4621.041015625
-2984.6064453125
-1364.626953125
3257.4755859375
5879.9736328125
1937.62890625
23.2841796875
2647.6357421875
3824.2568359375
1102.162109375
-1528.8935546875
3120.28125
6124.0498046875
1797.646484375
432.9814453125
-1528.0361328125
-4351.3740234375
-1491.5595703125
891.251953125
-4268.7509765625
-7111.751953125
-3454.6884765625
-272.599609375
1531.69921875
2509.7890625
953.5654296875
-293.421875
-1662.5078125
-3591.87109375
-3519.8154296875
-2832.1298828125
-6115.740234375
-5717.2822265625
-1076.765625
884.03515625
-1317.7265625
-6459.9599609375
-9966.4111328125
-7386.642578125
-4505.640625
-5060.44140625
-5550.73828125
-4516.498046875
-2168.0400390625
953.248046875
1272.306640625
958.3564453125
1390.169921875
-1812.13671875
-3881.8583984375
-4068.9873046875
-2809.6748046875
-1.8623046875
-1179.3427734375
-3356.1708984375
-2798.1416015625
-2336.529296875
-2316.7587890625
-1755.1083984375
451.2177734375
4010.8828125
5387.5185546875
4809.9287109375
1642.6337890625
-966.6943359375
-47.7001953125
1380.7724609375
1896.6923828125
4256.6376953125
5568.37890625
2892.322265625
179.8251953125
467.671875
2279.916015625
3835.755859375
5120.3291015625
4299.0771484375
1599.986328125
115.6396484375
1581.015625
2139.0703125
117.650390625
-990.9111328125
649.5439453125
-1384.1259765625
-4643.23046875
-3056.2939453125
1203.04296875
-1152.966796875
-5468.998046875
-6143.2998046875
-7031.1044921875
-8091.3759765625
-3790.2041015625
2261.841796875
5288.3388671875
6227.5458984375
5902.2783203125
4718.5322265625
4844.6162109375
5323.94921875
6505.953125
7865.23828125
5750.69140625
2657.5390625
4375.873046875
9817.134765625
12542.810546875
15863.5361328125
22050.1025390625
14000.8505859375
-892.7890625
-6324.21875
-2840.4912109375
5189.5166015625
11218.416015625
12163.32421875
11239.86328125
6916.9541015625
3127.734375
3121.369140625
1763.9404296875
736.8271484375
3986.49609375
7045.279296875
6089.904296875
3428.017578125
2874.9052734375
5395.7236328125
8519.0615234375
9239.046875
7229.1962890625
3896.556640625
2821.939453125
4346.9267578125
7098.849609375
10010.3330078125
13670.71875
14424.8271484375
10841.19140625
5043.8193359375
3157.9716796875
4607.791015625
6132.39453125
4903.8828125
4484.875
7154.408203125
7181.607421875
6516.314453125
10416.1494140625
11088.1904296875
9629.2626953125
11885.1025390625
14226.7421875
12595.7099609375
12676.5888671875
15544.1240234375
14831.9951171875
12228.5390625
10908.54296875
10470.7421875
13434.8271484375
16854.2509765625
16619.6123046875
15204.8232421875
14822.06640625
13746.1533203125
13724.544921875
16105.8134765625
16635.47265625
14872.2216796875
14757.3076171875
18230.9326171875
26041.1240234375
30703.744140625
24336.07421875
16826.548828125
16882.0068359375
17717.0771484375
15136.767578125
13902.4951171875
16061.681640625
17207.9521484375
14913.9755859375
9548.208984375
4884.4130859375
6521.07421875
6289.365234375
-817.8681640625
-4598.2548828125
-4129.89453125
-5073.8515625
-5070.8818359375
-1695.3671875
2303.99609375
5552.8544921875
4894.0341796875
-655.1083984375
-6609.205078125
-10506.7177734375
-10118.4619140625
-5774.9755859375
-4534.0234375
-6432.5888671875
-5432.119140625
-3771.2333984375
-5647.5341796875
-8076.408203125
-8239.0478515625
-6520.31640625
-3415.2958984375
-2737.12109375
-5653.1630859375
-5546.2578125
-1307.521484375
-132.8017578125
-2872.3720703125
-6385.1484375
-10134.1787109375
-14408.85546875
-18312.2001953125
-20065.005859375
-19369.1083984375
-18196.552734375
-19449.572265625
-22383.0537109375
-22563.634765625
-18189.8916015625
-16989.693359375
-23276.125
-24821.9287109375
-18127.802734375
-14429.3095703125
-10589.80078125
-10989.3427734375
-10654.18359375
-10801.9658203125
-12476.8359375
-16165.478515625
-17287.443359375
-11329.7412109375
-5391.7314453125
-7012.3310546875
-11283.4892578125
-15280.1767578125
-18384.9267578125
-21064.1259765625
-23712.451171875
-25365.763671875
-26078.6513671875
-26487.935546875
-27341.63671875
-28393.8486328125
-28886.083984375
-28483.3291015625
-27156.2041015625
-25929.7119140625
-25949.568359375
-24755.306640625
-20879.53515625
-18312.712890625
-19216.81640625
-21354.228515625
-23090.1572265625
-23073.71875
-19231.126953125
-13170.3251953125
-9994.2607421875
-9336.119140625
-11081.2255859375
-18726.28125
-25628.62109375
-27081.0185546875
-27443.30859375
-25210.1513671875
-21041.3798828125
-19208.193359375
-18145.0693359375
-17396.90234375
-18949.52734375
-21819.556640625
-23104.486328125
-25130.755859375
-30369.6533203125
-30983.4033203125
-25567.6435546875
-21741.3515625
-18785.005859375
-15114.1123046875
-13252.1708984375
-14011.0478515625
-14832.1533203125
-15636.6279296875
-16938.8154296875
-18123.8251953125
-17632.3525390625
-13558.3515625
-10433.6083984375
-10948.37109375
-11040.783203125
-12123.7392578125
-13269.3017578125
-11994.0087890625
-8928.81640625
-6892.2294921875
-8085.4794921875
-10562.0419921875
-9946.529296875
-8255.046875
-8552.4599609375
-11686.7021484375
-12887.248046875
-9885.5224609375
-4783.4794921875
-1471.5439453125
79.61328125
-2543.3310546875
-7354.12109375
-9375.6611328125
-9886.6796875
-7153.04296875
-1712.3310546875
612.5361328125
-2047.96484375
-6570.0869140625
-6846.6943359375
-4364.0986328125
-4052.2333984375
-3521.361328125
-2632.021484375
-2204.455078125
1447.1494140625
2678.41015625
67.83984375
-260.265625
-404.9873046875
-2715.5234375
-3226.0322265625
-2243.396484375
-762.841796875
-1142.94921875
-4734.3447265625
-4686.650390625
101.34375
1660.0546875
29.85546875
-2510.9755859375
-5258.669921875
-8700.5302734375
-11264.2646484375
-8571.3037109375
-2812.1640625
973.8095703125
-245.6923828125
-2848.93359375
-4140.88671875
-6284.5244140625
-7314.4833984375
-3323.564453125
321.9931640625
2432.1357421875
3971.123046875
2183.482421875
743.9228515625
-50.3701171875
-886.3486328125
-874.7119140625
77.5869140625
-384.3291015625
-1641.0595703125
-548.5576171875
2126.6396484375
2391.6630859375
791.6806640625
-687.69140625
-1328.4228515625
34.591796875
2452.9794921875
1492.09765625
-1261.6806640625
-644.970703125
-165.5068359375
1675.99609375
5968.740234375
4900.7041015625
-337.4326171875
-765.8486328125
2620.24609375
2561.2236328125
-501.2119140625
-1532.548828125
460.384765625
2449.1484375
2795.9716796875
1805.3115234375
-190.27734375
-388.8466796875
86.70703125
1295.5380859375
4250.46875
2349.8603515625
-2362.6162109375
-3345.2705078125
-2416.658203125
-1038.8388671875
2138.6611328125
5722.400390625
7489.509765625
7322.033203125
4741.837890625
2117.7412109375
3046.36328125
3167.63671875
1515.8837890625
5027.69140625
7371.0771484375
2496.5205078125
647.4580078125
3506.5986328125
3489.0078125
1197.2314453125
-735.451171875
-728.1494140625
429.2451171875
-592.3779296875
-2162.6513671875
-874.6962890625
2100.240234375
3631.5595703125
2619.126953125
-338.189453125
-3505.3525390625
-1740.220703125
1772.8818359375
520.77734375
-1408.357421875
-715.890625
-637.3916015625
-1046.2177734375
628.3740234375
812.80859375
-1019.630859375
-373.9384765625
-206.955078125
-2908.685546875
-2455.5341796875
-78.3427734375
68.2939453125
-1023.974609375
-3624.2353515625
-4065.1591796875
-975.064453125
534.9365234375
-34.8564453125
-455.4404296875
562.623046875
2322.8515625
2578.9892578125
489.0380859375
-1227.591796875
-1890.02734375
-1281.8193359375
1640.828125
3988.83984375
4779.548828125
5347.1259765625
2948.58984375
274.029296875
1112.759765625
3138.3017578125
2797.890625
-200.6005859375
-738.9912109375
401.0439453125
-102.0927734375
491.1279296875
2156.0712890625
2025.7578125
2265.791015625
2965.7431640625
1858.375
-627.6865234375
-1648.830078125
-755.1015625
1663.171875
2320.48046875
-302.76171875
-1432.39453125
-2428.9560546875
-4938.177734375
-5492.27734375
-3729.0068359375
-1201.6796875
434.8193359375
-1198.072265625
-3644.853515625
-3300.4892578125
-1938.193359375
584.599609375
3285.9716796875
905.455078125
-3718.4599609375
-4413.4169921875
-5028.20703125
-7737.3369140625
-8732.580078125
-7536.771484375
-4084.87109375
2604.197265625
4234.6962890625
-1413.6591796875
-2358.7119140625
431.34375
1142.8193359375
2766.869140625
2048.263671875
-1782.0068359375
-1242.62109375
1019.76953125
-517.693359375
-1402.0791015625
737.5732421875
2250.259765625
4551.5205078125
6372.2607421875
7427.0888671875
8616.7529296875
7398.6171875
6438.138671875
5180.3134765625
-1039.1484375
-5606.7138671875
-3863.681640625
-139.763671875
1288.5341796875
-745.60546875
-2626.5517578125
-3011.56640625
-1727.1240234375
2329.287109375
4325.8017578125
2483.1669921875
-332.125
-1885.9208984375
-1308.4716796875
429.1767578125
-712.5068359375
-1071.8017578125
3506.748046875
5572.9892578125
3777.3095703125
3413.771484375
2680.8017578125
-316.068359375
-425.3447265625
1695.181640625
2757.341796875
5935.146484375
8459.615234375
5427.814453125
2995.1748046875
2846.826171875
1628.6708984375
927.68359375
17.4716796875
-127.4248046875
493.0107421875
-1177.3310546875
-2305.7099609375
-2370.8515625
-391.7373046875
2596.76171875
1407.4638671875
-3703.6025390625
-6555.3720703125
-4074.736328125
-1284.533203125
553.0244140625
749.951171875
139.8662109375
1158.7841796875
289.908203125
-1278.2138671875
291.3759765625
2788.72265625
3219.1240234375
2918.12109375
2665.8330078125
2410.951171875
2255.5673828125
1607.697265625
1455.3779296875
3512.9052734375
4237.994140625
3243.8017578125
589.3896484375
-3702.455078125
-5624.5185546875
-2180.982421875
2286.974609375
4318.6787109375
3826.287109375
2839.6552734375
275.453125
-3235.0732421875
-5601.4833984375
-3710.83203125
262.19921875
529.3984375
-1386.994140625
-2638.7158203125
-2457.8681640625
-2153.2763671875
531.583984375
3401.025390625
2182.240234375
-1080.4736328125
-3844.1064453125
-4716.609375
-754.376953125
1930.9248046875
-1859.2998046875
-3060.060546875
-346.1416015625
-1165.0234375
-2652.912109375
-2175.65625
-1261.7353515625
251.9375
-1025.853515625
-3810.1416015625
-3772.4833984375
-2302.6884765625
-1445.3466796875
44.525390625
-401.01171875
-3742.87890625
-4995.6826171875
-2934.72265625
-2447.1689453125
-1645.572265625
-1845.2626953125
-3897.7392578125
-3469.357421875
604.716796875
1920.734375
-2563.55078125
-5087.51171875
-2729.23828125
-3862.4248046875
-5948.9951171875
-3197.33984375
383.333984375
-506.8310546875
-2502.5341796875
-796.8779296875
2756.556640625
3305.021484375
1050.8525390625
-620.4638671875
-184.6943359375
164.5810546875
-1225.984375
-963.3544921875
1904.015625
1678.6416015625
-2873.0341796875
-6432.861328125
-3116.6181640625
2365.0791015625
1704.240234375
-35.708984375
-315.1689453125
-1801.8984375
-1726.2900390625
-1348.3759765625
460.0
1071.380859375
-1565.7451171875
-3351.416015625
-2989.1474609375
-968.1474609375
549.6005859375
-1799.23828125
-2483.9345703125
105.76171875
2902.1669921875
4861.8310546875
6767.6455078125
5308.0869140625
-688.80859375
-4605.1025390625
-4240.6826171875
-1877.5556640625
-727.107421875
-2532.546875
-608.9228515625
4474.2119140625
3894.4716796875
-1141.7998046875
-1471.23046875
1451.8623046875
2419.0908203125
2438.646484375
3764.41796875
4067.130859375
2621.6962890625
1556.48828125
1483.7412109375
2501.9990234375
-34.767578125
-2441.8291015625
-222.166015625
1644.2109375
1850.16796875
784.0888671875
-973.1201171875
938.57421875
4865.9013671875
4771.822265625
676.126953125
-1724.7861328125
-739.2880859375
426.93359375
1293.0947265625
2833.775390625
2618.59765625
204.8427734375
-425.6025390625
-153.4423828125
160.81640625
2411.4140625
2518.5947265625
865.9814453125
353.93359375
-818.2763671875
-1965.400390625
-1415.0556640625
-472.87109375
-1294.0859375
-1918.05859375
446.3017578125
2087.8486328125
1283.9775390625
-313.041015625
157.185546875
2992.7607421875
4761.78515625
4332.5029296875
2069.4892578125
-465.767578125
-1935.630859375
-4287.150390625
-6393.515625
-2620.39453125
1534.6318359375
-425.3271484375
-3067.724609375
-1946.609375
710.8671875
2067.2373046875
2635.9990234375
2174.193359375
-910.029296875
-6577.791015625
-7170.966796875
-1003.90234375
4229.341796875
5889.1806640625
6253.2373046875
2969.544921875
-526.529296875
71.625
236.94921875
-1629.9140625
-1247.96875
899.388671875
-154.8017578125
-480.2509765625
1442.1650390625
299.126953125
-3382.578125
-3847.7548828125
1072.4130859375
2670.1630859375
-241.2138671875
-1492.3994140625
-283.537109375
2235.869140625
930.873046875
-3803.32421875
-2390.4990234375
962.1298828125
1121.611328125
783.353515625
883.4736328125
-2339.3818359375
-4073.1669921875
-61.40234375
1553.939453125
-1808.162109375
-4375.5654296875
-3863.0283203125
-662.359375
1074.6171875
-331.103515625
-931.935546875
-1216.0927734375
-1398.6611328125
132.333984375
-235.1171875
-2287.1611328125
-2384.9580078125
-2842.0712890625
-4297.2021484375
-2749.146484375
-426.2158203125
-134.66796875
-796.958984375
-1303.0712890625
766.8212890625
1914.32421875
1443.98046875
368.9619140625
-1494.92578125
-929.85546875
1989.1484375
1196.3974609375
-1721.189453125
-3079.60546875
-2035.5908203125
328.171875
1210.1513671875
924.22265625
262.337890625
394.09765625
1424.1943359375
1129.9423828125
1767.216796875
1440.447265625
-2213.970703125
-3566.4013671875
292.5517578125
3103.517578125
1915.1708984375
1455.08203125
2033.78125
1955.12890625
2326.6943359375
2881.443359375
-77.5673828125
-1893.853515625
159.380859375
3593.1572265625
5154.56640625
3406.923828125
-762.75
-2003.244140625
-738.4501953125
1568.970703125
2402.2255859375
1866.1181640625
3045.3134765625
3793.4814453125
1346.5625
-465.0048828125
-614.181640625
-1500.1591796875
-946.5625
1439.19921875
4924.6923828125
5918.3271484375
2954.4033203125
702.4599609375
-397.3525390625
-680.2451171875
2069.8837890625
3017.5849609375
1135.2744140625
963.5107421875
2774.8125
327.7861328125
-5018.54296875
-6120.865234375
-6092.37890625
-5856.9736328125
-1754.234375
3426.0517578125
2987.6240234375
1999.4013671875
1793.1748046875
1992.390625
1173.4775390625
-343.2841796875
411.998046875
-444.8232421875
-1750.177734375
796.78515625
1577.0625
3565.9033203125
5957.9228515625
1179.8486328125
-3097.8603515625
-4053.7216796875
-3164.5654296875
-2430.7138671875
-3426.2216796875
-3068.9951171875
-396.6494140625
605.2255859375
78.4013671875
-318.8447265625
1421.2666015625
4925.4248046875
2267.697265625
-4844.41015625
-5728.345703125
-3003.560546875
-4976.86328125
-8642.4189453125
-7365.1279296875
-4231.8154296875
-3803.91796875
-1564.904296875
4487.0166015625
7789.1044921875
2480.2431640625
-3799.2509765625
-3784.517578125
-2305.7705078125
-3999.4892578125
-3610.392578125
-342.2109375
276.6396484375
-1945.4287109375
-3214.7861328125
-5115.1162109375
-2153.84375
532.748046875
-3547.130859375
-5865.4404296875
-3519.662109375
-1785.2763671875
-1080.5068359375
116.48046875
2130.7421875
3140.013671875
3185.40625
1022.9755859375
-1774.345703125
-1835.4453125
-10.3466796875
149.412109375
-713.7646484375
-1751.25
-1334.8115234375
440.376953125
748.9912109375
2069.70703125
4901.2109375
4042.5869140625
798.525390625
-1427.4873046875
-2259.3974609375
-1340.4990234375
239.9736328125
1645.51953125
1558.234375
1835.822265625
2651.71484375
3389.03515625
4597.884765625
1534.5712890625
-3237.203125
-838.6318359375
3861.3974609375
4041.4970703125
2552.353515625
254.3955078125
-2785.220703125
-3322.0048828125
-3004.041015625
-2910.3662109375
-1942.796875
-746.3359375
-861.7763671875
-1866.072265625
-3587.62109375
-4408.9013671875
-3365.7919921875
-2710.5595703125
-2172.4150390625
402.380859375
1233.13671875
56.6044921875
2524.5986328125
3636.8701171875
-1475.7705078125
-4169.5048828125
-142.6953125
1699.75
420.3525390625
1168.861328125
2523.8759765625
1326.8876953125
1014.8046875
1290.6240234375
766.1220703125
1646.787109375
3262.791015625
1095.3359375
89.861328125
590.41015625
88.2177734375
-1732.2080078125
-2531.5419921875
-1823.7919921875
-1287.4599609375
818.3037109375
3228.9677734375
865.5234375
-665.486328125
2917.9453125
2043.1015625
-2181.40625
-2316.51171875
-653.6953125
-105.2548828125
-1246.583984375
-2996.0458984375
-2913.8134765625
-2168.8603515625
-2452.208984375
-2384.0703125
114.3564453125
4118.8701171875
4922.3486328125
3440.33203125
3734.1962890625
4459.7587890625
1594.1787109375
-2187.3291015625
-1931.517578125
-770.6962890625
-803.453125
-1202.5859375
-1321.8564453125
-272.912109375
2397.388671875
6200.9892578125
7395.7080078125
4845.732421875
1641.14453125
2969.46484375
3912.8212890625
1205.54296875
190.712890625
1620.275390625
2179.25390625
-56.5205078125
-2000.90625
-3088.2705078125
-3243.1318359375
264.0693359375
3187.4541015625
3068.109375
2685.8828125
2084.4755859375
655.85546875
-2330.3388671875
-2704.7744140625
1827.6337890625
2392.626953125
-2252.9248046875
-2807.26171875
1583.486328125
4138.759765625
1885.771484375
-1619.3076171875
-1682.802734375
-1751.8857421875
-3400.0419921875
-207.7119140625
3348.54296875
360.6923828125
-1457.5400390625
978.7900390625
921.53125
-2472.4921875
-1409.384765625
2303.0068359375
2844.40234375
379.041015625
329.6318359375
1975.81640625
1227.7236328125
-1146.9814453125
-2658.546875
-1029.1650390625
999.30859375
-773.3564453125
-1838.0419921875
1729.0703125
6469.5810546875
7008.099609375
3724.2890625
1862.818359375
402.1884765625
170.1962890625
2751.3857421875
2169.5810546875
1009.28515625
4219.7041015625
7117.6640625
4655.939453125
1716.1845703125
452.3740234375
-1989.9443359375
-4693.423828125
-3683.611328125
-2499.61328125
-1575.6015625
1533.5341796875
3061.6884765625
542.7509765625
-1948.9296875
-2233.560546875
-295.4990234375
443.2568359375
-647.8193359375
-1054.2626953125
863.890625
1527.2412109375
593.68359375
-299.994140625
-2482.4560546875
-4296.8984375
-3962.3173828125
-2929.1787109375
-2206.1826171875
1340.123046875
4698.8955078125
3964.5380859375
3863.1435546875
2437.5322265625
-539.3310546875
-93.119140625
640.7861328125
2132.650390625
1249.29296875
-684.748046875
1616.9013671875
1657.685546875
117.3056640625
1229.314453125
26.9013671875
-3105.6904296875
-3760.7822265625
-1223.8916015625
1098.9716796875
1907.791015625
639.9091796875
161.806640625
1015.5146484375
565.0361328125
-391.8603515625
-1999.3134765625
-2855.7431640625
1931.69140625
6369.9453125
2299.40625
-2233.2373046875
-4143.0185546875
-3345.15234375
5.0751953125
284.375
-471.525390625
2620.2138671875
6620.328125
5683.0068359375
1389.1201171875
-1669.859375
-3138.6181640625
-4618.787109375
-3514.2333984375
134.3525390625
818.921875
-257.125
-1115.8037109375
-4449.4013671875
-6565.2421875
-3492.2822265625
-1003.7578125
361.494140625
791.0126953125
-1209.9892578125
-3475.92578125
-4746.875
-3034.7412109375
1628.7294921875
5194.615234375
4526.3828125
2426.81640625
2295.037109375
3440.119140625
2284.3994140625
665.236328125
-260.7607421875
-1782.5166015625
-1586.3671875
-1676.1669921875
-3226.955078125
-6396.35546875
-5995.2568359375
-1602.4375
-1538.9443359375
-3975.609375
-3271.228515625
-3235.521484375
-3456.625
-877.0400390625
585.322265625
690.26171875
347.068359375
-3226.9208984375
-4585.1708984375
-1550.2802734375
669.13671875
1040.111328125
-465.7939453125
252.1064453125
-348.984375
-1171.662109375
75.6220703125
245.8837890625
-1899.7060546875
-2207.1015625
-1645.6875
-1199.1826171875
485.7109375
2823.8896484375
2323.580078125
-245.91796875
-1237.1083984375
110.5283203125
821.8427734375
908.8701171875
892.71484375
1891.517578125
4320.474609375
6381.1474609375
5999.6875
5379.6357421875
6419.9931640625
5261.1650390625
1695.40234375
428.005859375
2445.0322265625
4501.2822265625
# row = 5
-1556.048828125
-1827.228515625
-2939.3740234375
-3160.201171875
-4025.287109375
-4471.6591796875
-2114.7001953125
-2311.48828125
-5366.87109375
-4877.70703125
-847.083984375
1318.7685546875
1947.5498046875
2289.9619140625
417.326171875
409.3037109375
2352.681640625
1168.716796875
-1298.0986328125
-2243.025390625
-2681.40625
-1769.984375
-1510.5810546875
-2260.212890625
1480.310546875
5983.8046875
4882.677734375
2288.607421875
1085.8291015625
-1631.1904296875
-1067.9443359375
2669.8720703125
4618.2919921875
1871.388671875
-1029.3359375
-1966.1435546875
-1528.3291015625
-1730.5595703125
-1975.240234375
-2286.4892578125
-3633.919921875
-3671.6689453125
-3450.1240234375
-2195.4931640625
-35.486328125
779.7158203125
1625.55078125
3801.357421875
2659.533203125
1568.21875
2768.572265625
1981.66015625
-1710.552734375
-1630.7041015625
2928.8955078125
5749.990234375
4923.271484375
3575.275390625
110.7216796875
-192.884765625
3957.0
4050.869140625
2468.9052734375
6355.3505859375
8542.599609375
6705.57421875
4278.7080078125
2952.90234375
1616.033203125
-1067.4833984375
-2444.0537109375
-1313.4365234375
-1273.8095703125
-3871.6572265625
-3386.490234375
562.8671875
1950.9072265625
1857.486328125
2047.16796875
2247.8271484375
1137.6689453125
516.611328125
3141.689453125
5428.6171875
4506.8642578125
1160.2353515625
-4054.7001953125
-5238.6787109375
-575.404296875
2929.212890625
3159.3837890625
2779.322265625
2210.7158203125
1317.7158203125
-875.4794921875
-25.6181640625
3676.7255859375
3505.99609375
195.744140625
861.681640625
3925.9990234375
2671.21875
-1730.357421875
288.494140625
7016.2705078125
7515.4697265625
3665.591796875
-591.4296875
-1911.064453125
-805.935546875
-430.587890625
-54.234375
1194.369140625
2808.20703125
3378.2607421875
2850.3173828125
3026.0556640625
2018.6796875
-1768.5869140625
-1586.767578125
2642.6884765625
1959.017578125
-489.796875
-855.068359375
-2523.6435546875
-3049.0830078125
-943.9482421875
15.6533203125
74.501953125
-674.365234375
-2671.26953125
-3801.3017578125
-3672.31640625
-2564.7978515625
-3264.3232421875
-4189.2236328125
-6637.259765625
-5339.939453125
-357.8583984375
781.12109375
459.8662109375
2543.8857421875
2613.5166015625
1167.5947265625
1237.77734375
2130.70703125
402.515625
-3339.953125
-3827.2666015625
-1972.5654296875
974.1396484375
3665.0625
3572.4267578125
2001.0927734375
-500.697265625
-445.1005859375
1582.73046875
-881.5048828125
-1877.396484375
549.5908203125
-755.5107421875
-4205.1865234375
-3619.0947265625
857.4443359375
2943.48828125
2271.69140625
-229.837890625
-3326.5146484375
-3532.6328125
-3799.8583984375
-3384.650390625
-103.802734375
1469.51171875
970.470703125
602.328125
507.89453125
-1317.34375
-2756.22265625
-4265.9873046875
-4064.939453125
-1378.4873046875
-2170.783203125
-5634.552734375
-4332.7236328125
-531.119140625
-2244.34375
-5090.171875
-5250.3291015625
-2959.5380859375
-174.9423828125
547.7158203125
-2544.349609375
-4300.4609375
-2157.06640625
-1048.86328125
-2464.7265625
-1839.9990234375
-3176.6455078125
-5737.3408203125
-4067.1240234375
-556.650390625
1541.2109375
2030.1240234375
1291.271484375
1090.5244140625
1120.53515625
1159.65625
1131.3076171875
-1277.2724609375
-4392.341796875
-4578.5419921875
-4748.2119140625
-7207.962890625
-5839.767578125
-1782.08984375
409.0400390625
2297.259765625
2988.5908203125
1922.845703125
1549.5703125
1349.5146484375
1027.75390625
1038.1318359375
-89.4423828125
-1315.1533203125
1897.4365234375
6972.123046875
5445.2041015625
669.3154296875
-3619.181640625
-5978.310546875
-5416.888671875
-2229.5234375
-1966.80078125
-672.3369140625
3953.455078125
6994.1181640625
1906.005859375
-5201.14453125
-4596.9267578125
-1129.01171875
-15.2451171875
1673.8427734375
2094.390625
1579.98828125
2160.310546875
3125.24609375
3641.7685546875
1610.01953125
-2693.2314453125
-3140.2890625
184.5791015625
1941.3134765625
3521.1103515625
6104.7392578125
6162.4521484375
5415.5986328125
6094.0
6433.2509765625
3281.13671875
-399.390625
-30.6455078125
1229.197265625
-1164.5986328125
-2843.8115234375
-897.337890625
951.732421875
2440.73828125
3282.1318359375
4202.16796875
3143.0791015625
2973.6806640625
1682.2880859375
1431.9951171875
5333.77734375
6629.81640625
2825.3310546875
3166.6279296875
6734.2265625
6116.888671875
2081.3076171875
967.4404296875
554.90234375
176.1416015625
231.783203125
-1038.36328125
-1698.05078125
-870.8369140625
-116.720703125
-432.4755859375
1262.880859375
3972.8662109375
105.2802734375
-6174.9755859375
-7993.607421875
-7792.9814453125
-6138.3251953125
-806.9365234375
2763.0283203125
1480.4111328125
-921.943359375
-1623.880859375
-3073.361328125
-4343.2783203125
-1770.564453125
1057.1494140625
-776.82421875
-3179.5634765625
-3365.2783203125
-1780.5263671875
987.3984375
1301.1240234375
158.525390625
-261.3720703125
-3.638671875
1165.14453125
-1.107421875
-3071.306640625
-4485.6318359375
-6809.701171875
-7160.9169921875
-4585.3076171875
-4553.62109375
-4319.5859375
-1619.6904296875
-410.11328125
-152.0849609375
232.7578125
360.533203125
1328.375
2022.1416015625
-213.6298828125
-820.900390625
234.9677734375
242.9931640625
-1016.69140625
-2515.798828125
-2811.669921875
-2655.6064453125
-1061.1962890625
1001.6376953125
884.84375
-82.7548828125
-820.2724609375
-936.3583984375
-670.775390625
-30.0244140625
2167.576171875
4390.0810546875
3002.4541015625
-454.5302734375
1223.6240234375
3491.8232421875
-1283.435546875
-4258.3681640625
-2603.8212890625
-2228.1279296875
-5158.6201171875
-4802.486328125
-2123.6162109375
-1948.34375
-1785.90234375
371.96484375
1947.15234375
2820.4169921875
3826.5810546875
5235.2275390625
2998.7431640625
-353.6572265625
-2990.5087890625
-6043.1201171875
-5318.310546875
-3294.6787109375
-4561.4833984375
-4683.345703125
-352.91796875
2819.36328125
4139.2919921875
4474.20703125
3138.8056640625
-1023.4716796875
-2101.109375
-770.70703125
-1221.4072265625
-1381.08984375
-870.94140625
-1392.27734375
-2830.57421875
-2081.4189453125
2093.46484375
2411.779296875
-180.0283203125
862.7431640625
499.94140625
-3571.4853515625
-5170.6142578125
-956.7197265625
2880.7646484375
2357.2890625
-1452.333984375
-5136.1396484375
-3214.9951171875
2601.93359375
6819.83984375
4904.341796875
-438.375
-2375.212890625
808.107421875
5310.966796875
4259.9248046875
1638.025390625
908.525390625
-105.1181640625
-1691.9814453125
-636.5322265625
3561.8759765625
5875.5498046875
5361.4111328125
6057.99609375
4665.7939453125
2401.845703125
3977.7177734375
4492.03515625
-31.435546875
-3600.578125
-966.2880859375
2820.98046875
3219.912109375
1990.6474609375
-739.4599609375
-535.1103515625
1999.146484375
-905.4130859375
-5450.7646484375
-3848.2783203125
2213.7763671875
6176.0576171875
7361.576171875
5433.677734375
2085.3427734375
-1887.939453125
-4472.61328125
-3336.5458984375
241.8955078125
1865.6240234375
-429.8798828125
-2106.6044921875
-1259.9208984375
843.0673828125
1926.4228515625
2661.4501953125
4789.7900390625
4676.84765625
3495.064453125
5746.546875
7806.123046875
6594.2275390625
3387.6435546875
1588.4345703125
1746.134765625
2336.68359375
1231.2666015625
-422.0595703125
-2286.3134765625
-2411.583984375
-555.2353515625
-901.6875
1954.0732421875
5656.4111328125
2375.427734375
1303.10546875
5130.6083984375
7360.1875
5084.357421875
735.25390625
-1303.30078125
-198.337890625
480.287109375
-2100.9580078125
-2975.7373046875
2257.0546875
4077.765625
-144.544921875
-4379.4931640625
-5536.19140625
-2673.0556640625
-1569.2529296875
-422.2626953125
4010.1015625
5746.9033203125
5005.525390625
2274.2333984375
-1386.447265625
-1409.140625
-969.4130859375
-3141.8359375
-3898.744140625
-2128.1484375
-886.302734375
-3511.3330078125
-5966.0078125
-7511.8603515625
-7888.787109375
-3873.701171875
-1492.7578125
-1461.1826171875
-517.08984375
-995.9951171875
-4189.7861328125
-4604.728515625
-696.1572265625
664.0654296875
-3043.2529296875
-4162.1494140625
-1050.771484375
3755.744140625
6239.5546875
3573.078125
-2996.9482421875
-5184.9287109375
-4287.57421875
-4067.5751953125
-5330.0263671875
-5144.3212890625
-2458.9609375
-1051.0810546875
-2537.5205078125
-3884.31640625
-2052.9189453125
-334.392578125
-131.45703125
1460.8408203125
3181.2861328125
2865.591796875
2671.0263671875
1750.3095703125
1545.10546875
3133.9267578125
3511.580078125
4827.1904296875
4087.701171875
1126.919921875
655.1376953125
-215.1025390625
-2723.1240234375
-1602.2373046875
1412.833984375
1966.9775390625
706.419921875
-719.5654296875
-2642.509765625
-1961.705078125
-125.009765625
618.6943359375
1333.287109375
2887.166015625
135.529296875
-4022.6708984375
-5237.3681640625
-5630.25
-7462.7431640625
-6250.232421875
-1346.173828125
2962.953125
2771.5205078125
1014.7001953125
366.0322265625
2607.59765625
4504.6533203125
5996.5302734375
4615.3994140625
1522.1572265625
1422.4169921875
4561.064453125
4654.873046875
2241.912109375
770.2216796875
-794.2001953125
275.7548828125
2716.0166015625
1498.7421875
1017.705078125
709.77734375
185.4287109375
480.6015625
-337.8212890625
734.51953125
3354.130859375
4931.6005859375
2015.9111328125
-2218.95703125
-580.4560546875
756.2626953125
-717.0078125
-55.5087890625
1107.96484375
-2397.7744140625
-2330.3564453125
747.0126953125
-1720.92578125
-5169.654296875
-2924.58203125
-830.375
420.6806640625
1639.265625
1393.5615234375
3359.35546875
6932.4794921875
7380.8857421875
4890.4150390625
37.7734375
-4313.6796875
-3284.9775390625
-790.9384765625
-2130.81640625
-4576.4287109375
-3835.19140625
-1014.37109375
944.662109375
1384.2470703125
1337.8310546875
1746.2890625
1994.515625
-1068.294921875
-4702.5478515625
-4776.5927734375
224.5869140625
4237.271484375
767.25390625
-3383.05078125
-842.986328125
3664.2822265625
3883.5771484375
2598.0087890625
1226.314453125
-1953.8408203125
-4318.798828125
-4246.4345703125
-1785.80859375
1487.3916015625
-1666.802734375
-5244.103515625
-1275.716796875
4024.4326171875
3273.3115234375
-2048.7109375
-4954.2529296875
-1927.6923828125
2033.8662109375
4124.2421875
2965.478515625
-42.7109375
-2031.8466796875
-1335.7841796875
2794.984375
3896.7060546875
-1269.328125
-4694.8818359375
-4786.162109375
-3893.8662109375
947.412109375
5573.7109375
6772.296875
5553.3271484375
2851.48046875
-971.248046875
-1791.6669921875
1492.5029296875
2774.912109375
752.3603515625
-1432.7861328125
-3949.04296875
-1898.033203125
2759.306640625
1188.83984375
-2811.3759765625
-638.5634765625
1726.7587890625
-1169.7578125
-3511.0205078125
-1480.5625
-1136.0458984375
-366.6455078125
3665.22265625
5104.89453125
2354.9404296875
477.4365234375
-1094.28515625
-2133.0458984375
-2551.1513671875
-2162.3349609375
-86.6572265625
968.3486328125
-219.2626953125
-1146.6357421875
-1019.0380859375
411.4501953125
2332.8974609375
1487.4658203125
-685.822265625
725.5888671875
3663.17578125
2723.9912109375
-1886.4599609375
-3592.791015625
508.47265625
3393.3056640625
977.9111328125
-743.638671875
-1582.9287109375
-2305.548828125
934.7861328125
4248.3759765625
1141.6982421875
-2983.255859375
-3589.478515625
-1819.9609375
-203.1455078125
-2233.3818359375
-3293.49609375
-1298.8583984375
-1084.7041015625
-2013.232421875
-999.8291015625
3062.84765625
6290.6142578125
8605.4775390625
7045.5849609375
2669.333984375
1391.6826171875
625.7587890625
-3764.9931640625
-6341.9580078125
-1071.5751953125
4208.8505859375
1536.0869140625
-1178.421875
-877.7607421875
-2972.4208984375
-4444.40625
-4371.34375
-3881.7919921875
-2997.541015625
-458.080078125
597.2490234375
-2094.1201171875
-4942.2685546875
-3351.166015625
742.4384765625
3896.5302734375
2390.677734375
-249.84375
6.4990234375
2220.4169921875
3142.5341796875
1755.1513671875
2272.361328125
3299.359375
329.4541015625
-2579.66015625
-2780.7060546875
-4100.736328125
-4880.482421875
-984.509765625
3829.6943359375
3379.845703125
1885.6298828125
3252.970703125
2879.7998046875
1147.21875
1923.0302734375
2213.5986328125
-444.103515625
-1795.744140625
711.1416015625
1107.3349609375
881.3681640625
638.427734375
-133.2138671875
644.4521484375
-594.353515625
-3797.2705078125
-5129.4560546875
-4748.0810546875
-4613.8447265625
-3849.15625
-1291.119140625
-936.9609375
-2953.345703125
-2768.400390625
-781.5029296875
16.6552734375
3923.052734375
7101.107421875
3633.7099609375
1406.1806640625
3160.1591796875
3596.439453125
1429.4189453125
-748.244140625
2511.6005859375
4501.8642578125
953.40625
-433.9609375
-2315.4111328125
-4166.388671875
-318.845703125
1896.1572265625
-4211.2578125
-7374.6025390625
-3779.1884765625
-709.4423828125
543.08984375
1311.3671875
630.111328125
-669.7705078125
-2220.9609375
-4007.00390625
-4289.7275390625
-4599.1787109375
-6148.4921875
-4813.8134765625
-1757.6357421875
-1359.9716796875
-3040.4580078125
-6954.033203125
-10229.892578125
-8136.4619140625
-4407.2568359375
-4162.66015625
-4927.7392578125
-4797.9736328125
-3705.490234375
-1039.2734375
584.6318359375
767.3232421875
153.7861328125
-2545.84765625
-3684.83203125
-3721.7138671875
-2850.6044921875
-575.0078125
-2499.61328125
-4362.5126953125
-3820.9169921875
-3341.1552734375
-2837.982421875
-1717.7470703125
176.734375
2965.974609375
5353.568359375
5630.57421875
1519.33203125
-1242.720703125
-81.6142578125
1149.171875
1070.3974609375
3331.8408203125
5312.3916015625
3066.5498046875
409.9248046875
673.0244140625
3056.328125
4847.3212890625
5044.5927734375
3266.5361328125
887.3037109375
-89.1689453125
1289.8056640625
2411.5478515625
723.78515625
-569.658203125
375.9150390625
-1963.2333984375
-4930.41796875
-4150.7421875
-856.51953125
-2477.3935546875
-5400.2998046875
-6726.4716796875
-8679.8544921875
-9340.529296875
-4208.587890625
2038.2861328125
4679.2509765625
5591.271484375
5492.138671875
4145.2900390625
3735.2841796875
3986.9912109375
5601.39453125
7174.017578125
5036.6865234375
1848.98046875
2740.5576171875
7587.986328125
10187.5
12214.716796875
17579.0595703125
9638.712890625
-3227.0986328125
-7937.353515625
-4776.8154296875
2603.3896484375
9098.1337890625
10332.5712890625
7985.8037109375
3349.8046875
-14.55859375
-689.927734375
-2283.3388671875
-2545.7587890625
950.595703125
4449.7568359375
3783.08984375
801.3935546875
428.638671875
2447.7890625
3640.78515625
3828.2548828125
3036.85546875
177.6298828125
-655.708984375
1133.69140625
3348.96484375
5448.1796875
9339.0322265625
10786.22265625
5718.3232421875
6.6796875
-711.76171875
1217.0966796875
2889.8974609375
1640.08984375
1539.4375
3805.9375
3113.4423828125
2859.259765625
5821.5849609375
5596.31640625
4566.474609375
7216.1298828125
8730.69921875
6945.4111328125
7524.23046875
10955.8681640625
10574.154296875
7709.3447265625
6246.31640625
5952.265625
9147.8212890625
12899.6650390625
12408.3974609375
10614.5078125
9968.2060546875
9153.4697265625
9741.0966796875
12776.03125
13606.623046875
11575.1328125
10807.6328125
13443.6904296875
20198.068359375
24279.287109375
18808.7978515625
12886.8662109375
13770.015625
14720.3818359375
12449.38671875
11258.072265625
12631.6337890625
12978.6875
10446.2509765625
5941.26171875
2491.015625
3852.1044921875
3207.875
-2493.693359375
-5030.115234375
-4713.7685546875
-5660.611328125
-4836.6552734375
-762.11328125
3044.361328125
5527.7158203125
5100.365234375
1006.51953125
-3241.4716796875
-5446.009765625
-4746.908203125
-1409.353515625
-422.7529296875
-2016.8544921875
-1596.2958984375
-761.3271484375
-2451.537109375
-4315.822265625
-4412.97265625
-3092.056640625
-679.4375
-949.18359375
-4960.853515625
-4911.7998046875
651.4189453125
3634.7763671875
1155.7607421875
-3219.822265625
-8510.8505859375
-14287.5947265625
-18959.8603515625
-20792.6337890625
-19924.3486328125
-18562.9287109375
-19779.7197265625
-22892.310546875
-23423.8251953125
-19956.9853515625
-19291.2666015625
-24256.0146484375
-24996.8662109375
-20361.455078125
-18799.958984375
1544.185546875
1608.5478515625
2183.517578125
2348.34375
1119.447265625
-2856.73828125
-3433.875
4752.6865234375
10715.1015625
7021.970703125
2198.1484375
-1068.1376953125
-4048.9453125
-7193.08203125
-10520.9306640625
-12648.548828125
-13272.5185546875
-13510.9755859375
-14435.7197265625
-15596.9833984375
-16441.37890625
-16562.5927734375
-15927.2822265625
-15379.9375
-15598.71875
-14663.1767578125
-11601.640625
-9811.1982421875
-10897.072265625
-12464.111328125
-13676.77734375
-14191.626953125
-11796.755859375
-7188.046875
-4595.7138671875
-4109.7138671875
-6115.779296875
-12979.10546875
-18674.4892578125
-20531.0390625
-21674.2919921875
-19818.62890625
-16198.7900390625
-14736.751953125
-14044.279296875
-13802.0322265625
-15663.6982421875
-18289.98046875
-19301.6025390625
-21107.37890625
-25138.376953125
-24751.2412109375
-20009.96484375
-17301.2998046875
-15063.8291015625
-11920.3154296875
-10970.49609375
-12390.5
-13502.7392578125
-14437.2216796875
-15231.4365234375
-15683.0302734375
-15453.7421875
-12249.1328125
-9279.9189453125
-9612.8193359375
-10387.4892578125
-11617.8779296875
-11886.80078125
-10062.30078125
-7147.134765625
-5265.7666015625
-5641.9482421875
-8102.625
-8770.0234375
-7540.990234375
-8497.75390625
-12261.1689453125
-14439.5673828125
-11202.380859375
-4125.6162109375
-46.1748046875
1102.67578125
-1524.4658203125
-6790.5703125
-9436.0576171875
-9850.7763671875
-7124.6904296875
-1582.8916015625
1061.658203125
-2082.06640625
-6928.9736328125
-6135.056640625
-2947.0859375
-2299.275390625
-1871.541015625
-1573.4970703125
-2181.4921875
332.6552734375
1414.0791015625
-794.4716796875
-351.0078125
-244.541015625
-2616.806640625
-3006.298828125
-1558.484375
689.349609375
94.4150390625
-3537.390625
-2660.2509765625
2018.39453125
2537.1279296875
-264.03515625
-2577.3466796875
-4355.7744140625
-8189.2099609375
-11005.0771484375
-8326.90625
-2899.4765625
986.9736328125
705.9248046875
-2486.568359375
-3972.2548828125
-5040.408203125
-5640.6669921875
-2124.8818359375
91.1962890625
1377.1376953125
3176.724609375
2433.4775390625
2235.8798828125
1422.0673828125
245.8212890625
460.822265625
1266.5546875
1473.6376953125
1271.470703125
1586.3115234375
2284.6044921875
1656.3505859375
-177.716796875
-1434.6904296875
-802.1435546875
1261.69921875
3561.46484375
2420.69140625
-346.919921875
243.328125
578.8837890625
1924.8369140625
5880.0625
5207.330078125
884.5390625
96.4736328125
3197.900390625
3064.1650390625
-637.62109375
-1636.61328125
849.5693359375
2545.0400390625
1732.3720703125
813.2392578125
-381.044921875
-1113.9814453125
-867.62890625
926.9599609375
4405.724609375
3159.5244140625
-1135.7421875
-2527.4931640625
-2203.6865234375
-1253.6279296875
1164.318359375
5058.9765625
7421.7548828125
7820.4130859375
5713.08984375
2700.7080078125
2797.384765625
2649.7197265625
1215.5078125
4661.248046875
6908.078125
2573.75
1361.1357421875
3781.2890625
3002.4443359375
880.8134765625
-1097.5224609375
-1404.4140625
402.1435546875
285.921875
-1481.7900390625
-1202.888671875
1452.9189453125
3335.2705078125
2281.66015625
-1198.9423828125
-4450.544921875
-1944.5556640625
2140.197265625
1400.765625
-71.1494140625
140.873046875
-658.2900390625
-1083.5517578125
1697.9736328125
2979.517578125
553.654296875
-475.7900390625
-1157.244140625
-3487.1259765625
-2053.2236328125
574.29296875
-251.544921875
-1638.568359375
-3761.4619140625
-4397.4208984375
-1017.017578125
1000.5283203125
418.259765625
-683.439453125
-374.9521484375
1280.6513671875
1791.1474609375
-212.2001953125
-1361.5205078125
-1551.0224609375
-1370.875
748.3896484375
3179.3017578125
4401.716796875
6113.3994140625
4719.533203125
1711.7265625
1363.8388671875
1494.0693359375
180.80859375
-2995.2998046875
-3102.0859375
-502.765625
-95.9921875
231.0810546875
2085.8466796875
2177.1953125
1979.3359375
2484.123046875
1821.76953125
-792.17578125
-2424.3935546875
-1391.5322265625
1582.4541015625
2180.103515625
-782.3466796875
-1274.5712890625
-1190.3583984375
-4092.48046875
-5771.3173828125
-4259.1171875
-1687.642578125
-174.6806640625
-1990.92578125
-4003.5087890625
-3006.623046875
-1467.6455078125
845.2880859375
3082.85546875
-218.5
-4522.80078125
-4221.7392578125
-4803.3330078125
-7912.9775390625
-8536.0
-7357.5927734375
-4396.521484375
1522.736328125
2221.765625
-3502.818359375
-3562.6943359375
8.3447265625
928.53125
2488.2587890625
1788.4462890625
-2502.89453125
-2262.09375
683.294921875
103.099609375
-180.7890625
851.833984375
1209.5810546875
3680.6201171875
6668.75390625
7347.9326171875
8437.3984375
7493.56640625
6170.6396484375
4546.8447265625
-1221.4794921875
-4845.8359375
-2275.3642578125
1202.0986328125
1122.53125
-1338.5556640625
-3109.8154296875
-3145.3017578125
-1020.7978515625
2616.1552734375
4074.8681640625
2302.109375
-1217.681640625
-2885.3505859375
-972.3525390625
1477.3837890625
-646.150390625
-1862.5849609375
3230.927734375
5332.390625
3430.458984375
3689.2509765625
3082.74609375
-183.462890625
-342.5751953125
2777.2119140625
4314.94140625
6390.8251953125
8017.5693359375
4887.06640625
2345.1474609375
2208.9521484375
1704.0673828125
974.935546875
-292.6171875
-95.3818359375
1109.1025390625
-298.587890625
-1289.548828125
-2220.9580078125
-1460.5908203125
1167.91015625
554.404296875
-3305.5703125
-5836.052734375
-3680.078125
-959.18359375
923.0888671875
923.1142578125
275.1328125
1239.4208984375
454.5283203125
-1104.634765625
901.5146484375
3855.96875
4152.2880859375
3078.5546875
2886.0302734375
2970.09375
2298.4091796875
1120.580078125
1656.5087890625
4521.77734375
4958.8828125
3150.12109375
211.9931640625
-3877.076171875
-5712.888671875
-2290.423828125
1928.0126953125
3240.41796875
2392.4599609375
1694.197265625
-264.3212890625
-3946.49609375
-5809.3291015625
-2626.673828125
1620.005859375
1227.8291015625
-1496.53515625
-3043.3583984375
-2094.138671875
-2299.4189453125
-177.8544921875
2518.5439453125
1252.8525390625
-1571.205078125
-2620.6767578125
-2622.892578125
391.736328125
1720.3125
-2562.9794921875
-3223.2578125
201.9345703125
-677.5869140625
-3059.4560546875
-2683.505859375
-1460.80078125
331.8642578125
-1229.5107421875
-4906.275390625
-4570.1376953125
-1520.8173828125
-167.181640625
869.3193359375
-225.203125
-4515.111328125
-6015.837890625
-2993.8056640625
-2023.7958984375
-2478.18359375
-3651.6201171875
-5323.541015625
-4855.234375
175.283203125
2399.7119140625
-1993.244140625
-5069.08984375
-2776.09375
-3585.2197265625
-5665.6318359375
-3187.328125
55.0439453125
-610.748046875
-2001.8271484375
86.74609375
3468.7880859375
4177.4453125
2338.5556640625
118.9912109375
116.751953125
143.138671875
-1327.8154296875
-1198.23046875
1372.5234375
2009.2548828125
-1909.8203125
-6166.5810546875
-3561.18359375
2323.7802734375
1448.9130859375
-1142.6689453125
-1077.650390625
-1275.1279296875
-892.8564453125
-977.66015625
-6.7373046875
267.9619140625
-1971.32421875
-3186.794921875
-3049.7744140625
-1643.755859375
-344.4189453125
-2593.6982421875
-2759.478515625
211.0625
1831.0986328125
3161.09375
5299.953125
4740.7890625
-391.5390625
-4971.1982421875
-5468.3271484375
-2684.5830078125
28.25390625
-745.7451171875
1299.4755859375
5400.5673828125
4006.876953125
-1192.8564453125
-1667.744140625
1273.03125
2086.5830078125
1877.0185546875
3351.8603515625
3355.3251953125
1626.6884765625
1260.7158203125
1282.5693359375
2025.271484375
275.8916015625
-1592.4443359375
347.5498046875
1782.501953125
1943.9755859375
1643.193359375
470.7822265625
2080.4853515625
5903.2587890625
6178.099609375
1477.736328125
-2233.6435546875
-1480.5234375
443.2001953125
2514.568359375
4838.806640625
4630.5185546875
1651.8935546875
614.53515625
767.96875
576.853515625
2091.3994140625
2333.390625
1303.7607421875
1644.6318359375
2.908203125
-2906.3037109375
-2719.0078125
-966.9716796875
-1230.306640625
-1155.404296875
1092.6533203125
1843.4501953125
710.1494140625
190.107421875
797.630859375
2396.62890625
3944.2080078125
4540.51171875
3020.6767578125
-669.1064453125
-3958.392578125
-6577.00390625
-7116.4541015625
-2283.8466796875
1539.5205078125
-925.056640625
-3725.41015625
-2148.568359375
1076.22265625
3556.6162109375
3889.0166015625
2557.4814453125
-431.4462890625
-5204.64453125
-5529.7626953125
-399.30859375
3065.537109375
4888.8544921875
6361.60546875
3274.744140625
-79.82421875
675.7138671875
480.6953125
-1737.5126953125
-1836.0615234375
-451.3173828125
-1044.5
592.6005859375
3279.4443359375
1337.23828125
-3328.3466796875
-4185.8994140625
749.4228515625
3414.037109375
1010.3310546875
-555.173828125
797.9111328125
3557.5751953125
2239.5634765625
-2678.7490234375
-3111.05078125
-521.419921875
1001.04296875
1173.3505859375
1136.759765625
-1658.390625
-3731.736328125
-818.46875
399.1630859375
-2067.2158203125
-3713.7783203125
-2386.2529296875
939.7412109375
2336.1220703125
1492.544921875
772.8330078125
-733.3857421875
-1800.96484375
-463.87890625
-784.5087890625
-2481.2548828125
-1520.318359375
-1927.873046875
-5032.6025390625
-3509.794921875
-224.9560546875
313.1005859375
-127.12109375
-5.7724609375
1760.60546875
1313.0107421875
-426.017578125
-728.71484375
-928.9560546875
471.9443359375
2416.90234375
770.01953125
-1869.7509765625
-2731.5595703125
-1987.6044921875
507.7890625
1464.23828125
621.408203125
-612.31640625
196.185546875
1857.619140625
2042.349609375
2724.9150390625
2550.2841796875
-1911.8388671875
-4419.859375
-762.056640625
2584.65234375
1701.490234375
686.4248046875
1044.3818359375
1137.0419921875
2145.7919921875
2939.740234375
376.57421875
-279.34375
2081.8916015625
4534.125
6170.5859375
4549.880859375
32.25390625
-1380.0068359375
144.5634765625
2598.19921875
2656.4599609375
1647.6494140625
3485.34375
4393.6640625
1452.1611328125
-194.546875
-82.6376953125
-1949.7744140625
-2358.6552734375
899.384765625
5532.6337890625
6603.123046875
3075.1533203125
-57.4404296875
-2089.669921875
-2093.9736328125
1645.783203125
3695.05859375
1893.7158203125
308.6708984375
962.046875
-1878.3466796875
-6959.9892578125
-6562.7841796875
-5738.87890625
-5564.4697265625
-2720.7734375
1257.7197265625
649.44140625
402.0576171875
1349.5654296875
2332.03515625
1600.3212890625
-148.455078125
388.9677734375
245.0908203125
-167.880859375
2292.580078125
2750.9052734375
4198.1494140625
5437.794921875
329.431640625
-3625.6552734375
-5261.1474609375
-4527.22265625
-2992.4140625
-2434.8359375
-1987.1064453125
144.5771484375
1399.947265625
621.0458984375
-203.271484375
1459.939453125
5012.90625
2057.927734375
-4573.38671875
-5870.2314453125
-3792.2529296875
-4879.638671875
-7144.4765625
-5567.87109375
-3499.8056640625
-3766.9150390625
-1576.6787109375
4037.7294921875
6940.8828125
2653.63671875
-2643.59375
-2133.998046875
-635.0556640625
-2778.9765625
-3772.5078125
-1372.0732421875
-526.65234375
-1138.3330078125
-1910.3212890625
-4590.8408203125
-1772.587890625
1885.4755859375
-1975.287109375
-5281.76171875
-4047.63671875
-2042.0634765625
-338.802734375
1098.38671875
2173.87109375
2293.8603515625
2288.7744140625
919.0224609375
-1579.3408203125
-1746.6005859375
138.4130859375
-19.7890625
-1278.3369140625
-1965.099609375
-1368.64453125
-34.609375
118.173828125
1861.490234375
4426.46484375
3169.765625
-34.18359375
-2185.15625
-2601.6123046875
-2343.8271484375
-770.7763671875
1699.4375
2597.5615234375
3400.59375
4194.6259765625
3883.4423828125
4345.818359375
2040.6865234375
-2372.7060546875
-920.7421875
3511.982421875
4003.796875
2233.96875
-308.29296875
-3249.4619140625
-3298.3466796875
-3046.353515625
-3804.4541015625
-2262.513671875
-99.2109375
200.8779296875
-668.9697265625
-2605.318359375
-3775.6083984375
-3609.3818359375
-3839.9013671875
-2901.2802734375
664.5771484375
1971.17578125
1303.587890625
3569.1611328125
3629.0771484375
-1759.6689453125
-4542.095703125
-654.345703125
999.580078125
-692.390625
1064.0966796875
2883.669921875
1628.498046875
1306.1962890625
1386.1943359375
501.6962890625
1023.33203125
2981.7666015625
1836.873046875
1084.23046875
1623.16015625
1212.2890625
-661.0126953125
-2640.3623046875
-2447.2451171875
-1590.271484375
434.1240234375
2988.4189453125
1433.07421875
41.1982421875
2952.2294921875
2306.6171875
-1024.990234375
-1016.138671875
-370.0205078125
-924.931640625
-2534.03125
-4380.568359375
-3972.1435546875
-2297.5205078125
-1419.333984375
-996.6337890625
1064.11328125
4529.44921875
4847.4970703125
2899.4375
2200.9853515625
2459.4306640625
799.1416015625
-1744.04296875
-1802.2802734375
-1257.4677734375
-993.947265625
-1286.552734375
-1238.7529296875
125.01953125
3071.8291015625
6473.2275390625
7171.91015625
4498.974609375
1167.19921875
1795.66796875
2132.29296875
294.2607421875
776.1787109375
2580.7958984375
2922.7099609375
855.03125
-868.83984375
-2354.4462890625
-2697.6884765625
352.1376953125
2523.8720703125
2385.8662109375
2163.8662109375
1542.2373046875
835.04296875
-2358.9736328125
-2847.8134765625
1833.9287109375
3023.630859375
-1311.4248046875
-2284.1123046875
1739.32421875
4194.42578125
1715.4169921875
-2261.40234375
-2263.92578125
-1165.00390625
-2640.162109375
-991.990234375
2457.423828125
-172.2724609375
-2558.2763671875
731.9609375
1439.68359375
-1989.5771484375
-651.2919921875
3425.4580078125
3177.71875
627.0234375
206.1162109375
1517.1123046875
-21.0166015625
-2709.6279296875
-3403.556640625
-567.2783203125
1151.0849609375
-1171.8974609375
-1674.5751953125
2800.0703125
8049.9267578125
8657.4423828125
5194.37109375
3490.7109375
2340.546875
1590.2568359375
2486.99609375
1545.9560546875
1081.8037109375
4272.0888671875
6837.302734375
4742.998046875
1282.4248046875
-1029.81640625
-2970.7744140625
-4612.5986328125
-4018.29296875
-2867.509765625
-1436.1962890625
1606.84375
3159.9541015625
686.98046875
-2514.892578125
-3377.84765625
-989.0859375
718.7412109375
-1125.3857421875
-1991.1787109375
634.791015625
1073.0576171875
116.8193359375
38.7060546875
-1883.296875
-3869.49609375
-3933.541015625
-3452.095703125
-2394.560546875
1766.70703125
5249.1806640625
4407.0263671875
3913.2646484375
2926.1181640625
746.7763671875
782.53125
763.5361328125
1909.271484375
1776.6376953125
766.2412109375
2987.8857421875
2371.74609375
-341.955078125
252.2685546875
-451.486328125
-3891.35546875
-4556.46875
-2031.9912109375
-517.6103515625
586.5458984375
834.251953125
1346.9072265625
2254.4853515625
1253.349609375
28.197265625
-1608.689453125
-2698.3427734375
1422.3095703125
4827.9912109375
1106.205078125
-2957.4228515625
-4923.625
-3920.7763671875
-565.5390625
-777.052734375
-1344.142578125
1861.8076171875
5032.88671875
3847.0634765625
258.716796875
-2191.5908203125
-3417.134765625
-4178.048828125
-2147.1630859375
693.783203125
355.3525390625
-170.630859375
-1022.66796875
-4085.40625
-6143.7197265625
-3692.8701171875
-1741.0205078125
-350.712890625
-124.1650390625
-2240.2197265625
-3785.919921875
-4383.69921875
-3415.9814453125
513.818359375
4296.04296875
3715.2080078125
707.166015625
167.4541015625
2861.6484375
2864.5537109375
567.083984375
-1245.4326171875
-1859.58984375
-442.9658203125
-724.912109375
-3254.8544921875
-7126.548828125
-6527.033203125
-2317.404296875
-3518.8671875
-6133.904296875
-4714.4462890625
-4551.51953125
-4180.4951171875
-705.3720703125
1065.7587890625
1499.3203125
1078.9091796875
-2895.34375
-4007.67578125
-444.1181640625
1169.2021484375
-312.4990234375
-2311.2734375
-375.8125
-778.4873046875
-2417.3447265625
-1209.2236328125
-194.076171875
-1736.837890625
-921.2666015625
402.072265625
228.2109375
828.0419921875
3036.9150390625
2625.4150390625
-161.4287109375
-1071.1943359375
368.2666015625
791.8720703125
-29.3203125
-242.5205078125
1592.5283203125
4701.541015625
6941.6337890625
6616.552734375
5571.8486328125
6135.5380859375
5678.470703125
2348.3330078125
649.353515625
2512.025390625
4990.04296875
# row = 6
-1237.404296875
-1293.439453125
-1992.68359375
-2020.796875
-3319.0556640625
-4651.5517578125
-2918.7216796875
-2696.8564453125
-5122.4130859375
-4402.6728515625
-394.263671875
2277.884765625
3088.603515625
1997.5869140625
-314.7177734375
708.8623046875
2643.7998046875
128.0087890625
-2075.1474609375
-2357.0126953125
-3068.169921875
-2620.90625
-2564.09375
-3466.6787109375
1246.939453125
6297.611328125
4976.017578125
2528.591796875
1041.1572265625
-1512.4736328125
4.4267578125
3499.1474609375
3967.4375
264.00390625
-2559.4443359375
-3207.82421875
-2152.064453125
-2315.51953125
-3348.9833984375
-3538.5205078125
-4413.9599609375
-4412.3994140625
-3431.708984375
-1601.978515625
59.9853515625
821.00390625
2627.30078125
4857.619140625
2885.46484375
543.9794921875
1615.4921875
1809.2666015625
-1118.294921875
-952.6962890625
2828.1884765625
4447.7841796875
4460.064453125
4599.7802734375
590.9912109375
-1300.9638671875
2833.18359375
3678.177734375
2083.8984375
5926.04296875
8792.3388671875
6705.8818359375
4164.1650390625
3730.5927734375
2354.685546875
-1877.1083984375
-3536.4453125
-1506.8671875
-680.037109375
-3190.7099609375
-3709.4287109375
-385.4853515625
1528.8310546875
2800.2392578125
3457.208984375
3109.8779296875
1515.91796875
1121.5380859375
3566.205078125
5825.1162109375
5187.130859375
1549.7041015625
-4238.994140625
-5933.9853515625
-1675.6611328125
2296.8427734375
4152.697265625
3169.337890625
1024.623046875
591.4462890625
-1436.56640625
-906.8671875
2457.28515625
2702.3701171875
-126.115234375
714.267578125
4759.9091796875
4192.9638671875
-1463.6533203125
-660.5830078125
6474.6328125
7809.9609375
3773.228515625
-214.8662109375
-1261.6171875
-182.2333984375
-348.8974609375
-302.2255859375
1714.255859375
3363.7490234375
3200.3017578125
2866.57421875
3049.5302734375
1148.056640625
-1996.9033203125
-344.8447265625
3831.1787109375
2055.505859375
-1297.0869140625
-992.0
-2492.404296875
-3842.001953125
-2045.8671875
-398.5869140625
-409.927734375
-1348.9990234375
-2556.521484375
-3057.0732421875
-3837.8310546875
-3619.28125
-3461.0947265625
-4167.205078125
-6636.525390625
-4779.84375
668.87109375
1941.0751953125
1411.2587890625
3094.8759765625
3274.974609375
1618.2880859375
1495.654296875
2426.2763671875
175.4052734375
-2738.8037109375
-2216.140625
-843.8271484375
1459.798828125
4144.2919921875
4438.0908203125
3251.078125
108.0576171875
-1185.1484375
522.662109375
-1402.9453125
-2542.52734375
-223.6357421875
-291.173828125
-3356.169921875
-3079.568359375
1116.5771484375
2985.9619140625
3013.349609375
851.6787109375
-3489.84765625
-4852.103515625
-4974.486328125
-5000.888671875
-2333.49609375
-7.7431640625
-371.0029296875
-1079.8408203125
226.26171875
-454.4130859375
-2199.1005859375
-4064.15234375
-4136.677734375
-2073.7568359375
-2381.384765625
-5065.4951171875
-3682.6474609375
-380.3447265625
-1778.02734375
-4276.080078125
-5488.8212890625
-3190.51953125
383.916015625
-33.921875
-3361.240234375
-4450.31640625
-2074.751953125
-751.650390625
-2212.318359375
-1170.0791015625
-1750.2490234375
-4519.5966796875
-3311.8505859375
-3.0888671875
2043.2099609375
2887.4560546875
2444.4345703125
1644.794921875
662.4052734375
-186.4970703125
-190.9482421875
-2019.5419921875
-3462.470703125
-2961.4091796875
-3883.9052734375
-6781.6904296875
-5241.6123046875
-667.7353515625
1146.82421875
2202.53125
2088.1767578125
1051.3486328125
1164.7763671875
1783.2265625
1815.76953125
1157.8251953125
-691.470703125
-1288.33203125
2506.958984375
7429.0263671875
5283.5732421875
-375.0556640625
-4464.34765625
-5953.515625
-4845.8154296875
-2089.7978515625
-1262.9228515625
638.3056640625
5233.7607421875
7699.98046875
2170.9501953125
-5521.5546875
-5620.8193359375
-1159.1240234375
643.97265625
1855.3505859375
1813.3896484375
299.1220703125
773.9501953125
3164.2861328125
4167.404296875
2354.984375
-1345.75
-1415.69921875
2098.765625
3019.64453125
3452.6455078125
5489.326171875
5452.900390625
4140.4423828125
4642.45703125
5717.443359375
3416.0029296875
174.8193359375
970.548828125
1999.9951171875
-1567.1982421875
-4731.5478515625
-3278.75
-1297.337890625
248.8193359375
2455.5263671875
5127.8212890625
4858.5595703125
4598.6162109375
2575.7890625
997.4970703125
4160.251953125
5832.734375
3562.9912109375
4893.8125
8059.9111328125
6168.9677734375
1777.5
1007.4462890625
1595.62890625
1743.216796875
985.5947265625
-1492.6630859375
-2634.0107421875
-1867.845703125
-702.033203125
-757.5654296875
908.9814453125
2899.3447265625
-610.361328125
-6129.4052734375
-7588.349609375
-7259.8642578125
-6076.01953125
-1026.7685546875
2960.8310546875
2628.7060546875
358.0791015625
-893.6806640625
-3000.9267578125
-5783.126953125
-3904.4072265625
-37.029296875
-1153.873046875
-3247.396484375
-2538.025390625
-508.880859375
1895.87109375
1788.2392578125
184.4560546875
-435.453125
-388.900390625
381.4560546875
169.8193359375
-1986.009765625
-3881.63671875
-6824.734375
-7545.201171875
-5188.705078125
-4539.798828125
-3944.466796875
-2338.34765625
-1671.884765625
-1036.5810546875
101.9619140625
498.65625
1151.5126953125
1236.98828125
-1501.921875
-1721.3095703125
426.2705078125
1146.537109375
151.4599609375
-1060.1064453125
-1703.8525390625
-2023.767578125
-721.9453125
1013.509765625
1183.44921875
293.29296875
-1067.8642578125
-1762.732421875
-1274.837890625
847.7587890625
4327.4443359375
6227.8271484375
4185.4873046875
129.4013671875
931.3212890625
2698.4580078125
-2405.533203125
-4722.9169921875
-2461.2138671875
-2918.451171875
-7152.9716796875
-5602.6806640625
-2775.9990234375
-3983.1826171875
-3089.5947265625
-134.0712890625
2167.3857421875
3979.7275390625
5096.05078125
5828.4931640625
3665.25
393.9462890625
-2410.37109375
-5799.134765625
-5136.75
-3548.517578125
-5279.869140625
-5182.83984375
-20.7294921875
3476.1455078125
4854.626953125
4680.677734375
1985.8720703125
-1855.990234375
-2243.416015625
-1687.568359375
-2514.7138671875
-1506.8310546875
167.1728515625
-766.982421875
-3261.4873046875
-2755.3154296875
465.3984375
1241.1279296875
310.875
1366.2138671875
17.85546875
-3248.814453125
-4861.1376953125
-1143.9326171875
3774.9892578125
3508.009765625
-1181.9677734375
-4847.548828125
-2848.5234375
2389.330078125
5855.1953125
4240.5205078125
-773.70703125
-2613.1416015625
-521.814453125
2837.7294921875
2684.7119140625
879.5625
242.451171875
-676.1806640625
-2161.3720703125
-856.3388671875
3395.564453125
5711.248046875
5763.8408203125
6795.3759765625
5261.802734375
2183.1181640625
2931.89453125
3588.2001953125
-409.7607421875
-3421.529296875
-1044.109375
2016.015625
3120.767578125
2870.0869140625
613.0498046875
773.306640625
2568.703125
-778.4921875
-5893.9365234375
-5322.2587890625
768.3955078125
5358.9287109375
5820.48828125
4087.466796875
1758.453125
-2071.2705078125
-5014.140625
-4363.1181640625
-1465.4365234375
268.1044921875
-1550.75
-2722.09765625
-1339.78515625
935.048828125
1856.45703125
2600.5224609375
4362.986328125
4462.4716796875
2879.99609375
4529.193359375
6245.5537109375
5749.7373046875
2994.0556640625
1290.5244140625
1452.630859375
2367.841796875
1854.33984375
6.2353515625
-2172.9814453125
-2208.6630859375
-516.208984375
-1182.0712890625
1021.166015625
4756.75390625
2248.208984375
944.2021484375
3891.509765625
6567.6640625
5174.1904296875
901.4951171875
-1026.5439453125
637.6669921875
1584.904296875
-1005.298828125
-2614.4384765625
1820.5263671875
4348.0791015625
488.5009765625
-4504.8076171875
-6678.357421875
-4810.3720703125
-3876.451171875
-1378.404296875
4306.8291015625
6214.15234375
4391.1376953125
950.09375
-2375.6279296875
-1712.0302734375
-865.8369140625
-2500.7666015625
-3438.53125
-2146.1923828125
-396.2607421875
-2438.107421875
-5155.2568359375
-7150.234375
-7661.87109375
-4856.490234375
-3380.6171875
-3219.1455078125
-1957.951171875
-2626.1943359375
-4994.0439453125
-4318.86328125
172.296875
1782.2744140625
-3610.2998046875
-7085.9189453125
-3275.787109375
2778.173828125
5858.1630859375
4081.63671875
-2084.294921875
-4792.361328125
-4516.30078125
-4546.748046875
-5494.8955078125
-5149.1123046875
-2046.5009765625
-3.837890625
-2200.2119140625
-4559.8056640625
-2175.3427734375
-454.7119140625
-640.2451171875
1326.5166015625
3794.541015625
4228.318359375
3754.1005859375
2214.791015625
832.54296875
1349.529296875
2679.0302734375
5079.8486328125
4191.7822265625
980.4501953125
-79.578125
-1922.025390625
-4002.2548828125
-1839.8544921875
1003.8681640625
591.4013671875
-484.6357421875
-476.1015625
-1726.1083984375
-950.49609375
921.2041015625
1557.4912109375
1837.92578125
2875.5615234375
117.5380859375
-4580.8798828125
-6288.0830078125
-5529.7802734375
-6274.447265625
-5118.8203125
-769.31640625
1994.7919921875
1072.3310546875
284.111328125
-214.720703125
1976.7353515625
3919.181640625
5632.373046875
4737.505859375
1496.8232421875
654.5078125
3840.3134765625
4483.8681640625
2153.5712890625
184.5107421875
-2346.68359375
-1312.6015625
2405.3330078125
2407.6591796875
1854.892578125
-77.5400390625
-1501.5712890625
-942.0693359375
-945.4951171875
773.3955078125
3352.697265625
4096.21875
260.4697265625
-3694.2509765625
-1061.0693359375
1545.978515625
550.509765625
1102.4765625
2062.7998046875
-1898.7470703125
-2240.376953125
-13.146484375
-3247.9970703125
-5839.55078125
-2748.384765625
-274.3623046875
1882.517578125
2929.666015625
1538.2548828125
3340.138671875
6921.2783203125
7448.3955078125
4520.7138671875
-1077.416015625
-4996.0693359375
-3266.5751953125
-185.4755859375
-794.18359375
-3342.0390625
-3791.7841796875
-1654.7158203125
1286.3828125
1974.2109375
879.966796875
708.8955078125
1661.8212890625
-578.498046875
-4166.1904296875
-4332.103515625
105.4599609375
3296.9658203125
-258.2080078125
-4181.884765625
-2054.029296875
2504.693359375
3384.48828125
2476.7958984375
1394.8701171875
-1627.9677734375
-4036.619140625
-4496.8955078125
-2994.865234375
-11.59375
-2746.7626953125
-6191.7861328125
-916.5634765625
5512.1103515625
4709.0009765625
-1756.884765625
-5166.3125
-2007.4736328125
1670.005859375
3506.095703125
2165.2763671875
-877.236328125
-2480.859375
-2164.5419921875
1755.8037109375
2521.451171875
-3145.5263671875
-6266.6640625
-5217.125
-3442.732421875
1193.568359375
5161.935546875
6339.251953125
4650.75390625
1659.5771484375
-679.7939453125
-472.4052734375
2504.828125
3527.4794921875
2219.9951171875
215.26953125
-2531.7568359375
-760.291015625
3200.1591796875
1411.1201171875
-2234.2275390625
169.7421875
2940.337890625
-224.69921875
-3607.462890625
-2738.5400390625
-2370.333984375
-626.0068359375
3715.62890625
5472.2783203125
3336.736328125
1665.90625
387.8671875
-118.8759765625
-438.2060546875
-686.091796875
210.3330078125
809.2021484375
-1024.41796875
-2761.4853515625
-1030.3251953125
1786.9736328125
2771.84765625
1291.962890625
299.6171875
2258.8115234375
4669.67578125
3198.2119140625
-1475.712890625
-2640.9453125
1953.3701171875
4605.34375
1682.4091796875
200.619140625
-23.501953125
-520.806640625
2337.9326171875
4347.3935546875
1529.9521484375
-1328.5576171875
-1950.6767578125
-1325.4736328125
-746.0712890625
-2658.0751953125
-2578.8564453125
182.2021484375
-209.7236328125
-1600.0712890625
-463.689453125
3238.826171875
5918.001953125
7376.3759765625
6732.12109375
3755.7265625
2733.0458984375
1687.6044921875
-2627.1982421875
-5273.791015625
-27.728515625
5662.267578125
3119.0341796875
-158.7138671875
126.5869140625
-1892.2275390625
-4223.623046875
-4563.07421875
-4997.89453125
-4154.0419921875
-298.1328125
1414.2734375
-1382.4150390625
-3878.2451171875
-2026.115234375
1238.6884765625
3041.7021484375
1565.9970703125
-747.5673828125
-1382.0107421875
1255.6904296875
3517.1748046875
2665.7705078125
3133.6328125
4431.3125
1459.0556640625
-2090.205078125
-2835.4365234375
-4025.0888671875
-4068.12109375
795.7333984375
5369.193359375
3581.67578125
1213.7880859375
2431.154296875
2245.298828125
340.728515625
453.1845703125
1007.634765625
-297.5947265625
-900.4892578125
1922.72265625
2454.423828125
1792.0439453125
713.84375
-390.05859375
496.66796875
-222.86328125
-2669.7724609375
-3052.3154296875
-2354.62109375
-2008.6328125
-1243.9384765625
564.43359375
82.630859375
-1905.890625
-950.1806640625
1183.369140625
1055.8603515625
3618.4140625
6999.4765625
4720.296875
2685.4150390625
3334.1181640625
2908.2490234375
1423.65625
43.8447265625
1910.4697265625
2939.537109375
390.5419921875
-1335.8828125
-3465.537109375
-4466.6962890625
611.75
3027.759765625
-3389.1650390625
-6671.443359375
-3612.376953125
-1156.5302734375
-639.5126953125
-189.2138671875
186.0595703125
-812.7041015625
-2359.4072265625
-4077.8681640625
-4889.8349609375
-6063.791015625
-5848.857421875
-3901.4228515625
-2382.5966796875
-3085.09765625
-4197.345703125
-6823.1083984375
-9766.150390625
-8511.0419921875
-4334.1201171875
-3138.9560546875
-3893.75390625
-4601.05078125
-4789.798828125
-2780.4765625
-255.78125
209.1767578125
-1266.8212890625
-2833.1064453125
-2801.3974609375
-2751.2900390625
-2453.625
-1205.5361328125
-3595.76953125
-4801.45703125
-3986.1669921875
-3482.4794921875
-2743.2451171875
-1378.8505859375
-55.7216796875
1737.57421875
4957.7021484375
6238.2509765625
1957.2041015625
-1046.294921875
125.9150390625
1130.693359375
304.52734375
2030.57421875
4393.791015625
2853.6982421875
779.4052734375
1462.5107421875
3977.58984375
5347.3251953125
4635.791015625
2357.119140625
201.8037109375
-662.3701171875
367.2177734375
2383.998046875
1667.3779296875
278.58203125
80.2607421875
-1950.462890625
-4218.5732421875
-4644.6611328125
-3106.7255859375
-3814.5498046875
-5004.1904296875
-6667.982421875
-9346.416015625
-9365.2998046875
-3903.4794921875
1879.5224609375
3766.7353515625
4476.173828125
4874.9375
3796.3359375
2864.501953125
2801.0947265625
4569.955078125
6027.947265625
4017.396484375
924.90625
772.1748046875
4592.0888671875
7234.5068359375
8074.951171875
11158.7373046875
4498.373046875
-4972.1875
-8489.3203125
-5579.8974609375
321.6943359375
6204.2724609375
7526.216796875
3986.771484375
85.3505859375
-1929.84375
-3066.1640625
-4547.3369140625
-4273.4873046875
-1312.2421875
2043.0908203125
1621.671875
-1460.154296875
-1477.6318359375
150.2783203125
-532.947265625
-902.7353515625
-550.5419921875
-2412.490234375
-2922.5361328125
-1341.2646484375
-195.4365234375
1075.71484375
4744.267578125
6362.4501953125
792.3046875
-3684.5654296875
-3427.47265625
-1521.263671875
-209.2890625
-1571.4072265625
-1169.830078125
1048.359375
-294.0595703125
-986.328125
217.513671875
-656.77734375
-951.1015625
2154.3486328125
3282.814453125
1663.6875
2470.9150390625
6053.9375
5946.3974609375
3017.7001953125
1592.5205078125
1643.0244140625
4698.6962890625
8107.953125
7346.005859375
5423.185546875
4456.1123046875
3871.5380859375
5005.7451171875
8438.5234375
9820.2431640625
7914.92578125
6336.1767578125
7583.5703125
12558.35546875
15747.26953125
11504.6923828125
7589.8447265625
9339.5322265625
10198.0712890625
8248.7109375
7168.9814453125
7537.2646484375
7003.5146484375
4683.1220703125
1474.6708984375
-558.2646484375
492.55078125
-394.05078125
-4492.201171875
-5990.6015625
-5748.0546875
-6488.65625
-5122.6640625
-877.744140625
2515.01953125
4125.6259765625
3751.4970703125
967.078125
-1716.75390625
-2490.962890625
-1652.7412109375
601.7880859375
1535.986328125
603.4462890625
265.14453125
-138.232421875
-1657.935546875
-2429.0234375
-1751.9794921875
-551.259765625
1225.6943359375
214.892578125
-4660.59765625
-5312.54296875
82.775390625
4337.599609375
2998.71484375
-1397.1025390625
-7484.4453125
-13865.6435546875
-18455.2724609375
-19914.5556640625
-18749.240234375
-17104.638671875
-18095.5556640625
-21308.11328125
-22228.8837890625
-19551.93359375
-19313.0244140625
-23064.6376953125
-22901.708984375
-19757.982421875
-19888.1328125
2153.7431640625
2467.9453125
3115.4228515625
3473.9609375
2690.9189453125
-1023.921875
-562.51171875
9041.4091796875
14011.826171875
8937.1591796875
4596.63671875
2771.255859375
639.40625
-2469.6240234375
-6249.634765625
-8634.0478515625
-9051.591796875
-9175.44921875
-10132.6943359375
-11286.8115234375
-12254.345703125
-12549.6005859375
-12225.0537109375
-12106.994140625
-12325.9169921875
-11335.9931640625
-8816.91015625
-7533.3173828125
-8377.2333984375
-9050.751953125
-9662.5126953125
-10747.50390625
-9795.5576171875
-6621.177734375
-4653.7021484375
-4249.4541015625
-6152.03515625
-11699.0830078125
-15689.861328125
-17382.240234375
-18792.9443359375
-17206.802734375
-14390.767578125
-13509.3662109375
-13038.4013671875
-13044.759765625
-15029.443359375
-17192.3544921875
-17688.654296875
-19235.8212890625
-22042.3505859375
-20541.2802734375
-16481.177734375
-14924.6669921875
-13556.0224609375
-11166.884765625
-11165.087890625
-13017.482421875
-14036.3251953125
-14867.697265625
-15052.0185546875
-14350.490234375
-14242.330078125
-12478.6416015625
-10031.8681640625
-9909.75390625
-11019.41015625
-12243.8134765625
-11796.60546875
-9614.3388671875
-7251.1162109375
-5712.162109375
-5050.2060546875
-6996.0341796875
-9025.3837890625
-8268.53515625
-9252.8759765625
-13270.806640625
-16569.4619140625
-13490.513671875
-5276.80859375
-753.759765625
-126.3818359375
-2736.0830078125
-7993.8037109375
-10810.5009765625
-11008.294921875
-8364.4384765625
-3161.4755859375
-960.11328125
-4196.39453125
-8042.044921875
-6266.984375
-2921.9638671875
-1635.9833984375
-1217.583984375
-1874.01953125
-3433.4345703125
-2260.3759765625
-1458.896484375
-2751.2041015625
-1383.3154296875
-1277.697265625
-3526.7548828125
-3839.3828125
-2296.1689453125
780.6484375
479.8173828125
-2897.0068359375
-1626.5224609375
2152.787109375
1656.2275390625
-1896.748046875
-3996.1328125
-4776.7890625
-8148.38671875
-10750.1142578125
-8745.7646484375
-4314.3681640625
-671.1591796875
-213.0712890625
-3493.7021484375
-4281.6484375
-3637.0830078125
-3620.7490234375
-1376.6845703125
-1289.8046875
-1334.28125
412.1162109375
1165.33984375
2381.0166015625
1604.9296875
204.7578125
853.341796875
1771.05859375
2671.4970703125
3395.923828125
3022.572265625
1677.8603515625
89.93359375
-1881.8388671875
-2797.177734375
-794.7939453125
1687.6279296875
3539.0732421875
2611.130859375
294.583984375
764.6025390625
762.9697265625
1344.255859375
4757.7939453125
4721.79296875
1547.478515625
570.2607421875
3459.115234375
3424.208984375
-515.49609375
-1616.9111328125
848.85546875
2186.5654296875
570.447265625
-304.513671875
-905.787109375
-2075.376953125
-1883.501953125
459.2607421875
4036.43359375
3476.546875
198.80078125
-1177.84765625
-1370.2060546875
-984.947265625
525.0712890625
4407.876953125
7361.72265625
8589.1279296875
7119.541015625
3723.25
2881.9306640625
2271.2109375
830.1923828125
3894.060546875
5978.0205078125
2684.4755859375
2349.43359375
3933.6337890625
2094.61328125
397.173828125
-891.7578125
-1283.6142578125
685.6162109375
1282.876953125
-664.205078125
-1549.8408203125
729.857421875
3041.3408203125
2187.0556640625
-1436.9169921875
-4482.748046875
-1634.2060546875
2579.552734375
2382.4609375
1498.9658203125
1289.9423828125
-356.787109375
-759.982421875
2979.9912109375
5139.720703125
1961.1806640625
-709.9228515625
-1992.3662109375
-3519.5908203125
-1186.4130859375
1456.5009765625
179.396484375
-1242.708984375
-3031.076171875
-4001.84765625
-769.35546875
1777.7177734375
1353.001953125
-609.6123046875
-1174.546875
610.666015625
1274.4287109375
-902.005859375
-1314.748046875
-529.02734375
-366.7880859375
1015.25
2936.484375
4146.05859375
6747.62109375
6378.40625
3213.259765625
1557.140625
-150.24609375
-2040.1044921875
-4908.009765625
-4566.486328125
-794.6015625
388.2060546875
619.88671875
2460.5693359375
2516.3857421875
1922.5439453125
2404.5029296875
2316.95703125
-103.3017578125
-2179.32421875
-1403.171875
1479.1796875
1968.302734375
-690.53125
-320.0615234375
886.6259765625
-1923.18359375
-4555.4755859375
-3870.8125
-1743.1767578125
-464.927734375
-2229.853515625
-3579.3623046875
-2059.9921875
-502.9482421875
1535.833984375
3161.7265625
-760.2333984375
-4231.392578125
-3013.26953125
-3712.1982421875
-7139.283203125
-7356.2119140625
-5840.8564453125
-3262.095703125
1343.7177734375
1026.267578125
-4318.8154296875
-3690.0244140625
226.806640625
1205.7255859375
2507.1845703125
1814.474609375
-2539.2763671875
-2830.2060546875
185.35546875
739.9638671875
1285.880859375
1299.40234375
1013.7783203125
3734.921875
7194.7001953125
7217.943359375
8042.6376953125
7476.283203125
5939.662109375
4167.666015625
-884.0712890625
-3826.224609375
-853.8046875
2085.7607421875
724.986328125
-1680.1796875
-2985.689453125
-2274.2587890625
526.740234375
3112.673828125
3918.568359375
2511.009765625
-1395.83203125
-3339.4404296875
-370.962890625
2728.5634765625
-99.240234375
-2143.1728515625
2869.8125
5070.4833984375
3277.990234375
3883.201171875
3322.7060546875
-83.1337890625
-517.6748046875
3313.294921875
5474.98046875
6577.478515625
7399.048828125
4379.12109375
1622.134765625
1552.544921875
1824.083984375
1002.7744140625
-310.689453125
459.90625
2259.2412109375
1498.73046875
513.9921875
-1544.94921875
-2089.896484375
177.740234375
330.8505859375
-2177.0400390625
-4312.26953125
-2841.1611328125
-333.4658203125
1683.4013671875
1774.6396484375
917.2255859375
1422.634765625
977.978515625
-242.8056640625
1972.51953125
5080.8037109375
5198.7685546875
3191.0927734375
2610.5625
2991.4052734375
2106.8330078125
504.724609375
1717.69921875
5392.1328125
5677.333984375
2963.5283203125
-239.56640625
-3976.60546875
-5436.4140625
-1805.3115234375
2319.6767578125
2821.126953125
1403.654296875
646.1630859375
-790.537109375
-4149.853515625
-5332.9150390625
-1396.728515625
2839.267578125
2031.84375
-1128.4921875
-2609.4599609375
-1551.01171875
-2419.6787109375
-962.8974609375
1405.751953125
286.6767578125
-1687.3125
-1150.927734375
-421.904296875
1644.125
1574.0029296875
-3002.2939453125
-3131.5439453125
731.6611328125
-232.5986328125
-3407.91015625
-3080.6171875
-1386.23828125
411.03125
-1632.93359375
-5981.45703125
-5134.05078125
-836.388671875
521.7939453125
928.939453125
-227.1982421875
-4787.3642578125
-6602.4052734375
-3148.4970703125
-1725.6259765625
-3409.26953125
-5099.4111328125
-5912.5751953125
-5200.0791015625
189.025390625
2957.0830078125
-1378.7578125
-4926.6943359375
-2942.189453125
-3355.41015625
-5176.74609375
-3318.3896484375
-901.47265625
-912.08984375
-1327.83203125
799.3408203125
3747.421875
4634.765625
3307.8408203125
643.0751953125
-55.1953125
-406.46484375
-1615.841796875
-1366.0595703125
795.4697265625
1989.4775390625
-1098.5869140625
-5459.0869140625
-3711.0576171875
1818.029296875
756.798828125
-2230.25390625
-1561.81640625
-612.8427734375
-345.8388671875
-1006.076171875
-1104.1357421875
-1217.361328125
-2996.478515625
-3594.7470703125
-3389.42578125
-2325.0244140625
-1416.9736328125
-3683.65234375
-3310.853515625
289.107421875
780.20703125
1024.208984375
2869.232421875
2944.31640625
-780.05078125
-5297.66796875
-6331.38671875
-3084.1708984375
707.0703125
803.39453125
2618.240234375
5336.3759765625
3272.6982421875
-1465.4072265625
-1957.1953125
577.40625
1098.091796875
1032.2626953125
2687.7109375
2220.0498046875
412.64453125
662.4892578125
578.40234375
1202.736328125
555.6494140625
-999.3134765625
369.1650390625
1235.2685546875
1362.2021484375
2093.4697265625
1635.6630859375
2692.419921875
6007.1552734375
6881.6181640625
2619.884765625
-2204.59375
-2474.71484375
-209.58203125
2963.7822265625
5982.013671875
5760.4443359375
2568.060546875
1433.9384765625
1473.849609375
629.1015625
1006.1376953125
1251.00390625
1028.48046875
2300.1318359375
355.5205078125
-4107.9423828125
-4390.8408203125
-1997.71875
-1608.30078125
-929.064453125
1291.1513671875
1558.0400390625
87.1982421875
420.7578125
1005.505859375
1192.8056640625
2527.080078125
4311.0556640625
3407.8056640625
-1233.2275390625
-5699.5302734375
-8331.1298828125
-7448.09375
-2003.7265625
1398.2646484375
-1396.9736328125
-4209.490234375
-2128.8251953125
1341.59765625
4403.7158203125
4392.8720703125
2405.185546875
-83.890625
-3532.740234375
-4016.07421875
-523.0830078125
1226.6884765625
3032.427734375
5336.345703125
2825.3310546875
-47.9140625
1070.2744140625
653.8994140625
-1941.8759765625
-2545.17578125
-2129.158203125
-2162.1552734375
1114.2138671875
4147.150390625
1748.5888671875
-3301.0947265625
-4500.486328125
-140.3984375
3394.09765625
1784.8271484375
147.5927734375
1615.9775390625
4096.9765625
2566.8349609375
-2235.52734375
-4164.4970703125
-1964.083984375
841.359375
1604.4208984375
1307.58203125
-1193.3115234375
-3739.3466796875
-2047.734375
-815.54296875
-2259.919921875
-3062.94921875
-1115.6337890625
1998.3876953125
3117.5732421875
3039.431640625
2358.2744140625
-75.0146484375
-2148.53125
-1616.0986328125
-1802.69140625
-2721.7724609375
-779.4697265625
-1178.046875
-5404.97265625
-3875.6650390625
-111.654296875
278.10546875
-149.0634765625
587.744140625
1946.0556640625
7.8720703125
-2562.03515625
-1776.2021484375
-378.3427734375
1936.60546875
2793.623046875
54.3486328125
-2283.400390625
-2490.041015625
-1947.9814453125
262.4130859375
1217.7939453125
-76.6748046875
-1854.3115234375
-311.552734375
2071.00390625
2672.93359375
3119.154296875
2818.009765625
-1948.7900390625
-4886.1435546875
-1411.287109375
2055.6005859375
1304.8671875
-39.8720703125
275.0546875
228.9345703125
1532.609375
2626.3017578125
882.427734375
1460.6728515625
4045.119140625
5233.6787109375
6520.560546875
4932.380859375
553.7978515625
-1100.19140625
246.228515625
2679.7900390625
2486.306640625
1194.29296875
3132.8349609375
4162.5283203125
1058.9345703125
-341.4716796875
197.67578125
-2342.1865234375
-3850.5126953125
-381.478515625
4993.298828125
6492.6005859375
2707.9013671875
-1402.33203125
-4079.8671875
-3242.2353515625
1275.060546875
3895.55859375
1920.81640625
-820.599609375
-956.0634765625
-3803.77734375
-8245.7705078125
-6518.23828125
-4981.56640625
-5150.5791015625
-3597.08203125
-1145.271484375
-1617.4287109375
-833.0693359375
1237.640625
2651.82421875
2025.9189453125
265.373046875
481.7734375
990.4423828125
1546.2314453125
3446.3447265625
3271.798828125
3879.9345703125
3658.8974609375
-1151.720703125
-4174.83984375
-5950.8388671875
-5528.8134765625
-3378.478515625
-1402.892578125
-771.4033203125
529.501953125
1730.017578125
839.82421875
-518.18359375
826.720703125
4274.728515625
1524.5537109375
-4050.64453125
-5677.7021484375
-4645.0986328125
-4940.80078125
-5502.44140625
-3619.9443359375
-2630.240234375
-3576.892578125
-1513.6328125
3484.1201171875
5552.3330078125
2412.97265625
-1327.5712890625
-461.171875
671.380859375
-1650.37109375
-3335.3759765625
-1588.8349609375
-878.12890625
-159.9453125
-543.5283203125
-3610.9228515625
-1174.01171875
3167.1494140625
44.265625
-4014.9951171875
-4067.646484375
-1865.7978515625
743.67578125
2175.6728515625
2126.94921875
1612.3037109375
1399.4521484375
482.69921875
-1703.4140625
-1841.0712890625
380.11328125
141.978515625
-1642.474609375
-2002.7568359375
-1427.80078125
-828.484375
-721.2548828125
1460.13671875
3797.515625
2471.439453125
-601.38671875
-2812.6728515625
-2732.1611328125
-2844.154296875
-1421.5625
1891.326171875
3695.501953125
4829.9560546875
5437.56640625
3937.134765625
3395.7890625
2099.994140625
-1395.4072265625
-937.970703125
2867.107421875
3487.4365234375
1355.205078125
-1254.5244140625
-3525.603515625
-3048.015625
-3127.7236328125
-4729.025390625
-2630.73046875
446.1123046875
1131.888671875
580.1748046875
-1186.744140625
-2633.1103515625
-3386.8857421875
-4522.4658203125
-3189.2236328125
1127.076171875
2617.146484375
2415.2861328125
4347.9921875
3457.5927734375
-2020.419921875
-4885.8291015625
-1443.5341796875
-112.49609375
-1724.4443359375
1254.1181640625
3189.22265625
1893.0654296875
1259.8125
658.4091796875
-78.0693359375
857.087890625
2694.0439453125
2252.4716796875
2165.208984375
3275.1279296875
2786.4921875
705.462890625
-2142.2666015625
-2484.8134765625
-1685.4677734375
106.185546875
2838.8837890625
1988.3056640625
669.3671875
2660.1181640625
2101.4921875
-179.978515625
213.328125
188.7236328125
-1232.82421875
-3328.373046875
-5277.8681640625
-4704.970703125
-2260.646484375
-310.919921875
214.1767578125
1690.400390625
4490.1435546875
4500.0537109375
2336.701171875
774.21875
646.150390625
85.9423828125
-1310.0703125
-1661.71484375
-1579.7568359375
-937.8515625
-1009.919921875
-1006.9091796875
413.42578125
3594.8330078125
6454.4677734375
6813.41015625
4331.52734375
1055.517578125
797.740234375
570.404296875
-321.517578125
1276.84765625
3090.05859375
3372.8271484375
1825.705078125
171.0869140625
-1754.8154296875
-2105.939453125
578.8515625
2058.6318359375
1931.3955078125
1805.6220703125
1222.0498046875
1312.8447265625
-1781.3828125
-2584.6376953125
1672.1904296875
3387.865234375
-149.5908203125
-1534.58984375
1531.966796875
3647.98046875
1352.3818359375
-2369.1455078125
-2057.4072265625
-101.67578125
-1504.580078125
-1553.59375
1297.41796875
-741.8544921875
-3018.0439453125
1047.6025390625
2129.3740234375
-1169.9228515625
281.083984375
4222.9375
3357.39453125
1262.5126953125
695.564453125
1534.98828125
-627.826171875
-3589.333984375
-3456.693359375
63.169921875
1234.7666015625
-1173.4609375
-1215.498046875
3505.6650390625
8964.1865234375
9653.3388671875
6126.78125
4679.5390625
4140.400390625
3153.4150390625
2316.2236328125
1017.61328125
1479.224609375
4547.22265625
6238.8935546875
4480.0283203125
1063.080078125
-1658.1943359375
-3223.529296875
-4205.060546875
-4103.1630859375
-2788.9912109375
-870.853515625
2010.2548828125
3747.2412109375
1317.9990234375
-2708.822265625
-4013.91796875
-1635.3876953125
550.1259765625
-1822.8701171875
-2972.7548828125
396.669921875
1040.6728515625
57.8115234375
403.751953125
-1204.0966796875
-3301.599609375
-3816.640625
-3631.9443359375
-2149.3544921875
2210.66796875
5589.791015625
4713.0771484375
3783.72265625
3315.330078125
2066.6552734375
1510.23046875
663.703125
1416.8837890625
2157.935546875
2112.294921875
3962.65625
2668.6572265625
-1017.095703125
-724.302734375
-484.3203125
-3818.6015625
-4597.3837890625
-2719.3115234375
-2259.9990234375
-871.7216796875
975.8330078125
2638.3212890625
3866.3203125
2290.681640625
406.126953125
-1156.4267578125
-2018.173828125
1275.83984375
3325.552734375
179.583984375
-3258.755859375
-4882.6181640625
-3524.4013671875
-752.8212890625
-1587.41015625
-1565.30078125
1792.1865234375
3768.0673828125
2292.0986328125
-551.365234375
-2408.19921875
-3387.1279296875
-3325.107421875
-413.7158203125
1773.8017578125
916.326171875
583.501953125
-554.9443359375
-3214.7275390625
-5088.1689453125
-3550.1845703125
-1887.583984375
-681.2685546875
-948.2568359375
-2642.572265625
-3400.109375
-3789.443359375
-3765.0478515625
-736.4794921875
2912.8564453125
2858.345703125
-269.12109375
-1417.681640625
1766.4892578125
2733.666015625
245.9404296875
-2250.509765625
-1901.6142578125
697.318359375
318.669921875
-3256.833984375
-7834.939453125
-7090.287109375
-2902.8544921875
-4593.2626953125
-6972.9326171875
-5361.587890625
-5270.427734375
-4417.46484375
-520.095703125
1498.3798828125
2338.150390625
1964.701171875
-1872.45703125
-2710.4990234375
610.966796875
1095.7431640625
-1836.046875
-3444.1787109375
-989.88671875
-1406.68359375
-3273.2548828125
-1891.9599609375
-548.8798828125
-1450.919921875
522.6376953125
2359.1904296875
1418.34765625
1015.4521484375
2833.2490234375
2456.365234375
-26.431640625
-459.1279296875
736.111328125
660.2138671875
-783.005859375
-1024.6640625
1208.005859375
4578.6884765625
6927.8271484375
6837.400390625
5456.0576171875
5129.1767578125
5063.1611328125
2198.2568359375
247.9111328125
1883.470703125
4497.6611328125
# row = 7
-1177.9716796875
-985.556640625
-1010.1279296875
-622.23828125
-2215.8544921875
-4429.9873046875
-3652.771484375
-3220.919921875
-4787.6328125
-3753.763671875
-191.1875
2656.59765625
3600.6240234375
1465.234375
-716.7021484375
1030.4072265625
2744.3828125
-431.658203125
-2359.87109375
-2165.1005859375
-3015.2060546875
-3389.001953125
-4004.607421875
-4859.765625
578.57421875
5860.7890625
4616.67578125
2569.2958984375
948.3818359375
-1018.4619140625
1074.962890625
4032.2412109375
3229.0595703125
-797.2060546875
-3482.9384765625
-3866.705078125
-2358.0302734375
-2710.6435546875
-4558.4306640625
-4806.96875
-5177.1884765625
-5005.6943359375
-3215.6826171875
-766.7099609375
768.8818359375
1255.775390625
3074.7744140625
4811.6591796875
2366.7421875
-590.783203125
753.1689453125
1673.337890625
-684.6025390625
-528.978515625
2289.7568359375
2664.875
3605.2998046875
4988.0791015625
591.1962890625
-2573.08203125
1327.8583984375
2956.078125
1930.353515625
5422.025390625
8403.4560546875
6174.322265625
3854.9287109375
4503.92578125
3458.1279296875
-1769.19921875
-3735.2998046875
-1146.41015625
-6.1015625
-2320.404296875
-3484.23046875
-1249.0283203125
946.13671875
3578.294921875
4844.578125
4117.28125
2083.28125
1552.6787109375
3743.9755859375
5953.71875
5254.7734375
1527.162109375
-3989.7890625
-6097.537109375
-2674.072265625
1790.3486328125
4957.1953125
3265.0966796875
-34.263671875
-77.533203125
-1596.37109375
-1547.533203125
1211.373046875
1816.0107421875
-520.4443359375
335.283203125
5095.970703125
5204.9482421875
-1233.119140625
-1825.205078125
5026.412109375
7457.1640625
3653.208984375
-68.3173828125
-748.7470703125
630.8955078125
-22.1162109375
-674.267578125
1925.419921875
3758.8857421875
2837.1103515625
2413.4697265625
2534.6044921875
77.669921875
-2082.7939453125
966.3876953125
4676.716796875
1933.869140625
-1780.9072265625
-898.7646484375
-2302.873046875
-4372.7197265625
-2858.6572265625
-420.68359375
-472.005859375
-1799.48828125
-2379.5771484375
-2197.5546875
-3457.5986328125
-4201.0810546875
-3060.2373046875
-3386.244140625
-5682.6640625
-3635.396484375
1635.744140625
2803.064453125
2047.3759765625
3320.4228515625
3757.2890625
1981.9423828125
1824.07421875
2993.6494140625
364.966796875
-1539.2744140625
-12.0966796875
591.0263671875
1944.7353515625
4481.283203125
5371.3798828125
4707.7939453125
1045.83203125
-1389.439453125
-226.46875
-1726.6650390625
-3044.7724609375
-928.501953125
69.388671875
-2296.6572265625
-2311.65234375
1011.3642578125
2797.259765625
3694.2841796875
1912.291015625
-3199.3974609375
-5606.52734375
-5735.701171875
-6198.7353515625
-4040.9736328125
-667.2080078125
-713.77734375
-1790.97265625
31.533203125
321.48828125
-1371.1484375
-3342.3095703125
-3899.71875
-2799.1904296875
-2479.376953125
-3977.515625
-2633.3486328125
-286.7763671875
-1231.5517578125
-2853.86328125
-4833.8486328125
-2829.6025390625
1768.9736328125
220.87890625
-3947.9560546875
-4532.3212890625
-1824.6083984375
-327.64453125
-1597.720703125
-180.1318359375
57.3583984375
-2538.7861328125
-1709.833984375
1142.318359375
2866.06640625
3617.9912109375
3270.5810546875
2096.1552734375
293.2353515625
-1324.548828125
-1419.0009765625
-2351.9130859375
-1742.7890625
-601.2578125
-2670.5361328125
-6088.984375
-4642.943359375
-40.9013671875
1514.888671875
2043.484375
1503.9248046875
538.0908203125
999.31640625
2296.00390625
2501.89453125
1226.560546875
-1240.0087890625
-1299.9091796875
3093.89453125
7805.439453125
5483.021484375
-956.9287109375
-5094.72265625
-5769.2724609375
-3676.3369140625
-1511.3291015625
-437.3720703125
1846.08203125
5997.02734375
7694.0517578125
2408.3876953125
-5160.607421875
-5806.0205078125
-923.77734375
1223.9443359375
1963.5390625
1549.076171875
-648.306640625
55.564453125
3717.994140625
4886.8515625
3021.734375
25.083984375
123.47265625
3412.5087890625
3602.9443359375
3191.0703125
4957.73046875
4845.8681640625
3046.017578125
3429.5048828125
5028.859375
3819.4873046875
1106.4248046875
2019.685546875
2673.65625
-1765.8515625
-5818.140625
-4929.9599609375
-3139.0986328125
-1537.88671875
2241.2001953125
6388.5244140625
6778.7724609375
5996.724609375
3343.9658203125
563.9697265625
2325.9892578125
4099.2890625
4001.458984375
6325.517578125
8819.2763671875
5789.2109375
1427.2666015625
1245.2177734375
2828.681640625
3437.1328125
1950.427734375
-1746.69140625
-3525.3583984375
-2695.587890625
-1185.04296875
-1090.6435546875
167.6171875
1374.21484375
-1131.67578125
-5426.015625
-6527.2412109375
-6320.701171875
-5829.447265625
-1420.3349609375
2953.4580078125
3627.2314453125
1652.466796875
-151.154296875
-2838.990234375
-6836.9189453125
-6176.419921875
-1756.2509765625
-1605.6259765625
-3199.1123046875
-1656.974609375
851.447265625
2516.4638671875
1907.12109375
306.755859375
-144.2275390625
-484.7880859375
-530.4384765625
-106.4404296875
-988.755859375
-2756.1572265625
-5712.2197265625
-6636.318359375
-4801.466796875
-3591.5927734375
-2826.3154296875
-2708.7880859375
-2709.3388671875
-1540.6806640625
153.0576171875
353.765625
746.6572265625
533.150390625
-2493.8671875
-2414.576171875
642.5830078125
1752.2041015625
1286.8583984375
681.931640625
-575.166015625
-1228.5537109375
230.6142578125
1496.650390625
1306.9453125
338.8427734375
-1219.81640625
-2408.1708984375
-1800.1103515625
1719.3349609375
5897.0517578125
7150.4599609375
5001.0205078125
993.572265625
779.6259765625
1758.93359375
-3039.71484375
-4813.4990234375
-2218.34765625
-3266.9921875
-8226.9697265625
-6413.458984375
-4152.828125
-6141.92578125
-4305.0908203125
-570.931640625
2274.7646484375
4615.3642578125
5981.6923828125
6150.146484375
4171.6962890625
1171.6982421875
-1539.1689453125
-4559.06640625
-4099.83203125
-3301.64453125
-5426.6953125
-5006.8828125
847.7119140625
4817.0810546875
5839.3935546875
4585.22265625
587.734375
-2538.5615234375
-2233.078125
-2285.2431640625
-3489.2041015625
-1590.373046875
1151.31640625
-6.86328125
-3341.234375
-3266.6630859375
-1022.16796875
134.4384765625
955.33203125
2308.8076171875
392.3359375
-2286.9951171875
-4174.615234375
-1374.8212890625
4063.880859375
3996.76171875
-1091.169921875
-4381.720703125
-2353.005859375
2250.4287109375
4776.5615234375
3276.087890625
-953.34765625
-2332.5947265625
-1390.6904296875
558.6162109375
1566.2724609375
598.330078125
-26.724609375
-753.134765625
-2223.505859375
-851.9453125
3315.291015625
5676.177734375
6309.017578125
7277.73828125
5422.8173828125
1622.0810546875
1721.525390625
2738.7294921875
-695.3486328125
-3171.9775390625
-975.1162109375
1423.1865234375
3002.720703125
3639.5849609375
2165.38671875
2038.6455078125
2905.18359375
-401.7431640625
-5629.55078125
-5795.5908203125
-99.3056640625
4432.09375
4216.630859375
3155.2041015625
1568.076171875
-2162.2861328125
-5124.0361328125
-5018.9306640625
-3090.83984375
-1397.5107421875
-2574.8671875
-3432.130859375
-1434.9931640625
1431.0712890625
2217.24609375
2646.498046875
3826.7294921875
3966.412109375
2010.5107421875
2880.6806640625
4442.7373046875
4597.29296875
2415.37109375
906.9453125
1378.3583984375
2782.20703125
2620.2724609375
392.6142578125
-2043.408203125
-2038.865234375
-457.12109375
-1030.16015625
428.64453125
3609.787109375
1788.96875
352.4423828125
2579.0498046875
5515.1025390625
5018.8662109375
1265.1552734375
-355.3623046875
1393.08984375
2314.14453125
-35.6533203125
-2342.3466796875
972.2841796875
4381.3427734375
1503.0380859375
-3816.5498046875
-7277.1533203125
-6947.9052734375
-5737.1240234375
-1630.0703125
4833.2724609375
6609.240234375
3461.2939453125
-887.5869140625
-3595.5126953125
-2032.6298828125
-755.1708984375
-1646.4833984375
-2434.474609375
-1499.7548828125
246.1953125
-1425.779296875
-4228.146484375
-6180.951171875
-6316.564453125
-4592.7431640625
-4290.9501953125
-4568.3388671875
-3207.4384765625
-4025.52734375
-5289.203125
-3117.6669921875
1720.533203125
3083.7822265625
-3634.443359375
-9082.7919921875
-4983.8466796875
1546.9580078125
5202.76171875
4483.6005859375
-882.3017578125
-3779.1259765625
-3874.4296875
-4160.9052734375
-4948.4609375
-4780.2421875
-1563.0048828125
1042.4462890625
-1794.5263671875
-4999.7578125
-2098.056640625
-402.5849609375
-1123.4443359375
953.41015625
3666.5302734375
4634.349609375
4367.212890625
2738.8671875
354.873046875
-130.1953125
1999.78125
4947.2802734375
4097.26171875
1058.6962890625
-610.15625
-3379.736328125
-5009.0361328125
-2283.9296875
228.5166015625
-861.458984375
-1623.9423828125
-283.958984375
-731.6904296875
-42.2392578125
1912.78125
2453.4326171875
2317.013671875
2638.80078125
-89.193359375
-4978.3544921875
-6841.97265625
-4937.115234375
-4410.947265625
-3436.1962890625
26.181640625
1250.6396484375
-129.2421875
-375.927734375
-702.162109375
1160.3525390625
3111.4443359375
5005.7265625
4612.494140625
1173.841796875
-390.0322265625
2727.8544921875
3941.2470703125
1929.091796875
-376.005859375
-3495.9091796875
-2402.7880859375
1989.8310546875
3109.3994140625
2324.326171875
-942.908203125
-2606.2060546875
-1788.158203125
-1141.537109375
726.3837890625
2740.2802734375
2626.7138671875
-1615.0029296875
-4828.7880859375
-983.8505859375
3161.8203125
2399.6875
2501.96484375
3037.373046875
-1011.1552734375
-1912.63671875
-1111.3212890625
-5022.18359375
-6067.5498046875
-2113.94140625
395.6806640625
2875.5263671875
3659.4638671875
1841.3193359375
3660.6796875
6850.8671875
6849.765625
3272.50390625
-2426.7548828125
-5447.3486328125
-3166.572265625
168.2197265625
213.87890625
-1797.6689453125
-2956.83203125
-1733.203125
1704.4541015625
2475.53125
78.6943359375
-777.296875
1038.2802734375
62.384765625
-3161.462890625
-3434.5947265625
39.72265625
2238.33984375
-1008.5283203125
-4435.158203125
-2838.1357421875
1593.353515625
3104.9951171875
2406.2021484375
1405.16015625
-1313.962890625
-3243.158203125
-3930.9833984375
-3530.7021484375
-1512.3740234375
-3918.5615234375
-6549.1259765625
43.9658203125
6945.103515625
5662.0078125
-1461.18359375
-4937.6435546875
-2067.3876953125
1027.6083984375
2523.0615234375
1249.4208984375
-1406.005859375
-2574.0849609375
-2800.6728515625
594.443359375
1095.55859375
-4777.9140625
-7529.0185546875
-5246.3154296875
-2462.1201171875
1262.0859375
4148.63671875
5611.404296875
3751.7177734375
373.3828125
-550.97265625
783.3330078125
3529.8583984375
4185.3203125
3183.3427734375
1218.2919921875
-1449.7568359375
-11.728515625
2962.7626953125
1248.8115234375
-1497.7392578125
935.4052734375
3929.8564453125
808.19921875
-3407.8564453125
-3395.876953125
-2335.4638671875
-299.5009765625
3396.9404296875
5464.599609375
3886.8349609375
1895.5615234375
1121.703125
1712.1455078125
1830.6611328125
833.7294921875
345.640625
574.4619140625
-1692.6962890625
-4293.9990234375
-1227.3037109375
2810.52734375
2684.1669921875
775.4619140625
1119.09765625
3298.2744140625
4955.4638671875
3088.6220703125
-1682.6455078125
-2491.5576171875
2572.001953125
5019.970703125
1934.328125
890.9033203125
1396.134765625
1001.3798828125
3146.859375
3918.2138671875
1414.3115234375
-198.087890625
-536.3740234375
-521.15234375
-822.3046875
-2568.6845703125
-1485.453125
1273.814453125
13.3896484375
-1646.8359375
-247.4365234375
2806.232421875
4205.01171875
4412.7451171875
5129.4658203125
4020.8681640625
3368.8916015625
2202.4716796875
-1723.7548828125
-4180.1494140625
766.8720703125
6355.7294921875
4024.62890625
581.9677734375
638.048828125
-1339.919921875
-4114.1279296875
-4403.095703125
-5198.0205078125
-4225.2880859375
240.8740234375
1988.23828125
-1058.31640625
-2991.8408203125
-753.0732421875
1745.6015625
2208.2080078125
1021.0693359375
-808.7822265625
-1951.5634765625
625.1787109375
3664.0517578125
3634.5498046875
4152.525390625
5410.5107421875
2299.4853515625
-1952.6640625
-3259.3017578125
-4317.0703125
-3804.3369140625
1861.2001953125
6157.3369140625
3278.169921875
289.0771484375
1201.3828125
1205.7431640625
-622.5439453125
-1239.609375
-487.2666015625
-535.40625
-477.2705078125
2504.1162109375
3579.3681640625
2521.076171875
360.1142578125
-980.8623046875
358.513671875
375.7451171875
-1250.3486328125
-778.314453125
88.421875
587.1630859375
1154.4248046875
1865.5517578125
814.4140625
-900.609375
555.86328125
2685.2041015625
1837.005859375
2756.2099609375
5878.7841796875
5161.8427734375
3727.1318359375
3274.087890625
2100.908203125
1297.267578125
856.5244140625
1656.5341796875
2031.3115234375
337.9765625
-2032.93359375
-4560.494140625
-4888.93359375
1315.275390625
4212.244140625
-1875.6181640625
-5110.7353515625
-2842.2431640625
-1366.3115234375
-1658.802734375
-1493.61328125
-187.3671875
-677.07421875
-2084.5322265625
-3768.513671875
-5106.7646484375
-6736.212890625
-5130.560546875
-3050.7431640625
-2803.03125
-3853.984375
-4431.4619140625
-6091.48046875
-8760.62109375
-8522.8447265625
-4322.076171875
-2157.0615234375
-2574.9970703125
-3856.5439453125
-5141.3359375
-3879.33984375
-1047.490234375
-569.83203125
-2437.9931640625
-2536.00390625
-1367.0478515625
-1295.3056640625
-1558.0517578125
-1541.861328125
-4105.0244140625
-4658.2509765625
-3324.6455078125
-2686.6953125
-1959.580078125
-711.767578125
-160.5517578125
533.6513671875
4223.1572265625
6680.4658203125
3107.6787109375
-295.8984375
597.3310546875
1323.5751953125
-293.728515625
678.5400390625
3155.3984375
2455.689453125
1348.625
2820.36328125
5048.4150390625
5465.41015625
4162.4228515625
1797.4443359375
-294.076171875
-1322.4052734375
-686.3681640625
2276.833984375
2781.662109375
1315.908203125
-87.3515625
-1198.8681640625
-2597.8671875
-4444.8359375
-4997.2509765625
-4748.1220703125
-4190.3173828125
-5856.064453125
-8842.5947265625
-8125.2099609375
-2914.9267578125
1836.548828125
2789.908203125
3097.2587890625
4078.6259765625
3714.2666015625
2469.28125
2075.21484375
3681.673828125
4707.8955078125
2978.6171875
238.3623046875
-952.18359375
1596.17578125
4520.4296875
4646.7275390625
4643.04296875
60.9912109375
-5527.5205078125
-7686.9296875
-4953.181640625
-990.0107421875
3368.8984375
4564.439453125
521.0595703125
-1855.71484375
-2088.0810546875
-3270.3427734375
-4116.7001953125
-3547.453125
-1847.068359375
609.115234375
260.529296875
-2593.9580078125
-2156.2275390625
-745.4404296875
-2785.400390625
-3592.2900390625
-2459.802734375
-3109.3271484375
-3257.365234375
-2224.3740234375
-2408.994140625
-1880.1728515625
1211.216796875
2584.412109375
-2194.654296875
-4741.349609375
-3960.1162109375
-2593.8857421875
-2095.6953125
-3569.587890625
-2547.46484375
-40.2724609375
-1851.7568359375
-3622.7431640625
-4333.0068359375
-5645.4677734375
-5267.529296875
-1711.08203125
-253.865234375
-1379.634765625
-725.9033203125
2506.72265625
2527.654296875
-228.548828125
-1385.5400390625
-827.6787109375
1770.138671875
4243.466796875
3297.07421875
1521.3720703125
290.1181640625
-82.7373046875
1371.9599609375
4782.216796875
6827.1455078125
5489.546875
3267.857421875
2967.7333984375
5890.486328125
8080.9052734375
5150.390625
3300.3408203125
5735.1181640625
6322.7783203125
4765.5576171875
3838.6240234375
3093.99609375
1851.259765625
227.625
-1524.021484375
-2208.359375
-1450.1845703125
-2345.4697265625
-4851.7216796875
-5706.4384765625
-5538.20703125
-5892.75390625
-4272.09765625
-341.16796875
2443.0361328125
3211.25390625
2756.845703125
923.20703125
-566.970703125
-363.337890625
453.1572265625
1803.1435546875
2903.05078125
2919.736328125
1995.5234375
290.6572265625
-1185.74609375
-692.3857421875
1236.4775390625
2718.0546875
4195.2568359375
2937.3115234375
-2259.4970703125
-3985.74609375
-118.67578125
4318.7529296875
4478.8935546875
958.6494140625
-4848.603515625
-10730.3447265625
-14364.1044921875
-15024.2392578125
-13454.8564453125
-11435.6083984375
-11988.2958984375
-15159.244140625
-16479.451171875
-14429.1845703125
-14396.458984375
-17165.650390625
-16301.72265625
-13990.1904296875
-15033.6513671875
13199.2841796875
13344.8662109375
13702.173828125
13899.3427734375
13234.822265625
9980.998046875
11549.1005859375
21313.6904296875
24167.9814453125
18221.068359375
15123.6318359375
15094.55078125
14149.6767578125
11217.9794921875
7023.1953125
4466.416015625
4125.9052734375
3847.33203125
2711.9111328125
1413.1416015625
226.814453125
-192.62109375
52.5322265625
-71.1982421875
-280.6923828125
880.0517578125
3083.4609375
4032.9755859375
3561.7880859375
3642.599609375
3272.8291015625
1461.3173828125
1123.9599609375
2991.3115234375
4184.8662109375
4377.669921875
2711.580078125
-1411.4091796875
-3744.060546875
-5035.591796875
-6410.533203125
-5146.3681640625
-3523.310546875
-3538.17578125
-3203.4599609375
-3261.6171875
-5282.1962890625
-7047.8544921875
-7106.3232421875
-8615.1357421875
-10679.4375
-8368.912109375
-4953.6494140625
-4472.818359375
-4034.51171875
-2536.048828125
-3409.708984375
-5538.533203125
-6339.8544921875
-7154.4384765625
-6994.685546875
-5040.4130859375
-4900.4990234375
-5007.3876953125
-3558.359375
-2985.2939453125
-4203.623046875
-5477.4873046875
-4667.783203125
-2322.552734375
-842.126953125
7.0244140625
1416.5615234375
225.685546875
-2824.8271484375
-2571.0498046875
-3095.9306640625
-7035.16015625
-11550.419921875
-9233.26953125
-1061.04296875
3386.470703125
3398.2333984375
700.4833984375
-4333.361328125
-6943.6630859375
-6819.2822265625
-4441.43359375
-129.9072265625
936.646484375
-2071.0654296875
-3911.1708984375
-1416.853515625
1462.3896484375
3297.75
3581.193359375
1671.2099609375
-679.5107421875
-825.322265625
-465.4892578125
-542.7734375
1657.12890625
1428.166015625
-722.123046875
-1210.2294921875
-56.5751953125
3692.7734375
4086.060546875
1160.056640625
2273.4267578125
4455.3603515625
3028.2939453125
-761.1103515625
-2784.9794921875
-2800.26953125
-5110.150390625
-7377.3916015625
-6719.248046875
-3867.6845703125
-709.7294921875
291.513671875
-2486.14453125
-1933.7568359375
540.9873046875
1097.6396484375
1458.8017578125
-941.25390625
-2704.73046875
-1388.8095703125
996.0537109375
3535.1884765625
2825.28515625
1304.32421875
2418.25
3513.8583984375
4841.8916015625
6145.625
5232.9150390625
2138.62109375
-291.1181640625
-2326.2109375
-2876.40234375
287.048828125
2728.583984375
3694.771484375
3199.1650390625
1789.525390625
2162.66796875
1594.513671875
1165.3759765625
3878.6015625
4540.9716796875
2403.869140625
1444.0966796875
4262.6064453125
4411.16015625
531.0087890625
-845.720703125
1126.8408203125
2022.56640625
2.76171875
-903.38671875
-1235.98046875
-2607.146484375
-2281.1435546875
435.787109375
3663.8857421875
3734.794921875
1857.693359375
752.177734375
148.9921875
-70.58203125
417.5849609375
3830.4990234375
7229.0087890625
9190.509765625
8321.1376953125
4714.32421875
3028.83203125
1969.3544921875
253.576171875
2513.9072265625
4360.8076171875
2415.1376953125
3019.3271484375
3489.6328125
526.076171875
-473.04296875
-500.3642578125
-858.1962890625
676.5654296875
1577.234375
-554.873046875
-2453.0068359375
-400.40234375
2335.7734375
1723.77734375
-1733.2431640625
-4391.642578125
-1778.9775390625
2102.5947265625
2466.7529296875
2195.3837890625
1674.017578125
-622.51953125
-1057.7900390625
3283.9150390625
6041.486328125
2129.181640625
-1891.84765625
-3495.7568359375
-4054.0185546875
-1056.7333984375
1397.73828125
228.962890625
-945.6201171875
-2557.0107421875
-3891.451171875
-1234.6708984375
1734.197265625
1560.4794921875
-1398.298828125
-2953.05078125
-851.3544921875
-53.9765625
-2577.4990234375
-2303.4775390625
-248.3125
313.3359375
1084.771484375
1895.3681640625
2647.994140625
5778.8408203125
6316.962890625
3172.478515625
319.92578125
-2687.123046875
-4633.0224609375
-6850.5595703125
-6158.291015625
-1712.8623046875
-50.46484375
171.9501953125
1762.490234375
1560.54296875
665.6767578125
1363.609375
2017.8955078125
121.45703125
-2210.701171875
-2110.0908203125
-6.412109375
299.1884765625
-1498.8701171875
-262.13671875
1869.6904296875
-257.166015625
-3453.7236328125
-4062.923828125
-2742.27734375
-1660.6806640625
-3030.201171875
-3627.541015625
-1919.130859375
-606.5234375
1102.8544921875
2118.9189453125
-1933.8779296875
-4322.5087890625
-2494.78125
-3390.2509765625
-7005.1455078125
-6914.529296875
-4713.9453125
-2285.669921875
631.455078125
-656.107421875
-5194.9140625
-4185.849609375
-418.7783203125
528.8740234375
1468.357421875
752.2138671875
-3166.5869140625
-3991.44921875
-1542.833984375
32.431640625
1380.990234375
645.005859375
328.3408203125
3364.791015625
6498.2041015625
5748.5224609375
6199.0087890625
6051.513671875
4463.9970703125
2806.7626953125
-1249.65234375
-3778.966796875
-936.3388671875
1215.7333984375
-990.3603515625
-2940.67578125
-3551.4970703125
-1923.1884765625
1280.4482421875
2507.439453125
2649.99609375
1800.248046875
-2036.48046875
-4250.173828125
-645.326171875
2970.2802734375
-175.08203125
-2919.0712890625
1416.7197265625
3749.716796875
2349.568359375
2956.8251953125
2252.607421875
-1124.2265625
-1930.0078125
2160.3154296875
4950.802734375
5368.2958984375
5637.025390625
3016.28125
-62.857421875
-144.767578125
846.919921875
-18.2373046875
-1074.22265625
417.017578125
2835.880859375
3053.5185546875
1927.2744140625
-1271.439453125
-2912.27734375
-932.9462890625
-27.015625
-1362.5166015625
-3058.767578125
-2482.736328125
-323.0830078125
1868.0224609375
2218.8056640625
1019.3994140625
912.705078125
1025.2880859375
263.0107421875
2369.2626953125
5422.7744140625
5363.375
2460.33203125
1238.619140625
1879.5908203125
1104.265625
-732.498046875
988.3974609375
5259.2880859375
5544.2626953125
2040.6455078125
-1379.5419921875
-4695.7998046875
-5622.044921875
-1710.9580078125
2478.783203125
2427.7197265625
467.509765625
-604.833984375
-1615.9228515625
-4089.8232421875
-4507.4990234375
-560.87890625
3359.0302734375
2495.08984375
-655.0146484375
-1805.46875
-1369.3779296875
-2909.5478515625
-2037.6005859375
-111.107421875
-992.4033203125
-1783.146484375
18.6494140625
1193.3115234375
2441.8544921875
1209.2958984375
-3377.068359375
-3043.4296875
982.2724609375
-66.3603515625
-3752.41796875
-3381.0390625
-1219.11328125
211.00390625
-2374.7890625
-6949.2880859375
-5478.2744140625
-482.349609375
409.7724609375
141.23046875
-502.71484375
-4687.125
-6828.92578125
-3398.2470703125
-1531.580078125
-4174.4453125
-5997.94140625
-5755.978515625
-4698.732421875
413.6826171875
3387.7041015625
-858.091796875
-4654.955078125
-3124.0234375
-3112.9033203125
-4419.0634765625
-3458.232421875
-2229.8486328125
-1298.37890625
-522.71875
1370.556640625
3758.3359375
4859.419921875
4046.923828125
1121.560546875
-438.3984375
-1224.986328125
-1929.587890625
-1357.06640625
337.8828125
1750.69921875
-375.4931640625
-4305.48046875
-3392.4189453125
1194.7763671875
121.8427734375
-2670.1943359375
-1314.171875
290.263671875
92.2412109375
-1075.8203125
-2265.8759765625
-2719.328125
-3976.1357421875
-3998.1650390625
-3456.228515625
-2438.4814453125
-2021.3974609375
-4510.404296875
-3803.486328125
575.0791015625
455.162109375
-628.134765625
287.626953125
628.0087890625
-1365.716796875
-5122.0849609375
-6303.775390625
-2567.01953125
1671.8203125
2245.111328125
3491.0703125
4736.494140625
2355.7197265625
-1347.595703125
-1820.609375
-90.7958984375
185.3369140625
696.3349609375
2467.4521484375
1362.8876953125
-305.72265625
407.8935546875
75.82421875
792.923828125
1263.72265625
-247.251953125
375.9814453125
610.73046875
755.01171875
2626.365234375
2885.2421875
3236.0771484375
5740.783203125
7347.6513671875
4469.8173828125
-1059.8896484375
-3010.498046875
-887.0771484375
3149.48828125
6707.8720703125
6487.552734375
3456.8837890625
2537.5478515625
2488.7353515625
917.5341796875
-24.5615234375
63.0009765625
622.0361328125
2795.099609375
896.822265625
-4666.7451171875
-5490.048828125
-2681.904296875
-1629.6796875
-564.0107421875
1657.2880859375
1851.783203125
248.8857421875
1133.3154296875
1524.5830078125
392.28125
1594.0234375
4460.4921875
3889.9736328125
-1228.439453125
-5995.58984375
-8433.79296875
-6645.8486328125
-1112.712890625
1950.6728515625
-979.3359375
-3731.7451171875
-1176.6689453125
2387.0029296875
5335.06640625
4817.68359375
2478.396484375
822.4326171875
-1119.2939453125
-2093.3564453125
-525.4375
-99.0908203125
1495.787109375
4130.5380859375
2446.0537109375
409.625
2094.166015625
1575.62109375
-1428.3818359375
-2512.044921875
-3012.6806640625
-2445.8681640625
1818.890625
4745.3994140625
2312.064453125
-2461.6611328125
-3893.46484375
-512.6376953125
3467.0693359375
2694.5400390625
1214.8310546875
2736.5595703125
4522.32421875
2691.505859375
-1735.2861328125
-4498.9501953125
-2200.17578125
1619.5810546875
2929.0927734375
2340.4912109375
-75.57421875
-3208.08984375
-2668.033203125
-1032.3134765625
-1609.1953125
-1834.7021484375
522.5537109375
3201.62890625
4189.21484375
4914.669921875
4384.181640625
1474.29296875
-1633.021484375
-2431.693359375
-2389.30078125
-2174.5986328125
561.13671875
114.353515625
-4639.734375
-3215.1435546875
525.78125
499.9228515625
-64.6513671875
1157.8935546875
2056.048828125
-975.43359375
-3832.4638671875
-1917.8203125
839.3330078125
3916.244140625
3737.7646484375
-129.2900390625
-2284.0068359375
-1844.64453125
-1387.0068359375
202.4443359375
1178.2470703125
-294.6923828125
-2440.7021484375
-345.9150390625
2578.0029296875
3395.2509765625
3476.0166015625
2840.6513671875
-1745.765625
-4416.40234375
-1002.41796875
2296.140625
1461.78515625
34.1259765625
524.6689453125
136.3193359375
1285.6640625
2607.458984375
1892.060546875
3626.2353515625
6340.396484375
6239.8857421875
6844.7919921875
5204.2880859375
1384.583984375
-544.63671875
199.2333984375
2479.7587890625
2585.6494140625
1133.5166015625
2542.5087890625
3566.39453125
635.9541015625
-432.8603515625
696.529296875
-2106.1962890625
-4697.1708984375
-1726.6513671875
3839.03515625
5988.4404296875
2256.892578125
-2733.794921875
-5547.7236328125
-3528.623046875
1355.455078125
4000.501953125
1704.904296875
-1777.048828125
-2252.353515625
-4651.015625
-8061.18359375
-5496.966796875
-3638.640625
-4349.0263671875
-3717.2294921875
-2695.765625
-2754.65234375
-954.8955078125
1752.2529296875
3064.703125
2575.25390625
1104.2919921875
1076.5712890625
2078.9638671875
3403.71875
4326.595703125
3345.48828125
3067.1064453125
1422.767578125
-2596.0927734375
-4367.376953125
-5803.240234375
-5781.35546875
-3232.8759765625
-249.9658203125
545.2587890625
895.091796875
1813.8603515625
984.9462890625
-918.1708984375
-74.353515625
3099.5439453125
1188.9423828125
-2902.0849609375
-4839.34765625
-5158.9052734375
-4915.51953125
-3740.94921875
-1595.3203125
-1577.4306640625
-3171.15625
-1334.265625
2963.5908203125
3970.3125
1946.3369140625
151.775390625
1164.1142578125
1561.85546875
-590.5908203125
-2138.12109375
-970.8837890625
-662.208984375
906.35546875
718.5302734375
-2307.2412109375
-384.6181640625
4157.6083984375
2047.7744140625
-2421.126953125
-3730.8955078125
-1508.00390625
1777.3271484375
3079.5
2052.2236328125
1211.8505859375
672.630859375
-249.1787109375
-2254.6708984375
-2255.2236328125
540.73828125
505.3544921875
-1781.9423828125
-1889.1328125
-1567.25
-1929.337890625
-1732.1474609375
858.5751953125
3043.681640625
1958.744140625
-949.1181640625
-3313.8330078125
-2858.8583984375
-3072.783203125
-1855.625
2003.1669921875
4449.3046875
5656.251953125
5946.974609375
3339.6865234375
1746.400390625
1527.046875
-652.5458984375
-977.7412109375
2008.1591796875
2441.677734375
-118.0791015625
-2570.2900390625
-3749.12109375
-2796.0146484375
-3360.7705078125
-5555.2529296875
-3080.193359375
552.6875
1493.7685546875
1482.29296875
275.255859375
-1416.9755859375
-3025.0732421875
-4888.03515625
-3229.44921875
1378.2451171875
2694.318359375
2872.970703125
4458.1484375
2936.3515625
-2452.263671875
-5407.765625
-2580.63671875
-1631.9423828125
-2682.248046875
1366.6865234375
3007.6474609375
1671.78515625
587.9453125
-1024.263671875
-1222.353515625
743.70703125
2062.9462890625
1883.3740234375
2742.2099609375
4813.90234375
4174.853515625
1689.7607421875
-1611.1708984375
-2404.5771484375
-2021.7431640625
-564.0146484375
2343.2138671875
2035.6669921875
715.322265625
1684.173828125
1056.486328125
-208.080078125
689.69140625
438.345703125
-1500.53125
-4043.3984375
-6024.2763671875
-5384.0751953125
-2401.8740234375
262.123046875
456.796875
1197.0498046875
3322.8115234375
3324.9462890625
1296.37109375
-864.69921875
-1144.271484375
-822.2685546875
-1427.0556640625
-1993.4990234375
-2106.7373046875
-1132.7734375
-912.458984375
-1068.794921875
178.228515625
3439.404296875
5787.783203125
6046.28125
4019.4404296875
901.5546875
-328.5361328125
-967.6552734375
-1006.3994140625
1099.4375
2494.095703125
2864.2373046875
2217.3095703125
598.630859375
-1749.6572265625
-2000.919921875
418.78515625
1304.8876953125
1210.890625
1171.32421875
788.28125
1713.5771484375
-1007.529296875
-2471.1826171875
752.7060546875
2826.20703125
565.7685546875
-1098.9560546875
518.0078125
2035.623046875
290.8193359375
-2441.201171875
-1613.0458984375
709.1806640625
-778.1357421875
-2312.4560546875
-286.81640625
-1641.060546875
-3344.2939453125
1143.51171875
2271.2109375
-731.548828125
638.58984375
3987.3330078125
2807.974609375
1559.9677734375
1199.609375
1466.2744140625
-1091.306640625
-4184.138671875
-3402.3359375
124.193359375
606.921875
-1410.52734375
-1115.30078125
3148.59375
8453.59765625
9293.1748046875
5909.623046875
4770.1123046875
5017.486328125
4038.2802734375
1655.3232421875
44.775390625
1518.173828125
4442.158203125
5010.8369140625
3449.3046875
580.0263671875
-1804.583984375
-3164.052734375
-4085.6201171875
-4493.505859375
-2826.7109375
-458.099609375
2212.7421875
4212.2314453125
1795.1904296875
-3042.0234375
-4598.015625
-2556.58984375
-485.7216796875
-3104.99609375
-4267.9853515625
-168.716796875
1084.521484375
6.982421875
307.8720703125
-1003.244140625
-3167.5751953125
-4109.05859375
-3908.26953125
-1947.4326171875
2149.5234375
5186.818359375
4369.4619140625
3024.513671875
2992.9599609375
2659.30078125
1574.2314453125
-27.361328125
315.359375
1890.5146484375
2696.9306640625
4040.1689453125
2244.837890625
-2067.0107421875
-1880.59765625
-447.9150390625
-3184.578125
-4216.5419921875
-3544.29296875
-4108.21484375
-2428.529296875
780.1435546875
3530.7314453125
5233.001953125
3122.7080078125
380.2578125
-953.7685546875
-1253.8603515625
1172.6396484375
1934.8818359375
-575.365234375
-3353.93359375
-4317.9638671875
-2553.3330078125
-807.8955078125
-2309.0068359375
-1474.416015625
2047.9111328125
2832.1484375
1216.9853515625
-1038.41015625
-2508.7919921875
-3153.7353515625
-2235.134765625
1246.6728515625
2950.7197265625
2028.99609375
1562.986328125
-0.8798828125
-2223.119140625
-3701.49609375
-3058.8583984375
-1418.583984375
-660.833984375
-1641.390625
-2509.791015625
-2561.5869140625
-3226.6767578125
-4138.70703125
-1952.9580078125
1298.337890625
1929.2275390625
-588.29296875
-2232.421875
383.923828125
1952.388671875
-238.017578125
-3136.5859375
-1965.8857421875
1597.451171875
1300.4794921875
-3098.55859375
-8249.6552734375
-7449.927734375
-3098.1953125
-4427.587890625
-6269.392578125
-5009.7041015625
-5189.4169921875
-4078.140625
-220.3974609375
2002.5654296875
3172.2939453125
2891.744140625
-392.66015625
-1006.4765625
1447.294921875
598.2763671875
-3044.158203125
-3661.46875
-1516.8759765625
-2081.02734375
-3444.703125
-1698.2890625
-642.3515625
-953.5986328125
2071.53125
4083.560546875
2336.7578125
1219.9951171875
2575.0322265625
2267.248046875
559.1162109375
862.767578125
1546.94140625
823.5791015625
-928.404296875
-1094.4794921875
1155.4677734375
4479.970703125
6930.162109375
7142.771484375
5468.4677734375
4071.353515625
4004.5439453125
1749.6376953125
-201.1845703125
1218.673828125
3668.068359375
# row = 8
-400.7001953125
-53.1279296875
714.4287109375
1688.505859375
-11.380859375
-3024.0283203125
-3346.1484375
-2967.361328125
-3670.7001953125
-2309.7275390625
473.9423828125
3095.9716796875
3987.6318359375
1293.04296875
-177.83203125
2075.1806640625
3368.5703125
132.75390625
-1698.380859375
-1359.8857421875
-2165.724609375
-3424.6767578125
-5007.2919921875
-5645.451171875
43.6923828125
5181.0615234375
4371.9599609375
2829.634765625
1141.9658203125
9.876953125
2262.9638671875
4501.6591796875
2834.0673828125
-890.1748046875
-3384.8955078125
-3652.080078125
-2077.69921875
-2820.3349609375
-5284.619140625
-5743.97265625
-5704.427734375
-5305.072265625
-2852.982421875
211.6875
2008.037109375
2037.23046875
2940.4794921875
3746.4287109375
1185.3974609375
-1672.2490234375
241.6357421875
1516.2353515625
-532.4345703125
-511.18359375
1230.30859375
649.7587890625
2501.7587890625
4596.794921875
-22.57421875
-3935.318359375
-474.46484375
1864.318359375
1842.0078125
4755.1826171875
7311.779296875
5161.7548828125
3250.8505859375
4835.6201171875
4420.7646484375
-965.931640625
-3162.0224609375
-574.8076171875
223.0
-1865.8828125
-3152.62890625
-2184.201171875
72.8134765625
3773.4345703125
5669.8203125
4824.8564453125
2447.3310546875
1396.654296875
3315.5087890625
5477.8388671875
4380.720703125
732.82421875
-3816.3017578125
-6167.271484375
-3780.712890625
1172.2802734375
5030.89453125
2508.5029296875
-1279.62890625
-876.9541015625
-1667.9296875
-2288.86328125
-308.30859375
447.375
-1521.07421875
-707.44921875
4408.138671875
5030.787109375
-1626.5498046875
-3550.73828125
2394.9638671875
5857.93359375
2662.50390625
-866.0751953125
-1166.8662109375
816.0146484375
-68.4091796875
-1556.8271484375
1321.5029296875
3436.49609375
1797.5029296875
934.5966796875
931.7080078125
-1616.3525390625
-2648.66015625
1439.228515625
4398.466796875
1056.3525390625
-2452.923828125
-1316.6982421875
-2719.4501953125
-5281.2109375
-3935.5419921875
-707.5751953125
-735.23046875
-2607.10546875
-2799.4697265625
-1934.09375
-3201.259765625
-4735.427734375
-2774.0810546875
-2732.2646484375
-4670.75390625
-2699.8974609375
1763.6240234375
2516.4853515625
1532.2021484375
2501.8037109375
3308.6455078125
1554.2109375
1508.814453125
3023.923828125
352.5888671875
-495.1943359375
1836.89453125
1531.052734375
1931.109375
4356.333984375
5789.5634765625
5511.3134765625
1519.37890625
-1651.6650390625
-1106.4814453125
-2392.4189453125
-3861.90625
-2000.751953125
-383.900390625
-1842.912109375
-1984.9375
156.7275390625
1995.7080078125
3686.2216796875
2251.1728515625
-3036.6640625
-6194.580078125
-6530.8203125
-7398.9892578125
-5465.4638671875
-892.3271484375
-504.9775390625
-1917.5439453125
-434.833984375
427.775390625
-980.4248046875
-2827.7744140625
-3986.306640625
-4003.6162109375
-3068.8154296875
-3186.8681640625
-1986.8916015625
-828.0830078125
-1216.4248046875
-1606.4697265625
-3953.55078125
-2504.40234375
3032.2880859375
688.302734375
-4621.78125
-4872.517578125
-1804.841796875
-280.58203125
-1136.0771484375
602.7353515625
1513.83984375
-620.98828125
-34.2021484375
2158.58984375
3340.0947265625
3686.107421875
3228.6279296875
1891.5439453125
-423.2587890625
-2541.3759765625
-2820.4228515625
-2611.05078125
102.53125
1748.9921875
-1624.533203125
-5584.4052734375
-4512.248046875
-378.0791015625
1132.28515625
1593.7255859375
1158.7978515625
211.1103515625
786.267578125
2475.0859375
2639.341796875
909.2265625
-1975.2373046875
-1682.18359375
3245.171875
7698.7060546875
5606.0966796875
-1250.044921875
-5679.94921875
-5777.59375
-2464.32421875
-831.1875
45.9287109375
2402.4921875
5743.98046875
6755.0712890625
2423.419921875
-4485.1708984375
-5464.7685546875
-762.2548828125
1486.115234375
1941.0732421875
1236.2431640625
-1220.76953125
-78.2744140625
4376.78515625
5362.90234375
3235.1298828125
917.7783203125
946.5302734375
3661.7919921875
3417.291015625
2531.5849609375
4321.4404296875
4332.1201171875
2318.185546875
2530.03125
4289.55859375
4181.3115234375
1958.8564453125
2702.357421875
3009.3955078125
-1807.2138671875
-6053.169921875
-5740.6357421875
-4302.7890625
-2563.7275390625
2436.5009765625
7588.169921875
8555.0166015625
6969.1396484375
3852.0634765625
163.2998046875
54.05859375
1703.62109375
4092.16796875
7384.0322265625
9057.8056640625
5160.0703125
1084.6787109375
1598.4912109375
3989.48828125
4928.0751953125
3006.78125
-1619.810546875
-4140.5244140625
-3198.4560546875
-1515.349609375
-1504.1650390625
-1007.0546875
-353.33984375
-1392.9873046875
-4237.73828125
-4998.697265625
-5092.978515625
-5385.119140625
-1874.6240234375
2796.7783203125
4415.068359375
2794.630859375
429.3818359375
-2635.81640625
-7203.181640625
-7994.650390625
-3670.3955078125
-2008.3154296875
-3005.6708984375
-877.9873046875
2031.3076171875
2768.4931640625
1687.6015625
441.6572265625
519.9775390625
-60.6064453125
-1160.4697265625
-641.169921875
-122.357421875
-1269.7470703125
-3741.2607421875
-4501.548828125
-3181.1337890625
-1641.78515625
-1101.25390625
-2609.6787109375
-3242.923828125
-1531.0869140625
321.484375
11.833984375
332.7958984375
89.537109375
-2970.865234375
-2585.0390625
995.447265625
1998.1298828125
2293.41796875
2577.9814453125
539.0322265625
-321.6904296875
1711.2255859375
2552.9970703125
1452.2783203125
235.02734375
-969.7919921875
-2348.029296875
-1831.9326171875
2671.400390625
6868.4423828125
7226.6962890625
5382.783203125
1927.1640625
764.9892578125
980.1904296875
-2857.005859375
-4316.947265625
-1736.9931640625
-3031.8984375
-7981.75
-6815.1923828125
-5618.9013671875
-7659.798828125
-4992.005859375
-628.650390625
2469.6015625
4801.115234375
6460.708984375
6319.67578125
4608.5498046875
2077.5849609375
-228.57421875
-2295.1787109375
-2264.1376953125
-2508.5693359375
-4908.55078125
-4134.8017578125
2187.25
6671.5849609375
7014.19140625
4347.845703125
-615.4609375
-2825.890625
-1873.2109375
-2162.423828125
-3644.8291015625
-1258.8974609375
2278.35546875
1103.8408203125
-2719.048828125
-3204.7021484375
-1752.7890625
-456.94921875
1782.7587890625
3724.021484375
1864.3349609375
-559.376953125
-3004.947265625
-1456.9130859375
3860.279296875
4029.0537109375
-877.0869140625
-3512.8408203125
-1498.421875
2498.1083984375
4172.802734375
2647.1357421875
-427.791015625
-1127.95703125
-1406.982421875
-920.763671875
1289.541015625
1106.4189453125
427.7451171875
-94.623046875
-1571.7275390625
-251.99609375
3662.6884765625
6070.9296875
7223.458984375
7781.1494140625
5344.994140625
926.1904296875
684.337890625
2240.6728515625
-565.8232421875
-2550.509765625
-521.7998046875
1333.9775390625
3110.6787109375
4464.1630859375
3877.12109375
3210.8486328125
3130.5302734375
310.5166015625
-4561.177734375
-5029.5673828125
1.853515625
3886.548828125
3285.2451171875
3073.083984375
1802.02734375
-1925.646484375
-4686.3662109375
-5060.8779296875
-4132.255859375
-2580.1650390625
-3094.138671875
-3912.015625
-1335.1748046875
2444.6904296875
3227.935546875
3062.193359375
3570.76171875
3558.603515625
1311.021484375
1417.724609375
3126.6123046875
3732.3046875
1983.1298828125
622.5908203125
1637.6787109375
3682.1689453125
3723.4013671875
1115.49609375
-1549.9765625
-1647.9921875
-137.0380859375
-378.146484375
272.26171875
2493.630859375
1249.4208984375
-135.9404296875
1616.5078125
4528.2236328125
4746.0419921875
1803.916015625
621.6962890625
2018.6533203125
2605.447265625
676.4375
-2113.5703125
1.3017578125
4235.52734375
2768.2568359375
-2358.4912109375
-7123.7119140625
-8531.083984375
-6615.5576171875
-948.9755859375
5696.34375
7071.513671875
2630.9716796875
-2741.87890625
-4770.2216796875
-2237.7529296875
-447.0849609375
-479.3388671875
-806.599609375
-33.0
1171.0654296875
-466.837890625
-3201.712890625
-4663.0791015625
-3998.6494140625
-3007.0166015625
-3995.658203125
-5049.12109375
-3772.4453125
-4703.072265625
-4892.544921875
-1195.2509765625
3686.646484375
4347.599609375
-3139.74609375
-9767.4765625
-5832.1845703125
478.50390625
4602.59375
4880.1962890625
515.701171875
-2248.26171875
-2446.1181640625
-2915.3173828125
-3688.1318359375
-3968.96875
-997.3505859375
1941.021484375
-1381.2841796875
-5116.30078125
-1846.548828125
-260.578125
-1542.724609375
550.1357421875
3063.845703125
4151.1962890625
4456.955078125
3231.07421875
286.984375
-916.50390625
1557.5888671875
4445.390625
3817.052734375
1326.0302734375
-790.0205078125
-4248.8515625
-5595.2861328125
-2931.0361328125
-888.0361328125
-2261.6982421875
-2619.2958984375
-250.607421875
29.1865234375
389.8505859375
2447.8876953125
2993.3720703125
2590.029296875
2201.509765625
-502.0576171875
-5189.9619140625
-6813.35546875
-3980.1669921875
-2305.783203125
-1666.078125
709.1982421875
784.72265625
-727.84765625
-970.3095703125
-1106.748046875
217.6259765625
2150.5673828125
4300.2880859375
4410.3291015625
700.3310546875
-1599.6513671875
1262.853515625
3021.2099609375
1561.4228515625
-919.3232421875
-4237.447265625
-3006.99609375
1458.3671875
3384.728515625
2361.6787109375
-1482.7412109375
-2753.5205078125
-1845.09375
-946.5615234375
484.77734375
1463.4072265625
622.8935546875
-3411.03125
-5563.1845703125
-564.322265625
4891.333984375
4142.001953125
3657.580078125
3672.51953125
-44.9814453125
-1443.92578125
-2307.7744140625
-6672.8056640625
-5849.8330078125
-1176.8408203125
945.310546875
3050.068359375
3548.080078125
2050.8330078125
4012.423828125
6552.9609375
5597.0078125
1367.9052734375
-3837.4375
-5826.3330078125
-3242.8935546875
4.6513671875
538.8974609375
-407.41015625
-1710.333984375
-1439.4072265625
1941.794921875
2605.2880859375
-1126.18359375
-2685.4970703125
-68.0517578125
335.2158203125
-2268.2421875
-2647.458984375
-329.1455078125
964.9638671875
-1568.23046875
-4349.6923828125
-3341.5546875
843.6435546875
2826.240234375
2072.68359375
942.5234375
-1301.400390625
-2310.2705078125
-2983.8876953125
-3719.2744140625
-3075.3359375
-5278.453125
-6614.0908203125
1016.998046875
7788.986328125
5774.0087890625
-1449.814453125
-4664.3896484375
-2524.181640625
-163.6708984375
1054.55078125
70.2548828125
-1841.474609375
-2571.166015625
-3376.4775390625
-809.322265625
-523.0302734375
-6251.6396484375
-8625.0966796875
-5234.498046875
-1474.146484375
872.7666015625
2445.5625
4370.7080078125
2644.7412109375
-1139.7109375
-1053.2509765625
1246.44921875
3854.919921875
4214.3974609375
3101.658203125
1081.6826171875
-1178.72265625
-129.794921875
1729.6796875
393.150390625
-1099.044921875
1185.8681640625
4192.3994140625
1423.3681640625
-3261.2373046875
-3693.7880859375
-1588.3955078125
77.5888671875
2368.912109375
4705.8984375
3641.6015625
919.34375
674.4736328125
2699.0673828125
3487.6533203125
1755.7314453125
-18.96875
-114.3955078125
-2612.59765625
-5856.7490234375
-1905.1123046875
2978.1376953125
1767.7626953125
-296.6103515625
1221.873046875
3222.279296875
4066.2001953125
2013.10546875
-2881.65234375
-3539.0673828125
1931.55078125
4200.5830078125
1219.5830078125
783.4853515625
2083.8955078125
1608.9677734375
2783.83984375
2684.9052734375
508.275390625
-94.5810546875
86.4365234375
62.16015625
-812.3154296875
-2364.560546875
-595.666015625
1409.7841796875
-848.513671875
-2548.208984375
-775.17578125
1515.7392578125
1321.4130859375
406.87890625
2427.634765625
3124.3310546875
2893.265625
1701.552734375
-1693.2529296875
-3701.974609375
744.587890625
5713.482421875
3703.6669921875
553.025390625
275.884765625
-1669.435546875
-4538.755859375
-4550.583984375
-5029.69140625
-3667.615234375
678.6083984375
1865.5361328125
-1528.4658203125
-2791.9384765625
-40.39453125
1946.02734375
1360.8740234375
447.7392578125
-898.7783203125
-1892.904296875
250.1708984375
3305.6220703125
4131.841796875
4779.9990234375
5697.9951171875
2287.1572265625
-2594.4248046875
-4295.1494140625
-5256.71875
-4519.3017578125
1634.7490234375
5727.1181640625
2231.6796875
-1075.0048828125
-587.451171875
-406.4384765625
-1879.361328125
-3103.4677734375
-2271.6123046875
-1424.12890625
-939.701171875
2047.75
3939.3720703125
2589.171875
-685.65234375
-2179.3603515625
-169.240234375
719.98828125
-44.08203125
1063.9013671875
1839.900390625
2305.23046875
2522.03125
2030.28515625
772.26171875
-437.068359375
1172.4228515625
3240.580078125
2125.7021484375
1463.443359375
3864.6591796875
4698.873046875
4091.6435546875
2784.36328125
1201.1142578125
971.5107421875
1369.2265625
1630.9228515625
1783.9140625
569.609375
-2611.8251953125
-5461.642578125
-5267.4287109375
1620.4091796875
5114.98046875
-133.705078125
-3238.419921875
-1782.0009765625
-1364.705078125
-2369.58984375
-2377.5888671875
-544.5361328125
-473.62109375
-1673.4296875
-3342.2314453125
-5047.4560546875
-6624.939453125
-4254.9091796875
-2499.0615234375
-3080.6865234375
-3657.78515625
-3767.0517578125
-5019.01953125
-7589.0712890625
-8342.8330078125
-4477.3291015625
-1458.9228515625
-1259.943359375
-2713.064453125
-4740.2197265625
-4264.884765625
-1752.05078125
-1454.802734375
-3120.3876953125
-1804.66796875
217.6318359375
286.2275390625
-301.521484375
-1359.7890625
-3889.78515625
-4049.61328125
-2083.5244140625
-1170.0888671875
-626.2255859375
226.025390625
-75.5849609375
-456.1259765625
3235.669921875
6975.71484375
4825.388671875
911.791015625
1251.1513671875
1636.6494140625
-672.7890625
-383.0419921875
2063.8740234375
2168.9853515625
2173.08984375
4617.671875
6287.6962890625
5504.416015625
3955.5244140625
1781.216796875
-379.7626953125
-1647.6630859375
-1260.6318359375
2406.396484375
3990.5927734375
2442.6923828125
183.1484375
368.5322265625
-234.6591796875
-3461.3828125
-5927.6630859375
-4828.8525390625
-2767.162109375
-4123.4423828125
-7018.763671875
-5660.6083984375
-1252.5361328125
2102.68359375
2169.1484375
1931.3046875
3390.7451171875
4067.21484375
2842.77734375
2160.1533203125
3329.0947265625
3735.6875
2427.033203125
299.8203125
-1683.2666015625
-377.544921875
3002.2041015625
3001.126953125
7.126953125
-2284.2900390625
-4354.06640625
-5260.634765625
-2651.2119140625
-664.0869140625
1577.4990234375
2469.4619140625
-1063.2080078125
-1546.615234375
-137.4697265625
-860.982421875
-580.337890625
53.771484375
-13.7763671875
849.3154296875
367.4501953125
-1906.15625
-1004.349609375
371.779296875
-2265.4501953125
-3345.5712890625
-1893.4482421875
-1422.2451171875
-1199.201171875
-847.271484375
-2327.2998046875
-2400.3427734375
-20.47265625
956.1513671875
-1910.779296875
-2466.9599609375
-1649.9736328125
-1166.7734375
-1757.5107421875
-3274.205078125
-1632.6318359375
1352.484375
-683.8388671875
-3759.2763671875
-5842.2197265625
-7436.9296875
-6833.330078125
-2971.78125
-474.75
-864.1962890625
-736.28125
1679.6171875
1655.47265625
-670.38671875
-1318.7109375
-219.779296875
1698.2333984375
2921.802734375
1981.4033203125
572.314453125
-803.9150390625
-1010.5185546875
404.0517578125
3312.318359375
5979.00390625
5587.40625
3125.10546875
1496.1328125
2616.775390625
4008.4755859375
2290.20703125
2153.595703125
4834.68359375
5001.8828125
3891.087890625
3132.86328125
1381.71484375
-203.5263671875
-802.7294921875
-1259.08984375
-917.806640625
-386.80859375
-1044.9892578125
-2168.7392578125
-2846.279296875
-2841.1767578125
-2720.876953125
-1081.578125
2192.943359375
4230.4365234375
4303.6787109375
3717.3076171875
2386.6748046875
1622.1435546875
2321.22265625
3009.623046875
3803.9423828125
5236.890625
6296.2353515625
5149.224609375
2365.8408203125
759.568359375
2326.6826171875
5607.22265625
7734.220703125
9345.3662109375
8418.6337890625
3570.662109375
766.408203125
2319.392578125
5704.69921875
7057.7373046875
5067.0224609375
624.6123046875
-3790.4296875
-5875.166015625
-5507.9384765625
-3502.0859375
-1056.7919921875
-990.876953125
-3942.87890625
-5654.48046875
-4117.7607421875
-4062.384765625
-6117.6220703125
-4954.5810546875
-2969.1953125
-4110.6845703125
7663.97265625
7641.9970703125
7751.51953125
7800.779296875
7217.1123046875
4756.8701171875
7564.298828125
16590.296875
16857.6142578125
10727.3447265625
9647.56640625
11811.328125
12406.005859375
9880.583984375
5584.341796875
3254.021484375
3128.7939453125
2768.1962890625
1631.130859375
274.0703125
-1068.033203125
-1441.5185546875
-847.7548828125
-717.5859375
-650.5830078125
988.23828125
3377.2724609375
4431.1181640625
4575.1259765625
5299.533203125
4935.623046875
2586.2490234375
1589.57421875
2724.10546875
3309.0244140625
3357.658203125
2208.5576171875
-382.869140625
-1207.8037109375
-1884.986328125
-2842.5771484375
-1746.7998046875
-1360.8173828125
-2213.3525390625
-1689.126953125
-1393.6142578125
-3131.6357421875
-4464.6533203125
-4092.0625
-5569.05859375
-7291.296875
-4474.3935546875
-1390.84765625
-1553.92578125
-1745.3427734375
-855.943359375
-2109.0625
-4105.8662109375
-4500.0126953125
-5349.41796875
-5079.6259765625
-1828.0146484375
-1263.119140625
-3121.0947265625
-2833.9814453125
-1810.4599609375
-2766.63671875
-3967.48046875
-2948.412109375
-364.1748046875
339.130859375
373.916015625
2128.9453125
1902.19921875
-1292.2568359375
-1336.3154296875
-944.6279296875
-4265.52734375
-9708.3759765625
-8610.263671875
-1457.546875
2597.474609375
2247.375
-431.9609375
-5041.349609375
-6992.3759765625
-6248.328125
-4184.5517578125
-1109.0986328125
-1390.046875
-3737.103515625
-2904.3212890625
182.7041015625
2258.2490234375
4409.1123046875
4528.52734375
1478.87109375
-1252.451171875
-2285.30859375
-2317.677734375
-997.37890625
1910.7109375
1242.544921875
-787.26953125
-1597.3994140625
-1090.31640625
3165.38671875
4612.5703125
2392.00390625
3000.2470703125
3312.2451171875
1263.990234375
-2054.935546875
-3995.138671875
-3497.1533203125
-4335.6513671875
-6241.9443359375
-7249.6748046875
-6213.8740234375
-3532.4814453125
-1976.615234375
-3529.50390625
-1231.4365234375
2830.6240234375
3795.7958984375
2190.9765625
-2456.599609375
-5940.7724609375
-5255.9462890625
-1348.4140625
2310.521484375
1794.3544921875
364.24609375
1929.8115234375
3207.115234375
4614.7490234375
6201.6357421875
5084.2080078125
962.24609375
-1903.5185546875
-3826.923828125
-3922.1884765625
72.9755859375
2035.4404296875
1767.6748046875
1826.4755859375
1820.7158203125
2352.3955078125
1117.9775390625
-365.083984375
1666.4716796875
2990.203125
1638.2197265625
1035.0185546875
4023.2265625
4424.232421875
868.986328125
-804.41796875
468.115234375
937.6875
-1050.2841796875
-2013.1865234375
-2342.2060546875
-3489.8603515625
-2768.8193359375
144.4833984375
2755.318359375
3404.8271484375
3097.78515625
2399.98046875
1576.6875
913.6884765625
387.998046875
2917.916015625
6553.1005859375
8935.1767578125
8553.4296875
5078.5361328125
2913.2236328125
1715.8447265625
-424.0576171875
690.9375
2335.02734375
1895.697265625
3369.2021484375
2671.564453125
-1174.1259765625
-1174.234375
387.0595703125
106.822265625
726.48828125
1470.19921875
-785.935546875
-3196.36328125
-1043.8837890625
2007.0517578125
1519.6201171875
-1494.6318359375
-3647.04296875
-1792.9833984375
1440.943359375
2432.7919921875
2754.724609375
2081.5947265625
-513.3203125
-1064.3642578125
3441.16796875
6559.7919921875
2151.177734375
-2710.1376953125
-4340.97265625
-3998.736328125
-631.5859375
1520.2236328125
941.75390625
319.1884765625
-1201.515625
-2793.4404296875
-973.587890625
2227.017578125
2348.712890625
-1592.1513671875
-4136.6806640625
-1620.9150390625
-608.3505859375
-3487.8955078125
-2745.74609375
615.7373046875
1921.853515625
2236.244140625
1525.8662109375
1497.50390625
4777.4150390625
6024.7197265625
3062.34375
-639.6728515625
-4044.1845703125
-5512.759765625
-6932.888671875
-6028.0380859375
-1497.4599609375
279.9072265625
515.0244140625
1654.33203125
1069.681640625
21.611328125
1177.2978515625
2745.7001953125
1617.4775390625
-831.3505859375
-1704.1396484375
-912.8427734375
-846.5234375
-1425.8984375
472.6533203125
3163.701171875
2263.078125
-973.4208984375
-3081.6083984375
-2730.47265625
-1699.6435546875
-2311.5400390625
-2205.6025390625
-754.5283203125
27.7744140625
1385.3701171875
1943.7041015625
-1665.744140625
-3050.0849609375
-1086.4384765625
-2162.5146484375
-5823.4091796875
-5619.646484375
-2493.974609375
57.4443359375
1154.8427734375
-953.091796875
-4366.708984375
-3307.626953125
-154.8115234375
745.3544921875
1332.44921875
549.2919921875
-2444.1083984375
-3561.9384765625
-2204.7412109375
-15.3994140625
1839.9501953125
702.955078125
878.5615234375
4175.3681640625
6330.369140625
4935.236328125
5004.755859375
5204.1220703125
3667.783203125
2361.0068359375
-450.146484375
-2755.85546875
-594.8759765625
576.865234375
-1962.92578125
-3233.271484375
-3093.1171875
-675.224609375
2581.57421875
2512.5703125
2083.3212890625
1835.5595703125
-1472.16796875
-3797.2197265625
-12.140625
3908.361328125
830.3779296875
-2413.5068359375
772.7333984375
3175.169921875
2417.4111328125
2692.501953125
1595.25
-1571.435546875
-2716.4677734375
1063.451171875
4300.80859375
4409.46875
4451.89453125
2509.3974609375
-949.3291015625
-1270.9140625
241.234375
-534.20703125
-1116.138671875
1095.56640625
4104.1884765625
5443.9404296875
4052.8623046875
-46.73046875
-2329.55859375
-580.9072265625
785.7734375
250.904296875
-976.7607421875
-1314.9873046875
357.4072265625
2665.54296875
3256.265625
1644.046875
1039.4267578125
1826.5830078125
1399.80859375
3029.146484375
5911.76171875
5695.453125
2101.876953125
197.05078125
1017.802734375
626.7080078125
-1180.21484375
734.541015625
5153.3486328125
5505.0234375
1505.8642578125
-2038.365234375
-4947.2822265625
-5389.2822265625
-1356.6259765625
2971.673828125
2844.43359375
591.55078125
-923.59375
-1625.9599609375
-2737.4326171875
-2397.666015625
769.966796875
4049.2294921875
3462.828125
723.8564453125
-22.955078125
-788.162109375
-2879.775390625
-2392.814453125
-1015.0341796875
-1678.0185546875
-1114.3662109375
1494.8798828125
2728.48046875
3360.9326171875
1384.5556640625
-2925.1455078125
-2241.8095703125
1676.5654296875
519.818359375
-3287.923828125
-2770.8466796875
-365.2197265625
285.375
-2763.04296875
-7013.4755859375
-4970.1201171875
45.955078125
105.986328125
-755.5576171875
-482.79296875
-3837.375
-6272.5419921875
-3184.279296875
-900.5625
-4075.3447265625
-5873.439453125
-4730.1708984375
-3366.4892578125
996.6953125
3902.8369140625
-180.3203125
-3947.3330078125
-2936.2802734375
-2534.0517578125
-3113.2255859375
-3213.447265625
-3364.6572265625
-1460.5869140625
445.3779296875
1902.142578125
3726.564453125
5061.6826171875
4677.2275390625
1720.9287109375
-723.3544921875
-1990.0068359375
-2107.6640625
-1132.705078125
55.3583984375
1362.0703125
228.8193359375
-2889.431640625
-2672.09375
617.828125
-232.4755859375
-2244.662109375
-315.7802734375
1228.4833984375
358.109375
-1108.6875
-3194.484375
-3890.072265625
-4610.576171875
-4189.857421875
-3160.4501953125
-1975.6923828125
-2071.55859375
-5027.517578125
-4395.75390625
683.5625
719.6953125
-1631.3544921875
-2214.798828125
-1997.34765625
-2195.02734375
-4655.455078125
-5667.0654296875
-1534.19921875
2540.892578125
3092.23046875
3500.3037109375
3449.8935546875
1212.4267578125
-1078.3359375
-1602.6162109375
-953.4931640625
-713.9736328125
712.7197265625
2415.2509765625
572.3349609375
-780.197265625
179.509765625
-494.708984375
455.826171875
1767.580078125
102.234375
-65.0078125
-466.5361328125
-219.9931640625
2712.865234375
3570.072265625
3187.6943359375
4706.630859375
7014.0576171875
6115.78515625
402.50390625
-3558.7412109375
-2022.951171875
2511.0390625
6360.48828125
6182.8583984375
3664.3232421875
3197.45703125
3077.8369140625
807.28125
-1384.2705078125
-1626.068359375
-497.3017578125
2447.3603515625
1017.7568359375
-5062.7607421875
-6465.9189453125
-3483.3935546875
-1842.6376953125
-676.46875
1472.0673828125
1892.236328125
527.779296875
1657.6962890625
1713.08203125
-405.5625
769.0263671875
4335.44140625
3737.703125
-1246.9921875
-5434.5224609375
-7532.16796875
-5583.7099609375
-482.9716796875
2407.4375
-501.4775390625
-3215.1982421875
-274.5244140625
3406.453125
5589.556640625
4415.171875
2052.0595703125
1393.9150390625
866.205078125
-740.4931640625
-1033.994140625
-1374.30859375
-181.6064453125
2214.6552734375
1452.8681640625
548.2275390625
2934.6455078125
2396.318359375
-1012.9912109375
-2500.03125
-3623.892578125
-2534.1376953125
1887.0634765625
4330.7568359375
2261.1064453125
-1688.185546875
-3209.0029296875
-929.958984375
2950.9921875
2815.3486328125
1661.984375
3120.8828125
3983.9140625
1929.150390625
-1931.5556640625
-4740.9482421875
-1903.17578125
2550.7177734375
4215.2509765625
3378.541015625
864.8505859375
-2890.91796875
-3275.5078125
-1003.2158203125
-1053.5673828125
-1061.890625
1520.0029296875
3678.455078125
4720.189453125
6145.5537109375
5804.0859375
2924.9609375
-1114.986328125
-3570.94140625
-3243.544921875
-1658.2705078125
1616.767578125
1038.318359375
-3728.0556640625
-2601.0751953125
736.5947265625
242.458984375
-526.927734375
929.3681640625
1355.931640625
-2189.4775390625
-4822.1953125
-2012.015625
1759.0498046875
5274.7490234375
4293.630859375
-519.5966796875
-2710.0654296875
-1747.693359375
-1236.873046875
-425.8583984375
660.24609375
-614.966796875
-2828.73046875
-574.5283203125
2455.3212890625
3236.9443359375
2999.8349609375
1923.0888671875
-2111.7353515625
-3948.2373046875
-396.5224609375
2582.6337890625
1463.5751953125
170.7744140625
1011.138671875
210.94140625
776.2978515625
2182.697265625
2490.1181640625
5196.0712890625
7967.5107421875
6802.34375
6565.453125
4860.0888671875
1873.736328125
-308.943359375
-483.48828125
1534.8505859375
2337.9580078125
835.484375
1239.1630859375
2081.236328125
-384.41796875
-1041.0654296875
762.1884765625
-1881.5908203125
-5365.76953125
-3475.6328125
1701.634765625
4543.447265625
1154.4365234375
-4406.794921875
-6754.0751953125
-3539.0703125
1211.9453125
3477.4892578125
869.6279296875
-2891.0341796875
-3281.70703125
-4794.8359375
-6841.6767578125
-4102.5234375
-2526.248046875
-3801.6650390625
-3440.9140625
-3341.990234375
-2837.4228515625
-335.2392578125
2243.3486328125
2928.1865234375
2617.6552734375
1724.439453125
1640.58984375
2923.59765625
4649.25
4363.6943359375
2573.55078125
1621.162109375
-1045.7177734375
-3995.67578125
-4539.1474609375
-5365.5498046875
-5670.0771484375
-2899.267578125
527.341796875
1369.2880859375
847.8095703125
1413.296875
834.94140625
-1515.482421875
-1300.8671875
1465.26171875
1052.53125
-1297.8212890625
-3588.2822265625
-5404.2119140625
-4942.658203125
-2256.939453125
70.796875
-693.458984375
-2865.9736328125
-1324.0703125
2283.6572265625
2221.7431640625
1164.6103515625
1449.46875
2414.98828125
1858.2021484375
233.0654296875
-481.333984375
18.29296875
-134.3310546875
1767.0380859375
1588.310546875
-979.6533203125
434.626953125
4612.6416015625
3523.32421875
-968.9013671875
-3338.5537109375
-1310.9287109375
2348.2197265625
3499.25
1937.73046875
1111.1064453125
222.205078125
-1141.3505859375
-3187.896484375
-2983.740234375
556.5947265625
1016.3388671875
-1595.015625
-1564.001953125
-1686.478515625
-3104.109375
-2696.470703125
285.4677734375
2435.2880859375
1790.52734375
-935.0615234375
-3449.95703125
-2915.1279296875
-3055.5556640625
-1989.54296875
2097.2021484375
4835.7294921875
5891.8076171875
5797.33984375
2372.2646484375
-88.4443359375
648.5302734375
-40.908203125
-716.451171875
1454.5615234375
1393.8974609375
-1569.5791015625
-3658.9580078125
-3590.4501953125
-2271.2197265625
-3305.962890625
-5656.8359375
-3100.9482421875
519.482421875
1551.439453125
2289.396484375
1942.8251953125
15.232421875
-2275.85546875
-4506.12890625
-2609.3974609375
1715.4052734375
2499.189453125
2953.443359375
4299.95703125
2593.01953125
-2514.130859375
-5534.9228515625
-3322.9638671875
-2709.107421875
-2925.1083984375
1688.697265625
2730.4951171875
1378.080078125
-114.1318359375
-2840.341796875
-2331.013671875
981.47265625
1598.634765625
1262.4833984375
3167.2001953125
6342.8388671875
5587.7978515625
2574.7001953125
-761.955078125
-1870.72265625
-2111.2578125
-1000.4306640625
1999.296875
2065.7783203125
734.5087890625
775.9580078125
-54.0244140625
-534.1123046875
844.861328125
833.8740234375
-1231.79296875
-4111.3203125
-5955.46484375
-5240.2861328125
-1976.736328125
861.62890625
227.404296875
121.0712890625
1686.599609375
2021.6494140625
503.69921875
-1919.0576171875
-2040.7041015625
-1093.7607421875
-1413.2705078125
-2043.1318359375
-2022.283203125
-883.66015625
-350.728515625
-643.2646484375
245.708984375
3322.6318359375
5329.7568359375
5725.9921875
4317.125
1402.16796875
-737.51953125
-1563.9130859375
-951.88671875
984.0048828125
1563.611328125
2119.01953125
2695.693359375
1247.7978515625
-1419.828125
-1573.2490234375
617.3154296875
992.14453125
954.1328125
1081.8701171875
1135.3212890625
2891.2666015625
717.869140625
-1794.5390625
-113.8603515625
2138.4423828125
1540.1328125
-183.853515625
-314.3076171875
394.2646484375
-534.814453125
-1723.5517578125
-302.564453125
1854.6298828125
129.314453125
-2394.24609375
-1119.3134765625
-1872.59375
-2884.7646484375
1534.14453125
2528.2763671875
-73.4052734375
1005.955078125
3453.3955078125
2313.9267578125
2105.3251953125
2353.8076171875
1999.091796875
-756.25390625
-3753.3232421875
-2624.1767578125
251.2119140625
11.0498046875
-1244.130859375
-697.5869140625
2532.8798828125
7310.486328125
8376.5791015625
5371.9609375
4539.578125
5578.8017578125
4756.6513671875
1216.576171875
-602.05078125
1777.1357421875
4585.853515625
4165.5927734375
2612.7841796875
606.8125
-806.470703125
-2142.7138671875
-3635.4541015625
-4503.3720703125
-2353.58203125
415.67578125
2869.0849609375
5084.3076171875
2632.1083984375
-2875.908203125
-4509.912109375
-2955.4345703125
-1545.7783203125
-4127.220703125
-4968.6689453125
-227.93359375
1842.857421875
570.7978515625
413.0146484375
-687.2021484375
-2890.53515625
-4171.03125
-3696.6044921875
-1290.7490234375
2112.41796875
4589.884765625
3943.61328125
2264.7294921875
2428.7880859375
2855.0048828125
1520.318359375
-638.5390625
-689.1923828125
1520.6865234375
2913.5244140625
3769.234375
1804.3251953125
-2709.5751953125
-2537.099609375
44.8994140625
-1642.8564453125
-3056.783203125
-3922.71484375
-5226.9853515625
-3239.7861328125
808.8515625
4332.5078125
6468.01953125
3906.2412109375
360.4970703125
-585.2236328125
-208.8759765625
1392.5712890625
1228.712890625
-722.046875
-2876.759765625
-3061.6826171875
-1007.90625
-504.966796875
-2620.369140625
-978.3232421875
2641.19140625
2530.3115234375
1069.4619140625
-830.01171875
-2221.671875
-2431.26171875
-750.271484375
2784.7978515625
4112.8310546875
3389.0205078125
2611.7109375
656.189453125
-1208.2841796875
-2089.8134765625
-2013.2158203125
-238.3447265625
-213.2578125
-1984.7705078125
-1847.1962890625
-1401.1201171875
-2773.099609375
-4476.693359375
-2917.4833984375
-210.314453125
964.736328125
-443.6845703125
-2236.791015625
-993.845703125
726.7314453125
-802.8837890625
-3832.431640625
-2143.3916015625
2033.1474609375
2007.6259765625
-2748.890625
-8242.3984375
-7524.6455078125
-2888.2119140625
-3227.06640625
-4448.3642578125
-3929.974609375
-4512.85546875
-3443.0966796875
-16.58203125
2330.5029296875
3601.724609375
3349.27734375
794.98828125
298.7509765625
1558.189453125
-474.66796875
-3976.37109375
-3494.34375
-2395.6513671875
-3146.6474609375
-3343.19140625
-1156.3115234375
-955.4462890625
-821.35546875
3001.962890625
4834.142578125
2374.37890625
940.888671875
1934.3505859375
1819.0263671875
1202.294921875
2258.55078125
2237.4345703125
768.90234375
-1055.64453125
-1137.8681640625
853.220703125
3934.6298828125
6469.5244140625
6899.96875
4923.2158203125
2524.099609375
2092.765625
481.6728515625
-1207.787109375
76.1591796875
2127.095703125
# row = 9
-822.001953125
-449.9375
1100.0166015625
2780.5009765625
1234.1337890625
-2351.07421875
-3634.5791015625
-3495.283203125
-3500.7783203125
-1840.8564453125
51.3046875
2129.8486328125
2747.822265625
0.052734375
-268.01953125
2462.0556640625
3231.9541015625
322.7607421875
-1606.2783203125
-1415.2158203125
-1941.595703125
-3799.6162109375
-6307.4677734375
-6585.3662109375
-1191.6279296875
3449.2451171875
3384.1171875
2361.09765625
706.12890625
496.8896484375
2571.8154296875
4063.107421875
2071.1767578125
-852.4521484375
-3046.0126953125
-3373.8251953125
-2208.5869140625
-3399.4150390625
-6039.419921875
-6691.8125
-6398.9052734375
-5806.3798828125
-2970.0791015625
682.2548828125
3029.1396484375
2535.67578125
1922.2744140625
1611.990234375
-751.2734375
-2852.119140625
-223.318359375
1054.3759765625
-894.0146484375
-1108.6162109375
-485.669921875
-1502.763671875
1173.1396484375
3374.7373046875
-1254.3544921875
-5297.3662109375
-2437.59375
469.8427734375
1676.3720703125
3953.376953125
5718.19921875
3883.53515625
2423.5400390625
4566.09375
4938.3876953125
282.314453125
-1885.52734375
153.669921875
-21.046875
-1902.390625
-2747.767578125
-2901.0400390625
-749.0029296875
3585.8701171875
6026.7998046875
5358.24609375
2784.6435546875
926.205078125
2591.4580078125
4741.9873046875
3041.5263671875
-390.552734375
-3542.5341796875
-5914.5615234375
-4523.916015625
877.5732421875
4728.21875
1234.767578125
-2375.58203125
-1262.14453125
-1244.2001953125
-2647.0458984375
-1497.7353515625
-874.8369140625
-2632.337890625
-1770.8974609375
3308.267578125
4172.2763671875
-2139.224609375
-5085.95703125
-470.5224609375
3674.1103515625
1360.3984375
-2074.27734375
-2057.8662109375
742.349609375
5.0751953125
-2211.3251953125
590.3173828125
2999.587890625
785.5390625
-800.349609375
-991.1357421875
-3162.61328125
-3118.697265625
1447.359375
3559.8486328125
145.7138671875
-2724.296875
-1773.791015625
-3232.791015625
-5965.9453125
-4638.095703125
-772.9873046875
-709.5771484375
-3140.7548828125
-3154.1015625
-1665.4912109375
-2607.78515625
-4574.3291015625
-2177.671875
-1901.2294921875
-3337.4775390625
-1581.2578125
1595.138671875
1644.107421875
464.61328125
1316.0966796875
2533.5791015625
973.462890625
1119.4736328125
2915.140625
642.0615234375
819.3896484375
3624.970703125
2453.158203125
2141.8154296875
4579.291015625
6268.18359375
6042.1142578125
1971.591796875
-1426.1142578125
-1388.2861328125
-2672.9814453125
-4233.3662109375
-2703.9697265625
-1052.6064453125
-1526.1865234375
-1504.9931640625
-502.36328125
1422.4990234375
3609.8251953125
2461.34765625
-2437.1796875
-5952.0615234375
-6686.8408203125
-7906.7373046875
-5856.7822265625
-173.3388671875
630.802734375
-1089.5908203125
-495.07421875
451.697265625
-610.9013671875
-2172.578125
-3937.384765625
-5022.4658203125
-3591.890625
-2371.5302734375
-1418.5576171875
-1461.7353515625
-1285.4775390625
-334.1083984375
-2632.75390625
-1925.7431640625
4104.0009765625
1482.2080078125
-4802.353515625
-4783.8505859375
-1447.9306640625
-153.404296875
-462.224609375
1519.923828125
2801.8037109375
1270.5400390625
1761.9453125
3171.748046875
3677.78515625
3517.962890625
2806.4296875
1435.5546875
-1055.513671875
-3354.2412109375
-3882.9521484375
-2446.154296875
2099.337890625
4041.56640625
-517.7060546875
-4938.0107421875
-4468.89453125
-1213.6611328125
503.9443359375
1381.7333984375
1501.1875
457.736328125
851.1865234375
2545.720703125
2497.296875
526.6513671875
-2535.708984375
-2068.9990234375
3241.2421875
7354.7685546875
5695.6640625
-1011.8662109375
-5841.2958984375
-5749.4921875
-1326.3720703125
12.8515625
275.4150390625
2363.791015625
4619.666015625
5219.6123046875
2402.8994140625
-3553.2705078125
-4696.05859375
-649.609375
1609.9365234375
2094.6591796875
1200.7138671875
-1112.107421875
439.240234375
4976.955078125
5458.71875
2979.763671875
1216.2587890625
968.77734375
2905.40625
2590.568359375
1559.21484375
3587.072265625
4024.4111328125
2117.123046875
1978.560546875
3535.0830078125
4338.8115234375
2448.1396484375
2786.76171875
2938.31640625
-1653.6201171875
-5515.310546875
-5747.5048828125
-4632.3828125
-2692.083984375
2686.4033203125
8267.861328125
9781.470703125
7379.0244140625
3996.0732421875
-232.869140625
-2378.5517578125
-979.72265625
3782.96875
7973.9462890625
8835.4921875
4403.9033203125
690.494140625
1825.736328125
4696.251953125
5793.037109375
3826.09375
-1235.55859375
-4492.98828125
-3472.2763671875
-1835.1513671875
-2228.93359375
-2747.232421875
-2207.23046875
-1618.24609375
-3061.994140625
-3525.4892578125
-4001.0400390625
-5028.9970703125
-2550.4345703125
2233.568359375
4632.3759765625
3310.3095703125
352.8330078125
-2810.2822265625
-7127.53125
-9244.080078125
-5677.607421875
-2672.025390625
-3077.7158203125
-722.81640625
2393.51953125
2229.2890625
797.8056640625
46.232421875
891.912109375
481.548828125
-1701.4912109375
-1673.7587890625
101.6298828125
-182.73828125
-1886.296875
-2037.58984375
-967.99609375
494.8193359375
341.93359375
-2624.892578125
-3743.9169921875
-1642.1201171875
-119.1962890625
-1014.7900390625
-502.51953125
-659.6640625
-3530.3193359375
-2711.0556640625
872.759765625
1199.7919921875
2380.7431640625
3750.53515625
925.791015625
-77.1728515625
2774.2822265625
3395.2978515625
1078.7265625
-567.5068359375
-924.4501953125
-2017.29296875
-1804.720703125
3003.49609375
6550.302734375
5870.689453125
4528.998046875
1899.64453125
17.6962890625
-244.1923828125
-2615.7666015625
-3980.69921875
-1784.681640625
-2996.54296875
-7242.1806640625
-7310.2451171875
-7389.681640625
-8919.814453125
-5755.12890625
-1004.6787109375
1990.1416015625
3777.2236328125
5654.373046875
5505.4228515625
4096.6201171875
2229.7060546875
639.2099609375
-200.5
-836.662109375
-2203.3759765625
-4715.5615234375
-3637.9814453125
2835.859375
7701.59375
7212.3037109375
3140.50390625
-2252.4423828125
-3577.6962890625
-2054.7197265625
-2107.3564453125
-3695.0546875
-1277.427734375
2667.2236328125
1657.0185546875
-2290.18359375
-3408.6689453125
-2483.59375
-1321.3427734375
1716.6767578125
4433.744140625
3284.9970703125
829.7421875
-2365.830078125
-2267.802734375
2293.0361328125
2764.3662109375
-1387.927734375
-3210.107421875
-1285.189453125
2176.908203125
3294.3173828125
1707.9814453125
12.208984375
27.0380859375
-1529.5322265625
-2333.853515625
887.5166015625
1358.7060546875
584.9912109375
213.2548828125
-1219.388671875
18.822265625
3519.966796875
5870.357421875
7414.2314453125
7412.087890625
4152.943359375
-778.8994140625
-1033.5439453125
1135.189453125
-914.6923828125
-2433.6396484375
-624.6904296875
821.49609375
2505.5458984375
4326.4755859375
4496.8232421875
3109.0947265625
2244.0341796875
256.283203125
-3862.0888671875
-4204.6796875
79.763671875
2960.4267578125
2330.1962890625
2792.201171875
1451.9111328125
-2341.740234375
-4825.4052734375
-5509.630859375
-5368.1337890625
-3973.8154296875
-3930.3798828125
-4969.6416015625
-1963.6376953125
2825.423828125
3772.5146484375
2885.40625
2790.9814453125
2493.01953125
63.083984375
-448.0908203125
1660.53125
2515.09375
887.6474609375
-468.728515625
1189.1728515625
3960.4775390625
4209.5712890625
1422.31640625
-1463.21875
-1857.0361328125
-438.0693359375
-351.396484375
-538.150390625
570.0146484375
-186.01953125
-1263.6083984375
278.7685546875
2850.591796875
3455.85546875
1436.962890625
746.68359375
1485.025390625
1498.6435546875
98.45703125
-2840.09765625
-1790.65625
2999.271484375
3126.7705078125
-1280.22265625
-7093.015625
-10062.7998046875
-7167.8876953125
-290.1513671875
5920.609375
6688.67578125
1281.4775390625
-5034.8466796875
-6514.0947265625
-3102.5986328125
-684.2255859375
163.03125
505.4951171875
1302.7060546875
1571.7431640625
-404.7294921875
-2979.8984375
-3614.984375
-1908.8125
-1245.439453125
-3485.583984375
-5281.0458984375
-4150.046875
-5153.66796875
-4571.3798828125
299.947265625
4920.6708984375
4609.0732421875
-3010.490234375
-9833.25
-6460.9560546875
-859.9697265625
3566.0556640625
4633.59375
1279.6201171875
-1107.7890625
-1178.0634765625
-1662.1337890625
-2490.05859375
-3358.60546875
-991.5419921875
1938.2529296875
-1642.9189453125
-5530.1748046875
-2128.8720703125
-760.1357421875
-2486.39453125
-290.521484375
1757.466796875
2465.6591796875
3484.220703125
3027.359375
146.818359375
-1420.7802734375
751.71484375
3140.9912109375
2903.4609375
1220.630859375
-1011.5009765625
-4813.6484375
-6180.8798828125
-4143.2490234375
-2655.953125
-3913.3447265625
-3834.142578125
-897.0791015625
-145.5986328125
-296.11328125
1850.328125
2550.953125
2104.078125
1224.2431640625
-1426.4921875
-5537.2890625
-6574.6142578125
-3167.978515625
-685.0
-528.244140625
674.8779296875
197.248046875
-1163.5458984375
-1782.1943359375
-1685.3564453125
-974.8193359375
889.7880859375
3394.884765625
4021.3662109375
100.7724609375
-2922.046875
-569.537109375
1657.13671875
938.3740234375
-1601.314453125
-4822.3134765625
-3394.8466796875
738.9501953125
3059.0927734375
1940.4638671875
-1496.2294921875
-1952.251953125
-1196.7216796875
-541.81640625
-30.4482421875
-337.142578125
-1653.62890625
-4934.6357421875
-5897.3525390625
-60.5791015625
6069.8603515625
5225.6416015625
4250.9345703125
3811.373046875
810.3447265625
-827.8037109375
-3194.263671875
-7682.84765625
-5108.5771484375
36.9853515625
1385.3837890625
2471.2470703125
2731.5224609375
2127.0966796875
4290.4609375
6142.15234375
4099.6708984375
-575.0380859375
-4861.9287109375
-5999.7041015625
-3420.484375
-533.0166015625
320.7705078125
747.130859375
-190.732421875
-731.31640625
2147.3466796875
2578.5625
-2264.9013671875
-4463.5751953125
-1323.59375
260.1748046875
-1534.3583984375
-1997.134765625
-808.0419921875
-124.705078125
-1582.271484375
-3651.478515625
-3228.802734375
625.4697265625
2845.572265625
1781.6953125
381.7431640625
-1201.6572265625
-1019.7451171875
-1544.7490234375
-3338.7177734375
-4121.900390625
-6216.15234375
-6085.3525390625
2059.2294921875
8261.08203125
5563.08203125
-1203.04296875
-3997.7021484375
-2934.04296875
-1305.943359375
-183.537109375
-708.8681640625
-1658.4580078125
-1988.7939453125
-3279.1630859375
-1734.357421875
-1628.4052734375
-6854.3349609375
-8853.0419921875
-4649.380859375
-99.6533203125
749.2626953125
958.365234375
3295.625
1953.25390625
-2126.806640625
-1596.7939453125
1314.6826171875
3824.71484375
4059.85546875
2599.01171875
562.6474609375
-1007.7998046875
-386.578125
411.529296875
-277.7041015625
-403.90234375
1589.908203125
4398.9267578125
2247.3994140625
-2483.8935546875
-3018.0859375
120.3154296875
1029.7705078125
1525.896484375
3993.646484375
3396.431640625
-201.814453125
-37.755859375
3487.1142578125
5043.697265625
2730.529296875
14.373046875
-415.5673828125
-2969.1337890625
-6381.755859375
-2031.2275390625
3177.025390625
1096.2578125
-826.546875
1463.544921875
2905.6943359375
3042.642578125
1066.59375
-3908.91015625
-4563.650390625
1217.0673828125
3324.416015625
584.0146484375
847.8232421875
2900.2685546875
2138.28125
2222.7705078125
1789.673828125
-7.541015625
49.126953125
865.7841796875
1281.6806640625
197.201171875
-1198.9560546875
831.75
1594.5595703125
-1612.7587890625
-3164.251953125
-973.34375
663.421875
-929.212890625
-2446.791015625
366.49609375
2373.7490234375
2551.271484375
1355.6220703125
-1527.0751953125
-2890.931640625
931.60546875
4847.552734375
3261.5751953125
809.1259765625
277.4306640625
-1577.52734375
-4361.0283203125
-4146.859375
-3749.4189453125
-1773.3818359375
1917.5390625
2154.57421875
-1571.1669921875
-2154.296875
1180.208984375
2986.5107421875
1796.365234375
863.39453125
-156.6171875
-357.6435546875
1233.50390625
3639.3447265625
5123.482421875
5904.4853515625
6252.8759765625
2454.435546875
-2836.0986328125
-4632.66796875
-5540.5859375
-4976.29296875
1234.66015625
5230.5009765625
1699.7587890625
-1607.083984375
-1597.576171875
-1298.4423828125
-2210.298828125
-3753.8232421875
-2964.2021484375
-1722.7421875
-1141.55078125
1700.892578125
4458.283203125
2982.0224609375
-1189.728515625
-2747.9189453125
-52.0732421875
1685.3515625
1792.91796875
3244.76953125
3589.0849609375
3738.9755859375
3502.9072265625
1950.92578125
867.9677734375
339.44921875
1753.1953125
3784.8671875
2955.5771484375
1048.357421875
2370.9326171875
4411.96484375
4625.83984375
2871.0654296875
1329.6533203125
1483.1845703125
2411.056640625
2688.4912109375
3013.890625
1851.1123046875
-2106.1240234375
-5038.9208984375
-4423.705078125
2468.958984375
6474.7294921875
2351.333984375
-653.123046875
112.21484375
-293.91796875
-1745.384765625
-1837.4697265625
-58.94921875
473.0986328125
-539.412109375
-2246.166015625
-4075.75390625
-5186.6943359375
-2744.287109375
-1623.64453125
-2526.8330078125
-1995.5927734375
-1727.6953125
-3176.2939453125
-5882.71484375
-7440.5625
-4165.8818359375
-553.7275390625
392.22265625
-804.3525390625
-3156.7861328125
-3537.66015625
-1883.1552734375
-1826.6806640625
-2788.599609375
-484.47265625
1916.8173828125
1995.2392578125
1455.8046875
-245.4375
-2692.6884765625
-2827.3505859375
-323.58203125
928.142578125
1215.9326171875
1526.9619140625
405.8583984375
-939.8779296875
2269.4892578125
7205.6123046875
6805.455078125
2383.3056640625
1941.40234375
1900.4990234375
-904.55078125
-990.302734375
1439.8525390625
2125.91015625
3068.390625
6395.619140625
7425.501953125
5503.328125
3939.8212890625
2026.0517578125
-267.798828125
-1680.1083984375
-1339.7353515625
2538.4443359375
4740.3486328125
3101.9033203125
587.041015625
2027.9443359375
1938.3837890625
-2393.3486328125
-6228.2392578125
-4555.3564453125
-1404.3984375
-2236.8330078125
-4788.7001953125
-3110.0146484375
43.4140625
1866.162109375
1256.3662109375
406.4658203125
2062.8369140625
3838.3408203125
2938.2490234375
1999.7646484375
2518.224609375
2267.826171875
1442.9814453125
84.0478515625
-2310.0078125
-1997.357421875
1785.90234375
2047.01171875
-3048.6064453125
-3426.53125
-2963.8583984375
-2950.173828125
-512.5673828125
-241.3828125
-382.8037109375
74.951171875
-1908.8740234375
-625.6162109375
1771.4111328125
1911.197265625
3535.47265625
3963.837890625
1896.3935546875
704.9228515625
-106.982421875
-1566.205078125
-321.6455078125
1106.0078125
-1449.8017578125
-2734.0576171875
-1395.0927734375
-153.978515625
390.8046875
93.4091796875
-2464.15234375
-3051.580078125
-1331.78515625
-658.4150390625
-1122.181640625
-236.45703125
232.7236328125
-269.25390625
-2024.7001953125
-3547.3876953125
-1485.1669921875
1883.07421875
-187.1923828125
-4381.1435546875
-6894.18359375
-8679.21484375
-8583.5498046875
-4795.09375
-895.9619140625
-507.703125
-1205.634765625
25.544921875
-226.2412109375
-1936.35546875
-1944.830078125
-510.822265625
559.13671875
547.400390625
-181.1552734375
-1172.9677734375
-2639.376953125
-2845.1796875
-1947.4951171875
-14.826171875
3040.96875
3749.2470703125
1455.1044921875
-1085.3623046875
-1149.7001953125
-116.8759765625
-872.861328125
-63.287109375
2162.8486328125
1731.890625
967.94921875
307.6513671875
-2152.00390625
-3691.875
-3288.1298828125
-2951.2197265625
-2144.2626953125
-1808.7841796875
-2102.3759765625
-2281.8603515625
-3267.48046875
-3639.9951171875
-3152.43359375
-1716.1376953125
690.4404296875
1881.962890625
1429.978515625
678.5263671875
-633.8134765625
-1185.9228515625
-440.1083984375
21.1435546875
587.4873046875
2369.7412109375
4248.7470703125
3135.8994140625
-433.9384765625
-2380.81640625
-243.373046875
4033.1669921875
6908.3447265625
8912.93359375
8691.8828125
4685.8388671875
1042.92578125
186.93359375
1538.2919921875
3203.345703125
2881.900390625
479.7705078125
-2018.55078125
-2522.58203125
-1276.5029296875
1008.7099609375
3781.626953125
4488.5546875
1855.22265625
-300.779296875
662.4609375
814.935546875
-848.232421875
76.83984375
1868.5390625
1135.3759765625
1708.150390625
1489.7958984375
1341.830078125
1187.9384765625
537.896484375
-1126.6044921875
2671.7021484375
10161.087890625
7680.1142578125
1711.955078125
2853.716796875
7134.8447265625
9164.5224609375
6938.640625
2669.0283203125
774.9384765625
852.1044921875
431.421875
-626.6044921875
-2091.775390625
-3724.302734375
-4160.91015625
-3090.353515625
-2415.814453125
-1976.5771484375
185.697265625
3008.5322265625
4391.166015625
5110.4384765625
6111.560546875
5407.1025390625
2683.8896484375
1604.791015625
2514.4091796875
2579.9091796875
2391.390625
1805.4580078125
545.4111328125
724.619140625
496.626953125
13.8564453125
929.419921875
94.087890625
-1466.0400390625
-622.275390625
184.0869140625
-1116.1787109375
-2162.275390625
-1560.8271484375
-3041.23828125
-4850.7939453125
-2060.2373046875
826.431640625
367.4638671875
-215.28125
345.6064453125
-788.6669921875
-2333.3583984375
-2340.138671875
-3465.853515625
-3472.884765625
768.0380859375
1973.7939453125
-1280.0693359375
-2223.904296875
-1001.47265625
-1496.7158203125
-2539.880859375
-1488.8935546875
1323.8974609375
1486.4609375
603.041015625
2097.52734375
2744.943359375
248.673828125
24.6337890625
1399.7265625
-852.0068359375
-6790.298828125
-7377.8388671875
-2052.9736328125
1353.572265625
990.2607421875
-1550.8623046875
-5763.0859375
-6842.1123046875
-5296.9404296875
-3707.84765625
-2183.1484375
-3719.6630859375
-5158.4921875
-1690.3095703125
1824.177734375
2907.814453125
4881.970703125
4772.0908203125
924.5205078125
-1811.125
-3226.7861328125
-3616.0537109375
-1096.259765625
2210.7333984375
1078.9697265625
-902.8212890625
-2166.6044921875
-2447.0673828125
1968.6416015625
4497.59765625
3061.94921875
2920.16796875
1395.0322265625
-968.6953125
-3235.8095703125
-5061.8740234375
-4416.970703125
-3785.5712890625
-5456.5791015625
-8159.7685546875
-8962.763671875
-6739.828125
-4598.509765625
-4397.0078125
-425.0126953125
4567.029296875
5673.9326171875
2446.7763671875
-3798.1728515625
-8742.068359375
-8820.4765625
-3890.4404296875
453.1728515625
173.61328125
-1034.111328125
811.025390625
2097.49609375
3130.6083984375
4729.60546875
3743.169921875
-547.8232421875
-3382.60546875
-5076.2041015625
-4669.2509765625
-323.7333984375
693.1298828125
-1126.6328125
-621.1279296875
1107.83984375
2104.3671875
145.3583984375
-2327.08984375
-915.646484375
814.845703125
-121.1474609375
-48.3515625
3241.4326171875
3822.6533203125
711.3671875
-1185.0859375
-599.9169921875
-542.2431640625
-2244.39453125
-3347.2646484375
-3907.2451171875
-4411.25
-3107.78125
-228.396484375
1645.9267578125
2739.3330078125
3846.6484375
3496.30078125
2606.7998046875
1745.2490234375
265.1611328125
1566.7783203125
5105.3837890625
7432.2275390625
7339.125
4306.3583984375
2144.876953125
1262.998046875
-1348.916015625
-1609.0283203125
-86.6611328125
922.228515625
3008.9189453125
1240.0166015625
-3071.076171875
-1887.0
1204.830078125
913.48828125
321.9892578125
462.41015625
-1829.0673828125
-4075.3974609375
-1516.0654296875
1529.7158203125
880.91796875
-1509.3427734375
-3137.7861328125
-2392.7841796875
40.2392578125
1712.33984375
2537.9189453125
1824.9638671875
-703.46484375
-1501.5625
2694.12109375
5977.22265625
1434.958984375
-3702.544921875
-5141.0498046875
-4180.3291015625
-780.630859375
996.5771484375
1262.552734375
1435.5634765625
-29.515625
-1727.0576171875
-785.0986328125
2387.4013671875
2763.7451171875
-1984.763671875
-5409.060546875
-2544.6669921875
-1210.6630859375
-4317.376953125
-3450.7197265625
963.4814453125
3179.064453125
3153.173828125
805.7421875
-171.857421875
2897.353515625
4596.6044921875
1905.2587890625
-2159.224609375
-4957.33984375
-5559.8125
-6258.1376953125
-5265.5419921875
-1211.2470703125
320.9580078125
531.046875
1079.009765625
91.1142578125
-948.2255859375
814.021484375
3400.1689453125
3105.958984375
560.009765625
-1379.4541015625
-2135.0478515625
-2315.921875
-1587.52734375
622.158203125
3427.521484375
4069.6015625
1320.642578125
-2146.3359375
-2710.9970703125
-1569.2080078125
-1162.2919921875
-502.6552734375
249.5
275.1669921875
1307.765625
1673.0517578125
-965.595703125
-1711.634765625
-154.2626953125
-1308.923828125
-4887.455078125
-4798.09765625
-691.8505859375
2210.767578125
1637.0400390625
-1068.6787109375
-3204.6767578125
-2356.9541015625
-164.77734375
736.486328125
1093.8671875
210.310546875
-1475.921875
-2459.7490234375
-2485.056640625
-278.09375
1605.896484375
393.345703125
1357.2529296875
4696.955078125
5585.7578125
3943.857421875
3755.12890625
4112.8076171875
2643.6083984375
1848.314453125
467.4482421875
-1644.7421875
-614.28125
-525.65625
-2929.650390625
-3484.9521484375
-2689.939453125
148.9677734375
3105.958984375
2139.50390625
1343.6953125
1618.75390625
-809.6025390625
-2982.4404296875
613.16796875
4592.5400390625
1894.732421875
-1569.240234375
244.587890625
2553.6337890625
2590.3857421875
2319.94140625
621.5087890625
-2143.5302734375
-3471.48828125
-572.4658203125
2785.283203125
2999.4716796875
3165.5029296875
2112.357421875
-1668.5732421875
-2531.1357421875
-796.3759765625
-1289.447265625
-1280.689453125
1516.830078125
5007.32421875
7380.01171875
5696.759765625
1159.7587890625
-1152.1708984375
382.884765625
1728.7490234375
1588.3134765625
887.419921875
-171.609375
890.904296875
3178.6728515625
3849.5361328125
1870.4453125
1126.7001953125
2604.8681640625
2224.2646484375
3066.8681640625
5764.8544921875
5440.5439453125
1498.388671875
-916.2861328125
-35.5263671875
173.9169921875
-1251.177734375
492.021484375
4459.630859375
4835.96875
785.359375
-2690.4638671875
-5217.8740234375
-5390.533203125
-1557.78125
2885.2802734375
3211.9521484375
1085.6640625
-843.8134765625
-1348.95703125
-794.99609375
262.880859375
2035.3544921875
4390.1904296875
4300.205078125
2268.6533203125
1843.076171875
-336.59375
-2738.65234375
-2370.6767578125
-1615.873046875
-2117.7080078125
-200.2958984375
2740.0361328125
3654.5498046875
3910.2578125
1705.650390625
-2065.2861328125
-1128.1357421875
2464.1044921875
1153.2412109375
-2354.0595703125
-1572.1083984375
710.0224609375
257.2529296875
-3034.4287109375
-6411.9697265625
-3974.28125
413.787109375
-527.3505859375
-1760.974609375
-394.76171875
-2717.2353515625
-5343.09375
-2719.287109375
-54.40234375
-3253.91796875
-5089.419921875
-3484.05859375
-1945.1572265625
1518.79296875
4197.1904296875
384.4921875
-3075.8984375
-2559.1865234375
-1819.44921875
-1512.9521484375
-2657.525390625
-4148.0458984375
-1497.806640625
1186.724609375
2096.462890625
3478.9404296875
5049.6533203125
4981.337890625
2265.3291015625
-890.830078125
-2612.169921875
-2199.041015625
-865.529296875
-197.3271484375
774.8251953125
587.7744140625
-1497.552734375
-1755.8251953125
142.6259765625
-259.5576171875
-1022.0126953125
1228.3515625
2004.505859375
461.904296875
-997.1767578125
-3580.6962890625
-4394.2373046875
-4614.513671875
-3911.7529296875
-2376.1005859375
-924.87890625
-1458.9140625
-5068.6103515625
-5008.8837890625
432.2802734375
1346.74609375
-1875.001953125
-4230.2109375
-4422.7724609375
-2969.1064453125
-3834.244140625
-4495.865234375
-208.6875
3272.3798828125
3374.701171875
2820.9365234375
1842.2451171875
217.341796875
-536.6630859375
-1233.0400390625
-1715.5703125
-1194.6435546875
1288.4140625
2667.41796875
122.2578125
-798.6689453125
163.9375
-888.705078125
300.1748046875
2015.2177734375
163.2724609375
-717.3046875
-1698.685546875
-1228.5205078125
2535.923828125
3805.5185546875
2813.7802734375
3330.5576171875
6152.263671875
7362.65234375
1990.052734375
-3863.966796875
-3202.5068359375
1393.1708984375
5202.28125
5137.3369140625
3420.99609375
3527.080078125
3346.4541015625
544.205078125
-2580.181640625
-3297.1640625
-1902.1181640625
1633.82421875
1053.41796875
-4949.8623046875
-6934.2060546875
-3988.3583984375
-1881.2255859375
-872.650390625
1041.369140625
1825.23828125
1129.4580078125
2267.2958984375
1917.802734375
-679.90625
556.123046875
4247.3115234375
3300.1181640625
-952.2900390625
-3867.4921875
-5536.66015625
-4188.6591796875
50.78515625
2923.380859375
120.771484375
-2640.9306640625
575.666015625
4507.4765625
5517.125
3634.2080078125
1538.0107421875
1828.8125
2389.310546875
246.1708984375
-1526.6728515625
-2111.318359375
-1470.818359375
242.51171875
359.8740234375
740.6630859375
3840.4091796875
3333.498046875
-398.6025390625
-2154.87890625
-3453.40234375
-2051.1103515625
1708.0205078125
3454.025390625
2030.6796875
-789.05078125
-2241.904296875
-891.9267578125
2373.9267578125
2504.6630859375
1748.1376953125
2972.236328125
2908.5546875
875.4033203125
-2308.8017578125
-4468.1640625
-839.1435546875
3853.060546875
5567.2353515625
4553.1123046875
1872.2578125
-2410.2890625
-3396.3828125
-486.880859375
-415.771484375
-557.640625
2106.41796875
3780.3935546875
5042.5126953125
6959.6787109375
6758.61328125
4365.181640625
-366.1201171875
-4536.521484375
-3939.998046875
-903.25390625
2637.5517578125
1811.69140625
-2641.591796875
-2002.765625
754.8134765625
-31.23046875
-994.5224609375
344.25
307.025390625
-3156.33984375
-5211.51953125
-1928.4619140625
2459.9794921875
6014.57421875
4597.0341796875
-810.380859375
-3285.7060546875
-1976.8134765625
-1261.8017578125
-1170.8583984375
117.2861328125
-596.2470703125
-2533.2998046875
-638.421875
1897.69921875
2435.9345703125
2064.3046875
526.4560546875
-2775.9384765625
-3405.591796875
501.3623046875
3101.8154296875
1547.3271484375
526.3466796875
1767.43359375
585.7412109375
264.77734375
1595.97265625
2744.64453125
6182.1904296875
8968.9599609375
7122.3447265625
6053.484375
4353.2041015625
2289.39453125
-75.3623046875
-1321.16796875
315.36328125
1928.025390625
525.5771484375
-248.654296875
227.6865234375
-1578.3232421875
-1782.810546875
620.3544921875
-1533.2880859375
-5582.4404296875
-5102.5498046875
-822.3076171875
2554.7275390625
-262.9609375
-5932.33203125
-7293.2001953125
-3205.2265625
939.09765625
2649.70703125
-127.3017578125
-3795.7880859375
-3809.6201171875
-4123.86328125
-4636.205078125
-2388.6416015625
-1762.970703125
-3445.1689453125
-2648.732421875
-2729.595703125
-1707.625
979.2021484375
2640.2734375
2344.486328125
2244.369140625
2086.8896484375
2118.8232421875
3448.0244140625
5170.19921875
3689.8701171875
1230.734375
-16.037109375
-3058.0927734375
-4921.982421875
-4589.021484375
-4834.767578125
-5214.1455078125
-2333.3505859375
945.376953125
1641.2919921875
484.6845703125
783.2939453125
613.4150390625
-2019.109375
-2537.4521484375
-242.7216796875
1349.3544921875
794.3193359375
-1944.0986328125
-5210.73046875
-4838.310546875
-1094.720703125
1286.0078125
-48.5087890625
-2697.5634765625
-1468.04296875
1516.7861328125
544.716796875
220.5498046875
2409.623046875
3202.0126953125
1681.8857421875
846.73046875
1285.1044921875
932.6796875
454.6884765625
2260.931640625
1979.556640625
208.6103515625
1216.47265625
4482.8984375
4191.595703125
28.625
-3120.9287109375
-1496.2998046875
2201.91015625
3206.1865234375
1711.0517578125
1222.9853515625
56.51953125
-2052.2451171875
-4387.3310546875
-3978.21484375
354.984375
1544.68359375
-1114.197265625
-1096.5283203125
-1776.37890625
-4201.337890625
-3542.8671875
-168.64453125
2074.1171875
1881.0205078125
-641.279296875
-3204.3701171875
-2997.3466796875
-3042.5498046875
-1998.1630859375
2006.4580078125
4686.314453125
5463.359375
4970.111328125
1137.412109375
-1826.056640625
-420.6865234375
284.1259765625
-217.30078125
1294.0234375
550.5849609375
-2676.55078125
-4297.91015625
-3155.91796875
-1614.958984375
-2944.248046875
-4956.6943359375
-2680.966796875
272.5009765625
1241.9560546875
2850.830078125
3485.9736328125
1331.830078125
-1411.908203125
-3556.8505859375
-1506.48046875
1961.126953125
1898.0419921875
2502.970703125
3801.044921875
2346.1435546875
-2292.1298828125
-5304.419921875
-3565.9599609375
-3151.5634765625
-2615.234375
1823.5478515625
2157.3544921875
837.5322265625
-904.07421875
-4632.6884765625
-3489.4521484375
1126.8544921875
1100.1298828125
319.787109375
3170.2197265625
7301.8701171875
6525.185546875
3007.7783203125
-53.748046875
-1367.8701171875
-2211.3193359375
-1369.1337890625
1533.90625
1804.8115234375
548.5224609375
-54.4306640625
-1181.2568359375
-1291.31640625
401.4794921875
1036.990234375
-790.1953125
-3841.2109375
-5331.46875
-4448.626953125
-1155.064453125
1257.2099609375
-638.306640625
-1629.5537109375
-423.3134765625
527.845703125
-169.087890625
-2531.736328125
-2239.375
-915.6572265625
-1462.4423828125
-1950.0546875
-1488.1923828125
-447.2919921875
352.9501953125
66.1572265625
453.1669921875
3013.6962890625
4904.8037109375
5597.7705078125
4839.912109375
2144.1396484375
-693.5869140625
-1475.927734375
-450.060546875
740.033203125
227.404296875
994.4228515625
2972.2333984375
1975.833984375
-821.98828125
-1002.48046875
869.361328125
770.853515625
829.837890625
1298.2431640625
2027.095703125
4544.642578125
2953.591796875
-904.015625
-1069.4638671875
1222.5439453125
2490.8203125
945.4443359375
-978.6337890625
-1179.9443359375
-1164.87890625
-574.4140625
1352.0546875
2901.8388671875
848.466796875
-2024.6357421875
-1194.41796875
-1598.896484375
-2148.0888671875
1750.9228515625
2600.5009765625
395.33984375
980.484375
2437.2626953125
1656.2412109375
2495.3173828125
3696.5556640625
2749.1943359375
-97.3369140625
-2745.5390625
-1596.669921875
154.80859375
-739.13671875
-1044.8955078125
-260.6357421875
1629.1435546875
5555.4560546875
6874.806640625
4445.2001953125
3882.287109375
5556.4814453125
4935.5888671875
761.013671875
-1098.345703125
1895.0595703125
4625.0439453125
3698.04296875
1998.2568359375
922.46875
836.443359375
-627.794921875
-3163.7509765625
-4372.6513671875
-1693.408203125
1416.8408203125
3675.7392578125
5952.9609375
3436.9921875
-2497.5400390625
-4101.6591796875
-3016.3671875
-2620.1650390625
-4928.2705078125
-5112.6162109375
105.8544921875
2925.4736328125
1387.095703125
539.8359375
-462.169921875
-2671.6259765625
-4156.9150390625
-3283.26953125
-573.52734375
1819.6435546875
3593.076171875
3254.294921875
1394.158203125
1433.4189453125
2376.9013671875
1199.8037109375
-1226.0927734375
-1596.00390625
948.57421875
2561.0771484375
3076.6630859375
1358.521484375
-2920.7646484375
-2792.349609375
601.1611328125
254.791015625
-1567.8828125
-3946.623046875
-5527.9150390625
-3209.8173828125
1008.857421875
4795.0732421875
7131.6064453125
4236.474609375
198.150390625
-227.859375
719.0556640625
1611.23828125
1022.8427734375
-485.41796875
-2046.833984375
-1568.8876953125
495.267578125
-200.7451171875
-2763.6484375
-496.2529296875
3076.3642578125
2527.2705078125
1571.1435546875
-124.3837890625
-1700.494140625
-1425.4140625
781.25390625
3798.1142578125
4791.0869140625
4334.453125
3283.0458984375
1124.728515625
-537.5478515625
-708.9501953125
-630.1357421875
1276.0
353.076171875
-2090.6982421875
-987.4794921875
-287.6943359375
-2655.2783203125
-4944.2998046875
-3719.150390625
-1564.53125
-171.0439453125
-257.6025390625
-1746.708984375
-2230.01953125
-757.03125
-1433.83984375
-4379.033203125
-2546.4619140625
1852.0283203125
2252.39453125
-2246.7626953125
-7787.630859375
-7293.6435546875
-2362.798828125
-1482.8134765625
-2199.931640625
-2519.0341796875
-3513.9697265625
-2781.8349609375
-40.7373046875
2314.591796875
3396.001953125
3021.6875
1126.57421875
659.7265625
794.2578125
-1940.75
-4554.3193359375
-3343.8232421875
-3737.0830078125
-4614.7958984375
-3222.037109375
-669.751953125
-1677.9013671875
-1284.16796875
2994.689453125
4377.7685546875
1455.0078125
123.4609375
990.7548828125
1275.6181640625
1874.052734375
3459.041015625
2638.65234375
404.87890625
-1362.22265625
-1418.3974609375
157.73828125
2902.119140625
5475.0126953125
5936.4267578125
3643.603515625
515.73046875
-487.9755859375
-1496.73046875
-2687.61328125
-1398.6845703125
177.3154296875
# row = 10
-308.9267578125
-98.6904296875
2018.818359375
4359.1552734375
3167.3125
-704.9013671875
-2624.3095703125
-2843.35546875
-2501.7021484375
-688.638671875
373.728515625
1696.251953125
1795.75390625
-641.76171875
526.2314453125
3779.7861328125
3972.505859375
1434.2392578125
-744.6806640625
-890.30859375
-966.501953125
-2965.12890625
-6067.501953125
-5943.3876953125
-1389.6845703125
2408.951171875
3166.599609375
2582.2529296875
1096.7548828125
1699.5234375
3326.6005859375
4114.2763671875
2300.9814453125
407.65234375
-1370.7373046875
-1948.7509765625
-1667.9208984375
-3235.7421875
-5513.943359375
-6185.51953125
-5857.5234375
-5272.3994140625
-2433.90625
1711.3740234375
4670.93359375
3669.2548828125
1387.75390625
24.89453125
-1969.2099609375
-2906.017578125
357.888671875
1351.08984375
-619.3642578125
-1162.046875
-1693.7294921875
-2619.2939453125
719.1025390625
2494.2421875
-1931.9736328125
-5580.845703125
-3459.6640625
-205.42578125
2185.7568359375
3901.8056640625
4702.22265625
3280.6708984375
2185.0458984375
4399.7900390625
5492.4296875
2231.1484375
472.9453125
1595.4716796875
4.962890625
-1726.7998046875
-1709.7578125
-2636.2763671875
-746.5634765625
3771.7744140625
6562.5087890625
6288.416015625
3671.052734375
861.447265625
2261.888671875
4429.947265625
2099.9541015625
-1048.6220703125
-2722.5146484375
-4907.7587890625
-4312.380859375
1422.52734375
4672.783203125
44.447265625
-2981.677734375
-775.2265625
5.8876953125
-2124.0703125
-1751.123046875
-1562.732421875
-3238.5009765625
-2137.896484375
2524.51171875
3288.2734375
-2221.8017578125
-5719.55078125
-2614.1767578125
1676.4267578125
358.0986328125
-3082.4345703125
-2892.7880859375
776.3369140625
549.390625
-2121.84765625
269.2548828125
2879.8310546875
322.9013671875
-2113.017578125
-2577.845703125
-4029.763671875
-3129.462890625
1249.140625
2592.962890625
-338.97265625
-2381.060546875
-2039.9599609375
-3551.1376953125
-6114.298828125
-4688.5810546875
-506.423828125
-331.4150390625
-3154.763671875
-3082.130859375
-1102.3447265625
-1664.51171875
-3649.603515625
-1284.33203125
-943.970703125
-1809.45703125
-312.1103515625
1333.3115234375
492.185546875
-803.9716796875
127.20703125
1696.2041015625
505.48046875
818.09375
2640.326171875
1173.3193359375
2312.77734375
5228.39453125
3415.2529296875
2757.7333984375
5282.9267578125
6795.44921875
6242.3701171875
2397.666015625
-713.658203125
-916.62109375
-2327.3173828125
-3920.0947265625
-2848.5078125
-1720.392578125
-1265.3466796875
-732.408203125
-519.1845703125
1366.0732421875
3628.419921875
2725.9853515625
-1367.8408203125
-4838.779296875
-6090.0869140625
-7589.552734375
-5170.33984375
1280.8427734375
2345.6787109375
322.2119140625
-73.9169921875
524.939453125
-292.544921875
-1488.015625
-3744.1865234375
-5660.0849609375
-3888.51171875
-1573.0888671875
-960.099609375
-2042.02734375
-1417.4873046875
727.9736328125
-1171.4609375
-1283.9267578125
4544.6083984375
2168.783203125
-4458.72265625
-4055.8583984375
-659.7119140625
83.9638671875
328.2958984375
2469.3955078125
3757.58203125
2820.15234375
3345.5869140625
3962.1591796875
3781.7841796875
3249.826171875
2261.322265625
878.4794921875
-1504.16796875
-3687.9765625
-4468.724609375
-1930.5693359375
3927.2822265625
5926.3408203125
563.037109375
-4094.3740234375
-4332.38671875
-2193.1728515625
-33.4306640625
1637.3212890625
2498.0791015625
1263.5166015625
1186.7353515625
2494.28125
2175.619140625
174.341796875
-2813.9423828125
-2240.361328125
3251.392578125
6912.080078125
5626.2001953125
-310.7177734375
-5401.916015625
-5550.3818359375
-488.05078125
876.5810546875
298.8994140625
1831.166015625
2864.890625
3392.4091796875
2386.9248046875
-2534.921875
-3754.333984375
-579.890625
1774.318359375
2639.7177734375
1704.8427734375
-169.0244140625
1534.5546875
5403.2919921875
5154.544921875
2382.13671875
1009.755859375
376.8134765625
1527.96484375
1466.927734375
519.1904296875
2879.3095703125
4049.89453125
2492.8037109375
1782.6064453125
2936.3994140625
4372.4677734375
2591.2177734375
2370.97265625
2671.98828125
-1084.833984375
-4233.2314453125
-4928.5830078125
-3934.955078125
-1827.435546875
2875.5419921875
8322.99609375
10397.408203125
7485.4423828125
4062.1279296875
-340.4384765625
-4330.0390625
-3199.513671875
3426.2109375
8407.345703125
8645.087890625
4025.0166015625
599.58203125
2127.1533203125
5102.3349609375
6196.591796875
4561.2958984375
-349.8720703125
-4172.6025390625
-3157.4931640625
-1745.6943359375
-2857.76953125
-4465.0947265625
-3527.7666015625
-1458.9013671875
-1775.869140625
-2002.876953125
-2821.998046875
-4395.888671875
-2932.0244140625
1699.291015625
4659.1826171875
3510.7255859375
-66.00390625
-3032.30859375
-6306.4609375
-9262.3017578125
-6948.908203125
-3130.6142578125
-3008.275390625
-781.6015625
2280.8515625
1452.6396484375
-139.01171875
-477.908203125
1192.1142578125
1469.7763671875
-1615.2001953125
-2494.8076171875
171.6357421875
713.37890625
-168.2978515625
670.630859375
1877.2666015625
2771.1474609375
1569.15625
-2387.3291015625
-3776.55078125
-1558.8955078125
-794.849609375
-2079.4072265625
-1099.9970703125
-1244.8388671875
-3770.8662109375
-2285.1611328125
781.478515625
-56.4501953125
2001.89453125
4540.8369140625
1130.5380859375
-11.3818359375
3654.5546875
4354.3251953125
856.9208984375
-1375.51171875
-590.5498046875
-848.615234375
-1028.4501953125
3302.16015625
5661.25390625
3940.4365234375
3100.392578125
1342.04296875
-944.9345703125
-1246.8193359375
-1905.3212890625
-3266.7568359375
-1769.1337890625
-2679.6494140625
-5725.099609375
-7084.87109375
-8363.447265625
-9173.9462890625
-5885.25390625
-1020.1328125
1522.853515625
2364.57421875
4290.3935546875
4388.5224609375
3278.2431640625
2257.0712890625
1641.0546875
1913.4609375
455.298828125
-1888.6494140625
-4301.01953125
-3030.1767578125
3213.82421875
8157.869140625
6899.919921875
1780.5693359375
-3447.16015625
-4108.0224609375
-2086.1787109375
-1439.0341796875
-2923.8671875
-889.8046875
3056.4072265625
2335.828125
-1464.6181640625
-3223.9404296875
-2574.46875
-1711.1142578125
1417.4921875
4927.275390625
4998.6015625
2397.462890625
-1549.3056640625
-2912.9853515625
361.666015625
1156.892578125
-1779.0576171875
-2764.2373046875
-1047.67578125
1986.814453125
2933.0
1359.8759765625
1102.251953125
1715.73828125
-1099.1240234375
-2844.537109375
1014.587890625
1940.2958984375
1057.482421875
772.578125
-501.99609375
702.365234375
3672.072265625
5735.48046875
7500.59375
7063.775390625
2869.4013671875
-2465.83984375
-2484.263671875
241.287109375
-870.6884765625
-1903.716796875
-396.7119140625
748.623046875
2075.4970703125
4049.615234375
4658.3720703125
2507.02734375
1168.5107421875
214.7314453125
-2897.9912109375
-2817.1435546875
813.7421875
2614.3994140625
2191.5009765625
2899.697265625
1287.37890625
-2559.630859375
-4811.869140625
-5571.673828125
-5836.2060546875
-4534.875
-4130.2998046875
-5561.2822265625
-2366.140625
3245.5380859375
4473.4482421875
2950.4384765625
2456.513671875
1852.8642578125
-647.794921875
-1592.8505859375
983.630859375
1957.71484375
109.4228515625
-1398.82421875
842.322265625
4321.2919921875
4935.0810546875
2316.71484375
-778.447265625
-1655.5888671875
-429.1806640625
-235.875
-1241.0771484375
-1168.1708984375
-1488.107421875
-1976.4814453125
-431.958984375
1514.9892578125
2112.24609375
948.7763671875
729.2109375
680.8525390625
8.6640625
-821.912109375
-3542.935546875
-3296.8515625
1632.931640625
3276.6025390625
24.8857421875
-6361.162109375
-10430.6240234375
-6536.46484375
970.6650390625
6203.1220703125
6239.978515625
402.6904296875
-6527.34375
-7693.1201171875
-3650.4111328125
-521.0869140625
1135.208984375
2191.939453125
3106.2138671875
2297.7822265625
-347.546875
-2758.0498046875
-2403.328125
343.4375
974.0
-2326.080078125
-4493.5498046875
-3428.1279296875
-4463.3828125
-3587.2451171875
1813.3955078125
5911.7861328125
4604.380859375
-2579.173828125
-8693.5234375
-6140.7099609375
-1482.5185546875
3046.7724609375
4634.53515625
2134.5673828125
231.7880859375
425.6875
147.318359375
-711.234375
-2154.8095703125
-690.798828125
1837.1650390625
-1748.845703125
-5453.0244140625
-2219.642578125
-1185.255859375
-3128.8291015625
-634.7568359375
895.03515625
768.3603515625
2357.759765625
2847.18359375
675.0205078125
-983.384765625
230.921875
1969.4482421875
2237.6611328125
1458.3828125
-472.412109375
-4287.494140625
-6016.4384765625
-4955.998046875
-4063.076171875
-4916.8408203125
-4453.10546875
-1504.3046875
-669.75
-1382.568359375
786.2890625
1762.0517578125
1477.4873046875
462.611328125
-2034.1337890625
-5285.453125
-5555.0703125
-1992.8798828125
854.3671875
404.640625
413.90234375
-52.4619140625
-1086.5859375
-2155.4169921875
-1765.1455078125
-1604.9365234375
81.6328125
2945.1181640625
4094.759765625
228.31640625
-3431.0546875
-1885.4716796875
662.1533203125
748.095703125
-1831.1259765625
-4816.9951171875
-3157.693359375
493.353515625
2773.607421875
1775.859375
-354.4677734375
123.0283203125
466.97265625
401.7763671875
-256.49609375
-1791.0927734375
-3298.552734375
-5522.08203125
-5385.7353515625
791.0078125
6753.7109375
5816.3623046875
4611.767578125
3901.853515625
1869.4638671875
336.1962890625
-3057.2314453125
-7316.7900390625
-3506.623046875
1809.7666015625
2115.1357421875
1721.0146484375
1821.6591796875
2347.0595703125
4696.9921875
6026.8642578125
3063.0830078125
-1741.8955078125
-4952.4404296875
-5641.74609375
-3410.7373046875
-1070.458984375
-21.7470703125
1786.42578125
1524.7451171875
416.19140625
2552.0771484375
2727.3515625
-2811.5283203125
-5542.013671875
-2327.9072265625
5.572265625
-901.1279296875
-1440.119140625
-1198.1337890625
-745.3779296875
-891.005859375
-2246.9951171875
-2386.921875
1039.96875
3240.1474609375
1675.4716796875
-56.0439453125
-827.728515625
593.2568359375
220.6748046875
-2482.6220703125
-4440.1806640625
-6469.369140625
-5052.1142578125
2927.1962890625
8298.390625
5259.8076171875
-584.5771484375
-2996.6064453125
-3184.150390625
-2184.9931640625
-952.060546875
-932.6982421875
-906.7197265625
-945.7197265625
-2571.71484375
-2093.2392578125
-2144.9462890625
-6567.6533203125
-8184.30859375
-3586.4521484375
1422.7666015625
977.9169921875
-110.3349609375
2333.095703125
1510.9619140625
-2653.9267578125
-2239.19140625
827.4638671875
3171.919921875
3435.0380859375
1646.9521484375
-220.994140625
-944.1533203125
-779.9033203125
-852.2744140625
-723.0302734375
364.19921875
1933.3408203125
4338.2998046875
2965.4443359375
-1456.5126953125
-1951.9892578125
1912.884765625
2050.7763671875
778.6220703125
3111.81640625
2857.0205078125
-1488.4609375
-1108.8193359375
3706.939453125
5968.6806640625
3330.74609375
138.884765625
-691.466796875
-3164.7412109375
-6140.78125
-1806.4541015625
3135.056640625
513.1708984375
-1010.40234375
1514.0107421875
2096.1806640625
1734.017578125
93.73828125
-4829.2705078125
-5533.3740234375
410.015625
2342.8916015625
-175.1259765625
753.583984375
3353.7021484375
2093.3330078125
1120.5986328125
886.2822265625
-434.517578125
-86.681640625
1319.6630859375
2451.986328125
1458.091796875
88.5048828125
1942.79296875
1370.5224609375
-2568.6875
-3893.4208984375
-1345.8740234375
-75.900390625
-2449.11328125
-3932.3818359375
-1087.193359375
1506.5537109375
2022.921875
775.1328125
-1744.677734375
-2385.994140625
748.9931640625
3332.4189453125
2217.5517578125
715.595703125
183.4814453125
-1450.814453125
-4170.35546875
-4008.2412109375
-2486.6337890625
152.0810546875
2973.6748046875
2192.958984375
-1714.212890625
-1692.353515625
2185.8359375
4090.2890625
2729.0458984375
1339.06640625
377.0888671875
1350.001953125
2551.5556640625
3945.5126953125
5726.0546875
6529.3310546875
6183.0341796875
2057.2705078125
-3296.1455078125
-4853.6669921875
-5732.8154296875
-5710.1220703125
69.681640625
4033.751953125
1003.28125
-2012.4228515625
-2448.03125
-2132.31640625
-2428.9375
-3912.25390625
-3229.033203125
-2083.4755859375
-1754.095703125
793.55078125
4231.685546875
2838.75
-1794.427734375
-3306.2705078125
-130.9501953125
2239.9638671875
3191.0693359375
4692.767578125
4261.3994140625
3803.439453125
3072.01953125
791.8125
217.0791015625
470.5185546875
1424.431640625
3495.0888671875
3435.1455078125
763.0009765625
865.5439453125
3582.8056640625
4394.77734375
2641.9404296875
1575.13671875
1884.3564453125
2958.0595703125
3704.9072265625
4455.5009765625
3053.802734375
-1426.7705078125
-4139.255859375
-3162.8369140625
3018.1298828125
7293.7705078125
4356.9873046875
1349.326171875
1589.2236328125
844.6826171875
-641.3525390625
-796.7373046875
352.48046875
1158.4140625
254.1845703125
-1568.9892578125
-3250.0341796875
-3663.6220703125
-1698.208984375
-1289.5771484375
-2028.458984375
-98.6337890625
461.8662109375
-1612.9169921875
-4645.2060546875
-6697.5673828125
-4117.7685546875
-257.89453125
1390.0654296875
828.376953125
-1434.8603515625
-2760.865234375
-2298.392578125
-2384.6884765625
-2359.9931640625
319.2587890625
2585.6328125
2750.8564453125
2681.2119140625
907.7802734375
-1500.9130859375
-1882.5927734375
888.0712890625
2438.5732421875
2539.28515625
2344.646484375
567.3076171875
-1536.783203125
840.9716796875
6672.4677734375
7935.384765625
3189.62109375
1870.388671875
1353.9150390625
-1666.7607421875
-1653.5986328125
957.1337890625
1907.7734375
3370.3681640625
7271.751953125
7812.0205078125
5112.0966796875
3632.3095703125
1914.423828125
-427.720703125
-1740.828125
-1255.396484375
2284.8251953125
4550.5146484375
2901.6083984375
808.5224609375
3085.0712890625
3188.8798828125
-1734.2880859375
-6178.9609375
-4270.1650390625
-429.5625
-588.697265625
-2699.3154296875
-1131.974609375
552.3095703125
1000.0947265625
71.697265625
-1298.884765625
247.0126953125
2927.8798828125
2568.4130859375
1435.2763671875
1248.6953125
508.1884765625
206.693359375
-315.2724609375
-2647.1181640625
-2884.0107421875
1045.88671875
1657.20703125
-4130.1123046875
-3245.255859375
-1396.8935546875
-841.69140625
1334.6640625
352.2353515625
-2061.6318359375
-2001.046875
-1594.7099609375
1009.5400390625
3559.7705078125
4824.345703125
7693.60546875
7675.4375
3764.2919921875
516.275390625
-671.974609375
-1198.1552734375
253.30859375
1770.5556640625
-234.7607421875
-1690.64453125
-679.2890625
957.9130859375
1830.3505859375
1122.5390625
-2130.083984375
-3142.09765625
-1827.6181640625
-1121.107421875
611.9677734375
2152.2216796875
2193.830078125
959.4658203125
-1727.0078125
-3188.7275390625
-975.158203125
2500.3623046875
582.748046875
-4132.0
-6015.849609375
-7790.0673828125
-8854.396484375
-5608.708984375
-367.298828125
739.6552734375
-818.4501953125
-843.654296875
-1334.22265625
-2243.619140625
-1533.837890625
-76.3046875
149.1201171875
-652.1787109375
-879.7119140625
-1453.212890625
-2942.3017578125
-3307.0634765625
-3280.76171875
-2550.49609375
655.17578125
2467.21875
720.1376953125
-2150.3857421875
-2505.7958984375
-1141.4375
-1112.630859375
-239.013671875
865.5537109375
-205.349609375
-761.7646484375
-1333.5439453125
-3913.869140625
-4973.033203125
-3803.15625
-3237.21484375
-2485.568359375
-2220.9755859375
-2043.318359375
-1729.658203125
-3277.587890625
-4153.08984375
-3441.6630859375
-2253.30859375
-630.876953125
-141.43359375
-792.3837890625
-1580.6123046875
-3144.7314453125
-3793.8173828125
-3177.4462890625
-2869.59375
-2173.5771484375
-6.04296875
2366.66015625
1434.318359375
-2539.357421875
-4834.240234375
-2578.4208984375
2187.5068359375
5748.759765625
8278.2275390625
8964.9443359375
6108.37890625
2141.8134765625
-425.0859375
-1306.6259765625
-214.7783203125
909.60546875
759.4951171875
141.9033203125
847.1591796875
2646.720703125
5062.7744140625
8101.6337890625
9488.3271484375
7363.8857421875
4859.625
5236.658203125
5577.4716796875
4180.0966796875
4537.9951171875
6094.6787109375
6025.369140625
-2299.5888671875
-2607.09765625
-2910.4892578125
-3211.2880859375
-3966.611328125
-4940.619140625
-539.47265625
4983.607421875
51.4951171875
-5569.8095703125
-2426.591796875
3584.70703125
6692.611328125
4560.6455078125
408.7470703125
-938.6943359375
-669.63671875
-1033.21484375
-1889.5400390625
-3453.275390625
-5473.4970703125
-6145.8203125
-4650.232421875
-3287.9208984375
-2439.384765625
152.0224609375
3459.6708984375
5261.75
6404.13671875
7318.6298828125
6082.6826171875
3247.759765625
2589.939453125
3702.734375
3364.474609375
2840.2568359375
2765.7177734375
2532.3349609375
3134.6875
3028.458984375
2904.4033203125
3583.6845703125
1737.4970703125
-230.0009765625
925.1748046875
2196.705078125
1400.5791015625
504.0693359375
1136.4013671875
-268.4609375
-2380.66796875
-157.7236328125
2516.4482421875
2044.1220703125
1265.990234375
1746.529296875
1183.68359375
379.33203125
689.205078125
-932.4951171875
-1533.93359375
3199.62109375
5087.9072265625
1017.7568359375
-1008.3212890625
93.4326171875
162.4345703125
-560.1015625
430.6064453125
3385.533203125
3355.166015625
1593.822265625
2295.171875
3568.60546875
2351.720703125
1997.7080078125
4123.267578125
3340.98046875
-2483.888671875
-5047.7197265625
-1989.6884765625
707.4296875
779.17578125
-1415.4287109375
-5338.85546875
-5519.853515625
-3098.5966796875
-2184.904296875
-2386.0947265625
-4765.84375
-5212.8505859375
239.8720703125
4067.705078125
4220.4384765625
5501.1591796875
5178.7099609375
1100.380859375
-1304.3818359375
-2623.86328125
-3324.1689453125
-86.95703125
3275.5146484375
1795.4052734375
-184.9130859375
-1879.4482421875
-2897.4716796875
1257.3271484375
4594.41796875
3874.9873046875
2934.76953125
-49.88671875
-2414.83984375
-3253.9677734375
-4850.94921875
-4391.0927734375
-2605.76953125
-4153.8369140625
-8233.32421875
-10651.1318359375
-8884.1630859375
-6115.529296875
-3914.9892578125
1257.2041015625
6347.2177734375
7335.7421875
3220.560546875
-3658.197265625
-9548.916015625
-10407.7138671875
-5202.9814453125
-728.033203125
-803.76953125
-1739.5322265625
143.623046875
1196.0458984375
1475.734375
2947.0751953125
2398.689453125
-1227.2158203125
-3589.9404296875
-4982.728515625
-4023.2451171875
191.01171875
-120.9033203125
-3684.703125
-2998.759765625
588.611328125
2348.7861328125
-303.76953125
-3574.3662109375
-2686.7236328125
-954.7041015625
-1788.3466796875
-766.849609375
2805.6025390625
3394.369140625
745.857421875
-1175.8076171875
-1030.0263671875
-1351.8251953125
-2751.2646484375
-4111.0849609375
-5033.3505859375
-4574.8837890625
-2597.2353515625
35.9111328125
1230.5712890625
2590.73046875
4705.041015625
4521.162109375
3670.7978515625
2896.322265625
614.2685546875
516.8701171875
3565.7724609375
5378.5888671875
5374.818359375
2978.6865234375
1324.48828125
1230.4951171875
-1767.25390625
-3430.1162109375
-1907.744140625
319.5703125
2646.1455078125
31.6572265625
-4251.18359375
-1867.0732421875
2346.58984375
1879.5712890625
43.50390625
-722.423828125
-2912.11328125
-4304.376953125
-1182.6708984375
1358.78125
210.8515625
-1452.8818359375
-2595.2314453125
-3022.7744140625
-1357.6884765625
1019.9287109375
2220.8408203125
1502.51171875
-666.421875
-1846.2470703125
1618.978515625
4935.611328125
679.0224609375
-4228.724609375
-5351.01171875
-4148.8232421875
-1040.75
314.216796875
1418.7412109375
2531.908203125
1130.16015625
-537.376953125
-265.37890625
2616.689453125
3126.494140625
-2092.0712890625
-6166.2001953125
-3175.4375
-1452.806640625
-4561.3046875
-3932.71875
1060.267578125
4137.181640625
3846.81640625
83.9365234375
-1836.4296875
738.005859375
2619.974609375
198.6689453125
-3711.3623046875
-5068.04296875
-4659.5537109375
-4883.697265625
-3858.12109375
-688.3994140625
321.0283203125
434.8798828125
334.2197265625
-978.4169921875
-1862.5078125
495.8779296875
4073.4267578125
4477.4775390625
1720.7275390625
-1157.6962890625
-3319.8017578125
-3680.8203125
-1812.5830078125
316.0458984375
2813.5029296875
4961.3671875
3099.353515625
-1240.1123046875
-2484.306640625
-1155.728515625
329.01953125
1355.5693359375
1089.5908203125
255.06640625
1041.873046875
1525.87109375
215.11328125
-423.51953125
221.970703125
-868.0927734375
-4269.806640625
-4496.9375
425.712890625
3785.3369140625
1938.0576171875
-1112.6728515625
-2022.2080078125
-1525.3251953125
-475.705078125
490.85546875
808.4443359375
-187.7060546875
-388.9599609375
-760.765625
-2179.0751953125
-590.1767578125
793.806640625
-289.8779296875
1450.412109375
4469.728515625
4247.64453125
2955.7392578125
2724.9951171875
2950.173828125
1467.9921875
1222.02734375
1331.0849609375
-454.8193359375
-812.2958984375
-1816.140625
-3767.814453125
-3749.1171875
-2514.7734375
246.716796875
2590.3525390625
1314.1015625
440.3232421875
1070.8330078125
-337.3759765625
-2102.8271484375
1080.263671875
4869.2119140625
2725.2509765625
-624.6484375
-119.8369140625
1839.9287109375
2660.8798828125
1805.201171875
-598.921875
-2799.6669921875
-4090.1630859375
-2541.9306640625
523.9140625
1216.9833984375
1811.7900390625
1722.482421875
-2211.9423828125
-3910.0703125
-2311.0283203125
-2351.421875
-1748.1513671875
1386.302734375
5141.7666015625
8216.2275390625
6320.81640625
1921.5400390625
189.259765625
1469.7578125
2271.5986328125
2189.98828125
2091.44140625
648.5185546875
980.6982421875
3038.84375
3564.0302734375
1377.998046875
973.89453125
3044.7099609375
2345.435546875
2221.5341796875
4779.18359375
4395.5771484375
493.0380859375
-2122.3447265625
-1349.771484375
-414.41796875
-1068.9111328125
162.283203125
3031.16015625
3271.5263671875
-337.8662109375
-3458.6201171875
-5599.689453125
-5817.0263671875
-2578.6025390625
1838.4951171875
3005.80078125
1454.2197265625
-757.2314453125
-1186.255859375
1086.18359375
2818.5224609375
2898.7724609375
4119.2490234375
4542.6669921875
3349.9853515625
3080.173828125
-302.1552734375
-2717.482421875
-2238.6318359375
-2145.166015625
-2529.3515625
560.091796875
3414.884765625
3714.119140625
3801.751953125
1854.283203125
-1186.7763671875
-57.15234375
3043.2685546875
1491.806640625
-1384.1552734375
-231.5595703125
1529.552734375
-168.890625
-3409.9345703125
-5502.7119140625
-2927.537109375
328.47265625
-1576.7587890625
-2881.2685546875
-496.40234375
-1854.7646484375
-4522.578125
-2308.841796875
675.6279296875
-2078.056640625
-4159.90234375
-2710.2724609375
-1180.5673828125
1562.04296875
3955.9521484375
509.7314453125
-2448.5244140625
-2332.4921875
-1309.041015625
-50.123046875
-2042.2197265625
-4612.7509765625
-1656.8701171875
1206.24609375
1536.625
2674.2802734375
4425.8115234375
4569.93359375
2365.7109375
-1165.6943359375
-3231.232421875
-2446.931640625
-914.619140625
-756.8408203125
-220.2001953125
420.462890625
-564.8955078125
-1065.24609375
-443.54296875
-268.0087890625
461.736328125
2716.3408203125
2236.8017578125
212.5927734375
-930.4482421875
-3513.326171875
-4341.4873046875
-4156.3017578125
-3302.1630859375
-1362.4130859375
327.6982421875
-503.921875
-4832.916015625
-5798.9765625
-571.8134765625
1592.712890625
-1846.6982421875
-5796.4765625
-6514.6943359375
-3709.85546875
-2959.17578125
-3264.310546875
799.490234375
3500.2392578125
2925.798828125
1458.0595703125
-20.568359375
-673.6650390625
-28.3330078125
-1011.892578125
-2422.5078125
-1294.89453125
2119.3935546875
2912.0419921875
-141.546875
-606.419921875
116.0869140625
-1302.9521484375
-24.8076171875
1656.884765625
-240.4560546875
-1688.0224609375
-3148.6220703125
-2325.1728515625
1937.5068359375
3409.744140625
2060.828125
1714.326171875
4753.296875
7738.1015625
3107.685546875
-4092.326171875
-4361.7275390625
-149.1611328125
3234.5107421875
3358.6318359375
2624.48828125
3273.97265625
3027.8955078125
8.1435546875
-3555.130859375
-4843.205078125
-3475.4150390625
469.1728515625
965.3095703125
-4473.7900390625
-7010.1953125
-4272.2685546875
-1832.5263671875
-1129.482421875
344.962890625
1470.572265625
1784.146484375
2785.2587890625
2051.236328125
-459.9453125
867.640625
4053.8671875
2563.8251953125
-514.853515625
-1780.02734375
-2998.46484375
-2833.0693359375
276.7451171875
3196.681640625
506.212890625
-2403.4150390625
981.650390625
5285.2412109375
5071.669921875
2587.3349609375
957.3291015625
1940.6259765625
3121.5693359375
751.6279296875
-1904.6826171875
-2414.9375
-2390.841796875
-1520.669921875
-668.642578125
939.146484375
4603.3798828125
4162.8017578125
294.958984375
-1548.1279296875
-2551.1298828125
-1150.6337890625
1326.3662109375
2355.8671875
1680.3701171875
-7.7890625
-1238.482421875
-415.8232421875
1885.130859375
1854.9677734375
1447.943359375
2232.9755859375
1437.48046875
-211.1181640625
-2681.5546875
-3776.1240234375
628.23828125
5232.748046875
6661.5224609375
5519.7978515625
2753.763671875
-1790.814453125
-3021.244140625
300.30859375
136.3203125
-388.8583984375
2261.45703125
3570.5888671875
5147.9794921875
7291.90625
7110.3779296875
5518.1025390625
462.4287109375
-5193.6953125
-4413.69921875
-7.4384765625
3555.35546875
2349.2294921875
-1685.1171875
-1636.0419921875
583.3837890625
-136.7109375
-1221.431640625
-388.4990234375
-870.5390625
-3791.755859375
-5136.7451171875
-1846.814453125
2764.69921875
5993.072265625
4558.3232421875
-996.07421875
-3948.4501953125
-2457.9130859375
-1373.62890625
-1744.88671875
-222.326171875
-136.7822265625
-1505.7568359375
-476.330078125
967.2509765625
1177.271484375
923.5478515625
-1028.8134765625
-3623.2587890625
-2881.294921875
1563.48046875
3768.07421875
1708.0458984375
1000.4169921875
2550.7529296875
1067.8642578125
-236.53125
896.138671875
2611.2880859375
6545.890625
9347.556640625
7244.7158203125
5472.2431640625
3907.1650390625
2701.6484375
275.9384765625
-2000.7294921875
-888.1826171875
1346.9140625
277.2021484375
-1486.6025390625
-1504.7509765625
-2571.873046875
-2349.0732421875
399.802734375
-1080.953125
-5274.2744140625
-6212.568359375
-3177.9990234375
419.0185546875
-1678.6220703125
-6931.9052734375
-7010.0390625
-2602.8916015625
603.6865234375
1834.15625
-883.1162109375
-4265.8798828125
-3793.5224609375
-2771.2255859375
-1793.830078125
-556.5419921875
-1421.5361328125
-3215.0361328125
-1446.5966796875
-980.3984375
339.197265625
2660.4921875
2866.798828125
1529.9482421875
1653.6943359375
2198.8955078125
2404.8203125
3572.662109375
4994.9189453125
2585.1708984375
-305.357421875
-1426.16015625
-4127.201171875
-5108.3525390625
-4462.4052734375
-4411.4228515625
-4481.154296875
-1537.591796875
1104.5400390625
1443.857421875
-20.92578125
223.7744140625
558.095703125
-2170.2861328125
-3500.8330078125
-1634.56640625
2167.51171875
3258.71484375
-16.8603515625
-4482.3369140625
-4405.4794921875
-204.263671875
2062.79296875
360.087890625
-2615.841796875
-1645.23828125
819.560546875
-799.6279296875
-662.4296875
2973.291015625
3562.640625
1292.40625
1331.6484375
2771.3671875
1436.0322265625
880.0576171875
2348.44140625
1988.9150390625
1241.1044921875
1977.65625
3909.5966796875
4077.8701171875
530.69140625
-3097.400390625
-2019.0107421875
1391.515625
2216.78515625
1373.6484375
1502.630859375
208.5986328125
-2724.509765625
-5528.560546875
-4981.419921875
44.265625
2091.0126953125
-303.3330078125
-447.1962890625
-1687.7705078125
-4942.228515625
-4104.904296875
-324.3583984375
2127.3359375
2210.6171875
-63.0244140625
-2488.2294921875
-3023.794921875
-3105.685546875
-1922.1953125
1734.02734375
4082.51953125
4586.0654296875
3732.359375
-73.3212890625
-3074.1591796875
-1384.9912109375
364.3681640625
509.3916015625
1604.701171875
181.943359375
-3053.3359375
-4236.787109375
-2480.013671875
-855.78125
-2180.5927734375
-3434.4072265625
-1790.8046875
-90.451171875
715.810546875
3187.1181640625
4723.0927734375
2383.1376953125
-574.87109375
-2203.3330078125
-61.64453125
2103.6337890625
971.3974609375
1591.552734375
3059.96484375
2171.5517578125
-1843.09765625
-4714.99609375
-3215.4501953125
-2817.5859375
-1970.654296875
1527.447265625
1255.6904296875
37.630859375
-1773.2470703125
-6234.9580078125
-4690.0419921875
893.1865234375
464.5986328125
-851.548828125
2680.99609375
7385.41796875
6684.3740234375
2864.388671875
217.4599609375
-1262.986328125
-2446.9619140625
-1715.509765625
811.201171875
1108.875
103.458984375
-719.548828125
-2184.3232421875
-2453.7431640625
-718.5732421875
851.791015625
-430.5869140625
-3462.869140625
-4409.2607421875
-3234.583984375
-130.9208984375
1340.76953125
-2052.1669921875
-3868.48828125
-2782.8505859375
-1061.5263671875
-763.5791015625
-2829.3701171875
-2032.9111328125
-547.4990234375
-1695.2548828125
-1815.06640625
-707.021484375
-67.775390625
888.1572265625
806.0244140625
587.61328125
2314.861328125
4274.3310546875
5305.962890625
5113.3056640625
2653.818359375
-560.4248046875
-1122.31640625
110.8837890625
221.3701171875
-1467.5048828125
-532.4384765625
2812.400390625
2612.7353515625
-59.501953125
-491.064453125
827.552734375
257.708984375
491.8583984375
1531.47265625
3096.5009765625
6213.31640625
5098.763671875
-185.6982421875
-2227.0234375
34.69140625
3128.6220703125
1937.0966796875
-1571.099609375
-2637.9375
-1690.8115234375
548.7978515625
2740.8642578125
3419.1552734375
1053.466796875
-1545.587890625
-771.6318359375
-1190.666015625
-1733.7412109375
1382.783203125
2202.0927734375
264.01171875
184.0849609375
787.076171875
584.263671875
2347.26953125
4675.40625
3249.3271484375
317.1005859375
-1787.435546875
-877.7021484375
-433.5888671875
-1834.7216796875
-1219.8583984375
-145.73828125
429.140625
3279.0146484375
4773.646484375
3009.08984375
2659.423828125
4697.3369140625
4240.55078125
-5.5576171875
-1700.6513671875
1475.9423828125
4125.2998046875
3360.8837890625
1457.724609375
1139.6708984375
2377.947265625
695.9013671875
-3059.470703125
-4440.7373046875
-1278.1982421875
2093.630859375
4183.416015625
6316.4853515625
3748.4658203125
-2312.1142578125
-3866.2900390625
-3127.140625
-3814.779296875
-5711.6650390625
-5002.650390625
459.142578125
3696.9853515625
1893.994140625
374.064453125
-622.5185546875
-2788.4580078125
-4334.1904296875
-3107.302734375
-341.9287109375
888.8125
1920.1064453125
2035.0947265625
208.3955078125
-170.42578125
1014.63671875
393.9736328125
-1977.2861328125
-2532.79296875
18.751953125
1450.5380859375
1831.9130859375
753.0908203125
-2920.509765625
-2962.705078125
679.8798828125
1702.3857421875
-381.5712890625
-3854.5576171875
-5188.4697265625
-2532.1826171875
1194.369140625
4642.087890625
6818.2998046875
3724.51171875
-324.7939453125
-169.7060546875
1077.9453125
1437.0166015625
890.5048828125
-246.3984375
-1202.720703125
-392.330078125
1297.2099609375
-334.0947265625
-3071.482421875
-444.37890625
2890.9716796875
2353.2783203125
2191.3330078125
724.88671875
-1137.4228515625
-440.8046875
1926.259765625
3964.4951171875
4625.716796875
4390.58984375
3289.6748046875
1205.0478515625
-434.916015625
66.796875
789.3818359375
2677.73828125
742.7333984375
-2072.8818359375
-207.8466796875
554.4072265625
-2896.1650390625
-5588.7861328125
-4430.1396484375
-2724.7822265625
-1455.517578125
-273.2783203125
-1053.98828125
-3098.296875
-2103.6181640625
-1904.0634765625
-4625.357421875
-3005.921875
1264.931640625
2171.1748046875
-1459.380859375
-6735.873046875
-6562.0439453125
-1454.443359375
436.7080078125
10.0517578125
-921.017578125
-2208.8427734375
-2036.513671875
-70.3232421875
2175.1572265625
2829.392578125
2149.0029296875
661.4765625
222.595703125
-319.6015625
-3051.3310546875
-4306.1318359375
-3034.255859375
-4977.6943359375
-5845.39453125
-2800.298828125
-92.439453125
-2336.4130859375
-1837.34765625
2544.44140625
3379.75390625
390.66796875
-475.6767578125
564.4609375
1504.896484375
3257.3798828125
4998.052734375
3411.669921875
506.388671875
-1150.9013671875
-1247.2431640625
-144.158203125
2248.76171875
4801.87109375
5112.14453125
2546.576171875
-919.0205078125
-2460.712890625
-2921.234375
-3421.3857421875
-1937.8173828125
-706.7158203125
# row = 11
259.392578125
155.6796875
2483.580078125
5278.0166015625
4547.2587890625
723.5478515625
-1369.7197265625
-1946.2900390625
-1676.931640625
65.044921875
520.328125
1054.416015625
473.55078125
-1457.2109375
1106.1943359375
4919.3837890625
4551.1982421875
2178.4892578125
-260.8720703125
-745.0576171875
-288.7734375
-1958.9140625
-5112.4833984375
-4616.12109375
-1304.994140625
1373.8466796875
2778.0224609375
2535.021484375
1430.3564453125
2608.765625
3616.69140625
3800.8974609375
2552.7197265625
1666.9462890625
420.4775390625
-530.50390625
-1455.955078125
-3195.2177734375
-4595.3134765625
-4981.4453125
-4828.5947265625
-4577.1982421875
-2107.5595703125
2410.6181640625
5837.9296875
4412.3359375
791.5244140625
-1327.2646484375
-2926.4541015625
-2602.318359375
1035.03515625
1579.337890625
-383.92578125
-1291.3212890625
-3005.8515625
-3450.9208984375
384.8671875
1425.3125
-2596.599609375
-5519.2900390625
-4215.05078125
-863.716796875
2455.8916015625
3781.443359375
3640.8994140625
2553.3740234375
1705.2939453125
3582.3779296875
5144.01953125
3573.75390625
2643.3017578125
2784.626953125
-323.8984375
-1942.1181640625
-884.5556640625
-2170.076171875
-684.6025390625
3684.2783203125
6580.8935546875
6804.3564453125
4301.23046875
588.5869140625
1668.4384765625
3875.814453125
1103.431640625
-1744.921875
-2166.9560546875
-3994.74609375
-3908.3408203125
1986.6826171875
4310.81640625
-1570.6630859375
-3985.7685546875
-363.4287109375
1095.015625
-1445.9814453125
-1671.9365234375
-2153.298828125
-3788.451171875
-2217.0078125
1727.9775390625
2067.384765625
-2353.8232421875
-5866.787109375
-4193.8076171875
-295.7255859375
-654.2314453125
-4152.1376953125
-3978.3857421875
433.0576171875
953.3134765625
-1831.0048828125
-67.861328125
2584.4052734375
-7.3642578125
-3200.36328125
-4030.484375
-4601.55859375
-3154.4150390625
391.220703125
1167.8310546875
-809.8837890625
-2078.6083984375
-2610.095703125
-4093.77734375
-6187.8701171875
-4621.9404296875
-549.375
-311.3388671875
-3186.3125
-2948.3935546875
-664.66015625
-1087.2021484375
-2752.5693359375
-779.46875
-485.4921875
-793.8466796875
446.435546875
587.080078125
-1158.6796875
-2437.44140625
-1271.029296875
499.484375
-174.9189453125
190.642578125
1659.2861328125
1244.4375
3276.46484375
6024.466796875
3949.3818359375
3301.8564453125
5836.8466796875
6725.552734375
5585.1943359375
2308.994140625
-71.8291015625
-164.20703125
-1689.2890625
-3279.0869140625
-2810.46484375
-2590.8837890625
-1381.478515625
-25.6728515625
-81.8017578125
1503.494140625
3429.216796875
2785.9453125
-304.8291015625
-3404.673828125
-5166.3486328125
-6857.3486328125
-4014.3076171875
2676.2392578125
3763.673828125
1450.0458984375
365.541015625
349.1669921875
-432.740234375
-1249.8125
-3774.8037109375
-6158.7177734375
-4178.7275390625
-1141.0341796875
-931.9345703125
-2779.3857421875
-1944.873046875
1034.2568359375
-234.6416015625
-1117.271484375
3766.28515625
2003.51171875
-4046.0107421875
-2979.375
193.7841796875
74.330078125
761.9443359375
2996.0283203125
3961.1162109375
3474.2626953125
4120.1640625
4058.611328125
3311.517578125
2715.193359375
1559.2822265625
88.255859375
-2013.7568359375
-3859.544921875
-4814.865234375
-1515.16015625
4992.9794921875
6816.8212890625
1210.216796875
-3318.171875
-4204.236328125
-3208.3251953125
-459.06640625
2158.5712890625
3603.3984375
2162.5947265625
1392.98828125
2000.51953125
1480.8544921875
-402.2421875
-3077.9296875
-2303.9619140625
3153.712890625
6245.806640625
5048.599609375
358.259765625
-4601.71875
-5339.8671875
-380.279296875
1267.1630859375
-94.7451171875
713.6884765625
552.6376953125
1267.2900390625
2045.2822265625
-1892.2578125
-3189.220703125
-800.2353515625
1850.8828125
3358.314453125
2555.3798828125
1246.40234375
2715.8876953125
5312.1044921875
4240.3662109375
1342.5673828125
207.27734375
-805.421875
-268.1240234375
113.5625
-638.8349609375
2015.8232421875
4097.1103515625
2968.294921875
1529.8056640625
2321.9619140625
4128.2802734375
2228.7900390625
1373.87109375
2138.6787109375
-290.6923828125
-2695.7763671875
-3725.8701171875
-2578.6416015625
-483.400390625
2615.9453125
7460.3095703125
10110.921875
7249.34765625
4015.849609375
-275.126953125
-5615.8759765625
-4714.22265625
2978.07421875
8585.41015625
8533.9599609375
4034.2802734375
741.1982421875
2333.9677734375
5073.220703125
6044.08984375
5003.4794921875
789.3837890625
-3263.5849609375
-2371.1494140625
-1285.3544921875
-3320.6357421875
-5875.8095703125
-4135.748046875
-995.8310546875
-608.8818359375
-688.7646484375
-1722.3583984375
-3546.5126953125
-2944.7763671875
1224.013671875
4502.1328125
3383.4970703125
-817.0537109375
-3367.4482421875
-5028.802734375
-8091.2783203125
-7237.83984375
-3348.939453125
-2787.5185546875
-959.474609375
1770.748046875
662.171875
-879.6064453125
-1070.59765625
1274.056640625
2645.69921875
-1001.275390625
-2891.0634765625
170.443359375
1258.3876953125
1056.3466796875
3058.4599609375
4721.3828125
4590.4482421875
2239.841796875
-2029.7177734375
-3464.9365234375
-1469.1533203125
-1714.2666015625
-2980.439453125
-1331.8212890625
-1710.18359375
-3826.4951171875
-1409.564453125
744.33203125
-1541.4990234375
1244.2470703125
4896.0791015625
1270.14453125
-58.4541015625
4143.849609375
5211.693359375
886.1123046875
-2044.9189453125
-110.962890625
937.998046875
449.94921875
3607.9287109375
4461.533203125
1838.5830078125
1373.9755859375
341.87890625
-2050.6640625
-1967.4775390625
-961.6123046875
-2250.34765625
-1662.8486328125
-2230.869140625
-3868.046875
-6034.3564453125
-8227.6435546875
-8497.650390625
-5349.0947265625
-628.6318359375
1177.3125
884.791015625
2638.609375
3105.5458984375
2256.8798828125
2213.0830078125
2711.0615234375
3629.6337890625
1345.669921875
-1616.3701171875
-3684.490234375
-2371.8173828125
3225.5458984375
7837.2919921875
6067.642578125
509.3740234375
-4076.7216796875
-4403.390625
-1925.412109375
-240.083984375
-1446.4970703125
-106.9365234375
3507.619140625
3124.865234375
-422.220703125
-2763.3466796875
-2206.2177734375
-1631.0458984375
976.224609375
5091.99609375
6609.251953125
3961.923828125
-506.13671875
-3135.3740234375
-1493.068359375
-469.1240234375
-1930.7353515625
-2189.673828125
-840.2822265625
1902.244140625
3027.4248046875
1595.30078125
2666.9306640625
3679.2255859375
-244.8388671875
-2506.2236328125
1520.736328125
2648.634765625
1660.482421875
1437.5380859375
456.6640625
1701.7919921875
4081.390625
5540.41015625
7343.25
6837.0810546875
1800.296875
-3815.853515625
-3489.8662109375
-380.4140625
-396.8134765625
-875.7197265625
263.3037109375
1160.953125
1920.748046875
3693.64453125
4328.986328125
1539.98046875
119.474609375
241.0908203125
-1808.447265625
-1208.84765625
1979.1123046875
2871.955078125
2660.5283203125
3122.9189453125
1265.056640625
-2534.8642578125
-4667.865234375
-5251.080078125
-5479.7314453125
-4163.68359375
-3636.818359375
-5504.23828125
-2402.9619140625
3597.6650390625
5111.98828125
3237.6923828125
2616.0029296875
1814.716796875
-655.0927734375
-1892.625
980.7265625
2016.828125
-291.251953125
-2027.7978515625
605.1640625
4660.23046875
5893.240234375
3839.03515625
566.8291015625
-919.3916015625
-39.5107421875
-69.2568359375
-1813.2666015625
-2541.685546875
-2451.7919921875
-2111.7060546875
-450.0634765625
668.7705078125
879.5927734375
365.9677734375
546.30078125
-224.18359375
-1540.619140625
-1810.423828125
-4001.23046875
-4265.095703125
347.8466796875
3200.9521484375
1365.2158203125
-5006.1494140625
-9569.02734375
-4933.0107421875
2505.9404296875
6373.0888671875
5661.8408203125
4.6904296875
-6981.5224609375
-8049.2373046875
-3741.521484375
85.83984375
2416.6171875
4064.1630859375
5076.2880859375
3320.7490234375
-208.7421875
-2523.6533203125
-1197.5263671875
2356.7734375
3062.4052734375
-951.5771484375
-2952.1884765625
-1765.98046875
-2777.0546875
-2117.1279296875
3046.943359375
6445.6953125
4355.1796875
-2005.2578125
-6802.6513671875
-5107.8046875
-1380.4482421875
3058.1103515625
4913.7783203125
3013.115234375
1562.3076171875
2049.99609375
2186.2978515625
1404.25390625
-451.9833984375
-53.650390625
1715.509765625
-1627.134765625
-4916.951171875
-2165.8837890625
-1571.6982421875
-3447.5068359375
-448.556640625
698.4345703125
-544.912109375
1238.3037109375
2661.3154296875
1700.9326171875
72.36328125
-128.1640625
1094.9677734375
1903.7841796875
1967.6728515625
743.54296875
-2853.9423828125
-5182.2578125
-5136.8681640625
-4830.830078125
-5178.447265625
-4454.92578125
-2041.1162109375
-1546.361328125
-2708.4384765625
-620.166015625
664.798828125
676.1396484375
-75.7939453125
-2229.2919921875
-4475.83984375
-4006.3740234375
-678.5068359375
2123.0107421875
1002.2255859375
-165.048828125
-253.75390625
-889.5400390625
-2158.89453125
-1408.587890625
-1611.3798828125
-256.2001953125
2809.3876953125
4471.259765625
1115.5859375
-2977.2900390625
-2495.0283203125
172.3291015625
954.5830078125
-1746.8251953125
-4483.400390625
-2557.7119140625
674.1494140625
2541.62890625
1884.2685546875
1640.87109375
2920.759765625
2631.5947265625
1490.880859375
-276.662109375
-2647.623046875
-4094.341796875
-5272.83984375
-4294.478515625
1693.5078125
6706.333984375
5751.4677734375
4644.34765625
3907.31640625
2920.2177734375
1806.20703125
-1988.5712890625
-5723.669921875
-1410.138671875
3791.8486328125
2973.1962890625
927.2880859375
954.12890625
2486.30859375
4960.001953125
6088.89453125
2610.337890625
-2010.115234375
-4252.0087890625
-4943.4013671875
-3390.802734375
-1689.0556640625
-482.83984375
2440.396484375
2908.703125
1508.6015625
2916.74609375
2931.3994140625
-2778.93359375
-5899.1064453125
-3090.8232421875
-508.5986328125
-574.296875
-1212.138671875
-1648.892578125
-1058.6005859375
177.771484375
-503.291015625
-1179.615234375
1717.041015625
3684.6591796875
1538.8662109375
-505.541015625
-371.3046875
2152.3818359375
1849.6591796875
-1558.0048828125
-4246.455078125
-6192.6416015625
-3943.3291015625
3195.8779296875
7651.4150390625
4819.11328125
209.9345703125
-1984.783203125
-3361.7119140625
-2829.2734375
-1326.427734375
-751.5048828125
63.1640625
144.2041015625
-1678.638671875
-2135.400390625
-2289.0634765625
-5682.015625
-6873.3154296875
-2344.4501953125
2710.7890625
1420.1240234375
-824.259765625
1260.3994140625
983.4921875
-2999.1455078125
-3085.466796875
-296.126953125
1729.73046875
2092.7119140625
254.2119140625
-1141.142578125
-1010.5908203125
-1308.451171875
-1974.212890625
-981.98828125
964.7900390625
1985.6865234375
3804.7607421875
3249.0849609375
-638.5126953125
-1162.05859375
3001.841796875
2698.8935546875
68.41015625
1934.765625
1778.59765625
-2988.67578125
-2554.2998046875
3133.490234375
5898.484375
3258.6220703125
64.767578125
-1233.625
-3501.9541015625
-5445.6650390625
-1396.583984375
2725.267578125
-58.041015625
-991.822265625
1246.2919921875
800.6416015625
183.6845703125
-913.66796875
-5551.685546875
-6228.8056640625
-312.1103515625
1404.765625
-1010.6435546875
422.2685546875
3221.369140625
1286.2763671875
-559.189453125
-189.0322265625
-899.431640625
-550.150390625
1254.8544921875
3134.5439453125
2397.6064453125
881.9716796875
2220.8154296875
625.7607421875
-3691.7919921875
-4820.1416015625
-2078.13671875
-802.146484375
-3114.662109375
-4058.4306640625
-1891.533203125
584.2958984375
1345.5205078125
-27.1884765625
-2389.8154296875
-2364.2255859375
75.8544921875
1250.2275390625
574.408203125
76.55078125
-90.5234375
-1313.08203125
-4135.8251953125
-4390.8935546875
-1890.005859375
1209.4736328125
3282.3359375
1773.2939453125
-2042.6767578125
-1548.2041015625
2708.6015625
4846.4833984375
3631.337890625
1424.0830078125
220.353515625
2367.8251953125
3548.189453125
3957.193359375
5614.833984375
6229.6064453125
5184.3037109375
972.3310546875
-4013.421875
-5050.49609375
-5891.88671875
-6661.9951171875
-1768.9931640625
2143.4189453125
-22.482421875
-2520.259765625
-3279.5546875
-3056.4775390625
-2854.994140625
-3906.794921875
-3289.419921875
-2586.1796875
-2794.92578125
-678.4404296875
3081.4697265625
1985.9228515625
-2541.6923828125
-3866.095703125
-596.94140625
2024.369140625
3744.9921875
5064.3056640625
3601.5888671875
2331.7978515625
1124.6005859375
-1472.93359375
-1313.8056640625
-254.626953125
117.888671875
2300.34375
3275.1875
321.2939453125
-661.0517578125
2181.1328125
3211.044921875
1819.0263671875
1504.0234375
1745.162109375
2656.677734375
4154.52734375
5399.611328125
3702.0517578125
-890.21484375
-3140.1435546875
-1875.1787109375
3039.267578125
7271.8466796875
5403.4794921875
2275.0302734375
2105.1572265625
1588.8623046875
544.255859375
269.1201171875
379.2041015625
1240.23828125
338.15625
-1686.73828125
-2986.333984375
-2682.650390625
-1482.826171875
-1633.720703125
-1839.52734375
1371.7275390625
2146.8154296875
-681.36328125
-4116.3662109375
-6313.6923828125
-4392.6005859375
-670.7001953125
1455.77734375
1776.390625
-57.1748046875
-2397.572265625
-3231.080078125
-3281.9541015625
-2268.712890625
185.828125
1888.724609375
2254.6328125
2984.126953125
1644.0146484375
-778.63671875
-1475.06640625
1169.8447265625
2866.5048828125
2961.4619140625
2430.154296875
235.91015625
-2351.0537109375
-938.4287109375
5279.798828125
7764.18359375
3031.4267578125
894.880859375
-89.1884765625
-3036.6611328125
-2446.0498046875
631.3603515625
1512.138671875
2924.9970703125
6949.5869140625
7309.654296875
4351.72265625
2919.0712890625
1263.7099609375
-926.10546875
-1866.9755859375
-1149.921875
1604.5732421875
3468.74609375
1980.61328125
804.1025390625
3242.62890625
3296.9912109375
-1570.8779296875
-5893.234375
-4089.8203125
140.884765625
715.669921875
-1038.6376953125
-36.7890625
233.623046875
-302.048828125
-1158.9677734375
-2831.3271484375
-1642.5302734375
1522.158203125
1734.5107421875
469.248046875
-329.3759765625
-1274.171875
-1054.767578125
-785.4111328125
-2629.1474609375
-2932.3515625
712.0947265625
1425.412109375
-3603.4072265625
-2079.60546875
197.681640625
956.9853515625
2733.5048828125
955.1708984375
-3338.5546875
-3476.1357421875
-292.9755859375
3024.6064453125
4990.109375
7410.9462890625
11086.1962890625
10388.00390625
5114.2958984375
277.1806640625
-1195.0283203125
-842.02734375
681.8701171875
2244.0029296875
929.7568359375
-691.208984375
-16.7568359375
1729.109375
2978.6171875
2195.2802734375
-1349.0517578125
-2724.7548828125
-1507.61328125
-393.4833984375
2731.0498046875
4198.96875
3993.0927734375
2515.34375
-647.9873046875
-1994.306640625
69.900390625
3241.892578125
1592.966796875
-2877.21875
-3358.580078125
-4815.40234375
-7384.0615234375
-5181.4326171875
873.4326171875
2538.701171875
331.431640625
-736.8525390625
-1313.310546875
-1315.998046875
60.0224609375
1168.2080078125
674.1708984375
-214.8681640625
327.2041015625
122.8447265625
-1355.9189453125
-2034.58984375
-3043.4658203125
-3469.6630859375
-331.9482421875
2400.2265625
1397.4580078125
-1262.6650390625
-1060.673828125
1320.09375
2027.0517578125
2155.677734375
1674.67578125
47.583984375
-493.1611328125
-965.3759765625
-2963.9990234375
-3203.1083984375
-1667.978515625
-1374.271484375
-1074.5986328125
-740.11328125
-82.330078125
292.572265625
-1842.93359375
-3243.8759765625
-2493.6318359375
-1488.7958984375
-369.935546875
-244.2998046875
-700.208984375
-1326.953125
-3218.9482421875
-4094.2939453125
-3566.1923828125
-3247.6513671875
-2177.4658203125
379.990234375
2867.4609375
2037.12890625
-2027.0361328125
-4509.4921875
-2426.994140625
2300.6220703125
6272.7626953125
9238.984375
10753.9140625
9013.8017578125
5271.07421875
2133.5029296875
-388.7236328125
-420.2001953125
1605.1982421875
3313.63671875
4012.822265625
5218.5185546875
7102.65625
9476.1904296875
12693.763671875
14741.0458984375
13304.5380859375
10627.1728515625
10430.62109375
11005.224609375
9885.9482421875
9562.3046875
10679.2255859375
11186.5673828125
-5312.1298828125
-5518.205078125
-5806.744140625
-6115.9501953125
-6904.37109375
-7331.296875
-2757.5869140625
729.30859375
-6019.505859375
-11201.7001953125
-6610.240234375
494.2841796875
4164.4052734375
1922.384765625
-2053.80859375
-2883.41015625
-2440.3603515625
-2575.939453125
-3095.060546875
-4663.4150390625
-7054.607421875
-8106.07421875
-6381.2705078125
-4375.2705078125
-3163.0830078125
-358.4208984375
3274.224609375
5437.5478515625
6796.8291015625
7373.380859375
5641.8486328125
3021.4345703125
3102.5341796875
4657.1982421875
4032.033203125
3104.3828125
3423.8359375
3887.4599609375
4401.86328125
4072.9482421875
4106.392578125
4472.4208984375
1981.486328125
6.076171875
1331.0703125
2828.0751953125
2509.3876953125
1707.326171875
2253.6337890625
1086.4462890625
-1308.083984375
-84.73828125
2222.361328125
1920.0576171875
1071.7177734375
1592.404296875
1877.26953125
2024.3876953125
2595.58203125
392.9189453125
-954.5048828125
3705.763671875
6125.462890625
1899.11328125
-862.2919921875
-150.9013671875
494.501953125
315.5302734375
1236.314453125
4142.6123046875
4249.2197265625
1798.8203125
1406.3291015625
2994.5166015625
3190.076171875
2661.2275390625
5123.41015625
6113.8603515625
1093.28125
-3456.04296875
-2710.3896484375
-587.7744140625
358.43359375
-1229.1982421875
-4956.05078125
-4353.7041015625
-1109.498046875
-1075.181640625
-3004.2724609375
-5623.8681640625
-5163.8408203125
1205.021484375
5287.466796875
4802.236328125
5030.9970703125
4610.42578125
964.4169921875
-858.27734375
-1755.1455078125
-2735.6396484375
591.2421875
3744.7919921875
2135.1337890625
192.001953125
-1712.9814453125
-3258.9912109375
221.50390625
3866.302734375
3658.0068359375
2060.5751953125
-1735.40234375
-3794.5205078125
-3110.978515625
-4304.9248046875
-4225.4404296875
-1780.6865234375
-3219.4775390625
-8081.810546875
-11684.5712890625
-10409.9912109375
-7011.662109375
-2918.90234375
2719.9912109375
7142.392578125
7857.6982421875
3803.330078125
-2630.3525390625
-8807.7685546875
-10359.291015625
-5682.525390625
-1631.3173828125
-1609.033203125
-2315.5595703125
-635.111328125
-27.1494140625
-657.6240234375
704.6787109375
820.4345703125
-1501.837890625
-3078.978515625
-4146.9638671875
-2568.7373046875
1155.0361328125
-701.9814453125
-6012.2041015625
-5479.451171875
-143.3193359375
2597.2080078125
-610.6318359375
-4385.91796875
-3917.833984375
-2646.408203125
-3514.0576171875
-1360.724609375
2320.9921875
2702.73828125
484.7373046875
-1166.2451171875
-1030.0986328125
-1671.5478515625
-2986.6337890625
-4724.728515625
-6006.955078125
-4458.13671875
-1820.5966796875
429.7880859375
1145.244140625
2596.837890625
5183.5869140625
4956.5966796875
4202.8974609375
3788.705078125
979.0615234375
-454.24609375
1735.994140625
2734.927734375
2687.890625
987.2421875
256.0224609375
1299.3095703125
-1875.369140625
-4727.3505859375
-3071.91015625
35.640625
2209.3193359375
-936.1201171875
-4731.6875
-1323.2548828125
3378.8857421875
2576.6201171875
-272.486328125
-2010.998046875
-3906.0048828125
-3912.7353515625
-305.82421875
1164.158203125
-729.193359375
-1619.2763671875
-2317.169921875
-3669.23828125
-2573.484375
495.3037109375
1938.662109375
1175.6943359375
-465.7685546875
-2115.4033203125
321.43359375
3614.650390625
54.4091796875
-4247.279296875
-5013.421875
-3904.6103515625
-1344.8193359375
-444.8544921875
1287.43359375
3367.451171875
2063.62890625
511.9541015625
530.80078125
2926.85546875
3390.58984375
-1832.0732421875
-6207.615234375
-3403.96484375
-1313.5
-4162.1025390625
-4033.064453125
980.3623046875
4688.6240234375
4201.34765625
-461.2578125
-3149.71875
-1228.2412109375
607.392578125
-1619.130859375
-4934.67578125
-4388.1044921875
-3083.3984375
-3149.82421875
-2046.5634765625
80.84765625
434.7841796875
383.806640625
-325.833984375
-1797.6474609375
-2407.4052734375
362.2958984375
4748.986328125
5576.37890625
2421.4443359375
-1098.7158203125
-4171.5791015625
-4548.169921875
-1874.298828125
-141.7294921875
1745.201171875
4993.365234375
4205.068359375
-252.7919921875
-1816.9814453125
-374.49609375
2009.9521484375
3258.3271484375
1877.3671875
242.5390625
917.8740234375
1819.681640625
1956.8896484375
909.3505859375
283.138671875
-604.5478515625
-3762.61328125
-4424.0615234375
969.435546875
4748.9580078125
2203.46875
-937.5361328125
-853.0966796875
-692.6279296875
-778.033203125
285.5390625
766.591796875
-312.7158203125
908.3603515625
1534.2919921875
-1015.8701171875
-537.97265625
-66.5615234375
-973.1650390625
1247.216796875
3539.6865234375
2750.0107421875
2480.455078125
2463.07421875
2224.3505859375
587.919921875
801.986328125
2302.69140625
1097.0615234375
-650.8154296875
-2655.380859375
-4031.6240234375
-3685.0595703125
-2275.974609375
-62.6728515625
1434.61328125
452.439453125
-161.873046875
636.27734375
151.373046875
-1061.7294921875
1654.0498046875
5050.90234375
3481.671875
608.9736328125
133.3349609375
1451.6845703125
2879.1572265625
1587.6455078125
-1480.1435546875
-3011.1884765625
-4039.62109375
-4111.578125
-1736.150390625
-285.921875
961.740234375
1756.126953125
-2081.3984375
-4800.5537109375
-3696.3037109375
-3207.380859375
-2092.375
1076.5048828125
4786.404296875
8061.181640625
6127.45703125
2425.966796875
1725.32421875
2686.876953125
2563.955078125
2341.9375
2919.673828125
1478.712890625
964.306640625
2553.9287109375
2751.9794921875
609.61328125
994.751953125
3463.3173828125
2122.6611328125
1037.849609375
3518.3447265625
3108.1728515625
-410.0537109375
-2879.5830078125
-2406.2958984375
-718.029296875
-242.5634765625
241.2431640625
1453.810546875
1328.6953125
-1406.5048828125
-3823.1298828125
-5504.046875
-6074.2705078125
-3787.822265625
365.0654296875
2494.5849609375
1856.212890625
-469.80859375
-956.7001953125
2829.5830078125
5205.9375
3688.021484375
3678.5068359375
4413.703125
4016.388671875
3760.966796875
-254.8828125
-2393.080078125
-1689.6240234375
-2240.859375
-2491.869140625
1438.5400390625
3909.56640625
3437.2880859375
3485.4794921875
2149.3046875
-60.3798828125
1238.3837890625
3734.7900390625
1822.560546875
-282.595703125
1303.998046875
2264.484375
-575.7626953125
-3474.3720703125
-4103.4228515625
-1653.39453125
191.4248046875
-2470.0126953125
-3540.5615234375
-420.119140625
-1094.71484375
-3639.439453125
-1662.7578125
1550.8173828125
-414.279296875
-2960.4521484375
-2310.4931640625
-978.248046875
1445.044921875
3571.4736328125
534.8740234375
-1854.7646484375
-2000.9912109375
-725.09375
1434.177734375
-1067.3515625
-4291.927734375
-1582.3994140625
734.40234375
522.86328125
1633.3046875
3430.267578125
3711.306640625
2244.0712890625
-1241.8515625
-3462.8037109375
-2507.92578125
-1010.69921875
-1326.3291015625
-1201.7177734375
92.873046875
152.619140625
-396.6982421875
-811.736328125
-78.859375
2096.49609375
4058.1708984375
2207.7958984375
14.814453125
-597.185546875
-2713.0068359375
-3503.8681640625
-3053.681640625
-2098.5625
75.8642578125
1878.3046875
903.638671875
-4055.8671875
-6327.916015625
-2025.3310546875
1230.033203125
-1676.1962890625
-6567.2919921875
-7734.1884765625
-3972.2958984375
-1853.990234375
-1948.9560546875
1449.8271484375
3402.7060546875
2183.775390625
10.3740234375
-1606.22265625
-1128.9599609375
572.3427734375
-752.927734375
-2671.0615234375
-714.8603515625
3244.6279296875
3254.9140625
18.5927734375
-71.462890625
191.2392578125
-1542.62890625
-427.0068359375
927.400390625
-760.6845703125
-2621.27734375
-4439.0634765625
-3165.67578125
1218.484375
2695.244140625
1314.8291015625
369.0205078125
3289.5048828125
7370.3037109375
3670.859375
-4037.1728515625
-5053.5625
-1614.59375
957.1826171875
1323.513671875
1599.6494140625
2609.7958984375
2278.5380859375
-532.263671875
-3973.087890625
-5863.6259765625
-4725.419921875
-518.794921875
1061.7822265625
-3520.0234375
-6563.1728515625
-4177.3447265625
-1519.1494140625
-1111.25
-260.822265625
1059.513671875
2499.1689453125
3297.2216796875
2274.53515625
340.0400390625
1706.5478515625
3860.3857421875
1808.095703125
87.34375
497.078125
-316.21875
-1605.3115234375
301.419921875
3205.2958984375
567.171875
-2547.4580078125
897.8994140625
5558.666015625
4428.322265625
1619.1298828125
525.0576171875
1790.5927734375
3095.76171875
933.9365234375
-1945.955078125
-2352.6455078125
-2891.8466796875
-2672.943359375
-1284.2060546875
1242.9384765625
5156.7607421875
4812.8974609375
1085.88671875
-642.783203125
-999.4150390625
48.505859375
946.2109375
1409.927734375
1376.1123046875
539.34765625
-335.9609375
464.8798828125
1702.7001953125
1141.9609375
919.666015625
1068.2587890625
-145.1689453125
-1029.2119140625
-2808.4990234375
-2810.87890625
2079.111328125
6382.8271484375
7259.9482421875
5987.6396484375
3341.8798828125
-1045.482421875
-2188.6328125
1165.12109375
524.7490234375
-483.560546875
2088.5966796875
3179.0751953125
5057.1015625
7144.447265625
6819.17578125
6147.44921875
1206.533203125
-5467.94921875
-4636.193359375
903.708984375
4304.220703125
2591.5205078125
-1098.6875
-1603.935546875
281.05859375
61.1171875
-1045.5361328125
-1068.74609375
-1969.466796875
-4129.318359375
-4850.1162109375
-1921.9951171875
2557.583984375
5208.9970703125
4126.7451171875
-1128.14453125
-4630.9296875
-3071.55078125
-1450.572265625
-1905.1875
-223.1875
678.890625
21.1357421875
-167.7470703125
-238.9716796875
-292.607421875
-191.0419921875
-2475.1455078125
-4556.4130859375
-2475.0673828125
2600.7255859375
4392.7216796875
1845.037109375
1405.453125
3062.1435546875
1353.78515625
-817.3466796875
48.5986328125
2043.3740234375
6285.0986328125
9135.9833984375
7124.1298828125
4806.7841796875
3505.833984375
3009.4296875
683.75
-2405.0185546875
-1975.0078125
480.109375
39.81640625
-2221.7041015625
-2755.375
-3117.548828125
-2577.5419921875
110.4697265625
-678.693359375
-4566.2958984375
-6626.62890625
-4983.9091796875
-1566.4189453125
-2888.36328125
-7252.169921875
-6051.30078125
-1942.0625
204.921875
1219.833984375
-1196.15234375
-4303.7255859375
-3418.048828125
-1105.4443359375
1091.396484375
1036.701171875
-1564.439453125
-3134.7626953125
-199.2783203125
1277.390625
2592.205078125
4139.4619140625
2790.7314453125
664.82421875
998.4453125
2023.166015625
2303.6630859375
3165.0322265625
4191.87109375
1306.44140625
-1744.611328125
-2411.7021484375
-4183.849609375
-4617.7294921875
-4271.0986328125
-4327.5703125
-3683.0771484375
-689.255859375
1019.8173828125
837.90625
-599.630859375
-140.009765625
711.22265625
-1955.1669921875
-4130.447265625
-2541.53515625
3283.93359375
5680.1904296875
1851.796875
-3370.826171875
-3642.48828125
371.9814453125
2337.2919921875
445.25
-2653.1787109375
-1819.5078125
241.9296875
-1725.7705078125
-1392.5888671875
3043.5908203125
3490.2734375
847.248046875
1619.1328125
3506.8701171875
1250.5234375
857.2607421875
1958.041015625
1698.9267578125
2068.07421875
2632.3134765625
3008.453125
3316.275390625
604.744140625
-3211.0244140625
-2727.3681640625
103.9033203125
651.4404296875
870.1328125
1812.73828125
580.919921875
-2995.5361328125
-6299.4169921875
-5732.01171875
-270.6181640625
2618.5458984375
775.447265625
377.8994140625
-1310.041015625
-5127.81640625
-4294.080078125
-106.296875
2636.7890625
2698.994140625
743.7255859375
-1309.2978515625
-2893.064453125
-3246.185546875
-1781.92578125
1331.6953125
3202.150390625
3573.0078125
2446.3583984375
-963.423828125
-3529.33984375
-1941.87890625
320.8271484375
1408.8935546875
2355.1884765625
452.0478515625
-2462.833984375
-3360.6484375
-1603.5693359375
11.27734375
-948.9453125
-1203.17578125
-463.3525390625
-396.365234375
221.6484375
3416.7841796875
5616.9140625
3192.74609375
217.1630859375
-598.662109375
1603.6953125
2256.912109375
-34.0400390625
471.53125
2303.12109375
2109.6513671875
-1191.66015625
-3741.521484375
-2209.3349609375
-1648.89453125
-1151.5673828125
831.583984375
206.57421875
-835.673828125
-2602.3857421875
-7451.6494140625
-5754.3720703125
312.49609375
-205.5087890625
-1949.853515625
1914.0693359375
6698.7900390625
6132.8076171875
2362.4716796875
90.96875
-1587.787109375
-2659.66015625
-1826.6474609375
12.431640625
147.3837890625
-382.91796875
-939.203125
-2716.505859375
-3679.9130859375
-2207.2119140625
447.12890625
-48.9462890625
-2882.2685546875
-3193.8701171875
-1635.7373046875
1112.0478515625
1349.3056640625
-3486.3798828125
-5955.2236328125
-4763.5009765625
-2274.048828125
-976.525390625
-2630.1904296875
-1456.3115234375
13.0146484375
-1859.7216796875
-1403.8125
404.541015625
369.6640625
1323.0263671875
1620.53125
750.4404296875
1449.2431640625
3552.1962890625
4860.7119140625
5079.603515625
2895.384765625
-326.0615234375
-577.6904296875
723.92578125
-258.150390625
-2967.7978515625
-1951.3564453125
2496.76953125
3396.3388671875
1140.994140625
199.1396484375
628.9013671875
-404.26953125
130.5859375
1971.6708984375
4399.1357421875
7858.884765625
7024.5537109375
521.587890625
-3136.693359375
-899.0439453125
3716.314453125
2933.9658203125
-1732.9150390625
-3469.0380859375
-1712.482421875
1740.791015625
3871.37890625
3632.234375
1095.8447265625
-750.33984375
277.8095703125
-534.5380859375
-1561.8115234375
775.076171875
1732.0869140625
-160.1337890625
-1008.3486328125
-939.6982421875
-457.9423828125
2044.375
5433.7587890625
3714.65234375
639.4287109375
-847.0537109375
-295.9794921875
-1026.0458984375
-2737.2587890625
-1414.2529296875
36.3984375
-364.55859375
1316.3984375
2779.98828125
1631.0966796875
1445.5615234375
3545.5908203125
3187.6650390625
-618.4599609375
-1951.224609375
921.1904296875
3428.6259765625
3465.8017578125
1434.76171875
1545.6513671875
3784.4912109375
1873.7060546875
-2929.626953125
-4291.568359375
-767.443359375
2759.060546875
4683.33203125
6488.7705078125
3927.349609375
-1958.12890625
-3515.326171875
-2967.908203125
-4518.09765625
-5988.1884765625
-4346.744140625
1070.7783203125
4248.125
2279.732421875
345.7470703125
-674.755859375
-2729.8662109375
-4221.462890625
-2844.27734375
-338.51953125
-244.9150390625
116.5068359375
810.8759765625
-729.7646484375
-1691.564453125
-524.2470703125
-331.6943359375
-2363.642578125
-2927.80078125
-652.8173828125
238.638671875
666.7236328125
483.171875
-2347.755859375
-2715.6201171875
516.740234375
2621.8173828125
614.7890625
-3218.0849609375
-3849.875
-899.44921875
1814.9638671875
4356.8251953125
5984.1142578125
2823.748046875
-730.033203125
-38.1240234375
1170.6396484375
1213.0615234375
1001.396484375
248.5654296875
-65.8447265625
603.2958984375
1514.029296875
-661.9013671875
-3236.8994140625
-508.3046875
2390.232421875
2155.1044921875
2902.806640625
1863.45703125
-180.8017578125
731.88671875
2810.1025390625
3635.4453125
3961.7451171875
3874.2841796875
3030.03515625
1284.60546875
-497.9033203125
464.9609375
2326.3916015625
3961.6552734375
1136.9892578125
-1657.12890625
672.5302734375
1403.2314453125
-3011.361328125
-6026.8642578125
-4798.25
-3397.4189453125
-2479.548828125
-295.7880859375
-158.8828125
-3179.9248046875
-2676.6337890625
-1724.4375
-4173.6005859375
-3059.5322265625
803.5263671875
2176.3779296875
-165.53515625
-4924.6650390625
-5108.9140625
-81.52734375
2266.9716796875
1921.9853515625
813.6953125
-587.0
-1109.9794921875
106.5048828125
2141.2412109375
2255.2177734375
1081.5146484375
-346.6025390625
-675.3076171875
-1229.9931640625
-3232.7001953125
-3057.451171875
-2454.00390625
-5671.94140625
-6396.1064453125
-2058.5927734375
477.978515625
-2720.0029296875
-2222.1201171875
1932.5400390625
2287.755859375
-320.859375
-514.6611328125
929.037109375
2714.7177734375
5372.55859375
6841.3154296875
4611.984375
1213.2060546875
-349.8212890625
-554.880859375
22.625
2043.3544921875
4495.8310546875
4530.8935546875
1771.6162109375
-1679.59765625
-3530.8115234375
-3514.384765625
-3250.0888671875
-1421.4658203125
-280.419921875
# row = 12
527.896484375
58.998046875
2184.8740234375
5100.767578125
4812.380859375
1382.1865234375
-378.736328125
-1190.755859375
-1365.3359375
53.1337890625
214.3466796875
118.818359375
-1149.8818359375
-2528.751953125
1151.0595703125
5451.625
4603.4228515625
2106.8193359375
-442.62890625
-1080.00390625
-110.537109375
-1133.1630859375
-3747.3037109375
-2949.4404296875
-1058.283203125
343.2431640625
2018.865234375
2043.4716796875
1577.455078125
3051.2177734375
3360.4443359375
3068.234375
2597.53515625
2519.5517578125
1902.6923828125
564.0771484375
-1642.2890625
-3267.66796875
-3420.82421875
-3185.6669921875
-3362.97265625
-3822.998046875
-1985.640625
2797.6826171875
6419.7099609375
4686.44921875
405.5009765625
-2031.2451171875
-3332.587890625
-1945.841796875
1693.279296875
1745.3671875
-22.5517578125
-1248.9775390625
-4154.9482421875
-3962.0537109375
253.259765625
530.8740234375
-2931.43359375
-5036.033203125
-4550.109375
-1341.6171875
2527.189453125
3657.302734375
2735.8125
1761.3291015625
1088.14453125
2410.84765625
4087.171875
4112.224609375
4332.6201171875
3731.4619140625
-613.34765625
-2094.7529296875
-96.25
-1408.8017578125
-443.34765625
3605.3017578125
6365.8017578125
7063.0634765625
4827.5166015625
436.8603515625
1094.8837890625
3345.693359375
497.1513671875
-2068.83984375
-1676.0771484375
-3032.8388671875
-3166.234375
2677.431640625
4062.17578125
-3071.291015625
-5215.287109375
-138.064453125
1951.20703125
-419.599609375
-958.3662109375
-2224.62109375
-3766.8193359375
-1544.412109375
1499.6728515625
1178.3203125
-2067.5595703125
-5119.1318359375
-4595.892578125
-1468.7158203125
-1018.080078125
-4551.11328125
-4592.083984375
267.88671875
1565.751953125
-1030.3115234375
53.0751953125
2569.5888671875
279.759765625
-3371.3349609375
-4643.8623046875
-4361.5498046875
-2692.2216796875
-508.439453125
-70.3125
-793.6796875
-1511.080078125
-2933.4814453125
-4260.638671875
-5697.84765625
-4041.91796875
-516.3017578125
-340.705078125
-2838.763671875
-2203.5810546875
157.5576171875
-581.9140625
-1768.265625
-305.521484375
-57.7822265625
96.89453125
1072.7236328125
-38.3349609375
-2520.203125
-3608.1416015625
-2142.5107421875
-389.1142578125
-469.7392578125
-216.9912109375
493.962890625
1125.6572265625
3952.8623046875
6420.48828125
4549.234375
4143.1796875
6415.3466796875
6331.98828125
4564.9033203125
2194.158203125
864.0625
1212.0546875
-291.6513671875
-1880.4072265625
-2126.0498046875
-2950.9892578125
-1252.1865234375
1090.1474609375
1258.64453125
2228.4892578125
3536.966796875
3217.9130859375
1097.33984375
-1440.041015625
-3571.740234375
-5364.1708984375
-2289.0888671875
4040.349609375
4913.9140625
2373.416015625
1119.9833984375
421.431640625
-571.921875
-1046.8232421875
-3555.3759765625
-6012.818359375
-3915.05078125
-571.853515625
-780.1298828125
-3091.2861328125
-2378.705078125
937.0712890625
384.1328125
-1106.630859375
2246.6005859375
1210.666015625
-3337.5009765625
-1269.1142578125
1385.7626953125
176.91796875
1125.162109375
3420.8017578125
3833.7001953125
3554.314453125
4341.79296875
3822.2568359375
2733.28515625
2436.99609375
1313.798828125
-383.83984375
-2173.4384765625
-3546.88671875
-4532.2861328125
-966.9287109375
5492.423828125
6934.958984375
1692.4755859375
-2244.8984375
-3567.7041015625
-3559.0712890625
-223.9990234375
3208.2490234375
4792.7001953125
3227.11328125
1640.7265625
1367.3447265625
804.0478515625
-906.34375
-3067.375
-1869.7080078125
3353.2841796875
5802.126953125
4309.99609375
1013.931640625
-3265.4140625
-4761.806640625
-750.9208984375
1247.3974609375
-576.0634765625
-504.7861328125
-1671.2099609375
-687.2158203125
1531.830078125
-1519.0537109375
-2938.9150390625
-1010.388671875
2153.9501953125
4364.7646484375
3828.6123046875
3030.12109375
3894.25390625
4903.0859375
3056.8349609375
245.5986328125
-774.4931640625
-2075.1845703125
-1883.736328125
-1048.8408203125
-1586.4462890625
1216.4892578125
4153.3076171875
3347.94921875
1174.5751953125
1863.63671875
3874.8349609375
1675.12890625
172.896484375
1610.9853515625
763.9912109375
-1121.4208984375
-2322.84375
-796.9970703125
972.3076171875
1934.0693359375
5853.646484375
9052.1650390625
6903.3203125
4063.2470703125
35.89453125
-5999.810546875
-5307.349609375
2542.2236328125
8542.0595703125
8598.646484375
4466.81640625
1155.91015625
2466.5419921875
4720.7763671875
5493.7763671875
5131.6943359375
2018.767578125
-1818.865234375
-1188.9716796875
-462.9677734375
-3433.1826171875
-6595.5634765625
-3904.7763671875
-263.1474609375
351.81640625
292.015625
-788.0576171875
-2519.9580078125
-2533.1240234375
876.40625
4229.328125
3026.9873046875
-1761.1357421875
-3832.654296875
-3664.2265625
-6036.64453125
-6522.064453125
-3302.767578125
-2393.2119140625
-1111.564453125
1039.2578125
84.0771484375
-1230.177734375
-1639.4833984375
1044.509765625
3620.7490234375
-165.3125
-2831.5849609375
110.7490234375
1320.5732421875
1532.623046875
4574.5859375
6776.0732421875
5334.5595703125
2049.1259765625
-1800.8828125
-3098.5771484375
-1656.17578125
-2916.998046875
-3674.28125
-1304.9921875
-2260.5908203125
-3982.865234375
-435.568359375
625.7158203125
-3108.9228515625
135.17578125
4688.7314453125
1297.41015625
-287.96875
3944.27734375
5552.5576171875
952.6318359375
-2721.9208984375
84.4765625
2689.0576171875
2117.8017578125
3669.7294921875
2963.59375
-299.01953125
-539.9248046875
-1108.8994140625
-3406.720703125
-2669.275390625
-307.4814453125
-1340.669921875
-1749.7783203125
-2116.634765625
-2416.3046875
-4540.46484375
-7269.640625
-7443.6494140625
-4529.2353515625
-172.552734375
711.6328125
-674.84765625
690.3330078125
1471.6728515625
822.740234375
1794.6220703125
3372.3583984375
4268.552734375
1325.8017578125
-1747.8740234375
-3225.83203125
-2041.0498046875
2500.833984375
6367.537109375
4469.55859375
-841.80078125
-4574.8203125
-4905.283203125
-1974.953125
882.857421875
29.525390625
500.2802734375
3589.0380859375
3514.1484375
157.91015625
-2637.19921875
-2058.728515625
-1600.560546875
94.1162109375
4446.5888671875
7293.380859375
4868.0263671875
311.8095703125
-3190.0078125
-3289.7548828125
-2276.33203125
-2269.1416015625
-2021.6787109375
-1211.2998046875
1394.822265625
2916.3935546875
1726.896484375
3869.2861328125
5080.501953125
353.1357421875
-2036.478515625
1689.9580078125
2748.84375
1669.2763671875
1546.5947265625
960.990234375
2284.7802734375
4075.251953125
4607.296875
6278.072265625
6188.01171875
622.1005859375
-5125.4189453125
-4486.6865234375
-1242.7978515625
-134.9365234375
32.33984375
799.15625
1435.642578125
1495.4248046875
2716.24609375
2991.876953125
-161.9609375
-1280.2138671875
-187.7314453125
-1319.837890625
-316.2861328125
2674.1728515625
2987.861328125
2768.7724609375
2620.1103515625
725.7783203125
-2874.0263671875
-4997.44140625
-5175.771484375
-4977.7841796875
-3552.572265625
-3136.8212890625
-5369.0947265625
-2632.3056640625
3185.642578125
4866.2099609375
3046.37109375
2551.0732421875
1754.3037109375
-590.322265625
-2062.2998046875
742.0751953125
1794.2587890625
-1025.28515625
-2923.794921875
-157.2998046875
4257.5654296875
6373.4755859375
5212.1025390625
1828.2978515625
-295.0263671875
89.326171875
-460.5380859375
-2802.1083984375
-4037.67578125
-3562.0888671875
-2266.0341796875
-486.5712890625
-289.0703125
-750.6728515625
-889.8115234375
-391.443359375
-1653.7177734375
-3430.923828125
-3181.1826171875
-4644.4501953125
-5170.7802734375
-1262.9951171875
2333.3076171875
1946.7080078125
-3832.646484375
-8298.7392578125
-3396.7470703125
3294.7607421875
5621.240234375
4271.4345703125
-668.1083984375
-7027.044921875
-8086.0439453125
-3941.015625
427.6826171875
3270.185546875
5270.095703125
6283.52734375
3910.4111328125
-560.5126953125
-2879.435546875
-754.4765625
3214.5205078125
3936.177734375
-317.8232421875
-1674.578125
-155.8310546875
-1064.08203125
-1026.884765625
3208.478515625
5835.46484375
3330.103515625
-2052.2578125
-5319.6611328125
-4284.6494140625
-1298.4912109375
2885.9873046875
4823.2265625
3250.8916015625
2117.767578125
2840.5048828125
3511.66015625
2948.755859375
964.0224609375
329.919921875
1104.5908203125
-1778.5361328125
-4545.2265625
-2553.9814453125
-2476.876953125
-4006.9755859375
-379.9375
623.6396484375
-1761.6826171875
-267.2880859375
1927.33984375
2409.916015625
794.931640625
-920.8388671875
97.259765625
1385.1884765625
2128.919921875
1907.572265625
-1371.31640625
-4316.599609375
-5012.080078125
-5247.3583984375
-5191.9296875
-4376.994140625
-2920.25
-3110.8115234375
-4470.548828125
-2574.8466796875
-1056.541015625
-704.9755859375
-851.2919921875
-2417.6103515625
-3668.3203125
-2681.236328125
124.873046875
2616.87109375
847.1669921875
-1442.2841796875
-1045.923828125
-1266.9384765625
-2285.958984375
-1124.6611328125
-1427.22265625
-554.541015625
2406.2724609375
4539.673828125
2236.66015625
-1964.7060546875
-2663.0234375
-99.31640625
1087.224609375
-1889.986328125
-4400.85546875
-2152.09375
828.65234375
2021.7900390625
1867.0048828125
3676.947265625
5516.9658203125
4433.4072265625
2030.9404296875
-492.2265625
-3037.2900390625
-4248.7275390625
-4687.9697265625
-3200.35546875
2193.5224609375
5757.9638671875
4878.1728515625
4152.0576171875
3618.875
3588.7373046875
3080.5439453125
-536.98828125
-3572.609375
531.1953125
5405.88671875
3597.26171875
59.9970703125
92.2392578125
2235.2275390625
4749.8779296875
6058.5693359375
2602.4931640625
-1615.4296875
-3187.626953125
-4207.205078125
-3595.2587890625
-2538.9765625
-1117.54296875
2467.7021484375
3473.701171875
2032.18359375
2957.7109375
3006.677734375
-2350.0302734375
-5680.49609375
-3627.1611328125
-1204.31640625
-601.7490234375
-1395.0986328125
-2229.3359375
-1221.4072265625
1292.4130859375
1220.3583984375
36.8408203125
2329.3974609375
3944.7470703125
1254.29296875
-1022.681640625
42.28125
3427.8212890625
3093.1630859375
-770.39453125
-3705.6728515625
-5507.3935546875
-3009.5810546875
2778.38671875
6375.8701171875
4339.509765625
1099.359375
-1059.66015625
-3317.6982421875
-3071.0654296875
-1232.919921875
-149.826171875
1119.240234375
1111.9716796875
-826.5126953125
-1931.3701171875
-2056.5146484375
-4266.8427734375
-4955.841796875
-925.6943359375
3753.5166015625
2173.6826171875
-1031.89453125
231.361328125
442.8837890625
-3088.25
-3793.033203125
-1582.1826171875
-54.08203125
396.6083984375
-1053.013671875
-1634.3984375
-783.6474609375
-1511.5224609375
-2468.841796875
-698.89453125
1657.3203125
2028.0029296875
3126.998046875
3308.9208984375
35.771484375
-701.7939453125
3387.115234375
3188.068359375
-123.76171875
980.287109375
577.8193359375
-4220.8134765625
-3790.0224609375
2232.6455078125
5204.0537109375
2902.0
100.7197265625
-1671.015625
-3586.7490234375
-4044.7578125
-394.01171875
2495.6005859375
-82.71484375
-310.3701171875
1270.0517578125
-211.9736328125
-866.400390625
-1306.80078125
-5357.34765625
-5808.6328125
-134.740234375
1300.7587890625
-1143.64453125
548.076171875
3122.2998046875
407.560546875
-2011.07421875
-826.1337890625
-792.751953125
-592.025390625
1332.796875
3759.9775390625
3291.3095703125
1503.6689453125
2177.19140625
148.2412109375
-4121.8876953125
-5147.6279296875
-2440.115234375
-827.158203125
-2276.998046875
-2443.1923828125
-1357.4365234375
508.1328125
1431.3857421875
-109.2724609375
-2496.5673828125
-1968.451171875
-176.513671875
-281.2744140625
-634.3583984375
-264.1328125
298.51953125
-305.9951171875
-3429.37109375
-4388.5849609375
-1394.8154296875
1724.7001953125
3397.03515625
1736.8935546875
-1647.587890625
-846.013671875
3514.3515625
5848.951171875
4945.216796875
1826.904296875
130.423828125
3095.826171875
4688.75
4482.45703125
5646.2880859375
5811.8525390625
4175.98046875
267.5517578125
-3898.6787109375
-4250.9404296875
-5016.7666015625
-6664.0185546875
-2994.5576171875
759.048828125
-419.4775390625
-2276.5888671875
-3176.5654296875
-3115.92578125
-2663.734375
-3021.158203125
-2317.33984375
-2187.5244140625
-3093.4228515625
-1508.1474609375
2144.1376953125
1510.7216796875
-2337.2841796875
-3314.3095703125
-426.591796875
1968.5986328125
4332.453125
5336.669921875
2750.0087890625
630.794921875
-975.6845703125
-3523.5830078125
-2548.603515625
-728.8935546875
-899.4921875
1409.548828125
3379.44140625
527.009765625
-1138.6279296875
1392.5576171875
2193.7783203125
1328.5771484375
1802.4794921875
1790.2724609375
2421.53125
4770.5244140625
6419.8671875
4590.55078125
350.693359375
-1352.0927734375
55.7421875
3453.927734375
7354.8291015625
6331.2880859375
3015.4736328125
2457.9111328125
2619.8837890625
2443.001953125
1951.1220703125
869.048828125
1580.46484375
584.3798828125
-1701.830078125
-2486.2880859375
-1620.6474609375
-1194.896484375
-1593.40625
-1077.5634765625
2945.37109375
3859.8359375
468.7138671875
-3309.4482421875
-5347.6748046875
-3954.072265625
-748.3603515625
1492.2470703125
2763.8701171875
1587.412109375
-1750.552734375
-3796.759765625
-3675.9794921875
-1923.2578125
-109.8056640625
776.6044921875
1447.048828125
3092.447265625
2450.603515625
37.466796875
-829.9462890625
1262.8427734375
2873.8076171875
3193.0703125
2537.0634765625
166.1884765625
-2597.7978515625
-2058.0087890625
3898.607421875
6948.8935546875
2633.123046875
-106.078125
-1482.5400390625
-4134.544921875
-2656.0908203125
1112.1435546875
1636.865234375
2408.5908203125
6070.59765625
6592.716796875
3875.9775390625
2365.8994140625
639.5751953125
-1171.021484375
-1568.892578125
-686.087890625
1050.548828125
2258.478515625
1145.3740234375
997.427734375
2873.861328125
2779.9296875
-1398.0830078125
-5093.5341796875
-3693.625
738.763671875
1988.5087890625
332.0556640625
388.244140625
-460.0166015625
-1468.9716796875
-1958.26171875
-3663.3173828125
-2964.3203125
116.05078125
697.3173828125
-663.58984375
-1883.9951171875
-2754.640625
-2084.6279296875
-1194.08203125
-2298.6826171875
-2307.0009765625
536.9462890625
863.5478515625
-2364.69921875
-587.876953125
1549.947265625
2261.5419921875
3458.1279296875
1166.7880859375
-4459.3115234375
-4504.7998046875
1246.888671875
4659.6533203125
5597.7099609375
8941.2568359375
12710.6494140625
11085.2265625
5113.6650390625
-502.189453125
-2099.2841796875
-1115.0634765625
342.6083984375
1796.837890625
981.505859375
-797.3408203125
-363.875
1321.6142578125
2993.1572265625
2424.2138671875
-1123.5986328125
-2848.83203125
-1523.7978515625
187.552734375
3590.318359375
4514.8427734375
4346.96875
3144.28125
15.748046875
-1209.3740234375
412.67578125
2808.125
1412.0986328125
-2171.5703125
-1026.828125
-1846.767578125
-5858.4423828125
-5157.279296875
811.7275390625
2772.7958984375
259.3974609375
-1454.509765625
-1880.7548828125
-1040.40234375
750.6865234375
1131.5888671875
83.1220703125
-207.271484375
1228.7119140625
1286.1044921875
-220.1572265625
-1366.587890625
-3383.1845703125
-4714.958984375
-1848.310546875
1424.4111328125
1089.3056640625
-1046.6435546875
204.400390625
3984.3310546875
5253.451171875
4059.44921875
1845.12109375
-179.525390625
-950.5546875
-1366.2265625
-2216.015625
-1522.8984375
-103.2294921875
-439.390625
-841.845703125
-387.7255859375
586.552734375
611.9189453125
-1997.5078125
-3882.6142578125
-3332.51953125
-2449.064453125
-1525.302734375
-1369.80859375
-1304.302734375
-1632.111328125
-3840.9638671875
-4995.931640625
-4441.7646484375
-3986.689453125
-2539.30078125
286.1513671875
2488.248046875
1442.65625
-2583.451171875
-5044.015625
-3274.478515625
942.5498046875
4839.0400390625
7910.1455078125
9853.3974609375
8789.7744140625
5611.861328125
3024.2978515625
-67.0888671875
-1295.1083984375
859.701171875
3441.8369140625
4457.5390625
5260.8349609375
6671.591796875
8755.1376953125
11954.0791015625
14490.6279296875
13776.71875
11058.8359375
10269.02734375
11004.0673828125
10196.390625
9192.0146484375
9513.251953125
10155.3896484375
-4601.5634765625
-4533.0283203125
-4655.2490234375
-4832.09375
-5533.697265625
-5564.0185546875
-1225.7216796875
399.58984375
-7396.7451171875
-12093.3125
-6807.30078125
587.359375
4227.701171875
1727.990234375
-2065.7666015625
-2575.2197265625
-2025.427734375
-1797.57421875
-1897.931640625
-3330.8623046875
-5956.951171875
-7452.6865234375
-5791.6572265625
-3389.4619140625
-1979.99609375
716.7685546875
4326.8154296875
6642.2822265625
7991.634765625
8122.6494140625
6118.8427734375
4016.2197265625
4882.4521484375
6845.71875
6000.6123046875
4633.2978515625
5173.7548828125
6009.005859375
6063.5625
5254.3310546875
5231.3955078125
5187.3544921875
2455.2431640625
838.6279296875
2088.0693359375
3425.9345703125
3459.34765625
2782.3681640625
3205.5869140625
2408.7265625
-121.138671875
-158.01171875
1541.9150390625
1468.7158203125
589.97265625
1091.6123046875
2222.9111328125
3380.2470703125
4183.4580078125
1484.466796875
-591.998046875
3456.6474609375
6085.5888671875
2266.642578125
-789.064453125
-626.7890625
496.9326171875
1055.005859375
1921.826171875
4477.498046875
4893.041015625
2028.6357421875
520.5439453125
2108.8232421875
3355.890625
2498.57421875
4838.7314453125
7712.26171875
4104.4873046875
-2123.6875
-3431.490234375
-1645.2294921875
451.4013671875
-317.46875
-3877.841796875
-2699.728515625
1170.462890625
145.9619140625
-3356.1201171875
-5621.91796875
-4507.814453125
1559.91796875
5842.23046875
5138.7109375
4208.1533203125
3838.8935546875
1191.14453125
62.4150390625
-335.8896484375
-1622.576171875
1180.60546875
3995.1875
2481.3310546875
684.9921875
-1066.041015625
-2874.1357421875
-417.40234375
2921.3046875
2892.46484375
876.9765625
-2969.78515625
-4459.9150390625
-2481.6044921875
-3132.353515625
-3454.2578125
-881.64453125
-2140.6533203125
-7094.5009765625
-11348.1025390625
-10647.6669921875
-6723.3818359375
-1212.5185546875
4072.0439453125
7304.0048828125
7722.8583984375
4631.0166015625
-413.216796875
-6238.5205078125
-8344.1025390625
-4865.3994140625
-1704.5546875
-1767.482421875
-2396.833984375
-1129.9921875
-1077.3134765625
-2488.09375
-1113.54296875
-256.5205078125
-978.0771484375
-1678.7197265625
-2461.642578125
-214.326171875
2835.0888671875
-585.78515625
-7446.150390625
-7391.71875
-663.439453125
3113.466796875
-432.1923828125
-4388.7705078125
-4275.2998046875
-3893.89453125
-4733.529296875
-1418.5048828125
2068.3349609375
2032.783203125
181.5517578125
-890.4951171875
-274.48046875
-1166.958984375
-2800.8896484375
-5027.6669921875
-6571.384765625
-4066.72265625
-901.4638671875
920.8447265625
1407.1982421875
2794.728515625
5310.9609375
4861.056640625
4210.2802734375
4352.3564453125
1386.3662109375
-1110.71875
-61.8681640625
26.8759765625
-114.4384765625
-1172.4482421875
-757.296875
1512.8701171875
-1578.6669921875
-5209.3037109375
-3339.400390625
246.8828125
1935.5078125
-1408.7880859375
-4413.3525390625
-351.5048828125
4138.9931640625
2902.9970703125
-554.1298828125
-3085.12109375
-4471.0400390625
-2875.7958984375
881.6669921875
788.1396484375
-1908.0400390625
-2037.1181640625
-2322.107421875
-4133.03125
-3321.552734375
352.005859375
1902.9697265625
991.56640625
-112.4619140625
-2255.6455078125
-1009.2314453125
2243.369140625
-292.111328125
-3783.6787109375
-4230.412109375
-3422.7861328125
-1579.669921875
-1170.173828125
864.2177734375
3796.2421875
2614.9375
1199.841796875
1462.6826171875
3262.595703125
3454.51171875
-1271.349609375
-5525.3720703125
-3232.7275390625
-924.5849609375
-3302.060546875
-3761.0126953125
764.654296875
4747.9501953125
4142.4736328125
-751.3916015625
-3916.201171875
-2670.8564453125
-1051.515625
-3216.6259765625
-5679.353515625
-3250.009765625
-1378.3603515625
-1577.4521484375
-288.837890625
903.7685546875
620.7685546875
347.017578125
-856.8076171875
-2275.427734375
-2538.9912109375
297.8125
5149.9052734375
6086.8369140625
2358.5732421875
-1459.4658203125
-4735.3779296875
-4884.6455078125
-1795.908203125
-629.560546875
506.6552734375
4163.1181640625
4380.4951171875
657.3037109375
-839.291015625
470.064453125
3358.2998046875
4764.5
2422.6904296875
191.501953125
916.896484375
2456.3046875
3903.2734375
2095.5048828125
48.8232421875
-561.669921875
-3434.9111328125
-4544.8427734375
867.3154296875
4901.3095703125
2287.12890625
-727.626953125
-8.9833984375
-32.21875
-1077.0107421875
29.033203125
818.076171875
-275.5283203125
2072.6015625
3860.48828125
627.5517578125
-222.041015625
-831.677734375
-1655.779296875
554.66015625
1795.37109375
1183.1103515625
2523.5322265625
2937.265625
1932.41015625
-17.6767578125
459.4423828125
3083.5068359375
2736.3818359375
-152.072265625
-2976.99609375
-3833.60546875
-3425.9033203125
-2088.34765625
-739.6982421875
-227.251953125
-462.349609375
-487.3720703125
328.7578125
463.224609375
-236.267578125
2089.919921875
4976.6123046875
3866.81640625
1812.7880859375
861.2646484375
1283.5322265625
3011.056640625
1574.4921875
-1976.0390625
-2817.13671875
-3415.5654296875
-5121.25390625
-3725.4013671875
-1373.4541015625
646.7412109375
2108.9501953125
-1359.2353515625
-5099.955078125
-4799.8525390625
-3852.6396484375
-2357.8212890625
555.8759765625
3859.5078125
6777.6162109375
5023.939453125
2442.5771484375
2955.9638671875
3564.4716796875
2411.4658203125
1989.931640625
3282.0849609375
2174.2421875
711.71484375
1618.232421875
1442.974609375
-369.4521484375
1080.736328125
3689.2314453125
1524.67578125
-322.1455078125
2130.4287109375
1700.2041015625
-1212.2265625
-3254.7548828125
-3252.4951171875
-877.556640625
978.232421875
636.4287109375
-143.7001953125
-850.4755859375
-2437.2919921875
-3806.1962890625
-4878.177734375
-6008.2080078125
-4912.724609375
-1310.9716796875
1611.697265625
2012.8564453125
-291.87109375
-974.9716796875
3911.2734375
6906.662109375
4247.2099609375
3056.1484375
3733.2353515625
3942.14453125
3666.8076171875
-226.388671875
-1856.1865234375
-969.6669921875
-2076.3388671875
-2105.705078125
2244.3046875
4175.96484375
2940.6044921875
2974.224609375
2413.1474609375
1049.8447265625
2517.2666015625
4348.310546875
1948.75390625
516.1748046875
2532.619140625
2656.2099609375
-965.9833984375
-3302.0341796875
-2558.548828125
-434.396484375
-25.875
-3132.8984375
-3739.9013671875
-288.1376953125
-660.2900390625
-2931.5986328125
-978.6806640625
2353.1875
1344.421875
-1759.345703125
-2421.681640625
-1438.109375
1126.2060546875
3039.3759765625
381.70703125
-1508.095703125
-1754.95703125
-219.142578125
2664.6884765625
62.033203125
-3306.5830078125
-1373.755859375
-279.5595703125
-924.1044921875
349.775390625
1981.3056640625
2352.8828125
1757.3115234375
-1284.69140625
-3422.076171875
-2466.3388671875
-1246.5986328125
-1962.8974609375
-2134.9052734375
-387.51953125
585.8427734375
113.904296875
-1055.666015625
60.068359375
3352.94921875
4826.791015625
1909.791015625
-112.2841796875
-135.5947265625
-1469.3046875
-2224.6630859375
-1660.34375
-547.8935546875
1703.46875
3451.701171875
2450.0126953125
-2898.212890625
-6485.294921875
-3794.1494140625
-121.791015625
-1830.7216796875
-6653.7353515625
-8026.3310546875
-3735.9130859375
-701.857421875
-816.4267578125
1524.470703125
2895.548828125
1309.953125
-1241.8857421875
-2783.5419921875
-1250.3505859375
1061.880859375
-558.525390625
-2436.8779296875
385.8486328125
4327.18359375
3497.4638671875
476.62109375
586.1865234375
219.0908203125
-1736.2099609375
-1030.1337890625
-76.6220703125
-1277.42578125
-3425.916015625
-5474.69921875
-3723.3740234375
428.19140625
1751.240234375
672.78515625
-526.3310546875
1986.400390625
6338.517578125
3525.8349609375
-3763.9130859375
-5147.2177734375
-2755.61328125
-1310.173828125
-690.22265625
462.9658203125
1538.224609375
1099.251953125
-1031.7958984375
-3836.1240234375
-6281.923828125
-5437.40625
-1052.064453125
1409.0908203125
-2245.5166015625
-5741.2421875
-3836.4736328125
-1027.7919921875
-738.697265625
-605.79296875
695.1962890625
3093.9365234375
3671.9609375
2502.5537109375
1449.47265625
2731.283203125
3569.4208984375
1107.91796875
648.6884765625
2463.0859375
1962.9619140625
-692.595703125
137.3076171875
2854.9111328125
183.1494140625
-3102.994140625
279.4375
5084.5908203125
3593.189453125
870.11328125
249.5166015625
1330.50390625
2353.4462890625
846.431640625
-1678.484375
-2209.9501953125
-3128.4130859375
-3054.6591796875
-1327.10546875
1590.724609375
5315.64453125
5106.0341796875
1840.5751953125
411.296875
840.318359375
1245.7109375
637.2802734375
790.958984375
1114.6572265625
669.83984375
253.0966796875
1507.2607421875
1855.013671875
544.8779296875
260.232421875
-362.0205078125
[truncated: 31,494,320 more chars]
