# Supplementary material for: Widespread extracellular electron transfer pathways for charging microbial cytochrome OmcS nanowires via periplasmic cytochromes PpcABCDE
Source: Nat Commun. 2024 Mar 20;15:2434. doi: 10.1038/s41467-024-46192-0 (PMC10954620; doi:10.1038/s41467-024-46192-0)
Supplement: Supplementary file 4 — Source Data [file 41467_2024_46192_MOESM4_ESM.zip › 9. Malvankar_Source_Data/9. Malvankar_Source_Data_NMR/Fig_7d_Heme Interaction/Fig7d_15NHSQC_PpcA_OmcS_1_4.txt]

# File created = Friday, November 24, 2023 at 7:55:46 PM Western European Standard Time
# Data set = OmcS_PpcA_interaction_backbone_21sep2022  8  1  /Users/pilarcportela/Topspin_examdata
# Spectral Region:
# F1LEFT = 140.18850708007812 ppm. F1RIGHT = 100.17757692709986 ppm.
# F2LEFT = 14.387140274047852 ppm. F2RIGHT = -4.663613156434831 ppm.
#
# NROWS = 1024 ( = number of points along the F1 axis)
# NCOLS = 2048 ( = number of points along the F2 axis)
#
# In the following ordering is from the 'left' to the 'right' limits!
# Lines beginning with '#' must be considered as comment lines.
#
# row = 0
-2326.927734375
-4073.453125
-6070.544921875
-4976.76953125
-2324.822265625
-2288.52734375
-2754.564453125
-1824.71484375
-3685.0390625
-5803.056640625
-3738.70703125
-2692.12109375
-5488.66796875
-6364.099609375
-3461.099609375
-1276.60546875
-1887.939453125
-1198.6015625
1759.71484375
320.8203125
-5065.013671875
-7708.16015625
-7094.62890625
-3975.83984375
-1879.099609375
-5037.716796875
-7023.068359375
-5267.25390625
-5006.396484375
-6256.96875
-8172.92578125
-8644.662109375
-7805.029296875
-10087.015625
-12571.27734375
-10165.640625
-4593.904296875
-541.486328125
-1811.1953125
-6860.806640625
-9554.859375
-8678.955078125
-8796.23046875
-11182.693359375
-12867.97265625
-10555.1796875
-5930.1640625
-4376.35546875
-7413.224609375
-10998.93359375
-12383.451171875
-10009.845703125
-5786.70703125
-5128.529296875
-5367.5546875
-1118.849609375
921.3515625
-1152.306640625
-4033.84375
-6417.259765625
-5144.533203125
-1438.517578125
-705.12890625
-2734.162109375
-5434.041015625
-7787.064453125
-9009.55078125
-10497.056640625
-9907.72265625
-9020.791015625
-11011.8984375
-10769.884765625
-8808.17578125
-8143.7890625
-9593.189453125
-11320.9921875
-9038.86328125
-5238.716796875
-6496.89453125
-10397.400390625
-10186.01171875
-4520.646484375
-3749.267578125
-6336.451171875
-5463.330078125
-4923.130859375
-5353.08984375
-6234.98046875
-7335.05078125
-4127.595703125
-390.45703125
-1620.8828125
-4444.455078125
-6420.931640625
-4637.46875
-4169.33984375
-7586.203125
-5976.755859375
-3463.38671875
-6338.60546875
-9236.59375
-10575.23828125
-8970.064453125
-5811.177734375
-3386.330078125
-1994.1640625
-3969.005859375
-5693.796875
-3523.849609375
-4322.931640625
-8107.578125
-8123.486328125
-11589.583984375
-16419.373046875
-10623.041015625
-3433.89453125
-3574.076171875
-4379.91796875
-4383.8203125
-5369.548828125
-3928.423828125
-1116.162109375
-748.591796875
-684.583984375
42.9453125
134.02734375
-1662.01953125
-5048.6875
-6087.30078125
-1923.232421875
462.19921875
-2692.052734375
-5533.63671875
-5966.638671875
-4205.30859375
-3532.92578125
-8302.91015625
-10763.896484375
-6418.2421875
-4961.99609375
-6342.560546875
-5077.86328125
-3457.466796875
-4695.451171875
-4411.51953125
-137.119140625
-568.609375
-7231.037109375
-12299.439453125
-13968.181640625
-10876.046875
-4797.46484375
-189.66796875
1729.416015625
1045.88671875
-2296.861328125
-5481.91015625
-5232.58984375
-3940.330078125
-2912.4453125
-1484.783203125
-147.12109375
2194.38671875
3311.00390625
1319.66796875
-481.287109375
-2718.947265625
-7051.7578125
-11191.646484375
-11601.6640625
-8070.015625
-4362.431640625
-2813.48828125
-1982.072265625
-2129.5703125
-3093.7578125
-5233.17578125
-6720.525390625
-2100.59765625
1742.794921875
1503.791015625
3253.787109375
3383.853515625
-834.37890625
-6696.484375
-10940.927734375
-8451.4609375
-2601.654296875
1656.771484375
4079.5859375
697.943359375
-4696.798828125
-3413.833984375
-3134.767578125
-8412.0625
-7022.06640625
-1304.115234375
-1039.048828125
-3020.4375
-2587.244140625
-1180.560546875
-2971.765625
-3749.2578125
-3859.111328125
-5490.634765625
-6007.421875
-6347.552734375
-4745.833984375
847.0859375
2009.1953125
-2129.904296875
-2544.791015625
-353.7890625
-1218.6953125
-3816.77734375
-3391.373046875
-1442.1171875
-1619.462890625
-4646.33984375
-5684.623046875
-4627.4765625
-3281.302734375
-2346.412109375
-3281.390625
-3808.984375
-2061.0078125
-2653.57421875
-5625.005859375
-6370.748046875
-6639.1796875
-6436.8828125
-3810.04296875
1213.06640625
3772.28125
2476.48828125
-1006.326171875
-4329.833984375
-5369.59765625
-1900.162109375
1063.685546875
154.068359375
-1359.326171875
-1104.421875
-1302.36328125
-1655.412109375
-1635.953125
-1775.39453125
-3884.439453125
-7609.0625
-9367.630859375
-9559.486328125
-9626.9140625
-6577.41015625
-4107.251953125
-6009.015625
-6601.205078125
-4342.47265625
-4106.80859375
-10427.7265625
-15664.62890625
-11867.6796875
-3823.3984375
2994.5
4408.552734375
1007.607421875
-395.224609375
2930.138671875
7532.72265625
5359.482421875
-839.46484375
-3392.888671875
-5086.48828125
-6322.4765625
-6113.82421875
-5340.7890625
-2220.060546875
-592.650390625
-1409.849609375
-4103.283203125
-8532.390625
-7066.419921875
-201.8359375
1075.091796875
-3017.486328125
-6128.2734375
-7684.666015625
-9951.685546875
-9808.197265625
-7725.759765625
-6525.60546875
-4864.98828125
-4026.033203125
-5331.080078125
-5439.7265625
-2410.078125
1432.0078125
4150.416015625
3620.19921875
-769.02734375
-4014.17578125
-4040.22265625
-2363.537109375
-281.7578125
1933.01171875
1831.0390625
-2140.572265625
-7843.251953125
-10968.61328125
-9604.857421875
-3944.501953125
-859.158203125
-129.91015625
2777.32421875
967.8828125
-3082.890625
-5791.80078125
-7655.556640625
-7790.841796875
-3724.001953125
-3646.291015625
-6649.421875
-4587.078125
-2638.150390625
-4836.251953125
-3804.177734375
-1075.2421875
-2922.662109375
-5603.01171875
-4312.650390625
-1699.931640625
-265.578125
-2953.171875
-5444.791015625
-2606.61328125
-3084.34765625
-6769.830078125
-4658.720703125
296.294921875
1335.36328125
290.564453125
-66.556640625
-1877.619140625
92.12890625
3140.806640625
485.4453125
-3749.900390625
-4523.75
-1606.716796875
334.94921875
-1945.87890625
-1369.859375
-136.521484375
-3295.49609375
-4543.759765625
-760.470703125
2162.734375
443.95703125
-4663.314453125
-8057.4765625
-7120.853515625
-3545.5703125
-709.7890625
1744.490234375
2030.04296875
2095.09765625
3201.640625
504.27734375
-2779.544921875
-4796.994140625
-8333.66015625
-6510.103515625
-1108.109375
1141.205078125
-564.353515625
-5533.923828125
-5549.888671875
-4090.740234375
-5784.361328125
-3049.62890625
-807.765625
-3163.125
-3899.353515625
-2295.298828125
-90.28515625
1391.904296875
960.861328125
1955.22265625
2884.0859375
-485.43359375
-5465.853515625
-8482.927734375
-8716.52734375
-4498.54296875
495.716796875
2373.416015625
42.587890625
-1033.103515625
-3755.125
-7858.947265625
-7828.8828125
-5663.7578125
-3342.294921875
-3208.91796875
-5054.48828125
-4613.359375
-5066.095703125
-7308.587890625
-6049.466796875
-4281.896484375
-4957.634765625
-5137.515625
-4419.90625
-846.42578125
2277.736328125
-1272.787109375
-3993.623046875
-3300.046875
-3329.599609375
281.4765625
1961.57421875
1751.419921875
754.783203125
-3242.2890625
-3990.55078125
-3117.443359375
-6746.09765625
-10023.35546875
-8367.501953125
-3326.5546875
-1999.072265625
-3803.5859375
-2346.3125
-261.572265625
-3006.560546875
-3478.345703125
-4300.916015625
-7858.126953125
-5744.796875
-1033.5390625
260.037109375
-478.615234375
-3698.798828125
-7562.107421875
-5832.427734375
-491.18359375
271.744140625
-1301.169921875
-1150.517578125
-473.916015625
-519.423828125
-1722.458984375
-500.4296875
464.62109375
-3085.921875
-7319.890625
-6886.765625
-3341.046875
195.267578125
-254.998046875
-3024.3203125
-5148.740234375
-4361.451171875
-595.193359375
-648.814453125
-2376.603515625
-49.857421875
1598.193359375
-1954.73046875
-5524.20703125
-4648.298828125
-985.802734375
458.939453125
-3482.5078125
-6194.236328125
-3341.67578125
-2243.654296875
-2650.89453125
994.11328125
3304.173828125
1266.177734375
185.166015625
449.21875
866.427734375
1174.62890625
-1175.12109375
-3651.671875
-124.34765625
3136.51953125
1858.896484375
2231.1171875
1582.658203125
655.626953125
3666.548828125
5680.9765625
4807.17578125
1767.34765625
-1101.052734375
608.716796875
1566.20703125
-4337.73828125
-8392.892578125
-7150.416015625
-4880.302734375
-1056.767578125
611.2578125
-2792.80078125
-4604.900390625
-2100.984375
-750.365234375
-1421.39453125
-1618.900390625
92.4765625
-226.12890625
-4006.95703125
-4755.4140625
-3212.458984375
-3446.671875
-2357.806640625
2109.599609375
4681.865234375
-1848.1875
-10904.9921875
-10974.337890625
-7017.876953125
-3114.5
264.7578125
2778.693359375
3235.96875
-548.73046875
-2078.63671875
-1040.80078125
-2874.2578125
-3625.845703125
-1839.12890625
-812.12109375
-722.658203125
272.537109375
514.111328125
-1361.21484375
-224.77734375
2789.978515625
2258.037109375
1961.37890625
1310.767578125
-1523.96875
-2514.28515625
-1613.939453125
-404.873046875
-1445.978515625
-5241.0234375
-6520.927734375
-4040.126953125
-830.314453125
2827.033203125
2128.18359375
-4723.9921875
-6643.33203125
-862.880859375
4895.109375
7575.0
9033.89453125
7472.421875
-125.53515625
-2083.953125
3880.123046875
4751.923828125
-42.1484375
-4611.248046875
-5405.517578125
-2350.783203125
1430.05078125
1121.51171875
-257.611328125
642.40625
697.837890625
-253.80859375
-1709.740234375
-4358.55078125
-4504.17578125
-2386.19921875
-345.185546875
1461.58203125
2657.53125
2642.962890625
1728.568359375
-1101.439453125
-3150.15625
30.5078125
-256.13671875
-5679.658203125
-6662.994140625
-2475.23828125
-501.552734375
-1743.357421875
-1117.8203125
1523.39453125
3134.78515625
2404.646484375
1051.017578125
2115.66015625
2755.5859375
5720.646484375
7585.330078125
2987.509765625
-130.70703125
-1211.6328125
-3839.765625
-3988.109375
511.39453125
1325.763671875
-2687.353515625
-4687.619140625
-2885.109375
2163.333984375
6733.787109375
6367.205078125
2083.728515625
-1418.017578125
-3579.357421875
-6437.35546875
-6833.0859375
-3126.671875
-751.19140625
-2731.7421875
-6037.63671875
-6551.359375
-5524.796875
-5283.171875
-4661.56640625
-2590.943359375
-1190.501953125
-3339.787109375
-4270.01171875
-3496.013671875
-3104.02734375
-210.3203125
2145.771484375
128.23828125
168.7265625
2249.640625
1142.119140625
1643.224609375
3343.66796875
523.818359375
-2931.5078125
-3351.3671875
-6047.119140625
-7367.1484375
-1036.408203125
4674.80859375
1866.001953125
-2170.833984375
-686.828125
-246.806640625
-3041.341796875
-6514.314453125
-6338.060546875
-5420.748046875
-3024.8671875
-2862.53125
-6263.068359375
-5263.873046875
-1989.328125
-2953.484375
-1223.171875
2034.00390625
-1153.86328125
-2866.58203125
2416.25390625
2884.13671875
-805.830078125
-1600.78515625
784.92578125
1479.77734375
1205.85546875
2770.119140625
4398.185546875
2073.056640625
515.1328125
2757.67578125
2292.046875
326.59375
536.599609375
-3009.01171875
-3206.591796875
27.908203125
-3281.78125
-6983.369140625
-3868.001953125
-3128.384765625
-7985.02734375
-7101.291015625
-709.11328125
808.6484375
-2708.435546875
-4573.8203125
-3733.88671875
-1892.310546875
-1474.49609375
156.734375
3405.564453125
5415.150390625
4185.666015625
2322.029296875
3315.716796875
1566.419921875
-1985.966796875
-1002.552734375
241.830078125
-713.91015625
1010.599609375
4775.8828125
6496.068359375
4252.095703125
1269.041015625
-1105.0625
-1433.212890625
-605.958984375
-2256.5390625
-3010.970703125
-1508.7109375
-2456.72265625
-4993.576171875
-6914.49609375
-5633.291015625
-2557.85546875
-148.794921875
-351.5
-1454.240234375
651.544921875
3492.279296875
3402.5078125
4445.74609375
5729.3046875
2268.73828125
-2004.83984375
-838.86328125
2172.234375
-56.029296875
-3915.181640625
-3721.966796875
-478.701171875
2628.076171875
5482.513671875
7243.525390625
5441.28125
2684.357421875
-185.1171875
-4625.123046875
-8291.14453125
-6839.22265625
-5221.669921875
-3829.84765625
779.623046875
4472.783203125
3133.404296875
-258.681640625
-1102.19140625
-3228.75390625
-6871.00390625
-5303.626953125
-238.478515625
2199.787109375
-1420.263671875
-1397.166015625
5767.640625
4526.3828125
-2125.56640625
-471.380859375
3143.07421875
3291.45703125
1914.837890625
28.69921875
1112.791015625
1312.5
-58.9609375
-662.017578125
-382.4375
-704.423828125
-2065.6640625
-4360.197265625
-3864.87109375
2626.013671875
7098.892578125
3870.939453125
1410.666015625
3974.7734375
5373.958984375
1018.72265625
-4059.859375
-4831.373046875
-1953.9765625
914.908203125
852.388671875
1472.84375
2410.50390625
587.310546875
531.728515625
569.654296875
-319.06640625
134.603515625
759.4921875
2595.181640625
3207.732421875
759.2421875
-959.396484375
-827.49609375
-1810.197265625
-1993.212890625
-653.08984375
-157.318359375
-739.494140625
-622.556640625
-2096.0625
-5505.8828125
-9217.119140625
-8844.767578125
-4504.646484375
-2033.486328125
-1815.44140625
368.76171875
1546.8203125
-1630.6171875
-6347.234375
-7251.908203125
-4178.224609375
-389.380859375
2097.763671875
1027.69140625
-1825.85546875
-1282.55859375
-3245.787109375
-5211.3125
-1128.826171875
2593.51171875
-215.21484375
-1342.05859375
3078.55859375
4378.001953125
2478.72265625
2427.59375
4958.861328125
5200.427734375
-539.337890625
-5991.62109375
-5800.75390625
-2360.65234375
-1028.19140625
-2401.259765625
-1148.177734375
115.857421875
-2277.740234375
-2951.880859375
-161.376953125
1462.072265625
699.72265625
2649.33203125
2306.466796875
-3078.78515625
-6112.875
-2547.515625
1181.09765625
2291.01953125
529.087890625
-3187.28515625
-2543.455078125
2562.044921875
2946.232421875
-3142.419921875
-5232.447265625
1259.298828125
4040.37109375
-148.21484375
-3133.392578125
-3593.169921875
-5401.431640625
-5349.39453125
-1766.107421875
1957.509765625
3476.517578125
3854.48046875
2145.576171875
-978.6015625
-297.0625
1889.427734375
4308.873046875
4015.271484375
-1382.564453125
-8323.5703125
-11205.322265625
-6864.62109375
-1080.515625
1488.28515625
2472.33203125
2359.87890625
3383.373046875
4938.87890625
5290.736328125
5837.87109375
8427.62109375
10567.87890625
8450.029296875
5157.267578125
9638.697265625
12929.18359375
1434.099609375
-8698.513671875
-7905.390625
-10341.53125
-10008.390625
-4672.640625
-6140.541015625
-3905.75390625
3966.0546875
3637.154296875
121.458984375
2399.4765625
7029.22265625
8841.775390625
6510.2421875
1506.12109375
306.189453125
5087.275390625
6481.85546875
2102.302734375
-206.423828125
-1890.974609375
-1402.185546875
2887.630859375
1103.458984375
-4432.86328125
-5775.56640625
-2846.126953125
2438.73046875
3772.935546875
950.498046875
1456.7734375
4258.091796875
3900.724609375
574.8046875
-2114.693359375
-1548.35546875
-443.46875
-2831.962890625
-5745.234375
-5132.146484375
-2169.52734375
264.896484375
1064.33984375
-1610.576171875
-6386.755859375
-3884.71484375
1662.984375
732.591796875
-1536.4375
-3097.689453125
-2841.244140625
1026.9375
885.201171875
-1381.302734375
155.66796875
-471.623046875
-3458.248046875
-1103.15234375
3403.90625
3289.24609375
447.806640625
-2968.603515625
-7413.0546875
-8936.408203125
-6195.9765625
-2457.98828125
1815.0078125
7398.822265625
14015.4375
24061.51953125
36689.578125
45552.376953125
47731.5390625
48036.24609375
49597.5703125
47654.705078125
42289.693359375
38487.876953125
35087.736328125
32816.390625
34054.494140625
38232.2734375
42978.048828125
43135.060546875
41458.072265625
43544.310546875
44808.794921875
42680.3515625
37239.001953125
30421.25
25370.80859375
21793.392578125
24250.685546875
33930.08984375
38023.31640625
27328.009765625
11895.673828125
13307.90234375
40568.341796875
62614.708984375
46495.998046875
20454.025390625
27665.9609375
46000.072265625
46265.462890625
44803.751953125
47752.880859375
49158.830078125
53924.810546875
60623.083984375
62801.861328125
60447.087890625
56796.5078125
54008.658203125
51917.77734375
50328.279296875
49576.205078125
48741.271484375
46794.85546875
44031.171875
41569.908203125
40544.55078125
41757.349609375
43388.73828125
47980.953125
52303.275390625
56135.25390625
58318.8515625
59211.23828125
60967.099609375
63120.083984375
64842.595703125
64025.1796875
60001.162109375
56946.154296875
56546.46484375
59781.302734375
65990.974609375
66207.447265625
61458.67578125
57850.38671875
56560.046875
53769.71484375
49986.859375
49937.041015625
51142.517578125
49288.951171875
47222.90625
47097.939453125
48962.7734375
53023.009765625
57289.642578125
58478.623046875
53106.91796875
45413.337890625
43934.435546875
45122.294921875
42087.67578125
37321.326171875
34384.859375
32709.9140625
30710.69921875
29816.1875
32441.814453125
35914.166015625
36591.173828125
34776.546875
31858.58984375
29950.56640625
28176.091796875
25069.4375
25031.0546875
28645.150390625
30769.400390625
30971.837890625
26574.802734375
20795.75390625
22230.689453125
23289.251953125
20585.19140625
20748.88671875
18765.98046875
14582.197265625
16589.517578125
21328.615234375
20542.02734375
14263.271484375
9565.203125
10387.927734375
12268.33203125
12670.578125
10587.591796875
6762.66015625
6623.712890625
7152.46484375
4525.619140625
1344.103515625
1133.578125
4581.220703125
8145.916015625
8682.564453125
5507.064453125
3903.39453125
9145.345703125
12113.283203125
10056.5703125
11929.83203125
13396.978515625
10775.185546875
11410.427734375
11893.6640625
7467.357421875
5074.349609375
4955.6328125
2670.099609375
1215.205078125
1681.380859375
4257.1015625
9957.55078125
11494.744140625
7938.8671875
6897.0
7724.439453125
5958.93359375
4795.0
4482.705078125
1221.103515625
2574.82421875
10977.724609375
16457.923828125
15966.275390625
13502.935546875
10523.591796875
8966.4609375
9549.0
10334.197265625
13168.943359375
9272.19140625
-6996.5859375
-14535.77734375
-5909.056640625
1461.5703125
3125.84765625
-1616.982421875
-5271.54296875
-132.283203125
6248.3203125
6708.81640625
3486.673828125
4220.087890625
7259.650390625
4953.041015625
5645.43359375
14161.294921875
17819.70703125
12433.8359375
7100.6875
8846.8828125
10033.03125
5163.73046875
3017.326171875
4855.3359375
3861.494140625
4734.392578125
6768.458984375
1877.126953125
-1874.80859375
2819.822265625
6760.947265625
9108.1015625
12325.974609375
13733.896484375
13334.291015625
11743.994140625
11365.05859375
11139.19921875
8194.6171875
4932.90234375
1926.275390625
1174.791015625
3869.396484375
6750.29296875
8441.15234375
11991.919921875
16465.5625
13424.76953125
6294.646484375
6354.771484375
7933.572265625
6647.080078125
6249.3359375
4150.716796875
1340.9296875
1636.849609375
4205.2734375
6686.75390625
8818.736328125
8843.740234375
6860.9609375
5591.55078125
4160.87890625
1962.8203125
713.576171875
2934.494140625
4871.234375
4049.162109375
5515.681640625
6931.763671875
5317.220703125
1769.546875
-960.541015625
767.8046875
3337.59375
3410.212890625
1642.935546875
-44.322265625
-2940.498046875
-4588.58984375
-1931.767578125
52.810546875
3616.04296875
8807.623046875
8499.1484375
5656.7578125
2781.861328125
1668.13671875
4952.365234375
6483.1484375
3437.5703125
2539.1015625
2347.654296875
416.083984375
101.66015625
1442.830078125
3119.375
4652.541015625
3488.908203125
2167.470703125
6279.431640625
10585.447265625
9292.166015625
4356.0859375
973.80078125
-109.29296875
349.12109375
3437.052734375
6599.599609375
7831.89453125
9600.017578125
11162.291015625
11085.31640625
6978.07421875
2583.591796875
3973.009765625
6524.044921875
4608.830078125
2558.208984375
3143.55859375
4779.92578125
7121.873046875
6889.083984375
4084.1796875
5628.00390625
10550.21484375
12440.228515625
11353.966796875
12316.724609375
12658.189453125
8015.474609375
2791.609375
588.763671875
-1494.8046875
-2140.61328125
2318.58203125
8315.1484375
9528.271484375
5562.6171875
2995.67578125
3310.390625
2707.71875
6103.69921875
11306.580078125
9367.302734375
6213.3203125
5832.8515625
5694.61328125
6534.458984375
5879.95703125
5486.755859375
5931.583984375
5722.01953125
7045.92578125
8445.396484375
5907.05859375
3128.673828125
4943.611328125
7444.1484375
7940.94140625
7729.80859375
7980.544921875
7093.830078125
4210.5234375
4095.30078125
6209.40234375
6897.484375
5892.12890625
4238.828125
6831.703125
8660.97265625
6708.4140625
5050.6171875
6419.32421875
8922.693359375
8180.57421875
5312.287109375
6521.72265625
9995.017578125
10876.7265625
9136.939453125
8534.2890625
8715.552734375
9645.98828125
11142.384765625
10027.498046875
8543.205078125
5928.255859375
4374.005859375
9769.521484375
12915.759765625
8934.755859375
7100.896484375
7682.255859375
6859.927734375
8248.66796875
9618.01171875
8023.11328125
5153.13671875
532.392578125
-1673.236328125
4180.115234375
8075.154296875
6973.88671875
4742.533203125
5876.7890625
9265.482421875
8850.689453125
6286.701171875
4879.630859375
3898.642578125
4047.8203125
5997.83984375
5573.970703125
1440.626953125
995.33203125
4099.15234375
4288.845703125
2446.140625
1295.564453125
436.01953125
2594.37890625
7839.5703125
8412.8359375
7875.0859375
10449.572265625
9056.388671875
4567.85546875
5584.05859375
8575.443359375
6994.7109375
4342.478515625
5924.763671875
8714.6015625
8579.21875
9726.296875
10708.74609375
7770.681640625
3530.611328125
2066.26953125
2763.14453125
6569.107421875
6768.3515625
1854.03515625
460.646484375
3911.927734375
8014.32421875
7420.068359375
5244.19921875
9733.873046875
10037.349609375
3247.818359375
2984.15625
5974.4140625
5493.705078125
4974.55078125
7576.337890625
12342.37109375
16188.666015625
14993.7421875
9575.470703125
5064.3671875
3965.583984375
3391.64453125
4984.560546875
7249.466796875
5033.56640625
2839.10546875
2601.685546875
4162.001953125
6705.287109375
6572.853515625
6178.296875
7740.318359375
9610.19140625
12412.15625
12981.794921875
10923.830078125
7328.298828125
1547.4375
994.041015625
7403.91015625
9144.01171875
5769.763671875
4214.8203125
4076.392578125
6776.693359375
9787.431640625
11103.62109375
11673.794921875
9114.853515625
4786.474609375
6252.50390625
12465.2578125
12818.650390625
8082.68359375
5230.384765625
5294.416015625
8435.455078125
11115.79296875
10923.927734375
10396.56640625
9327.8359375
10812.3125
12832.576171875
7022.98046875
-362.095703125
2500.9921875
9647.896484375
11708.470703125
10709.4921875
8338.380859375
5447.767578125
5482.015625
6720.640625
3273.927734375
-1327.263671875
-1142.32421875
1546.73046875
1884.40625
1582.052734375
5027.337890625
9510.626953125
10167.416015625
9308.767578125
9166.5546875
9606.044921875
8969.822265625
8739.142578125
9105.6171875
6202.6015625
2888.263671875
5533.380859375
9738.876953125
12523.236328125
11834.9921875
8963.330078125
8246.693359375
8436.736328125
6811.806640625
6164.328125
6437.3203125
5984.599609375
5882.677734375
3794.876953125
3618.3828125
5322.787109375
5864.37890625
5538.3984375
3527.3046875
3911.357421875
6843.6875
7739.861328125
8066.615234375
8429.8203125
9602.80859375
10298.72265625
6439.27734375
1261.05078125
470.318359375
3317.87109375
4914.357421875
4436.341796875
6807.5390625
6490.42578125
2143.17578125
1714.103515625
2298.416015625
4925.642578125
10440.4375
12494.748046875
12993.458984375
10334.87890625
6250.578125
6139.091796875
5244.26171875
2122.611328125
-971.884765625
-2494.4921875
-670.95703125
2371.390625
3332.44140625
3440.94921875
5884.61328125
9160.685546875
7925.60546875
5062.484375
5738.26953125
6500.755859375
7658.390625
9778.8046875
8485.87890625
5545.421875
4102.578125
3429.580078125
4829.4140625
6388.34375
6834.474609375
6643.095703125
9904.5078125
16173.271484375
15672.890625
12020.322265625
11468.439453125
7865.455078125
4704.654296875
4175.025390625
2625.513671875
3044.005859375
2410.3984375
3217.9765625
5776.01953125
3526.802734375
3176.662109375
8942.021484375
11200.357421875
10355.490234375
12408.021484375
15033.50390625
14301.400390625
12056.138671875
12873.361328125
13982.634765625
10849.05859375
9357.95703125
11311.546875
9910.6328125
6476.86328125
6162.6484375
7535.013671875
6266.255859375
3900.3671875
5657.314453125
9082.408203125
9429.421875
9454.580078125
10598.421875
11851.435546875
11793.482421875
7005.267578125
4168.29296875
7068.4609375
6821.84765625
6668.609375
8144.814453125
4326.30859375
174.80078125
2441.283203125
4889.634765625
4083.748046875
4511.3828125
4792.056640625
4287.4609375
7768.150390625
12634.826171875
13921.365234375
13956.728515625
14176.103515625
12757.33203125
8555.697265625
4177.66796875
2844.0
5287.962890625
9994.056640625
11273.029296875
8986.056640625
6527.76953125
5954.392578125
8593.427734375
10794.19921875
8691.376953125
7138.068359375
8294.353515625
9566.94921875
11130.09375
10495.95703125
7518.3671875
8993.185546875
9627.78125
6901.35546875
6255.708984375
10360.359375
16594.861328125
17997.0859375
12450.38671875
7216.595703125
7232.693359375
10614.564453125
10950.345703125
8625.587890625
10829.015625
14694.232421875
13678.484375
13269.25
14364.373046875
10480.390625
5410.298828125
4799.447265625
5682.5703125
6953.841796875
9769.59375
11131.052734375
9671.416015625
7915.90234375
4196.169921875
2346.578125
6186.4921875
9068.69921875
8581.0546875
10483.978515625
11679.05859375
6574.544921875
3587.896484375
8484.728515625
12841.90625
11403.91796875
9525.373046875
9281.9765625
8128.140625
6522.611328125
6029.384765625
6586.57421875
5320.634765625
3566.76171875
2970.375
2847.16015625
5246.080078125
8269.798828125
7316.220703125
5135.8046875
6987.591796875
9243.978515625
9590.59765625
10009.466796875
12461.73828125
15520.759765625
14507.9375
12401.1875
13582.193359375
12605.875
7117.88671875
4998.806640625
7804.724609375
9118.861328125
11167.201171875
12759.185546875
9165.521484375
7187.9375
10311.39453125
9907.025390625
5000.75
4230.068359375
8957.50390625
10669.69921875
8989.58984375
9549.1328125
9588.5234375
5207.150390625
4212.90234375
7599.48828125
8745.732421875
9235.1015625
10162.861328125
7823.115234375
7995.41796875
10200.314453125
7325.658203125
3782.7421875
4827.947265625
9486.947265625
11746.30859375
11995.76953125
12763.88671875
12269.85546875
12521.29296875
13463.671875
11430.74609375
8260.859375
6259.75
4915.865234375
3906.865234375
4993.28125
7984.75
10977.900390625
11793.5390625
10183.849609375
10282.6640625
12959.884765625
13163.60546875
12358.130859375
11875.076171875
9058.966796875
7121.068359375
8979.48828125
11947.38671875
11520.4375
8238.74609375
9261.314453125
14492.234375
14221.56640625
10605.388671875
11365.4453125
12316.984375
7157.806640625
3122.724609375
6440.5703125
10697.875
9237.37890625
3794.81640625
5626.84375
12078.23046875
11071.353515625
7534.498046875
6813.80859375
6322.544921875
5006.42578125
3783.029296875
5423.306640625
7643.021484375
7082.50390625
5834.478515625
3603.79296875
4749.62890625
8728.8046875
9975.46875
12025.80859375
13052.220703125
10644.322265625
8986.00390625
5901.158203125
8014.96875
13787.8359375
13875.220703125
12267.490234375
9296.0234375
2233.203125
1729.5625
8711.15625
11532.6484375
8492.845703125
7777.0234375
7478.283203125
7707.015625
12127.951171875
11704.310546875
8205.716796875
8706.07421875
6832.51171875
4913.439453125
8932.966796875
13628.501953125
15962.62890625
17599.673828125
16919.365234375
14408.517578125
12655.99609375
10034.1015625
9614.94140625
13618.74609375
14194.306640625
10808.4765625
11025.12890625
11874.400390625
9261.177734375
8158.431640625
10580.392578125
8435.625
5632.947265625
7909.521484375
9860.998046875
9343.365234375
6938.615234375
5379.779296875
8811.845703125
11134.0234375
9110.142578125
8771.341796875
10580.546875
12727.265625
13213.54296875
10245.62890625
9223.322265625
10616.359375
10778.466796875
12619.79296875
14472.671875
9566.068359375
2906.296875
3160.935546875
7921.91796875
13693.220703125
15901.109375
13845.2265625
12115.8984375
10782.140625
7713.119140625
6659.36328125
8567.794921875
9331.45703125
11144.9921875
14169.48828125
11192.66015625
7246.80859375
8071.072265625
11340.357421875
15962.583984375
15232.900390625
9288.8046875
6351.37890625
7156.01171875
8425.51171875
6055.236328125
2638.23828125
3737.587890625
7276.90234375
10113.943359375
7562.1484375
4757.064453125
8802.5859375
11315.5
11488.234375
12222.3125
8099.875
2985.728515625
4408.33203125
7300.53125
9282.162109375
8592.5078125
3371.220703125
1771.23828125
3557.095703125
4883.61328125
7480.134765625
11060.15234375
14604.529296875
18400.943359375
17622.671875
11662.078125
6187.181640625
6310.07421875
10277.72265625
11432.81640625
11260.458984375
13139.494140625
14198.69921875
12275.068359375
10323.29296875
8529.3515625
8256.73046875
8504.5703125
8019.64453125
7425.7734375
6931.77734375
8181.34765625
10393.791015625
10214.509765625
11224.349609375
14153.3671875
13707.390625
11717.494140625
11836.82421875
13665.541015625
14350.271484375
12004.333984375
11614.154296875
13808.31640625
13445.8125
12989.306640625
13107.548828125
11738.5859375
10511.544921875
9509.546875
10132.486328125
9522.623046875
7795.05859375
8305.59375
10250.96484375
12109.306640625
12359.306640625
12231.9609375
12347.265625
10247.1015625
9864.15234375
11573.24609375
9543.240234375
5946.203125
8685.388671875
14633.099609375
15180.05078125
10434.701171875
6549.61328125
7029.953125
7016.0390625
6337.22265625
8191.802734375
6851.974609375
4619.197265625
6134.619140625
6734.4609375
7477.029296875
8158.1328125
9457.74609375
14589.3203125
18508.23828125
17746.00390625
15110.015625
12937.681640625
14598.98828125
16751.044921875
13675.60546875
10826.4140625
11250.2109375
10143.1171875
9454.236328125
12514.474609375
16033.248046875
17174.228515625
15848.052734375
12587.96484375
10076.310546875
10426.34765625
11684.712890625
11892.94140625
11999.19921875
11920.240234375
9562.93359375
7919.3828125
10196.91015625
12521.0234375
13993.19921875
13902.658203125
10103.896484375
6236.208984375
7840.912109375
11935.271484375
11586.775390625
10297.216796875
11976.60546875
12693.9609375
12473.1328125
11754.341796875
8612.634765625
7885.705078125
9696.716796875
10777.4375
10523.078125
9248.46875
13781.4375
18904.74609375
18349.310546875
19166.01171875
18977.7109375
12628.6796875
9874.8046875
13323.955078125
16030.46484375
17846.71484375
18955.861328125
19096.998046875
17836.5859375
11559.45703125
5609.21875
10590.3515625
17128.306640625
16324.9453125
13787.244140625
9317.486328125
3648.66015625
5148.009765625
12712.65234375
18493.880859375
21875.861328125
24291.51171875
21747.30078125
16599.587890625
16607.5234375
17689.404296875
16377.732421875
13038.03515625
11425.55078125
11710.703125
9842.091796875
7697.4140625
10909.59765625
15555.62109375
15714.01171875
13834.92578125
12045.919921875
9340.033203125
6950.513671875
7826.2265625
12136.083984375
14440.615234375
11684.666015625
8038.5703125
6021.908203125
5130.0
5042.876953125
7231.29296875
9403.591796875
6150.17578125
3566.310546875
5195.837890625
5582.154296875
# row = 1
-295.4296875
-3003.158203125
-5755.568359375
-4799.138671875
-1590.533203125
-885.794921875
-1526.095703125
-1164.91796875
-2860.474609375
-4615.736328125
-2024.646484375
-980.494140625
-4758.951171875
-6817.5
-3899.509765625
-441.607421875
104.29296875
-997.271484375
-495.681640625
-621.0859375
-2836.7734375
-5899.416015625
-7689.12109375
-5097.04296875
-2373.373046875
-4869.474609375
-6263.107421875
-4195.7734375
-4069.443359375
-4489.908203125
-6301.3984375
-8296.328125
-7936.9765625
-8910.50390625
-10986.677734375
-9083.982421875
-3900.126953125
315.67578125
-729.3125
-5976.853515625
-8811.951171875
-7861.255859375
-9145.185546875
-12403.98828125
-12302.03515625
-8790.4765625
-5563.189453125
-4655.671875
-6335.625
-9175.93359375
-11916.98828125
-10885.400390625
-7307.623046875
-5950.765625
-5414.849609375
-2711.076171875
-1757.666015625
-2760.61328125
-5219.111328125
-7651.349609375
-4593.83203125
559.77734375
93.654296875
-3759.888671875
-7512.47265625
-9538.044921875
-9361.109375
-11045.921875
-10995.865234375
-7973.689453125
-9233.23046875
-10437.1171875
-8402.08984375
-6881.7890625
-8454.375
-11108.3515625
-9288.443359375
-4487.05078125
-5452.833984375
-9334.197265625
-8780.51953125
-4661.544921875
-4990.802734375
-6192.4609375
-3682.900390625
-2908.974609375
-4368.888671875
-5460.498046875
-5528.91015625
-2977.154296875
204.265625
-167.359375
-2356.841796875
-4942.8125
-5169.873046875
-4351.79296875
-5088.9921875
-4005.33984375
-3633.75
-6454.5078125
-8429.435546875
-10849.71875
-10090.625
-4978.107421875
-186.869140625
-1048.466796875
-5781.408203125
-6360.349609375
-2377.48828125
-2557.787109375
-6775.291015625
-9788.22265625
-15566.16015625
-18582.625
-11680.232421875
-4227.796875
-2969.044921875
-2943.6875
-2999.36328125
-4390.529296875
-3984.65625
-1013.236328125
-249.734375
-193.453125
1722.0546875
2361.326171875
-1077.841796875
-4937.06640625
-4280.685546875
238.78515625
1214.978515625
-2199.541015625
-3737.658203125
-3564.123046875
-2275.087890625
-2002.5703125
-7297.939453125
-11028.275390625
-8001.81640625
-6297.890625
-6279.736328125
-4120.3125
-2108.767578125
-4161.345703125
-4657.470703125
1222.21484375
1497.8828125
-6656.23828125
-11365.193359375
-10317.03515625
-6946.970703125
-1996.048828125
2660.728515625
3863.248046875
1881.33984375
-1252.146484375
-3369.79296875
-3526.21484375
-3425.466796875
-2707.109375
-1690.384765625
424.1953125
3753.60546875
4526.025390625
582.64453125
-2415.62890625
-3020.171875
-5818.552734375
-10398.0390625
-11364.1796875
-8470.326171875
-4737.16015625
-2093.59375
-1981.283203125
-3173.51171875
-3032.732421875
-4440.736328125
-5898.947265625
-153.826171875
3306.94921875
977.369140625
1175.119140625
1312.283203125
-3106.4609375
-9025.66796875
-12193.728515625
-9118.248046875
-2225.30078125
3277.0234375
4940.587890625
1284.318359375
-3159.35546875
-4206.380859375
-6220.64453125
-9134.091796875
-4863.06640625
938.541015625
-56.02734375
-3403.119140625
-3201.111328125
-1086.849609375
-2231.6171875
-4128.591796875
-5001.412109375
-5789.650390625
-5081.490234375
-5001.552734375
-3406.369140625
954.546875
1114.361328125
-1541.1875
-1192.4609375
-152.857421875
-1954.455078125
-5580.263671875
-4252.431640625
-1640.326171875
-3766.1953125
-6602.7109375
-5947.279296875
-3942.560546875
-975.884765625
-555.4765625
-3577.138671875
-3890.916015625
-812.447265625
-750.5859375
-4155.2265625
-5899.34765625
-5539.29296875
-6621.75390625
-6234.447265625
-1380.779296875
2290.90625
1886.29296875
326.982421875
-2383.931640625
-2839.23046875
-732.228515625
175.4375
-2475.064453125
-4040.2109375
-2246.412109375
-1268.521484375
-2811.79296875
-3538.248046875
-3063.9453125
-4774.421875
-7952.1953125
-8016.2421875
-7727.658203125
-8384.138671875
-5879.724609375
-3892.75
-5483.43359375
-7299.056640625
-7765.958984375
-7538.73046875
-10753.48046875
-14831.548828125
-11158.693359375
-2127.09765625
3568.421875
3766.2890625
491.32421875
-681.45703125
2508.0
6471.611328125
4062.564453125
-1991.271484375
-4064.1875
-4013.75
-4475.669921875
-5037.55078125
-4802.0078125
-1818.447265625
202.62890625
-964.068359375
-3626.98828125
-7720.419921875
-5563.052734375
1052.310546875
1748.548828125
-2310.5625
-6116.7578125
-8659.560546875
-10053.71875
-8873.28125
-7208.619140625
-6383.119140625
-4909.892578125
-4221.96484375
-5005.953125
-5224.78125
-2259.666015625
1427.59765625
3805.69921875
4480.244140625
1074.998046875
-3458.001953125
-4412.90234375
-2375.384765625
-142.248046875
1121.10546875
1817.76953125
-556.67578125
-6574.333984375
-11085.20703125
-11315.79296875
-5855.400390625
-1283.35546875
-882.728515625
176.78125
-1559.55859375
-4349.50390625
-5549.845703125
-6460.85546875
-7651.455078125
-4933.509765625
-4844.126953125
-6415.802734375
-3190.830078125
-2672.49609375
-6461.96484375
-4831.3203125
-1342.0
-3131.79296875
-5269.513671875
-4637.427734375
-2667.181640625
-374.12109375
-2638.130859375
-5421.7265625
-3756.82421875
-3958.443359375
-5613.0546875
-1922.755859375
2657.34765625
2434.07421875
118.01171875
-1623.587890625
-2894.12109375
187.88671875
2616.87109375
-798.462890625
-4161.57421875
-4443.5859375
-2481.49609375
-735.7109375
-1116.806640625
-723.748046875
-1209.380859375
-5177.24609375
-6890.962890625
-2057.791015625
1251.34765625
-967.357421875
-4771.630859375
-6338.353515625
-5303.341796875
-3098.533203125
-1812.685546875
-246.033203125
2457.80078125
4923.14453125
5084.16015625
995.10546875
-2343.71875
-4552.78125
-7148.5703125
-5053.234375
-1585.052734375
-506.203125
-1067.421875
-5339.37109375
-5762.16015625
-3829.07421875
-5528.986328125
-4279.0
-1453.23046875
-2611.416015625
-3938.78125
-2902.162109375
-1998.40234375
-1284.60546875
140.787109375
2145.85546875
2371.060546875
-430.732421875
-4928.216796875
-10240.95703125
-11858.185546875
-5519.525390625
774.69921875
863.076171875
-3892.341796875
-5117.529296875
-6014.443359375
-9124.8671875
-7921.884765625
-4476.16796875
-4443.234375
-5610.966796875
-5880.123046875
-5279.466796875
-7063.693359375
-8465.453125
-5547.41796875
-3310.0390625
-3435.841796875
-3724.3203125
-3046.5859375
779.634765625
4114.642578125
-427.39453125
-4481.5
-3543.78125
-2038.6953125
1780.564453125
2640.0625
1535.951171875
1272.42578125
-2442.84375
-4100.658203125
-2556.923828125
-5747.89453125
-10249.884765625
-8232.16796875
-2674.548828125
-1273.111328125
-3297.9296875
-2389.51953125
-532.623046875
-3154.1171875
-3993.8359375
-5240.150390625
-9102.638671875
-6567.279296875
-990.990234375
105.498046875
-364.98828125
-2142.78125
-4775.947265625
-3763.763671875
-1161.423828125
-1564.998046875
-2757.29296875
-2013.97265625
-899.91015625
-1318.0625
-3069.6875
-1320.025390625
611.830078125
-2949.87890625
-7641.505859375
-7067.6875
-2461.46484375
1000.84765625
-12.48828125
-2952.228515625
-6242.4765625
-6325.94921875
-2078.025390625
-806.873046875
-1599.90234375
873.28125
1930.49609375
-2371.654296875
-6700.25
-6160.017578125
-3134.77734375
-1013.447265625
-3273.787109375
-6129.6796875
-3916.013671875
-2097.544921875
-3708.337890625
-1274.326171875
1779.564453125
684.482421875
-347.609375
316.609375
1351.859375
2265.701171875
720.716796875
-1830.310546875
-637.55859375
207.91015625
-460.0703125
820.509765625
1178.09375
1630.724609375
4097.177734375
5035.927734375
2299.861328125
-2061.6640625
-2602.482421875
-152.693359375
659.279296875
-3663.64453125
-7751.408203125
-6730.029296875
-5017.0546875
-2891.12890625
-805.37890625
-1836.14453125
-3609.890625
-2591.154296875
-2001.427734375
-1222.66015625
-581.595703125
-294.185546875
-1831.923828125
-5289.6015625
-4282.34375
-1885.09375
-3123.01171875
-3173.59765625
355.96875
1574.5625
-5488.5078125
-13325.72265625
-13081.84375
-8805.96875
-3460.89453125
545.6875
1707.7890625
871.55078125
-2464.912109375
-2577.96875
-24.759765625
-2477.1484375
-5352.833984375
-4574.212890625
-2715.431640625
-339.615234375
1401.111328125
1669.068359375
-6.908203125
387.482421875
1890.71484375
53.734375
-1007.50390625
-1954.40625
-5301.896484375
-3424.6640625
-472.60546875
-1110.021484375
-3554.048828125
-6325.443359375
-7509.673828125
-6404.693359375
-4155.021484375
-1569.482421875
-1780.125
-5996.66796875
-7581.0703125
-2897.466796875
2642.341796875
5656.189453125
7215.43359375
5524.1953125
-1899.611328125
-4907.921875
321.787109375
3538.560546875
1616.45703125
-3416.087890625
-5582.431640625
-2700.494140625
267.513671875
-260.2734375
-1055.01171875
-114.763671875
-367.06640625
-1123.60546875
-1375.431640625
-3239.29296875
-4431.78125
-2337.279296875
11.439453125
654.078125
20.75390625
36.6953125
-635.216796875
-3371.154296875
-5152.6953125
-2252.34375
-2733.71875
-6786.2734375
-6774.265625
-3556.783203125
-2762.3984375
-3217.720703125
-2238.84375
-252.59375
2140.810546875
2705.412109375
1577.62109375
1579.048828125
514.845703125
2415.693359375
4757.357421875
1533.7734375
-1835.31640625
-3299.189453125
-4646.02734375
-3985.6640625
-477.673828125
-684.560546875
-3820.580078125
-4478.23828125
-1463.8515625
3051.2109375
5575.908203125
4706.078125
524.333984375
-3678.462890625
-5595.232421875
-7923.685546875
-7440.990234375
-2118.283203125
312.75
-3327.783203125
-7439.109375
-7321.4140625
-5539.837890625
-4547.1484375
-4511.279296875
-3354.8125
-1404.861328125
-2807.22265625
-4475.552734375
-3937.53125
-3371.66796875
-2435.7890625
-977.2421875
-1555.767578125
426.4453125
3275.796875
945.294921875
1821.703125
4795.078125
1317.404296875
-1815.1640625
-2498.7421875
-6222.640625
-6587.662109375
-582.119140625
3927.1875
2977.83203125
254.962890625
-195.1015625
-866.787109375
-3803.623046875
-6554.6796875
-6014.78515625
-5569.30078125
-5841.931640625
-6289.51953125
-6970.525390625
-4317.236328125
-2202.626953125
-3503.169921875
-1472.18359375
-120.8828125
-3655.1328125
-3254.765625
1648.8203125
-610.64453125
-5613.048828125
-4742.962890625
-899.94921875
1062.2109375
819.353515625
2032.900390625
5363.279296875
3907.271484375
926.93359375
1965.20703125
2365.017578125
1143.013671875
1355.404296875
-1165.900390625
-1462.890625
1327.1953125
-1479.373046875
-5482.19921875
-2378.97265625
-1483.921875
-7788.720703125
-7822.68359375
-217.7265625
1781.216796875
-2494.6796875
-4715.06640625
-3865.177734375
-2253.91796875
-2590.69921875
-2163.267578125
1411.806640625
5394.326171875
5254.19140625
3037.56640625
3108.59375
314.875
-3387.015625
-1020.39453125
1250.6640625
1176.771484375
4081.771484375
6604.974609375
6514.95703125
5019.921875
2832.501953125
747.888671875
925.1484375
1781.373046875
298.33203125
-1025.0
-1083.365234375
-2299.5703125
-4092.1875
-4597.681640625
-3196.52734375
-650.263671875
1660.994140625
1088.69140625
-440.0703125
1451.9375
3954.884765625
3302.234375
4817.359375
6827.953125
4199.9296875
16.552734375
-250.2109375
1519.05078125
-82.861328125
-1748.8046875
-1116.63671875
-500.482421875
441.5
4248.353515625
6934.482421875
5717.953125
3383.337890625
1235.6015625
-3692.712890625
-8708.396484375
-6628.49609375
-3258.884765625
-747.2890625
2731.8671875
5362.71875
3793.529296875
-155.62109375
-2529.552734375
-4780.25390625
-5789.076171875
-3602.3671875
-1430.052734375
480.837890625
-1704.544921875
-2758.169921875
2755.681640625
2307.66015625
-2735.556640625
802.40234375
4789.30859375
4432.6796875
4081.826171875
3310.328125
3429.08203125
2834.306640625
1007.3828125
-328.732421875
-587.759765625
457.16015625
628.578125
-1807.541015625
-2120.443359375
3489.806640625
8395.724609375
6380.099609375
3895.310546875
5869.5625
7940.982421875
3538.552734375
-3536.455078125
-6418.341796875
-3738.1796875
-87.134765625
773.212890625
2328.724609375
3610.953125
1476.83203125
-227.28125
-628.23046875
-424.666015625
-14.041015625
-135.73828125
646.361328125
1523.056640625
1017.98046875
394.6484375
-801.111328125
-2939.9296875
-2519.986328125
227.416015625
1184.099609375
1198.3515625
1427.240234375
-1906.107421875
-7136.7578125
-10014.201171875
-8597.642578125
-3441.1328125
972.6484375
2981.798828125
4952.673828125
4862.55859375
513.60546875
-4277.384765625
-4786.205078125
-2809.4609375
-549.794921875
539.123046875
-2078.609375
-1689.265625
1151.3203125
-1324.927734375
-5051.677734375
-1604.724609375
1748.439453125
-1889.07421875
-1941.16796875
3676.302734375
5553.67578125
3220.775390625
1871.376953125
5372.658203125
8077.845703125
2488.447265625
-3377.556640625
-3207.80078125
-849.01953125
151.423828125
-1165.27734375
-1055.33984375
-735.5625
-2354.375
-1567.375
856.626953125
-146.234375
-1072.849609375
2312.25
1967.486328125
-2544.1640625
-4458.525390625
-1678.974609375
831.861328125
1108.84375
-1071.693359375
-3756.12890625
-2553.537109375
1828.359375
831.923828125
-6486.3671875
-7322.6796875
490.263671875
3276.7265625
-944.291015625
-2900.365234375
-2695.478515625
-5641.427734375
-5896.072265625
-2837.677734375
671.36328125
2537.064453125
2908.751953125
941.091796875
-2606.947265625
-2041.654296875
1572.44921875
3980.82421875
3462.171875
-1095.833984375
-7327.91015625
-10382.994140625
-6974.310546875
-1683.861328125
1111.962890625
2503.880859375
2893.673828125
4609.4140625
7113.259765625
7360.978515625
7224.0390625
8728.52734375
11130.369140625
11011.669921875
8313.951171875
12373.15234375
14492.15625
-687.646484375
-12874.556640625
-11539.59765625
-12191.533203125
-10403.412109375
-4974.935546875
-6914.91796875
-4552.396484375
3759.693359375
2918.2578125
-591.80078125
787.263671875
4341.609375
8400.978515625
7330.3125
413.287109375
-1858.923828125
3244.857421875
5969.646484375
2839.322265625
855.50390625
-139.578125
353.607421875
3758.689453125
1645.6796875
-4035.09765625
-5833.224609375
-3192.369140625
2396.095703125
3718.970703125
492.09375
1057.05859375
3554.62890625
1969.830078125
-1872.03125
-3330.97265625
-2178.98828125
-2943.0859375
-6886.626953125
-9151.3125
-9206.498046875
-9015.71875
-7622.41015625
-5348.13671875
-7320.771484375
-12861.607421875
-10613.21875
-4265.81640625
-4902.630859375
-8040.6640625
-10459.890625
-10488.666015625
-6579.556640625
-6275.984375
-8312.0546875
-7398.208984375
-9380.796875
-12392.541015625
-8846.935546875
-4086.5703125
-4972.951171875
-8714.814453125
-12471.1953125
-17152.083984375
-20075.20703125
-17974.224609375
-13086.453125
-8966.98828125
-5229.27734375
187.703125
9274.572265625
21228.388671875
30061.681640625
31784.48828125
31801.259765625
34202.708984375
33932.666015625
30503.953125
27134.171875
23068.705078125
20827.91015625
22355.421875
26064.63671875
30126.455078125
29683.22265625
26162.353515625
25001.05078125
22907.369140625
18136.97265625
11154.513671875
4586.556640625
8.818359375
-5604.44140625
-6067.572265625
2364.115234375
8795.80859375
3321.169921875
-10454.2890625
-14368.15625
6805.58203125
31526.751953125
24505.451171875
3474.6640625
12563.671875
36714.560546875
42625.775390625
42652.041015625
45854.423828125
47529.5859375
51858.501953125
57390.83984375
57856.9296875
53711.50390625
48317.564453125
43541.138671875
39605.939453125
36742.18359375
35164.869140625
33736.6328125
31387.966796875
28731.109375
27042.59765625
27211.107421875
29826.94140625
35719.14453125
40879.162109375
45185.9609375
48654.166015625
50826.359375
51978.87109375
53509.490234375
54973.037109375
56180.330078125
55241.1171875
51292.31640625
48073.8984375
44750.134765625
44682.455078125
53643.310546875
57583.919921875
53357.302734375
49436.828125
47889.9765625
44833.537109375
41400.265625
42152.52734375
43409.712890625
41064.490234375
39611.92578125
40475.837890625
42558.359375
46245.6796875
49408.30078125
49845.94140625
45146.400390625
38143.125
36900.06640625
38835.3125
36456.376953125
31651.72265625
28924.91015625
27859.822265625
26059.396484375
24906.205078125
27448.7421875
31476.47265625
32960.7421875
31916.68359375
29941.296875
28863.119140625
28512.029296875
27512.51171875
27438.640625
28971.53125
29826.171875
28927.0859375
23291.015625
16679.013671875
18770.3984375
22144.728515625
19866.962890625
18660.681640625
17611.205078125
15420.6171875
17157.091796875
20156.361328125
18757.36328125
13482.3125
9276.978515625
8861.017578125
9766.162109375
10338.068359375
8472.443359375
5220.900390625
5133.90234375
4835.607421875
2721.234375
1233.416015625
588.712890625
1752.49609375
4587.935546875
7030.974609375
5138.435546875
1827.95703125
5165.107421875
8151.1953125
6761.234375
7826.23828125
7789.134765625
6180.154296875
8503.853515625
8618.78125
4913.98046875
4002.181640625
4834.23046875
2870.080078125
824.6484375
827.642578125
2361.447265625
6311.302734375
6452.892578125
2508.26171875
2792.845703125
5683.5625
5932.1015625
6281.66015625
5648.306640625
1268.3671875
1296.5390625
7692.90234375
12678.623046875
12722.732421875
9919.970703125
7493.48046875
8358.796875
8933.94140625
7264.8359375
7665.4296875
3810.66796875
-6799.81640625
-9954.048828125
-3580.69921875
1445.953125
1994.689453125
-2259.294921875
-4639.814453125
-322.927734375
5483.966796875
6680.6796875
3080.6328125
1002.70703125
1761.72265625
415.552734375
2771.994140625
11745.359375
15356.875
9424.345703125
4242.8203125
7356.9296875
10340.25
6281.580078125
3436.828125
6089.19140625
6248.49609375
4511.013671875
4995.16015625
2544.353515625
-524.15625
2116.3359375
5910.2578125
9959.0
12660.1640625
11616.193359375
10138.7109375
9022.494140625
10588.52734375
12236.421875
8824.09765625
5606.955078125
3648.486328125
2046.08984375
3500.9140625
7096.2578125
8445.615234375
10660.451171875
16590.779296875
15289.96875
7658.017578125
6585.716796875
8243.3984375
8080.791015625
7640.642578125
3888.533203125
444.091796875
2084.818359375
5181.771484375
7851.302734375
11120.51171875
10916.30859375
6722.806640625
4662.052734375
4077.6875
1821.205078125
-390.9296875
1135.78125
3075.13671875
3646.26171875
6121.755859375
6600.8515625
3186.462890625
-148.521484375
-1116.30859375
1437.939453125
3744.333984375
3668.96484375
497.0
-1874.330078125
-2523.521484375
-2160.9375
696.20703125
2487.310546875
5667.62109375
9618.02734375
9059.978515625
6772.91015625
4625.6015625
3926.51953125
5363.1875
5556.111328125
4322.3125
4644.771484375
2979.98046875
-1021.130859375
-627.474609375
3691.140625
5609.396484375
5248.1015625
4054.06640625
3247.591796875
6327.14453125
10411.775390625
9896.9140625
5234.1796875
1730.140625
883.171875
421.28515625
3051.630859375
7491.69140625
9741.447265625
10285.75
10060.755859375
9953.15234375
7358.33203125
3040.083984375
3495.23046875
6714.556640625
6387.6875
4895.595703125
4834.470703125
5280.796875
6884.7734375
6759.86328125
3569.796875
5134.767578125
10751.81640625
12222.916015625
11055.94140625
12218.787109375
12239.32421875
9004.125
5535.333984375
2701.0078125
-791.98046875
-774.83203125
3689.203125
7794.759765625
8617.0078125
5675.841796875
2807.724609375
3193.82421875
4039.61328125
8008.31640625
13494.302734375
12181.255859375
7646.712890625
4376.0625
4709.142578125
7559.86328125
7446.8359375
7449.81640625
7590.453125
6190.85546875
7332.42578125
8865.48828125
5826.4453125
3186.771484375
4111.392578125
5602.19140625
7630.470703125
9921.431640625
11211.267578125
9517.287109375
4786.193359375
3047.955078125
4696.580078125
6254.0
5992.8046875
5266.84375
8349.6953125
7740.8828125
3655.51953125
4190.419921875
6984.689453125
9429.322265625
8471.498046875
5887.09765625
7661.48046875
9558.56640625
8685.515625
7452.68359375
7355.837890625
7391.396484375
8214.51171875
8963.41796875
7514.65625
7289.421875
6152.515625
3693.263671875
7128.591796875
10553.25390625
9169.419921875
8921.990234375
9311.958984375
7773.134765625
7573.416015625
8217.666015625
7923.25390625
5678.119140625
-255.6953125
-2516.80078125
4973.75
10287.427734375
9642.20703125
7414.232421875
7709.140625
9585.46484375
7318.37109375
4398.234375
4086.927734375
3808.833984375
3079.00390625
4447.87890625
5080.73828125
1640.578125
-921.837890625
1733.171875
4635.072265625
3469.130859375
1110.85546875
733.96484375
3407.876953125
8419.0
9427.96875
8075.060546875
10554.9609375
11630.24609375
8042.53125
6485.263671875
8088.974609375
7989.26171875
6633.0234375
7966.015625
8595.501953125
6606.7109375
7960.78125
9341.21484375
6866.34765625
3274.12109375
2255.9296875
4226.51953125
7649.9765625
6249.080078125
1486.95703125
1137.28125
5289.2109375
10134.017578125
10114.017578125
7214.287109375
10740.79296875
10589.326171875
3717.0625
3541.04296875
6683.33984375
6219.73046875
5375.888671875
6694.27734375
11136.306640625
15138.630859375
13542.396484375
7649.751953125
4416.5234375
4891.44921875
5239.876953125
6486.5625
7442.8046875
4076.0390625
839.359375
679.4453125
3735.908203125
8192.380859375
9059.640625
7815.16015625
8388.416015625
8758.6171875
10085.013671875
10673.791015625
9614.2109375
7329.080078125
1925.955078125
709.33984375
6868.005859375
9770.66015625
8171.3125
7401.724609375
6250.671875
7260.01953125
9854.072265625
10528.392578125
10461.365234375
8596.234375
4941.41796875
6210.279296875
12224.837890625
13269.58203125
10279.400390625
8308.490234375
8099.72265625
10090.9609375
11426.2421875
11059.04296875
11731.607421875
12079.01953125
12667.642578125
12466.291015625
6919.51171875
1531.302734375
5071.392578125
11578.57421875
13323.056640625
12039.80078125
8651.185546875
4676.79296875
5117.40234375
7591.919921875
4945.955078125
17.61328125
-402.337890625
1405.365234375
606.84765625
1307.263671875
5760.80859375
10869.033203125
12159.03125
10645.748046875
10026.759765625
9444.51953125
6909.52734375
7560.86328125
9410.0625
6176.4453125
3782.021484375
7064.140625
10242.951171875
12308.54296875
11620.22265625
9195.37890625
7842.53125
6510.552734375
5371.734375
6569.349609375
6913.513671875
5583.603515625
6169.650390625
4843.171875
3231.322265625
4840.212890625
7301.861328125
7061.287109375
3634.13671875
3680.3984375
7710.689453125
9199.447265625
9020.439453125
8872.9921875
9889.599609375
11164.181640625
8156.212890625
3120.291015625
1655.91796875
2588.728515625
3460.529296875
4624.166015625
7728.619140625
6068.125
2066.212890625
3289.478515625
3827.11328125
4979.28125
10299.40625
14450.943359375
15438.697265625
11244.763671875
5131.927734375
3110.1640625
4177.966796875
4275.447265625
1724.2734375
82.126953125
2515.359375
4456.3359375
4261.99609375
3948.3203125
5957.75
9751.89453125
10291.751953125
8188.791015625
8722.556640625
9986.005859375
10529.044921875
10081.822265625
6848.33984375
4475.716796875
3209.890625
2584.09375
5131.666015625
7929.728515625
7768.873046875
6168.55078125
9553.912109375
17227.498046875
17474.232421875
13136.294921875
11490.873046875
7843.48828125
4322.466796875
2614.416015625
2161.4765625
4235.970703125
4329.47265625
5367.541015625
7866.109375
4946.3125
3669.267578125
8873.609375
10803.5390625
9981.283203125
12770.359375
16682.357421875
16907.64453125
14274.0546875
14077.0546875
14801.09765625
12257.595703125
11813.927734375
14161.962890625
12756.296875
8427.849609375
6159.990234375
7010.318359375
7628.369140625
7551.017578125
9561.193359375
11548.6875
10262.896484375
9095.568359375
9703.462890625
11086.708984375
12413.083984375
9174.564453125
6186.0
8261.076171875
8369.9609375
8700.998046875
10058.359375
6282.4453125
2887.796875
5248.6640625
6971.080078125
6004.607421875
6484.37890625
7366.90234375
6954.439453125
9983.52734375
13997.16015625
15572.037109375
17043.080078125
17194.67578125
13670.4140625
8486.51171875
5216.826171875
4396.419921875
5700.9140625
9357.21875
10877.962890625
10323.54296875
9304.388671875
7941.462890625
9475.740234375
11462.326171875
9557.669921875
8201.78515625
9577.93359375
11529.748046875
14097.234375
12682.5625
7792.09765625
8159.681640625
8693.42578125
6606.71875
7093.87890625
10776.880859375
16059.8828125
18216.400390625
13197.291015625
7660.8359375
8640.673828125
13354.2109375
14394.7734375
11885.03515625
13065.87890625
15654.099609375
13740.130859375
13384.44921875
14589.279296875
11010.423828125
7216.349609375
5848.595703125
4850.13671875
6792.654296875
10939.44921875
11666.455078125
8970.263671875
7394.462890625
4420.98828125
3191.0078125
6844.77734375
8742.638671875
7549.056640625
8708.1640625
9374.58984375
5595.171875
4766.5703125
11475.85546875
15740.244140625
12683.990234375
9760.884765625
10578.453125
9970.927734375
7313.908203125
6487.2109375
7431.48046875
6977.26171875
6366.849609375
5825.26953125
4462.42578125
5144.0078125
6264.5546875
6011.837890625
5563.3515625
7204.669921875
9737.6328125
11430.73046875
12564.205078125
14292.544921875
14780.486328125
11458.201171875
9228.837890625
10817.234375
10854.681640625
8145.2578125
7451.83203125
9166.955078125
8745.845703125
10965.3359375
13701.236328125
9660.80078125
7633.169921875
12303.23046875
12912.421875
8071.033203125
6368.1015625
10265.712890625
12467.02734375
11330.345703125
10719.369140625
9172.603515625
6368.818359375
6767.59375
9433.333984375
10446.40234375
9583.02734375
9620.6953125
8420.701171875
9576.716796875
12401.640625
10642.42578125
7132.91015625
6915.896484375
10037.927734375
12194.220703125
12613.9609375
13679.33203125
13399.84765625
14473.40234375
16874.423828125
14383.8125
9736.85546875
8032.330078125
8267.27734375
6997.71484375
7019.078125
9549.103515625
10922.939453125
11020.17578125
10753.73046875
12215.25390625
15593.5078125
15697.705078125
14256.34765625
13336.318359375
10242.021484375
8221.017578125
11094.423828125
14915.71875
12317.837890625
6216.0390625
8594.439453125
16113.033203125
16656.2890625
12607.0234375
12994.32421875
13789.26953125
8504.28125
4949.84765625
8337.89453125
12339.63671875
10525.54296875
4870.375
6623.986328125
13364.494140625
13846.619140625
10579.927734375
8675.80859375
8088.23828125
7434.185546875
6153.22265625
7814.4609375
10298.734375
8882.5625
6372.84765625
4424.451171875
6020.529296875
10661.73828125
12459.90234375
13820.90234375
14003.306640625
11273.81640625
10258.892578125
9515.8984375
12555.3984375
17708.72265625
17368.37109375
15700.0859375
12872.224609375
4373.2109375
2065.5859375
8422.1171875
10606.287109375
7853.650390625
8637.88671875
9049.794921875
9685.623046875
13131.697265625
11038.47265625
8802.841796875
10584.99609375
8103.755859375
6045.8203125
10330.833984375
13596.53125
14695.30859375
16438.193359375
16991.494140625
16984.873046875
16343.818359375
12406.58203125
10488.923828125
13320.740234375
14218.677734375
11928.908203125
11437.10546875
12302.8125
11385.548828125
10339.142578125
11610.16015625
9304.212890625
5998.4453125
8222.22265625
11245.173828125
10572.359375
8072.857421875
7559.7578125
10692.42578125
12241.7578125
11029.337890625
11352.365234375
12457.748046875
13397.267578125
12901.876953125
11190.54296875
10875.240234375
11462.1953125
12649.8203125
15675.189453125
16685.4609375
11572.69140625
5546.5390625
5382.404296875
9606.71875
16465.083984375
19505.384765625
16530.357421875
13236.115234375
10604.04296875
7310.490234375
7957.892578125
10844.958984375
12595.978515625
14650.572265625
16133.216796875
11368.296875
7862.4921875
10268.623046875
13913.982421875
18277.408203125
18793.0390625
13245.732421875
7729.703125
7813.388671875
9741.609375
7225.869140625
3870.46875
4856.341796875
7669.771484375
10287.314453125
7627.80078125
4626.29296875
10274.3671875
13213.26171875
11825.4453125
12799.005859375
11470.541015625
8059.337890625
7819.91796875
8214.830078125
9352.173828125
9394.478515625
6012.654296875
6381.12109375
8507.232421875
8742.255859375
9872.703125
12716.40234375
16352.318359375
19819.546875
18408.3359375
13276.001953125
8775.701171875
8597.005859375
11975.388671875
13377.919921875
13569.998046875
14777.689453125
14461.181640625
12060.919921875
9955.640625
7990.357421875
9247.908203125
11543.837890625
10593.3828125
9531.775390625
9945.697265625
11840.97265625
14063.4375
13487.759765625
13454.02734375
14512.0
13392.986328125
12466.2109375
13704.146484375
15786.033203125
15581.98828125
11533.076171875
10553.810546875
12557.212890625
12160.6484375
12463.916015625
13892.51171875
13176.13671875
10719.5703125
8791.71484375
10827.181640625
11629.443359375
10305.92578125
11459.845703125
12589.8203125
13000.3828125
12820.560546875
13091.55859375
14790.33203125
12540.3828125
10867.609375
12598.685546875
10386.984375
7259.8125
10623.279296875
16276.900390625
17791.42578125
14399.947265625
10641.84765625
9949.841796875
9442.798828125
8863.134765625
10870.4375
9999.044921875
7182.908203125
8651.75390625
10000.76953125
10415.671875
8989.916015625
9300.16015625
14741.080078125
18911.671875
17933.71484375
14174.345703125
11432.654296875
13403.736328125
17325.72265625
16836.2109375
14261.396484375
12915.830078125
10939.296875
11117.20703125
14971.140625
17930.04296875
18753.474609375
17922.365234375
15388.595703125
13338.1484375
12776.85546875
11995.66796875
11819.224609375
13865.640625
15012.021484375
12519.296875
10150.712890625
10683.841796875
11988.470703125
14319.12109375
15366.798828125
11365.837890625
7421.18359375
9682.884765625
14818.09765625
15097.61328125
13318.74609375
13869.328125
14202.287109375
14927.90234375
14946.10546875
11198.349609375
10965.25
13386.08203125
14039.8359375
14214.939453125
13328.60546875
15763.841796875
17748.83984375
16443.0
19218.0703125
19903.83203125
14018.296875
11797.57421875
14930.365234375
16531.87109375
18133.373046875
21024.564453125
23281.84765625
21937.119140625
14379.732421875
7843.8125
11519.037109375
17984.513671875
18830.5703125
16749.38671875
13235.28515625
8902.658203125
8889.314453125
14208.2109375
19167.93359375
21609.193359375
23369.052734375
21765.17578125
16912.46875
16144.85546875
17337.369140625
16566.572265625
15683.36328125
15369.587890625
14592.712890625
12076.490234375
10200.208984375
12930.041015625
16693.373046875
16190.501953125
13723.859375
12016.658203125
10663.171875
8523.587890625
7850.673828125
11008.244140625
14063.017578125
12045.587890625
8291.82421875
7016.39453125
7368.173828125
6803.859375
7109.013671875
7873.41015625
4695.734375
2421.74609375
4122.052734375
5487.771484375
# row = 2
1132.1015625
-1919.55078125
-5024.068359375
-4893.931640625
-1962.275390625
-317.3203125
-546.251953125
-464.2890625
-1530.515625
-2826.396484375
-440.9375
576.1328125
-3399.287109375
-6370.693359375
-3872.34375
634.072265625
2357.720703125
-268.9921875
-2450.3125
-1350.8828125
30.9921875
-2489.85546875
-6076.771484375
-5008.69921875
-2819.951171875
-4591.48828125
-5154.642578125
-3234.814453125
-3100.984375
-2564.490234375
-4060.533203125
-7047.6953125
-7446.486328125
-7541.90625
-8338.8984375
-6356.162109375
-2634.82421875
-11.673828125
-886.69921875
-5104.228515625
-7087.146484375
-5234.93359375
-7052.392578125
-11509.267578125
-10742.017578125
-7048.626953125
-5239.13671875
-4742.80859375
-4724.630859375
-5791.890625
-8743.53125
-9020.7109375
-6348.330078125
-5347.333984375
-5280.021484375
-4280.58203125
-3853.728515625
-4164.88671875
-6073.3984375
-7569.283203125
-3092.7890625
2388.51953125
1050.869140625
-3131.62109375
-6906.78125
-8616.080078125
-7911.689453125
-9742.513671875
-9655.88671875
-4868.431640625
-5336.490234375
-8658.38671875
-7088.66796875
-4831.501953125
-7382.443359375
-11339.388671875
-9925.75390625
-4707.169921875
-4604.724609375
-7009.5546875
-5648.6484375
-3701.685546875
-5096.146484375
-5048.30859375
-1521.1171875
-683.6484375
-3027.3671875
-4306.357421875
-3681.0625
-1568.61328125
1450.10546875
1671.677734375
-459.10546875
-2976.41796875
-4949.80078125
-4044.76953125
-1630.728515625
-1425.01953125
-4256.005859375
-6582.396484375
-6777.869140625
-9217.84765625
-8697.15625
-2586.490234375
2734.130859375
-115.587890625
-6868.669921875
-6533.599609375
-925.1484375
-164.30859375
-4037.533203125
-9094.740234375
-15496.515625
-16947.625
-11111.83984375
-4714.3125
-2268.642578125
-1602.4453125
-1801.40234375
-2967.81640625
-3083.599609375
-728.482421875
161.931640625
429.689453125
3226.998046875
4323.20703125
185.30859375
-3552.876953125
-1781.853515625
1719.40234375
1065.068359375
-1459.447265625
-1138.638671875
-704.966796875
-505.162109375
-650.515625
-5169.603515625
-8858.44140625
-7748.68359375
-6510.935546875
-5532.302734375
-2883.947265625
-245.50390625
-2462.927734375
-3739.396484375
2224.626953125
3043.263671875
-4511.541015625
-7812.904296875
-4829.6875
-2351.095703125
956.1328125
4950.076171875
4970.46484375
2361.892578125
32.962890625
-918.98828125
-1483.984375
-2440.9375
-1708.259765625
-741.466796875
1434.142578125
5146.58984375
5600.24609375
263.751953125
-3912.14453125
-3495.01171875
-4246.7421875
-7670.3984375
-8830.8125
-6495.130859375
-2658.1171875
-22.103515625
-1361.953125
-3846.1796875
-2825.994140625
-2379.91796875
-3106.1484375
1894.625
4433.8984375
872.974609375
-556.783203125
-636.625
-4927.64453125
-10662.337890625
-12193.982421875
-8347.40234375
-1730.359375
3624.330078125
4650.376953125
1383.693359375
-2048.2890625
-5059.015625
-8972.271484375
-9251.5859375
-2807.41015625
2526.302734375
879.859375
-3716.701171875
-4037.90234375
-1048.857421875
-1153.59765625
-3765.546875
-4925.28125
-5063.552734375
-4007.90234375
-3572.14453125
-1829.234375
690.9453125
-301.619140625
-842.072265625
390.927734375
178.966796875
-1484.01171875
-4903.822265625
-4678.76171875
-2779.875
-5589.666015625
-7277.337890625
-5387.716796875
-3101.994140625
503.70703125
1030.744140625
-2569.7890625
-3301.78515625
-119.658203125
1077.1484375
-2056.611328125
-4721.76171875
-3705.99609375
-5406.845703125
-7089.25390625
-3807.009765625
-137.82421875
1106.455078125
2219.056640625
36.748046875
-848.51953125
-160.421875
-764.138671875
-4155.4765625
-5057.775390625
-2743.45703125
-1702.701171875
-3705.91796875
-4526.71875
-3541.2890625
-4566.5390625
-6492.404296875
-5048.296875
-4775.900390625
-6229.740234375
-4757.189453125
-2676.197265625
-2896.427734375
-6008.0390625
-9428.55859375
-9809.802734375
-10284.837890625
-12917.76171875
-9912.814453125
-971.615234375
3841.166015625
3580.6796875
815.060546875
-478.01953125
1588.98828125
4108.103515625
2183.970703125
-2462.982421875
-3679.626953125
-2595.619140625
-2742.40625
-3959.638671875
-4325.796875
-1776.669921875
1143.076171875
628.171875
-2230.892578125
-6256.208984375
-3880.150390625
1741.845703125
1666.94140625
-1936.8125
-5633.388671875
-8559.244140625
-8725.400390625
-6785.380859375
-5920.3125
-5669.609375
-4482.916015625
-3758.33984375
-3817.318359375
-4169.76171875
-2192.990234375
535.34765625
2249.94921875
4069.615234375
2380.74609375
-2416.318359375
-3722.61328125
-1631.703125
409.9765625
1195.775390625
2388.4375
906.6328125
-4616.4921875
-9557.4609375
-11411.02734375
-7825.390625
-2781.6953125
-2620.37109375
-3444.375
-3391.876953125
-4316.94140625
-3864.869140625
-3917.3671875
-6268.03515625
-5210.412109375
-4456.84765625
-4751.810546875
-1784.23046875
-2378.732421875
-6090.458984375
-4374.900390625
-1234.615234375
-2529.265625
-3825.169921875
-4380.37890625
-3511.171875
-511.435546875
-1701.888671875
-4680.80078125
-4689.18359375
-4240.408203125
-3236.537109375
1130.9921875
3939.810546875
2339.48046875
-495.658203125
-2853.6015625
-2897.54296875
156.68359375
878.2109375
-3018.095703125
-5368.5859375
-5129.642578125
-4164.23046875
-2454.005859375
-688.953125
-231.232421875
-1747.484375
-6124.724609375
-7966.626953125
-2894.1875
-410.580078125
-3022.958984375
-4275.306640625
-3652.744140625
-2690.666015625
-1772.48046875
-1752.52734375
-1404.71875
2570.65625
6538.2890625
5484.267578125
975.54296875
-1578.322265625
-4062.59375
-5935.44140625
-3751.283203125
-1525.25390625
-971.83984375
-1291.375
-5287.697265625
-6192.625
-3591.982421875
-4524.830078125
-4224.10546875
-652.458984375
-455.271484375
-2651.255859375
-3307.87109375
-3897.623046875
-3371.724609375
-80.001953125
2117.0390625
1113.005859375
-381.142578125
-2990.673828125
-9085.431640625
-11718.81640625
-5363.39453125
828.490234375
-1279.208984375
-7879.341796875
-8666.46484375
-6825.615234375
-8033.52734375
-5875.533203125
-2011.53125
-4095.55078125
-6980.09375
-6391.658203125
-5775.98828125
-8365.861328125
-8621.744140625
-4712.50390625
-1763.388671875
-704.267578125
-1293.60546875
-1648.357421875
1714.861328125
5477.833984375
956.89453125
-3991.603515625
-2857.43359375
-236.755859375
2480.224609375
2684.455078125
1196.42578125
1445.634765625
-1795.5546875
-4063.962890625
-1945.59765625
-4162.845703125
-8450.458984375
-6215.982421875
-1700.400390625
-604.2421875
-2587.73828125
-1814.701171875
397.66015625
-1516.25390625
-3065.21875
-4878.505859375
-8590.76171875
-6023.568359375
-662.98046875
43.845703125
109.7578125
163.642578125
-1255.1640625
-2179.9375
-3023.478515625
-4002.4375
-3675.166015625
-1900.251953125
-827.697265625
-1786.61328125
-3484.390625
-1617.2109375
169.021484375
-2746.58984375
-6096.724609375
-5884.986328125
-1675.29296875
1591.220703125
972.9765625
-1886.4140625
-5627.310546875
-5997.197265625
-2630.86328125
-886.04296875
-690.08984375
1604.8671875
2096.87890625
-1813.8125
-6162.30078125
-6782.509765625
-4318.55859375
-1116.19140625
-2298.640625
-5749.171875
-3687.62890625
-976.8125
-4168.197265625
-3799.662109375
-387.39453125
108.005859375
-362.240234375
110.44140625
1238.5625
2613.8515625
2098.345703125
235.45703125
-918.013671875
-3196.05859375
-3834.916015625
-1425.765625
1027.75390625
3540.19921875
5028.958984375
4299.537109375
-21.6015625
-5257.185546875
-4073.404296875
-638.23046875
-215.916015625
-3656.564453125
-6988.76171875
-5340.259765625
-4402.26953125
-4736.974609375
-2573.76953125
-1326.015625
-2760.943359375
-2929.30859375
-2640.857421875
-304.666015625
1473.98828125
126.228515625
-2896.87890625
-5289.39453125
-1984.2421875
904.48828125
-1890.6328125
-3391.60546875
-1451.322265625
-1655.640625
-7793.96875
-12803.4765625
-12363.623046875
-9258.38671875
-3809.943359375
-75.52734375
-377.45703125
-1955.361328125
-4581.185546875
-3485.896484375
-34.109375
-3050.841796875
-6919.94140625
-6377.759765625
-3828.751953125
496.66015625
3042.8203125
3309.03125
2027.580078125
1215.646484375
672.111328125
-1530.33203125
-2877.6796875
-4159.126953125
-7066.541015625
-3372.07421875
439.484375
-1872.962890625
-4884.125
-6179.244140625
-7249.7734375
-7818.0078125
-7493.43359375
-6166.783203125
-5106.048828125
-5915.169921875
-7101.333984375
-4648.837890625
-91.0
3445.5078125
5203.076171875
2919.32421875
-3492.89453125
-6892.3125
-3519.330078125
1618.970703125
3550.78515625
-352.978515625
-3822.55859375
-2419.45703125
-812.9609375
-357.576171875
-197.787109375
-529.744140625
-1153.638671875
-545.015625
712.943359375
-584.8359375
-2963.37890625
-1703.443359375
380.537109375
-440.091796875
-3166.166015625
-2746.23828125
-2281.716796875
-4476.126953125
-5324.205078125
-3427.390625
-4118.232421875
-6397.1328125
-6126.734375
-4870.59375
-5111.302734375
-4109.87890625
-2386.40625
-747.2578125
2188.962890625
3233.921875
2168.21875
1144.6796875
-1072.822265625
-413.41015625
2076.671875
56.375
-3478.625
-4241.78515625
-4211.544921875
-3374.232421875
-1653.482421875
-2174.880859375
-3320.6953125
-3077.43359375
7.291015625
3313.521484375
3683.83984375
2412.3203125
-1095.537109375
-4735.841796875
-6017.671875
-8151.53125
-7155.873046875
-1064.09375
1301.306640625
-3589.83984375
-8278.33984375
-7340.162109375
-4535.5546875
-2561.451171875
-3265.845703125
-3288.6640625
-1224.591796875
-2386.16796875
-4490.794921875
-3271.947265625
-2297.013671875
-3419.421875
-3397.33984375
-2280.412109375
1551.044921875
3817.8828125
26.22265625
1289.609375
5630.03515625
1972.55859375
-737.009765625
-1159.986328125
-5009.5546875
-4685.19921875
598.224609375
4042.103515625
4589.421875
2426.734375
-603.021484375
-1551.611328125
-2917.357421875
-4559.990234375
-4460.1875
-4478.509765625
-6708.3203125
-7127.685546875
-5374.2265625
-1925.2890625
-1081.888671875
-2862.197265625
-1388.95703125
-1951.451171875
-5067.009765625
-2273.73828125
1615.166015625
-2559.27734375
-8816.2109375
-7468.591796875
-2251.4609375
1150.43359375
846.703125
1356.5390625
4843.001953125
4309.794921875
1013.91796875
1021.470703125
1884.373046875
1627.58203125
1960.94921875
974.01171875
915.73046875
3011.794921875
970.30078125
-2942.35546875
-486.0625
385.970703125
-6685.736328125
-7655.0546875
430.044921875
2480.611328125
-2374.494140625
-4472.19140625
-2614.13671875
-1225.8359375
-2694.78515625
-3536.701171875
-75.021484375
4756.66796875
5549.91796875
3585.6796875
2195.04296875
-1598.22265625
-4231.26171875
67.037109375
2755.39453125
3040.55078125
6879.509765625
7830.3203125
5392.30859375
5028.43359375
5057.49609375
3741.306640625
3254.24609375
3190.17578125
1714.451171875
155.873046875
-592.248046875
-1239.529296875
-2734.3125
-2640.224609375
-872.53125
1517.326171875
3611.400390625
2842.6640625
1170.98046875
2693.4609375
3993.4765625
2634.580078125
4566.5703125
7329.57421875
6097.458984375
2799.021484375
630.650390625
-148.0703125
-534.162109375
823.0625
1497.744140625
-906.94921875
-1741.01171875
2861.677734375
6426.6953125
5890.0625
3844.24609375
2677.140625
-1809.888671875
-7687.552734375
-6307.361328125
-1530.50390625
2239.419921875
4527.986328125
5866.48046875
4059.908203125
51.345703125
-3241.693359375
-5062.400390625
-3000.77734375
27.1484375
-353.45703125
301.8671875
-1377.15234375
-3871.5625
-498.5
-460.01953125
-3553.169921875
955.20703125
4509.5234375
4123.626953125
5201.77734375
5405.482421875
3951.857421875
2681.322265625
1076.919921875
-276.810546875
-726.822265625
1611.392578125
3381.658203125
1318.921875
256.92578125
4004.03125
8406.455078125
7956.95703125
5866.224609375
7076.64453125
9280.57421875
5410.748046875
-2461.7890625
-6736.59765625
-4496.923828125
-1285.029296875
-400.33203125
1938.935546875
3784.349609375
2278.607421875
-331.22265625
-1651.95703125
-931.466796875
-389.56640625
-995.720703125
-1180.359375
-136.982421875
1200.337890625
1507.169921875
-554.509765625
-3097.599609375
-2911.0
48.9921875
1134.33203125
1542.6640625
1991.94921875
-1219.48046875
-5644.810546875
-7626.966796875
-7000.525390625
-2043.71875
3465.671875
6221.078125
7523.7421875
6451.236328125
1873.2421875
-1848.841796875
-2158.845703125
-1995.865234375
-1354.310546875
-1665.181640625
-4789.8046875
-1409.72265625
2789.513671875
693.181640625
-3793.611328125
-1818.451171875
411.384765625
-3192.947265625
-1696.720703125
4464.779296875
6396.349609375
3674.724609375
1279.13671875
5260.337890625
10109.56640625
5784.654296875
-222.673828125
-679.74609375
280.11328125
408.81640625
-752.265625
-1516.806640625
-1621.509765625
-1788.740234375
150.271484375
1503.421875
-2179.10546875
-2854.09375
1158.869140625
241.4375
-3127.267578125
-3044.015625
-1093.599609375
-243.634765625
-663.169921875
-2462.84375
-3917.421875
-2658.580078125
418.384765625
-1468.85546875
-8246.04296875
-8122.123046875
-1110.2421875
1622.193359375
-1883.130859375
-2716.466796875
-1734.42578125
-4962.662109375
-5549.009765625
-3432.310546875
-1356.228515625
254.3046875
1086.189453125
-219.298828125
-2808.978515625
-2519.5546875
796.216796875
2081.705078125
1177.94140625
-1800.46875
-6158.634765625
-8285.90625
-5841.033203125
-2047.3046875
546.064453125
2175.193359375
2843.078125
4829.9296875
7661.681640625
7711.234375
6786.015625
6788.87890625
9643.583984375
12098.1640625
10021.427734375
12668.67578125
12970.544921875
-4169.67578125
-15683.80859375
-12452.724609375
-11450.1953125
-9318.509765625
-5269.7109375
-7536.04296875
-4925.689453125
2969.357421875
2067.8984375
-571.583984375
222.00390625
2452.287109375
7563.099609375
6882.09765625
-1164.5625
-3914.224609375
1220.837890625
5162.615234375
3539.46875
1652.373046875
1004.333984375
1813.193359375
4096.3671875
1321.759765625
-3741.255859375
-5133.052734375
-2949.201171875
1881.5
3024.087890625
299.015625
794.966796875
2246.775390625
-683.03515625
-4441.79296875
-4070.23828125
-2656.091796875
-5319.99609375
-10082.43359375
-11584.595703125
-12362.703125
-14666.615234375
-14311.9375
-10826.96484375
-11681.32421875
-17179.3359375
-15330.47265625
-8454.095703125
-8570.998046875
-12608.90625
-15895.05859375
-16321.8125
-13114.4609375
-12772.7734375
-14579.10546875
-14246.37890625
-16935.630859375
-19665.779296875
-15836.767578125
-11646.384765625
-13039.0
-17101.7421875
-21360.1484375
-26575.9296875
-30485.978515625
-29221.994140625
-24594.5234375
-21077.708984375
-18542.724609375
-13968.880859375
-5932.79296875
4972.318359375
13389.736328125
14810.47265625
14570.71875
16625.880859375
16523.59375
13921.65625
10070.7421875
4874.5234375
2444.236328125
3849.32421875
6849.36328125
10536.341796875
10165.701171875
4954.01171875
-406.251953125
-6507.865234375
-14098.529296875
-22708.361328125
-29396.458984375
-33918.55078125
-41625.68359375
-45765.677734375
-39571.955078125
-30731.20703125
-29231.18359375
-38638.78515625
-46649.861328125
-34443.427734375
-10037.35546875
-4282.533203125
-14965.8515625
-8253.40234375
13466.71875
23586.302734375
25805.958984375
29310.08203125
32219.767578125
36114.8125
39480.279296875
37969.50390625
32512.283203125
26096.150390625
19873.60546875
14441.70703125
10707.662109375
8662.603515625
6935.619140625
4607.564453125
2567.634765625
1928.384765625
3074.521484375
6346.759765625
-3504.287109375
1373.080078125
5067.29296875
7811.8984375
9849.66015625
11292.20703125
12466.390625
13127.51953125
13890.67578125
13377.564453125
10394.400390625
7538.248046875
2294.232421875
100.375
10453.3828125
17464.69140625
14266.49609375
10903.0234375
9640.853515625
7101.85546875
4766.69140625
6242.79296875
7688.373046875
5743.05859375
5176.693359375
6824.486328125
9229.64453125
12474.90625
14427.572265625
14472.853515625
11576.388671875
7030.009765625
7101.74609375
9655.447265625
7738.546875
3384.25
1551.25390625
1390.154296875
58.697265625
-942.205078125
1553.408203125
5860.412109375
8025.09375
7872.552734375
7247.859375
7161.11328125
7849.650390625
8814.150390625
9013.658203125
8541.3828125
8794.880859375
8259.216796875
2791.267578125
-3098.830078125
329.529296875
5724.998046875
4181.55859375
2225.12890625
2312.142578125
2263.68359375
3579.484375
4509.623046875
3026.037109375
-66.53515625
-3151.373046875
-4639.052734375
-4760.42578125
-4284.365234375
-5173.181640625
-6817.73828125
-7145.826171875
-8300.685546875
-9236.947265625
-8862.298828125
-9948.54296875
-10446.2578125
-7818.611328125
-3565.369140625
-3938.484375
-8699.359375
-7806.353515625
-4862.47265625
-5413.125
-5040.33203125
-6008.29296875
-6721.453125
-3641.490234375
-3560.99609375
-5773.28515625
-5716.056640625
-4477.763671875
-5358.478515625
-7094.3359375
-6952.458984375
-5130.767578125
-2562.90625
-4315.416015625
-8503.564453125
-6927.181640625
-2237.05078125
62.048828125
1761.966796875
694.232421875
-4730.615234375
-5616.345703125
-552.134765625
2998.208984375
2506.18359375
87.693359375
-835.916015625
1837.05078125
2144.84375
-991.98828125
-2246.15625
-4616.08984375
-8591.724609375
-8629.099609375
-5734.982421875
-2994.4375
-3909.693359375
-7304.796875
-7483.28125
-3799.076171875
961.220703125
2861.740234375
-569.388671875
-5373.3046875
-7331.322265625
-7697.728515625
-3759.525390625
4628.037109375
7619.03515625
1829.05078125
-2351.00390625
2299.658203125
7035.958984375
4238.685546875
1295.986328125
4111.732421875
5253.603515625
1918.548828125
1280.798828125
1247.900390625
-807.6015625
-580.693359375
2119.525390625
7371.98828125
9560.982421875
6095.033203125
3959.525390625
4012.72265625
7135.46875
9685.875
6135.279296875
3469.15234375
2960.916015625
1372.701171875
2016.966796875
5598.78515625
6328.4921875
7104.35546875
13524.359375
14168.650390625
7274.923828125
5371.693359375
6699.056640625
7178.3359375
7014.08984375
3138.46484375
-109.673828125
2206.052734375
5196.869140625
7645.408203125
11110.009765625
10230.1953125
4798.6640625
2953.091796875
3571.33984375
995.59375
-2187.53125
-1103.009765625
909.771484375
2606.017578125
4831.806640625
3983.900390625
329.91796875
-2340.513671875
-1748.578125
1943.380859375
3959.912109375
3196.736328125
-377.15234375
-2242.380859375
-1100.1328125
40.056640625
2165.560546875
3943.033203125
6607.099609375
8852.958984375
8385.23046875
7324.46484375
6024.671875
5359.890625
5365.03515625
4616.9921875
4937.88671875
6171.46484375
3566.4296875
-1547.431640625
-803.416015625
5108.734375
6832.01171875
4609.357421875
3358.234375
4141.017578125
6893.251953125
9858.490234375
9120.345703125
4386.65234375
1251.224609375
2014.775390625
1897.21875
3602.537109375
7455.69921875
9117.21875
8251.07421875
7226.12109375
7501.095703125
6401.658203125
2617.3359375
2612.935546875
6768.376953125
7963.73828125
6484.263671875
5755.466796875
6001.361328125
7834.396484375
7764.63671875
4029.7890625
4998.58984375
9944.166015625
10333.693359375
9230.357421875
10713.83203125
10595.447265625
8395.337890625
6689.916015625
4371.111328125
1042.7734375
1795.162109375
5233.921875
6879.9375
7467.513671875
6211.638671875
3350.38671875
3100.208984375
5137.20703125
9768.369140625
14604.513671875
13556.53515625
8284.75
2430.77734375
2996.62890625
7760.123046875
8620.322265625
8825.818359375
8094.2734375
5499.328125
6402.712890625
7871.708984375
4915.72265625
2978.791015625
2928.2890625
2940.296875
6541.7890625
11693.75
13474.576171875
10478.94921875
4771.5625
2278.796875
2973.89453125
4681.70703125
5429.337890625
6204.9296875
9198.177734375
6090.728515625
582.84375
3253.166015625
6368.494140625
7488.423828125
6145.185546875
4290.064453125
6623.248046875
7275.806640625
5277.60546875
5695.73828125
6567.46875
5448.34375
5442.53515625
5582.248046875
4382.00390625
6062.73046875
7073.4296875
3581.830078125
3815.625
7231.353515625
8407.263671875
9581.798828125
9763.62890625
7208.234375
5637.90625
6001.056640625
6702.564453125
5564.7421875
5.931640625
-1521.251953125
5807.0234375
11492.060546875
11388.291015625
9110.498046875
8237.537109375
8509.69140625
4699.404296875
1404.33984375
1994.748046875
2174.0625
1082.982421875
2372.57421875
3739.671875
1320.638671875
-2184.146484375
-272.330078125
3989.736328125
3010.580078125
-72.5546875
206.001953125
3241.80078125
7818.47265625
9204.107421875
7456.666015625
10140.0234375
13397.736328125
10481.591796875
6121.05078125
6031.79296875
7158.953125
7582.9921875
8887.333984375
7032.31640625
3909.94140625
5059.4921875
6328.935546875
5105.30859375
3140.302734375
2488.7734375
5112.162109375
7501.51171875
4487.849609375
58.802734375
978.171875
5763.00390625
10696.548828125
11013.173828125
7876.037109375
10186.34765625
10027.455078125
3848.58203125
3086.58203125
5958.82421875
5962.154296875
4685.57421875
4402.876953125
8260.74609375
12072.146484375
10064.32421875
3992.505859375
2021.337890625
4282.580078125
5708.134765625
5940.02734375
5150.630859375
1419.4140625
-2134.3203125
-1886.962890625
2064.908203125
7572.294921875
9280.8984375
7316.83984375
6730.65625
5762.341796875
5518.70703125
6294.45703125
6454.1640625
5728.560546875
1565.6171875
-66.26171875
4788.6171875
7945.169921875
8009.02734375
7758.224609375
5332.701171875
4212.51171875
6862.2578125
8399.25
8030.533203125
6126.728515625
2973.830078125
4263.0703125
9570.427734375
10849.923828125
9588.20703125
8711.724609375
8279.927734375
9105.2109375
9463.16796875
9510.5078125
10780.169921875
11168.880859375
10655.494140625
9076.021484375
4853.658203125
2649.94921875
6880.96875
12030.349609375
13214.373046875
11067.40625
6228.646484375
1824.841796875
3031.392578125
6490.28125
5036.380859375
704.783203125
377.259765625
1012.916015625
-1210.349609375
-93.486328125
4579.119140625
9430.5
11026.5234375
8962.91015625
7626.771484375
6062.802734375
2475.13671875
3467.353515625
6333.541015625
3818.439453125
3108.3984375
6369.423828125
7727.80078125
8336.556640625
8167.1796875
7214.33984375
6121.880859375
3687.466796875
3019.712890625
5850.5859375
5698.123046875
3070.62109375
4311.94140625
4776.646484375
2053.076171875
2513.00390625
6087.76953125
6478.353515625
2926.6015625
2468.734375
6000.98828125
7436.93359375
7262.8046875
7236.083984375
7972.298828125
9816.498046875
8581.607421875
4026.40625
1097.091796875
-58.869140625
-56.9609375
2215.18359375
5851.685546875
4277.435546875
1656.990234375
3613.494140625
3446.318359375
3308.75
8056.396484375
13187.642578125
14089.693359375
8819.46875
1801.69921875
-652.431640625
1975.525390625
4224.662109375
2530.60546875
1130.810546875
3526.4765625
4151.31640625
3442.48046875
2786.572265625
3802.833984375
8248.525390625
10466.146484375
8601.73046875
8780.48046875
10790.421875
10686.462890625
7500.3359375
3434.005859375
3000.291015625
2566.494140625
1670.6484375
4005.666015625
6850.69921875
5874.6171875
3137.50390625
6124.216796875
13833.1796875
14546.990234375
10141.27734375
7866.16015625
5529.4296875
2439.412109375
-616.91796875
236.310546875
3739.060546875
4447.1640625
5527.150390625
7384.193359375
3982.212890625
2062.087890625
6334.7109375
7944.4609375
7406.80859375
11020.658203125
15583.830078125
16288.21875
13827.755859375
12626.189453125
12582.607421875
11242.400390625
12065.962890625
14243.15234375
13298.990234375
8679.828125
3971.34375
4094.365234375
7001.16015625
9198.259765625
10837.671875
10760.630859375
8078.888671875
6264.990234375
6636.24609375
8594.017578125
11652.8203125
10144.908203125
6843.14453125
7543.65625
8465.423828125
9618.982421875
10065.109375
6291.625
4370.724609375
6493.78125
6641.88671875
5835.494140625
7351.5625
8432.841796875
7789.8125
10479.162109375
13236.689453125
14388.447265625
16856.03125
17150.015625
12288.681640625
6817.732421875
4895.521484375
4128.166015625
3605.435546875
5772.63671875
7458.09375
8661.2890625
9638.921875
8195.396484375
8581.455078125
10352.994140625
9318.494140625
7806.685546875
8138.580078125
10162.203125
13851.61328125
12076.80859375
5755.439453125
4756.126953125
5367.013671875
4565.361328125
6141.8984375
8339.51953125
11628.140625
14500.333984375
11070.78125
6065.40234375
8129.37109375
13828.044921875
15280.3359375
12332.369140625
11961.759765625
13120.880859375
10591.392578125
10197.15625
11711.376953125
8889.498046875
6486.470703125
5054.494140625
3141.341796875
5943.421875
10752.884765625
10036.875
6156.6171875
4661.146484375
2809.349609375
2449.244140625
5727.75
7124.37890625
5913.404296875
6177.931640625
5789.443359375
3055.55859375
4349.603515625
12369.568359375
15796.103515625
11247.740234375
8415.935546875
11002.9765625
11022.8125
7125.33984375
5728.529296875
6787.42578125
7126.001953125
7600.794921875
7249.30859375
5062.099609375
3726.544921875
2497.994140625
2631.81640625
4287.896484375
6048.224609375
8458.740234375
10715.013671875
11839.8359375
12452.958984375
10724.568359375
5720.87890625
3770.111328125
6121.87890625
7357.05078125
7601.900390625
8175.025390625
8005.72265625
5854.0234375
7743.666015625
11157.2734375
7706.16015625
6229.630859375
11557.197265625
12894.8203125
8878.2734375
6727.341796875
9468.056640625
12209.83203125
11793.2265625
10282.546875
7374.65625
6241.279296875
7671.4609375
9469.83203125
10473.873046875
7994.07421875
6886.6796875
7134.1171875
8517.05078125
11421.63671875
11564.2890625
9421.5078125
8163.74609375
8986.771484375
10899.416015625
11288.650390625
11968.578125
11987.3671875
13962.93359375
17374.705078125
14918.73046875
9412.564453125
7568.712890625
8727.71875
7766.86328125
7110.912109375
9226.296875
9812.9453125
9428.822265625
9602.365234375
11326.884765625
14676.697265625
14621.23046875
12827.3125
12299.865234375
9712.833984375
7556.5078125
10921.341796875
15309.046875
11337.73828125
3372.123046875
6379.51171875
15180.546875
16386.916015625
11927.771484375
11846.369140625
12960.26953125
8849.0
6342.04296875
9048.28125
11699.40234375
9569.33984375
5001.517578125
6531.357421875
12503.05859375
14072.7890625
11262.525390625
8306.361328125
7454.396484375
7966.185546875
7357.8984375
8445.51171875
9929.1640625
8099.767578125
5515.33203125
3970.73046875
5993.361328125
11099.8359375
12840.548828125
12778.23046875
12103.962890625
10307.693359375
10510.94921875
11879.916015625
14862.595703125
18620.859375
17987.328125
16432.91015625
13935.451171875
5514.88671875
2374.791015625
7561.12890625
8267.9140625
5818.7109375
8122.322265625
9837.4453125
10920.607421875
12382.05078125
8837.134765625
7843.85546875
10225.1875
7893.052734375
6942.73828125
10493.28125
10945.189453125
10903.19921875
12951.9453125
14443.28515625
17115.44140625
18154.67578125
13261.9453125
9496.1953125
10583.234375
11855.62109375
10792.6796875
8954.927734375
9235.958984375
10196.630859375
10112.314453125
10230.978515625
8108.158203125
5097.951171875
7297.26953125
10936.001953125
9745.306640625
7121.341796875
7785.7109375
10209.025390625
10681.361328125
10909.466796875
11968.11328125
11193.091796875
10017.103515625
9376.30078125
9812.529296875
9810.416015625
9469.802734375
11940.671875
15460.64453125
15428.685546875
11321.74609375
7020.09765625
6491.755859375
9811.818359375
16379.837890625
19199.380859375
15116.267578125
10723.009765625
8034.57421875
6246.609375
8270.32421875
11047.173828125
13531.802734375
15794.970703125
16011.384765625
11123.259765625
8757.064453125
11872.59375
14526.287109375
17596.974609375
18842.314453125
14399.03515625
8423.814453125
8095.48046875
9706.87890625
6815.609375
4026.68359375
4904.1953125
6691.443359375
8816.109375
6479.740234375
4153.447265625
10838.328125
14193.865234375
11484.544921875
12257.970703125
13230.826171875
11303.427734375
9256.376953125
7514.029296875
8229.591796875
9698.33984375
9191.587890625
10727.03125
12175.052734375
10906.904296875
10069.982421875
12034.998046875
15929.791015625
18034.5078125
15600.4375
12475.185546875
10415.357421875
10492.8125
12821.732421875
13916.80859375
13659.330078125
13286.48828125
11741.88671875
9841.958984375
7945.46484375
5977.994140625
8509.435546875
12812.349609375
11841.26171875
10469.443359375
11758.03515625
13876.9140625
15181.283203125
14095.88671875
13456.373046875
12451.5
10465.861328125
11004.9765625
13449.150390625
15440.8671875
14434.68359375
9060.91015625
7023.283203125
8158.474609375
7609.78125
8712.4296875
11825.78125
12463.572265625
9050.69921875
7088.94921875
10538.1875
11435.47265625
9633.767578125
11340.15234375
11855.302734375
11018.931640625
11012.24609375
11959.24609375
14512.140625
12292.2109375
9668.958984375
11136.29296875
8815.462890625
6620.3984375
10511.18359375
15295.724609375
17627.880859375
16326.779296875
13085.12109375
10870.052734375
10325.623046875
10519.76953125
11662.5546875
10654.525390625
7944.248046875
9129.451171875
10832.275390625
10560.822265625
8038.74609375
8306.48046875
13141.33203125
16432.703125
15275.751953125
10909.224609375
7601.828125
9051.509765625
14054.58203125
16956.58984375
15571.228515625
12204.501953125
9185.099609375
10324.87890625
14303.212890625
16479.341796875
17458.837890625
17032.482421875
15393.1328125
14132.330078125
12409.765625
9879.837890625
9309.2109375
12362.98828125
14864.91015625
13042.455078125
9696.826171875
8333.189453125
9189.767578125
12213.97265625
14089.55078125
10217.01171875
6582.546875
9612.556640625
14879.693359375
15236.287109375
13599.814453125
14005.685546875
14133.12109375
14788.57421875
15155.9609375
12036.708984375
12249.447265625
14770.587890625
15542.333984375
15936.326171875
14641.19140625
14536.42578125
14174.572265625
12552.30859375
16155.63671875
17848.220703125
13433.869140625
11737.078125
14032.76953125
14700.453125
16209.900390625
20304.712890625
23863.12109375
22177.1171875
14560.146484375
9149.447265625
10878.087890625
15569.08984375
17837.54296875
17161.9140625
15003.73046875
12039.833984375
10313.732421875
12790.091796875
16553.92578125
17630.75390625
18441.29296875
18011.763671875
14636.2109375
13643.0390625
14805.74609375
14955.7265625
16583.025390625
16478.205078125
14171.37890625
12449.76171875
11733.8828125
13089.7890625
15554.09375
14951.822265625
12353.7265625
11238.197265625
11404.39453125
9229.6875
6783.8046875
9043.66015625
12533.95703125
11152.244140625
8190.390625
8202.572265625
9434.349609375
8042.783203125
6781.990234375
6966.216796875
4698.39453125
2680.587890625
3835.74609375
5858.357421875
# row = 3
1858.0078125
-918.55859375
-3960.375
-5070.54296875
-2906.244140625
-86.38671875
639.529296875
612.38671875
46.421875
-849.447265625
1041.509765625
2176.41796875
-1573.41796875
-5156.25390625
-3188.947265625
1785.11328125
4168.544921875
886.76171875
-2887.046875
-663.537109375
3495.861328125
1861.107421875
-2885.1015625
-3974.896484375
-3071.818359375
-4045.75390625
-3618.2265625
-2343.47265625
-2139.958984375
-654.01171875
-1869.4765625
-5553.115234375
-6898.763671875
-6415.93359375
-5284.544921875
-2802.83203125
-1017.580078125
-1018.4140625
-1767.634765625
-4270.490234375
-5108.337890625
-1776.205078125
-2882.611328125
-8266.580078125
-8219.04296875
-5587.71875
-4963.818359375
-4511.767578125
-2789.51171875
-1562.4296875
-3905.41015625
-5352.08984375
-3562.970703125
-3657.640625
-4878.501953125
-4969.482421875
-4495.142578125
-4758.873046875
-6239.291015625
-6386.322265625
-1327.953125
3339.015625
1684.48828125
-1304.05078125
-4142.59765625
-5679.744140625
-5062.869140625
-6761.0546875
-6373.333984375
-834.533203125
-672.939453125
-5907.216796875
-5167.5625
-2606.26953125
-6809.201171875
-12203.30859375
-10716.05859375
-5437.244140625
-4055.671875
-4323.513671875
-2282.18359375
-2313.96875
-4238.341796875
-3365.3046875
392.486328125
1228.951171875
-1781.5859375
-3609.482421875
-2823.828125
-526.06640625
3056.921875
3650.869140625
859.48046875
-1351.27734375
-4118.5390625
-3157.03125
1766.994140625
878.4765625
-5266.626953125
-6834.9140625
-4947.470703125
-6411.818359375
-5681.171875
147.302734375
4216.451171875
319.61328125
-6936.49609375
-6308.654296875
-26.884765625
1808.69140625
-1026.9453125
-6701.80078125
-12430.65625
-12831.791015625
-9053.279296875
-4962.734375
-2170.205078125
-917.775390625
-1226.05078125
-1920.375
-2019.59375
-695.580078125
-30.837890625
643.716796875
3958.146484375
5318.9921875
1551.9609375
-1519.462890625
316.294921875
1755.55859375
-125.953125
-1063.4453125
838.525390625
1065.130859375
89.94140625
-232.30859375
-3153.087890625
-5753.14453125
-6414.9921875
-6148.98046875
-4608.94140625
-1743.06640625
1344.103515625
-545.330078125
-2410.64453125
1925.728515625
2876.1796875
-1961.09765625
-3127.056640625
-123.21484375
184.7109375
2095.78515625
5412.875
4394.716796875
2052.384765625
891.6328125
887.8984375
88.595703125
-1578.689453125
-824.703125
442.51953125
2151.880859375
5402.56640625
5511.994140625
-171.212890625
-5154.201171875
-4704.412109375
-3609.33203125
-4711.458984375
-5509.791015625
-3243.724609375
953.314453125
2388.888671875
-931.142578125
-4517.5
-3063.416015625
-145.216796875
566.109375
3150.91015625
4240.076171875
493.75
-2234.296875
-2782.234375
-6337.095703125
-11227.86328125
-11192.03125
-6927.060546875
-1865.4140625
2107.634765625
2830.26953125
333.212890625
-2309.39453125
-6087.626953125
-10735.3203125
-9029.578125
-2024.765625
2305.6328125
729.1484375
-4365.865234375
-5059.322265625
-1341.640625
-606.19921875
-3560.29296875
-4649.291015625
-4082.41015625
-3247.751953125
-2706.333984375
-1051.259765625
-660.26171875
-2504.337890625
-846.83984375
1157.755859375
34.12109375
-378.009765625
-2377.861328125
-4774.373046875
-4548.638671875
-6497.478515625
-6984.58203125
-4840.7421875
-2927.125
-66.171875
1043.9921875
-1229.779296875
-2654.490234375
-715.603515625
1652.296875
-510.572265625
-3772.935546875
-2779.9765625
-4321.623046875
-6766.583984375
-5627.859375
-3246.8828125
118.59375
3691.884765625
1692.126953125
-490.791015625
-765.576171875
-1901.1171875
-4817.009765625
-4682.59375
-2904.865234375
-2968.658203125
-4900.017578125
-5165.931640625
-3419.41015625
-3421.380859375
-3993.3828125
-1921.328125
-2107.9140625
-4369.357421875
-4169.0078125
-1646.66015625
-36.1640625
-3664.501953125
-9194.3046875
-10650.876953125
-9563.248046875
-10837.025390625
-8898.76171875
-1220.673828125
3408.12890625
3611.56640625
1551.265625
36.734375
520.330078125
1129.677734375
105.267578125
-2365.6171875
-2896.9765625
-1840.4453125
-2092.04296875
-3747.708984375
-4775.04296875
-3010.302734375
780.7109375
1957.75
-878.5703125
-4909.482421875
-2777.41796875
1560.744140625
813.0390625
-2095.419921875
-5057.7578125
-7586.453125
-6472.896484375
-4560.8203125
-4876.06640625
-4912.7109375
-3807.390625
-3161.037109375
-2730.5234375
-3098.107421875
-2545.810546875
-1234.935546875
-207.96875
2582.294921875
2761.5234375
-1570.17578125
-2964.494140625
-1033.28125
738.92578125
1629.154296875
2880.66015625
1597.8671875
-2759.181640625
-6882.673828125
-9696.478515625
-9071.77734375
-4701.5859375
-4283.583984375
-6200.02734375
-3955.29296875
-3437.921875
-1909.267578125
-1412.701171875
-4503.76171875
-4494.787109375
-2684.5390625
-2711.119140625
-1566.658203125
-2580.60546875
-4395.54296875
-2633.3515625
-795.015625
-1345.779296875
-1832.169921875
-3755.509765625
-3999.38671875
-897.556640625
-969.267578125
-3735.484375
-4937.033203125
-3609.560546875
-312.841796875
3650.923828125
4223.5546875
1687.66796875
-1178.46875
-3566.19921875
-2120.4921875
141.224609375
-1611.974609375
-5898.138671875
-7227.42578125
-6370.7890625
-6105.958984375
-4264.916015625
-945.572265625
-254.314453125
-1909.474609375
-6173.140625
-7599.6484375
-3048.998046875
-2288.2109375
-4876.337890625
-3141.43359375
-628.599609375
244.470703125
383.66015625
-575.611328125
-1622.130859375
2130.896484375
6569.525390625
4499.337890625
264.71484375
-1134.662109375
-3470.44921875
-4765.263671875
-2852.236328125
-1185.35546875
-554.205078125
-1248.78515625
-4949.552734375
-6119.2421875
-3206.208984375
-3201.275390625
-2876.115234375
1743.99609375
3054.771484375
-318.845703125
-3398.833984375
-5211.54296875
-4170.623046875
347.3984375
1667.298828125
-856.17578125
-623.654296875
-400.87890625
-5940.03515625
-9247.318359375
-4065.513671875
1135.61328125
-2744.09375
-10135.306640625
-10320.5234375
-5947.2265625
-5035.443359375
-2926.876953125
-22.357421875
-2891.296875
-6624.814453125
-5806.892578125
-5255.08984375
-7981.548828125
-7721.802734375
-3935.736328125
-235.931640625
2046.208984375
1464.67578125
-186.615234375
2025.767578125
6052.123046875
2563.53515625
-2467.83984375
-1395.705078125
1471.8125
2696.69921875
2540.916015625
1234.36328125
1813.642578125
-973.916015625
-3644.048828125
-1254.271484375
-2028.05078125
-4603.109375
-2608.67578125
-571.2421875
-164.59375
-1646.810546875
-375.1953125
2691.82421875
1684.73828125
-558.740234375
-2843.564453125
-5901.0390625
-3655.59375
242.9375
337.892578125
979.732421875
2808.8828125
2425.2890625
-811.53125
-4640.302734375
-5671.580078125
-3302.078125
-488.650390625
-154.466796875
-1598.595703125
-2406.1484375
-964.26953125
-465.6953125
-2195.083984375
-2963.498046875
-3138.845703125
-643.01171875
2147.912109375
2669.65625
446.443359375
-2820.69921875
-3340.990234375
-1857.974609375
-368.599609375
806.22265625
2716.314453125
2597.673828125
-279.029296875
-3860.9453125
-5686.521484375
-3389.361328125
700.09375
-665.171875
-5152.177734375
-2764.212890625
842.3203125
-3422.55078125
-5169.720703125
-1978.939453125
246.408203125
747.1328125
419.439453125
999.658203125
2584.958984375
3174.634765625
2631.138671875
-191.91015625
-5362.5859375
-6790.259765625
-3556.546875
1339.25390625
5859.712890625
6475.59375
4022.98046875
-1219.76953125
-6128.916015625
-4171.90234375
-179.96875
-343.154296875
-3783.359375
-5594.736328125
-2885.279296875
-3032.341796875
-5767.857421875
-3719.20703125
-995.712890625
-1949.98046875
-2583.81640625
-1967.9140625
1539.498046875
4232.5625
1427.255859375
-2770.796875
-3615.9921875
1465.212890625
4097.162109375
-152.650390625
-2809.935546875
-2415.796875
-3699.09765625
-7846.45703125
-9523.134765625
-9008.712890625
-7928.005859375
-3579.478515625
-790.34375
-2233.62109375
-3945.638671875
-5762.01953125
-3888.99609375
-460.939453125
-3639.5859375
-7047.5390625
-6474.310546875
-3786.84765625
1822.4375
5189.39453125
5350.35546875
4357.197265625
2331.416015625
15.55078125
-1800.044921875
-2878.205078125
-4077.556640625
-5621.443359375
-1885.15234375
1510.919921875
-1641.23828125
-4427.880859375
-4501.20703125
-5400.775390625
-7171.146484375
-9190.021484375
-9111.71484375
-6313.1328125
-4249.947265625
-5394.1484375
-5649.455078125
-2515.107421875
1651.03125
3674.58203125
731.001953125
-4088.037109375
-7028.015625
-5949.966796875
-25.30859375
5194.880859375
3515.072265625
-446.625
-1282.587890625
-1172.19921875
1098.8203125
2357.673828125
-100.814453125
-1215.845703125
1517.896484375
4407.703125
3218.32421875
-425.677734375
-766.13671875
516.287109375
-1573.462890625
-5685.09765625
-4560.107421875
-2516.869140625
-3886.994140625
-3748.837890625
-3286.552734375
-4162.478515625
-4825.966796875
-4876.76171875
-5910.087890625
-7067.359375
-4625.822265625
-1723.87890625
355.07421875
3587.908203125
4170.828125
2807.60546875
1157.2265625
-1402.70703125
-1800.74609375
304.580078125
-1422.876953125
-4735.48046875
-3572.041015625
-2450.611328125
-2578.12109375
-3071.310546875
-2958.162109375
-1800.376953125
-1466.775390625
799.369140625
2747.306640625
1073.3828125
-1059.908203125
-3588.861328125
-5080.609375
-5253.748046875
-7547.361328125
-6463.798828125
-383.51953125
2019.0390625
-3152.455078125
-7986.865234375
-6710.99609375
-3172.91015625
-257.09765625
-1432.685546875
-2498.0625
-760.279296875
-2291.79296875
-4435.11328125
-1844.740234375
-752.962890625
-4149.73828125
-5797.8515625
-2811.771484375
2431.154296875
3125.853515625
-1879.51953125
-646.677734375
4395.08984375
1464.359375
-281.939453125
138.845703125
-3303.72265625
-3066.8984375
1327.6640625
4333.1015625
5557.361328125
2817.826171875
-2418.513671875
-2693.72265625
-1478.814453125
-2187.720703125
-2871.298828125
-3437.68359375
-6525.111328125
-6115.046875
-2602.388671875
757.921875
642.900390625
-1720.486328125
-1643.091796875
-3610.0546875
-5464.0
-885.357421875
1118.6484375
-3735.4375
-9689.052734375
-9008.548828125
-3351.08203125
808.77734375
351.2890625
178.837890625
2245.52734375
2418.84765625
84.583984375
-515.51171875
238.5234375
775.205078125
1475.6484375
2153.134765625
2488.763671875
3706.3671875
2448.576171875
-1035.90625
307.08984375
1065.9140625
-5902.982421875
-7850.205078125
-282.41015625
1794.1171875
-3124.31640625
-4932.404296875
-1364.62890625
237.912109375
-2664.68359375
-4687.1328125
-1583.375
2964.5703125
4105.365234375
2655.142578125
125.26171875
-4171.90625
-5214.7265625
676.6796875
3168.765625
3462.966796875
7751.8828125
7030.96875
2458.005859375
3336.951171875
6101.32421875
5825.330078125
3882.802734375
2204.5859375
574.587890625
-811.484375
-974.984375
-475.6328125
-2272.478515625
-2477.205078125
-386.830078125
1734.19921875
3288.70703125
2471.794921875
1216.51171875
2784.185546875
2669.77734375
636.978515625
2686.087890625
6012.802734375
6262.021484375
4187.349609375
297.849609375
-3373.548828125
-2459.298828125
1857.4296875
2341.224609375
-2481.49609375
-4241.791015625
588.587890625
4657.32421875
4531.419921875
2662.6953125
2445.921875
-865.490234375
-6977.458984375
-7399.0625
-1766.33203125
3032.8984375
4281.6875
4516.720703125
2614.697265625
-1128.6328125
-4636.265625
-5712.791015625
-1141.5859375
2686.015625
953.759765625
402.291015625
-1773.814453125
-5790.640625
-4397.001953125
-4169.255859375
-5276.333984375
-957.912109375
1231.732421875
1164.5859375
3917.55859375
4805.576171875
1804.947265625
314.41015625
-451.541015625
-1630.689453125
-2065.91015625
1272.154296875
4238.96875
2752.58984375
1172.78515625
2906.90625
6017.125
6774.65234375
5496.615234375
6065.478515625
7740.6796875
5015.548828125
-1920.23046875
-6262.6953125
-4844.1171875
-3530.67578125
-3333.5859375
-430.576171875
1817.5703125
1478.154296875
-973.65234375
-3472.03515625
-3061.4375
-2158.12890625
-2917.333984375
-3756.5
-2502.763671875
210.509765625
989.64453125
-1538.78515625
-3954.056640625
-4270.560546875
-2126.64453125
-1042.955078125
-421.07421875
193.828125
-1125.625
-2594.205078125
-3745.7265625
-4924.927734375
-1386.6015625
3989.037109375
6414.2265625
6744.060546875
5294.728515625
1438.078125
-657.26171875
-989.5625
-2465.427734375
-2950.76953125
-4374.984375
-6736.37109375
-2178.818359375
2180.70703125
1777.00390625
-1907.9609375
-1850.6796875
-1098.013671875
-3710.677734375
-844.6875
4869.39453125
6157.5078125
3324.57421875
456.8203125
4251.845703125
10569.140625
8358.998046875
2556.146484375
1186.130859375
935.11328125
42.208984375
-1052.2578125
-2360.81640625
-2379.92578125
-1036.119140625
1660.037109375
1859.51953125
-3590.650390625
-3868.865234375
-148.1171875
-1831.24609375
-4094.369140625
-2007.44921875
-694.06640625
-1249.765625
-1716.9296875
-2165.376953125
-2301.673828125
-1337.27734375
176.78515625
-1944.689453125
-6708.7578125
-6495.45703125
-1876.0234375
865.123046875
-1461.69140625
-1223.455078125
751.2421875
-1948.197265625
-3082.87890625
-2087.625
-1981.47265625
-722.423828125
930.052734375
718.806640625
-92.40625
-200.4609375
1288.5625
1050.244140625
-143.03515625
-1080.7734375
-2643.0703125
-3025.326171875
-1464.462890625
-1.146484375
1880.755859375
3814.99609375
4716.927734375
6721.220703125
9480.287109375
9391.826171875
7556.45703125
6050.80859375
9576.896484375
14353.587890625
12480.140625
13292.939453125
12259.220703125
-4085.86328125
-12636.81640625
-6966.7421875
-4951.431640625
-3712.96875
-2105.90234375
-4496.078125
-1552.833984375
5334.900390625
4914.76171875
3791.39453125
4762.29296875
6132.541015625
10850.384765625
9652.046875
1724.193359375
-824.318359375
3874.720703125
8758.53125
8909.365234375
7045.0625
6203.623046875
7419.048828125
8685.5078125
5138.70703125
1355.4765625
1365.203125
3363.39453125
6703.53515625
7537.056640625
6376.70703125
7150.458984375
7102.7734375
2792.220703125
-399.66796875
2233.267578125
4101.302734375
290.12109375
-4396.875
-5381.736328125
-6779.779296875
-10491.884765625
-10747.68359375
-6551.455078125
-6026.814453125
-10476.14453125
-8756.732421875
-1706.32421875
-1384.65234375
-5914.1796875
-9526.05078125
-10349.1953125
-8275.32421875
-8242.25390625
-10021.6796875
-10005.92578125
-12242.83984375
-14220.96484375
-10829.111328125
-7618.09375
-8994.685546875
-12634.552734375
-17311.033203125
-23026.6328125
-26991.16796875
-26315.3828125
-23036.658203125
-20396.771484375
-18206.8671875
-13636.525390625
-5853.224609375
4578.24609375
13025.697265625
15031.154296875
14997.94140625
15755.353515625
14440.921875
11494.7421875
6347.919921875
-355.07421875
-3243.072265625
-2233.875
99.236328125
3964.076171875
4905.33203125
-492.05078125
-9195.435546875
-18559.865234375
-28209.015625
-37657.78125
-44132.271484375
-48725.806640625
-57614.34765625
-65065.673828125
-62127.181640625
-51870.373046875
-43347.857421875
-46228.24609375
-55505.626953125
-52724.818359375
-32179.478515625
-13955.46875
-10815.931640625
-7679.783203125
5177.044921875
16304.25
20657.658203125
24693.8046875
29527.892578125
33317.068359375
34546.931640625
31590.3203125
25693.01171875
19331.13671875
12811.677734375
6886.880859375
3114.24609375
1250.494140625
-259.958984375
-2050.123046875
-3045.29296875
-2505.720703125
-587.107421875
2843.955078125
-3563.40234375
-86.673828125
2151.17578125
3589.80859375
4921.1796875
6047.771484375
6280.298828125
5665.5390625
5548.9296875
5272.2421875
3273.931640625
679.96484375
-5114.81640625
-8230.669921875
523.66015625
7969.2890625
5509.193359375
2954.0859375
1984.87890625
61.98046875
-1292.783203125
-32.701171875
931.87109375
-417.22265625
-649.994140625
647.11328125
2789.37109375
5072.8203125
5419.169921875
5067.158203125
4071.580078125
2315.279296875
3759.419921875
6181.390625
3981.38671875
26.216796875
-1008.564453125
-951.78515625
-2335.03515625
-3361.69921875
-1363.841796875
2482.716796875
4614.748046875
4735.1953125
4899.74609375
4990.599609375
5361.326171875
7160.73046875
7417.0859375
4924.546875
4708.46875
5401.38671875
1128.087890625
-3304.6171875
941.044921875
7036.822265625
6134.626953125
3906.453125
4376.466796875
5421.892578125
5990.50390625
4896.970703125
3476.076171875
2572.03515625
500.197265625
-1845.494140625
-3104.58203125
-3427.01953125
-3227.650390625
-2992.890625
-4183.841796875
-6745.203125
-6905.134765625
-5253.421875
-6581.099609375
-8017.28125
-5704.822265625
-505.908203125
349.451171875
-5487.740234375
-7150.31640625
-4784.765625
-5184.830078125
-5537.208984375
-6775.873046875
-7168.46484375
-4554.068359375
-4337.232421875
-5310.6015625
-5437.119140625
-4549.099609375
-4048.306640625
-5099.85546875
-4727.103515625
-1610.986328125
115.244140625
-3780.82421875
-8128.060546875
-5725.0390625
-289.76953125
3217.33203125
5496.1953125
3656.146484375
-2764.857421875
-4275.4453125
-66.001953125
1390.775390625
-251.349609375
-1854.294921875
-1460.994140625
1480.78125
1385.8671875
-1771.064453125
-3996.583984375
-4802.02734375
-2902.453125
-1386.423828125
-2135.103515625
-1386.724609375
-4145.078125
-6956.912109375
-4722.314453125
-1407.318359375
1894.51953125
4022.818359375
867.16015625
-5936.26171875
-9869.044921875
-9270.109375
-4565.154296875
2078.998046875
3796.443359375
-1618.865234375
-4649.54296875
1108.435546875
7110.15234375
5583.578125
2837.908203125
5065.6171875
6575.53125
3080.197265625
2209.130859375
3662.015625
2340.453125
277.625
1170.2890625
6752.890625
8438.34765625
3100.1875
501.02734375
1680.55078125
5343.7734375
7686.484375
4520.466796875
2591.91015625
3194.828125
2393.171875
3107.90625
5751.23828125
5222.158203125
4881.41796875
10660.787109375
12531.876953125
7126.583984375
4900.322265625
5677.30078125
6238.560546875
6613.609375
3913.7578125
1286.587890625
3434.4296875
5855.013671875
7554.166015625
10110.6015625
8368.431640625
2776.33984375
1844.173828125
3902.22265625
1125.841796875
-2776.171875
-2113.4921875
-333.490234375
1991.64453125
2897.23046875
385.482421875
-2055.5078125
-3534.498046875
-1873.853515625
2791.42578125
4353.1015625
2441.51953125
-501.43359375
-955.712890625
836.5703125
1200.82421875
1850.462890625
3701.7265625
5731.453125
6366.048828125
6280.318359375
6557.607421875
5728.083984375
4654.919921875
4260.1875
3649.580078125
5025.529296875
6414.431640625
3306.017578125
-1748.701171875
-938.21875
4887.255859375
5918.564453125
2146.953125
781.669921875
3699.701171875
6977.40625
8334.345703125
6273.423828125
787.03515625
-1680.091796875
1664.947265625
3275.94140625
3969.125
5560.431640625
5100.837890625
3072.216796875
2512.693359375
3342.990234375
3005.9375
179.580078125
526.70703125
5453.87109375
7481.259765625
5474.94921875
4254.3046875
5380.25
8596.318359375
8601.208984375
4139.8046875
3967.791015625
7048.173828125
6094.751953125
5097.94140625
6839.5625
6896.6796875
5116.181640625
4702.46875
3925.875
2022.474609375
3038.392578125
4804.158203125
4156.0078125
4716.724609375
5356.9765625
2756.34765625
1405.8984375
4128.2109375
9404.556640625
12898.681640625
11634.90625
6466.4453125
-717.669921875
-230.1328125
5594.90234375
7428.490234375
7817.609375
6138.166015625
2597.208984375
3364.970703125
4760.40234375
2399.91015625
1664.494140625
1156.111328125
-622.40234375
3622.86328125
10998.98046875
12797.57421875
8908.51953125
3465.724609375
1022.65625
729.708984375
1872.712890625
3444.08203125
5746.638671875
8189.224609375
3355.734375
-2531.697265625
1278.822265625
3896.556640625
3050.740234375
1263.298828125
440.5859375
3181.5078125
3281.701171875
1078.177734375
3234.689453125
4671.81640625
1890.58203125
966.36328125
1207.90234375
978.166015625
4474.90625
7448.1796875
3434.318359375
525.48046875
3279.990234375
5875.076171875
7924.43359375
8116.51171875
4775.66796875
2584.2265625
3108.50390625
4082.63671875
4274.638671875
933.458984375
459.923828125
5796.640625
10758.541015625
11263.09765625
8906.994140625
6924.134765625
5979.2265625
1376.728515625
-2190.298828125
-1122.54296875
-741.103515625
-1376.2265625
450.837890625
2088.919921875
700.029296875
-2342.4453125
-1384.48828125
2313.994140625
826.01171875
-2361.537109375
-1221.5
2099.431640625
6188.23828125
7855.197265625
6281.615234375
9154.68359375
13673.046875
11224.984375
5013.583984375
3613.40625
5149.30078125
7154.966796875
8901.43359375
5272.900390625
1569.46484375
1861.015625
2915.5859375
3532.3125
3452.693359375
3018.70703125
5358.439453125
6313.3359375
2255.064453125
-1726.322265625
343.69140625
5622.49609375
10042.384765625
10411.044921875
7515.775390625
8755.00390625
9229.16796875
4243.970703125
2313.904296875
4579.36328125
5492.9375
3933.279296875
2132.53515625
5061.017578125
8594.298828125
6359.56640625
344.361328125
-839.3125
3014.166015625
5466.681640625
4263.29296875
1755.115234375
-1266.396484375
-4144.80859375
-3591.505859375
285.31640625
5695.994140625
7957.6796875
5959.38671875
4480.26953125
2572.47265625
991.56640625
2005.78125
3441.67578125
4176.60546875
1896.650390625
383.125
3412.001953125
5918.279296875
6744.52734375
6567.326171875
3284.826171875
286.607421875
3049.5859375
6457.71875
6122.015625
3477.744140625
813.810546875
2342.845703125
6402.775390625
7598.271484375
7970.4609375
8204.833984375
7229.607421875
6792.072265625
7039.74609375
8119.47265625
9182.7578125
8502.9765625
6977.1328125
4927.484375
2689.115234375
4031.140625
8740.05078125
11952.3671875
12464.123046875
9653.76171875
3713.724609375
-619.859375
1006.1328125
5116.578125
5272.900390625
2209.123046875
2228.466796875
1627.90625
-1666.5546875
-647.162109375
3489.4140625
7271.509765625
8760.671875
6456.0
4482.626953125
2527.103515625
-800.5234375
-116.28515625
2885.546875
1908.103515625
2824.35546875
5395.962890625
4911.681640625
3831.95703125
4451.0859375
5490.337890625
5145.240234375
2118.490234375
1932.970703125
5826.880859375
5100.49609375
1315.25
2721.45703125
5333.828125
2315.013671875
639.689453125
4096.412109375
5859.697265625
3748.494140625
2838.865234375
4345.802734375
4836.701171875
4961.580078125
5618.35546875
6211.021484375
8619.552734375
9605.314453125
5827.96875
1308.03125
-1428.435546875
-2218.8046875
212.025390625
3916.5
3653.544921875
2672.275390625
4298.205078125
3327.46875
2435.455078125
6305.978515625
10957.890625
11253.90625
5915.4609375
-376.94140625
-1633.16015625
1711.7265625
4450.955078125
3579.412109375
2876.70703125
4768.966796875
4198.96484375
3237.197265625
1951.3203125
1534.794921875
6571.568359375
10163.51953125
8073.6015625
7557.822265625
10008.865234375
9348.685546875
4252.732421875
565.8671875
2610.2421875
3852.716796875
2615.837890625
3411.201171875
5197.3203125
3650.125
585.126953125
2955.603515625
9498.97265625
10306.884765625
6481.763671875
4201.541015625
3582.427734375
1197.759765625
-2756.859375
-898.05859375
3259.591796875
4339.03515625
5358.08984375
6128.59375
2599.517578125
523.0234375
3525.904296875
4863.568359375
5108.96875
9599.37890625
13995.3515625
14362.5625
12281.328125
10220.7421875
9256.3359375
9621.376953125
11854.970703125
13388.201171875
13017.001953125
8680.794921875
1776.84765625
1266.984375
6287.3046875
9888.4609375
10451.171875
8380.634765625
5194.634765625
3475.71484375
3871.595703125
6703.87109375
11241.306640625
11122.74609375
7440.359375
6624.853515625
8388.7734375
10297.232421875
9562.501953125
6073.1328125
5812.0390625
7253.951171875
5434.607421875
5110.595703125
8475.724609375
9296.513671875
7958.72265625
10286.560546875
11725.236328125
11934.3203125
14770.43359375
15278.744140625
10207.94140625
5442.060546875
4740.390625
3438.568359375
1043.6640625
1869.1953125
3499.83203125
5842.193359375
8684.662109375
7917.4140625
7552.708984375
9260.486328125
9429.849609375
7342.83203125
5553.521484375
7116.58203125
11841.7890625
10311.595703125
3325.578125
1077.8203125
1946.87109375
2484.0078125
4477.69140625
4635.841796875
5575.115234375
8980.685546875
7800.28125
4045.62109375
6883.455078125
12813.013671875
14217.716796875
10753.62890625
8794.40234375
8762.3203125
6059.744140625
5701.712890625
7811.18359375
6032.55078125
4746.779296875
3827.68359375
1597.880859375
4830.197265625
9796.958984375
7584.501953125
2811.0234375
951.384765625
177.369140625
970.318359375
3683.890625
5066.494140625
4971.61328125
4626.802734375
2803.625
537.60546875
3247.498046875
11457.623046875
13686.1875
8345.205078125
6618.3828125
11075.2109375
11504.46875
6413.837890625
4114.40625
4833.458984375
5980.26953125
7432.509765625
7273.099609375
5051.05859375
2202.326171875
-1050.740234375
-903.01171875
2392.94921875
4307.041015625
6006.390625
7874.5625
8412.16796875
7862.822265625
4996.2890625
-195.1484375
-1236.361328125
1929.25
3764.7265625
5697.673828125
6986.20703125
5185.650390625
1907.974609375
2855.59375
6320.701171875
4359.89453125
3706.890625
8441.06640625
9957.357421875
7454.19921875
5636.2109375
7415.943359375
10524.46484375
10554.8359375
8424.421875
4724.48046875
4773.611328125
6595.064453125
7437.859375
8363.126953125
4783.654296875
2763.603515625
4268.064453125
5018.6015625
7447.759765625
9884.396484375
10048.357421875
8061.748046875
6542.333984375
8015.541015625
8185.662109375
7983.259765625
8362.50390625
11176.23046875
14921.62890625
12858.685546875
7201.5859375
4876.205078125
6172.712890625
6163.583984375
5569.43359375
7130.1953125
7579.765625
6889.5390625
6406.583984375
7390.97265625
10255.435546875
10325.822265625
8806.7578125
9285.060546875
7661.689453125
5083.75390625
8042.349609375
12765.17578125
8832.443359375
647.017578125
3293.1171875
11959.564453125
13712.345703125
9124.3203125
8452.13671875
10278.869140625
8165.10546875
6795.173828125
8200.75390625
8646.984375
6527.890625
4122.740234375
5415.119140625
9921.732421875
11748.60546875
9197.001953125
5665.373046875
4739.365234375
6495.1328125
6793.728515625
6666.884765625
6278.39453125
4809.671875
3467.0703125
2286.970703125
4458.0546875
9623.69140625
10788.53125
9330.0546875
8365.6953125
8259.521484375
9739.5546875
12103.73828125
14093.009765625
16350.15234375
15644.328125
14280.384765625
12189.626953125
5293.041015625
2537.484375
6129.712890625
5022.123046875
2958.197265625
6104.484375
9138.8515625
10802.357421875
9984.38671875
5389.34765625
5121.369140625
7230.712890625
5682.013671875
7078.634765625
9515.474609375
6859.083984375
5962.41015625
7914.88671875
9817.947265625
14924.1640625
17731.072265625
12236.294921875
6529.041015625
5880.986328125
7686.529296875
7855.87890625
4721.216796875
3743.001953125
5946.484375
7486.16796875
6984.318359375
5134.05859375
3171.498046875
5650.787109375
9238.48828125
7233.70703125
4338.08984375
5716.134765625
7342.068359375
7097.341796875
9030.94140625
10665.513671875
7500.994140625
3831.236328125
3844.037109375
6767.234375
6712.384765625
5451.234375
8823.673828125
11943.08984375
11099.583984375
9107.83203125
7143.888671875
6347.509765625
8436.8046875
13187.24609375
15013.4296875
10569.275390625
6032.302734375
4427.173828125
5342.05078125
7829.33984375
9472.72265625
12100.8359375
14159.3359375
13534.17578125
10240.609375
9573.72265625
12385.625
13233.712890625
14517.58984375
15832.822265625
13035.96875
8769.7734375
8247.263671875
8592.716796875
5374.697265625
3759.30078125
4631.875
5100.921875
6437.673828125
4964.232421875
4099.689453125
10744.07421875
14383.3984375
11028.970703125
10854.208984375
12875.986328125
12077.869140625
8864.96484375
5811.693359375
6472.01171875
9719.248046875
12124.3125
13720.341796875
13678.970703125
10736.99609375
8077.470703125
9668.037109375
14123.59375
14318.447265625
10720.41796875
10038.833984375
11190.453125
12124.45703125
13343.064453125
13782.791015625
12702.470703125
10466.890625
7931.96875
7041.626953125
5941.244140625
4255.685546875
7197.876953125
12661.587890625
11983.748046875
10325.1640625
12465.046875
14704.974609375
14373.95703125
12741.56640625
12132.87109375
9537.349609375
6898.33984375
9000.1015625
12208.146484375
13538.3828125
12018.880859375
6381.65234375
3304.0859375
3093.939453125
2283.439453125
3883.78515625
8225.8125
10175.88671875
6579.427734375
5781.974609375
10304.228515625
9938.25
7171.5859375
9355.548828125
9493.15625
7943.408203125
8624.703125
10099.716796875
12581.466796875
10612.833984375
7562.0546875
8653.708984375
6551.646484375
5571.38671875
9740.744140625
13154.271484375
15711.357421875
16940.6875
14826.216796875
10955.21484375
10249.1796875
11603.470703125
11458.9140625
9781.025390625
7953.666015625
8784.068359375
10140.396484375
8960.607421875
6919.751953125
8264.5078125
11781.775390625
13188.419921875
11743.54296875
7465.35546875
3738.681640625
3958.552734375
9036.986328125
15188.228515625
15670.626953125
10623.15625
6506.10546875
8179.74609375
11669.34375
13261.876953125
14846.453125
14750.232421875
13749.3671875
13033.63671875
10422.888671875
7326.73046875
6542.4296875
9297.77734375
12728.041015625
12040.375
7985.78515625
5327.056640625
6308.02734375
9573.203125
11501.6875
8061.25
5107.01953125
8641.998046875
13195.22265625
13236.41015625
12092.7734375
13009.486328125
13236.73046875
13164.08203125
13529.306640625
11735.86328125
11760.494140625
13847.1640625
15450.88671875
16037.7421875
13718.990234375
11384.962890625
9910.359375
8292.357421875
11484.8359375
14078.236328125
11582.201171875
10226.79296875
11164.064453125
11287.017578125
13276.490234375
17802.662109375
21257.4921875
18817.1875
12230.38671875
9048.490234375
8752.115234375
10668.595703125
13950.451171875
15382.77734375
14501.33984375
12313.13671875
9245.37109375
9365.373046875
11965.166015625
11590.580078125
11426.41796875
11820.744140625
10299.708984375
9871.306640625
10703.64453125
11546.044921875
14631.888671875
13652.638671875
10088.240234375
10436.421875
11220.48828125
10583.23046875
11633.873046875
11515.318359375
9262.904296875
8920.248046875
10333.912109375
8118.005859375
4255.541015625
5771.48828125
8964.380859375
7873.125
6371.0
7867.57421875
9268.29296875
6917.97265625
4837.009765625
5253.548828125
4191.6484375
2069.873046875
2163.525390625
4277.21484375
# row = 4
1233.54296875
-785.798828125
-3473.373046875
-5811.513671875
-4369.181640625
-363.798828125
1491.802734375
1292.916015625
625.677734375
2.919921875
1696.97265625
3204.11328125
-251.201171875
-4148.474609375
-2632.23046875
2036.740234375
4413.076171875
1581.525390625
-1926.93359375
1277.439453125
6499.142578125
5438.68359375
134.58984375
-2939.85546875
-3291.658203125
-3361.87109375
-2064.185546875
-1845.677734375
-1653.974609375
597.291015625
-531.556640625
-4854.25
-7161.32421875
-6133.41015625
-2922.611328125
84.435546875
147.189453125
-2285.8828125
-2935.171875
-3873.798828125
-3922.984375
868.310546875
1545.216796875
-3858.599609375
-5407.271484375
-4709.505859375
-4908.48046875
-4221.228515625
-1069.7890625
2360.9296875
982.81640625
-1319.255859375
-456.681640625
-1900.873046875
-4301.16015625
-4454.1953125
-3553.591796875
-4127.64453125
-5489.7890625
-4801.724609375
-168.419921875
3077.91015625
1684.888671875
795.31640625
-559.552734375
-2062.572265625
-1621.966796875
-2813.634765625
-2250.83203125
2962.673828125
3300.232421875
-3040.068359375
-3171.935546875
-789.681640625
-6539.751953125
-12958.685546875
-10755.58203125
-5544.90234375
-3431.39453125
-1906.1015625
261.802734375
-1005.783203125
-2766.28515625
-1435.60546875
2095.15234375
2996.470703125
-533.076171875
-3443.01953125
-2948.8515625
226.755859375
5083.318359375
5903.00390625
1951.4375
-149.6875
-2434.23828125
-1174.966796875
4753.17578125
2825.65234375
-5567.37109375
-6487.37109375
-3076.826171875
-3131.0625
-1954.705078125
2616.82421875
4475.69140625
722.380859375
-5377.19921875
-5217.087890625
392.060546875
3193.689453125
1784.73828125
-3181.73828125
-7804.08984375
-7611.62890625
-5375.263671875
-4193.03125
-2112.888671875
-187.611328125
-374.173828125
-743.833984375
-603.125
-299.83203125
-35.4765625
1216.51171875
4568.505859375
5847.2421875
3271.482421875
1231.98046875
2091.509765625
1282.71484375
-897.12109375
-261.330078125
2317.333984375
1999.064453125
282.4375
207.7109375
-1004.328125
-2242.689453125
-3999.814453125
-4808.33984375
-2986.681640625
0.353515625
3019.90625
1680.90234375
-333.42578125
1300.646484375
1905.302734375
984.3203125
1901.607421875
2730.703125
292.689453125
1606.3984375
4706.330078125
3417.916015625
2235.744140625
2287.130859375
2723.61328125
1892.3203125
-141.87109375
177.900390625
1779.6171875
3091.25390625
5226.365234375
5003.939453125
242.89453125
-4896.392578125
-5420.39453125
-3357.970703125
-2035.7421875
-1933.982421875
1127.88671875
6046.451171875
5458.58984375
-9.291015625
-4057.11328125
-2486.064453125
2617.62890625
4997.92578125
4487.951171875
3814.294921875
689.095703125
-2754.4296875
-3988.13671875
-6286.037109375
-9409.162109375
-8284.6875
-4453.96484375
-1691.9609375
389.794921875
1249.30078125
-392.828125
-2452.57421875
-5524.93359375
-9606.384765625
-7373.833984375
-1763.97265625
1251.689453125
290.607421875
-4235.306640625
-4662.244140625
-559.880859375
405.912109375
-2647.11328125
-3561.345703125
-2071.349609375
-1474.9453125
-1177.90234375
-111.203125
-1736.900390625
-3958.7265625
-642.232421875
1824.677734375
427.728515625
1912.630859375
1762.26171875
-3458.66796875
-4778.99609375
-4770.21875
-4907.16015625
-3439.93359375
-2303.623046875
-1476.630859375
238.65625
796.3046875
-952.046875
-1212.08984375
1641.4921875
792.490234375
-2591.876953125
-2453.642578125
-3321.21875
-4987.88671875
-5599.0234375
-4998.24609375
464.59765625
5348.6796875
2979.404296875
-654.48046875
-1109.201171875
-1801.791015625
-3453.66015625
-2558.7890625
-1965.685546875
-3706.8125
-5386.818359375
-4706.51953125
-1909.89453125
-762.685546875
-418.693359375
1242.197265625
449.51953125
-2444.037109375
-3484.44140625
-539.0859375
2673.265625
-372.92578125
-6578.1015625
-9151.236328125
-7844.6484375
-8079.029296875
-7302.658203125
-1695.517578125
3460.029296875
4773.322265625
3370.97265625
1777.11328125
806.052734375
-444.814453125
-625.09765625
-892.892578125
-1302.974609375
-1178.51171875
-1684.607421875
-3428.287109375
-5020.01953125
-4415.869140625
-545.447265625
2675.14453125
516.056640625
-3263.517578125
-1678.685546875
1447.501953125
322.765625
-1739.029296875
-3640.8359375
-5224.8125
-3286.8359375
-2358.201171875
-3894.5546875
-3537.255859375
-2261.689453125
-2100.984375
-1716.05859375
-1960.162109375
-2572.255859375
-2646.892578125
-2091.123046875
1486.23046875
3076.20703125
-637.4296875
-2140.232421875
-328.08984375
1351.20703125
2574.833984375
3374.6796875
1899.75390625
-941.537109375
-3200.013671875
-6072.8046875
-8491.97265625
-5623.88671875
-4352.794921875
-6049.923828125
-2784.021484375
-1880.80859375
-272.333984375
266.62109375
-2866.265625
-2685.376953125
134.111328125
-841.701171875
-2455.193359375
-3283.46875
-2244.51953125
-199.7734375
-102.361328125
120.75390625
365.06640625
-2565.349609375
-3658.80859375
-1394.52734375
-842.896484375
-2634.57421875
-3801.515625
-1640.01171875
2695.498046875
5324.708984375
4222.5234375
1530.99609375
-1367.60546875
-3634.4296875
-917.607421875
378.689453125
-4076.091796875
-8666.76171875
-8863.916015625
-7385.0703125
-7358.4609375
-5335.845703125
-1724.806640625
-886.0390625
-1969.759765625
-5527.45703125
-6141.525390625
-2746.939453125
-3944.837890625
-5890.01953125
-1676.078125
1910.07421875
2796.01953125
2819.38671875
1071.310546875
-1437.046875
808.205078125
4846.921875
2367.052734375
-1344.9296875
-1760.0078125
-3135.375
-3864.142578125
-2682.841796875
-1285.078125
-369.599609375
-1490.322265625
-4370.71875
-5248.73828125
-2731.962890625
-2313.453125
-1102.240234375
4626.7109375
6341.80859375
1645.126953125
-3564.392578125
-5925.712890625
-4043.546875
635.716796875
311.916015625
-3578.380859375
-1723.025390625
1428.302734375
-2757.46875
-6398.802734375
-2579.091796875
1297.76953125
-3338.62109375
-10362.271484375
-10183.927734375
-4374.677734375
-1916.421875
-1269.498046875
-397.84765625
-2276.603515625
-5255.939453125
-4565.580078125
-4132.470703125
-6421.646484375
-6672.4453125
-3974.228515625
218.572265625
3265.005859375
3188.19921875
597.1484375
1199.087890625
4990.115234375
3108.8984375
-1132.564453125
-476.263671875
1674.802734375
1981.833984375
1785.375
1088.029296875
1828.619140625
-695.1953125
-3594.05078125
-1408.044921875
-654.89453125
-602.0234375
684.16015625
-496.3671875
-1067.67578125
-1585.296875
663.873046875
4680.6796875
4418.876953125
1930.462890625
-448.4140625
-2557.177734375
-965.712890625
670.29296875
74.91015625
1055.705078125
4160.04296875
4552.63671875
-413.255859375
-5927.078125
-6788.759765625
-2698.876953125
722.810546875
-262.611328125
-1974.23046875
-1289.9609375
-640.439453125
-1918.140625
-2271.9453125
-501.572265625
-763.76171875
-530.056640625
1433.248046875
3228.328125
2241.38671875
199.5234375
-579.615234375
-1049.767578125
-154.630859375
1800.619140625
3281.326171875
2471.009765625
510.7421875
-1874.724609375
-4177.470703125
-1652.771484375
2559.220703125
-172.396484375
-5733.1015625
-2724.48046875
1658.28515625
-2591.12890625
-5875.103515625
-3498.3125
152.826171875
1755.84375
287.7109375
-114.150390625
1321.798828125
2834.01953125
3856.11328125
386.82421875
-6600.75390625
-9318.69921875
-5999.630859375
662.76171875
6467.962890625
6709.880859375
3077.208984375
-2263.818359375
-5697.083984375
-3699.568359375
-43.716796875
-918.349609375
-4694.4765625
-4547.939453125
-1081.873046875
-2646.0
-6956.759765625
-4980.3046875
-1804.302734375
-2292.162109375
-2574.86328125
-1250.849609375
2690.919921875
5783.701171875
2100.001953125
-2645.40625
-2060.609375
3402.404296875
5016.8984375
171.51171875
-2802.697265625
-3402.619140625
-5360.357421875
-7257.6953125
-6082.5546875
-5520.724609375
-6320.767578125
-3678.068359375
-2053.359375
-3942.673828125
-5305.57421875
-6348.35546875
-4254.33984375
-1772.5078125
-4559.306640625
-6485.04296875
-6252.009765625
-4148.580078125
2127.109375
6348.3125
6334.302734375
5304.68359375
2491.75
-718.14453125
-1857.4140625
-2230.087890625
-2781.630859375
-2666.02734375
-320.546875
1934.26171875
-953.978515625
-3065.4453125
-2671.849609375
-3421.8515625
-5511.013671875
-9440.24609375
-10497.97265625
-6193.662109375
-2645.318359375
-4279.568359375
-6863.98828125
-5021.482421875
-340.224609375
1871.869140625
-1209.09375
-4255.9765625
-6080.8359375
-6730.70703125
-1453.384765625
5117.623046875
5778.71875
2543.14453125
-237.353515625
-1267.806640625
2833.9453125
5076.283203125
615.791015625
-1032.775390625
3766.537109375
8025.208984375
6503.923828125
1774.1015625
-383.9453125
-201.73046875
-2948.919921875
-7099.826171875
-5290.892578125
-2037.271484375
-2561.453125
-2020.724609375
-2772.35546875
-3503.94921875
-3047.677734375
-3704.619140625
-6565.65625
-8492.9296875
-5253.984375
-887.478515625
2424.869140625
5644.216796875
5116.24609375
3092.357421875
1386.619140625
-767.318359375
-1723.8359375
-448.57421875
-2838.76953125
-5340.767578125
-1631.494140625
113.49609375
-1924.4375
-4472.41015625
-2975.630859375
34.07421875
-372.7421875
713.4765625
1705.40234375
-1679.474609375
-5265.548828125
-6776.658203125
-5030.00390625
-3756.15625
-6494.462890625
-5725.83984375
19.365234375
2663.25
-1880.48046875
-6333.5703125
-5283.83203125
-1586.98828125
1852.900390625
663.06640625
-998.607421875
183.771484375
-1954.7890625
-3719.078125
250.923828125
760.44140625
-5025.72265625
-7932.666015625
-3048.95703125
2889.212890625
1751.568359375
-3841.748046875
-3143.861328125
1518.013671875
184.326171875
200.345703125
1883.236328125
-1036.60546875
-1677.68359375
1716.767578125
4831.0625
5874.978515625
1798.712890625
-4242.48828125
-3204.94921875
260.35546875
76.98828125
-972.201171875
-2194.25
-5163.119140625
-3354.484375
1058.849609375
3745.779296875
3065.779296875
84.48046875
-1390.298828125
-3720.794921875
-3670.974609375
1402.6796875
704.587890625
-3881.267578125
-7329.720703125
-7649.859375
-2951.53125
886.02734375
354.681640625
-258.689453125
-314.88671875
329.279296875
-236.509765625
-1033.40625
-826.625
121.580078125
1518.587890625
3573.939453125
4112.072265625
4387.68359375
3835.775390625
1075.82421875
1148.076171875
1723.939453125
-4314.044921875
-7198.794921875
-1127.9453125
1382.46875
-2718.171875
-4283.439453125
911.5
3081.255859375
-1357.591796875
-4215.67578125
-1353.71875
2351.34375
3151.5703125
1967.11328125
-696.375
-4682.607421875
-4481.8515625
1868.783203125
3771.490234375
4114.029296875
8348.701171875
6144.6328125
411.978515625
2315.03515625
6992.859375
7649.6328125
4508.841796875
1318.107421875
-568.75390625
-1568.61328125
-146.595703125
1620.970703125
-896.74609375
-1876.98046875
339.35546875
1865.521484375
2563.564453125
1553.517578125
1197.599609375
3554.45703125
2567.578125
13.744140625
1695.59765625
5228.1640625
6578.44140625
5490.240234375
671.015625
-4983.7890625
-3197.388671875
3122.783203125
3571.474609375
-2279.296875
-4288.259765625
-9.318359375
4057.25390625
3927.703125
2195.16015625
2566.8984375
559.904296875
-5245.1875
-7508.14453125
-1525.431640625
3679.65625
4074.11328125
3663.087890625
1915.796875
-1341.982421875
-4384.3125
-4777.740234375
917.537109375
5199.140625
3554.5546875
2508.35546875
-675.3984375
-5828.3671875
-5883.419921875
-5653.109375
-4985.416015625
-1908.4375
-1867.3125
-1485.953125
2912.513671875
4125.84375
271.193359375
-715.611328125
-331.873046875
-1740.544921875
-2240.234375
1569.8203125
4989.171875
4001.890625
2278.6875
2637.3984375
4122.078125
5131.0546875
4774.32421875
5017.349609375
5816.439453125
4654.9375
182.833984375
-2900.38671875
-2698.31640625
-4337.01953125
-5114.978515625
-1913.2265625
234.423828125
986.041015625
-451.5625
-3985.6875
-4448.74609375
-3036.041015625
-3809.4296875
-5125.666015625
-3639.1640625
-176.357421875
631.265625
-1935.78125
-4026.736328125
-4790.09765625
-3883.38671875
-2763.21875
-2203.2421875
-1688.189453125
-357.931640625
1751.931640625
1201.37109375
-1607.6953125
-275.0390625
3889.060546875
5326.140625
4563.5859375
3232.0390625
697.884765625
-18.90234375
-691.978515625
-2912.40625
-3655.7890625
-5722.466796875
-6729.833984375
-3403.51953125
65.90625
2385.958984375
944.291015625
-840.095703125
-1593.32421875
-2713.974609375
847.072265625
5167.80859375
5157.787109375
2581.28515625
-54.380859375
2863.685546875
9576.001953125
9572.275390625
4307.072265625
2112.3046875
1103.12109375
-640.17578125
-1900.74609375
-3398.01953125
-3059.443359375
-844.005859375
2070.62109375
1420.814453125
-4440.28515625
-4474.57421875
-1715.791015625
-4122.0234375
-5857.64453125
-2761.037109375
-1789.50390625
-3113.671875
-2932.322265625
-1320.162109375
-166.966796875
345.861328125
202.1875
-1859.33984375
-4218.400390625
-4860.169921875
-2994.951171875
-185.669921875
-1415.482421875
-450.794921875
2457.091796875
556.287109375
-1402.794921875
-1615.0859375
-3269.490234375
-2073.099609375
212.53125
661.2421875
1562.224609375
935.802734375
-276.212890625
-1829.587890625
-3027.33203125
-1914.962890625
-492.814453125
830.287109375
1338.75390625
-61.72265625
547.78515625
2842.326171875
3970.994140625
5776.771484375
8143.986328125
7762.5
4760.138671875
2078.1328125
6271.4375
12246.591796875
9804.671875
8811.220703125
7619.021484375
-5021.302734375
-9714.505859375
-2736.796875
-754.37109375
-1324.859375
-2712.775390625
-5223.662109375
-2160.880859375
3306.26171875
3564.744140625
3901.46484375
5593.146484375
6754.912109375
9746.55859375
7287.33203125
512.869140625
-1448.26171875
2158.505859375
7205.85546875
8907.05859375
7039.705078125
5395.1328125
6603.083984375
6926.080078125
2609.810546875
267.216796875
2142.265625
4214.068359375
5540.76953125
5682.46875
6624.546875
8093.044921875
6313.40625
446.322265625
-2308.599609375
2280.33203125
4845.552734375
807.228515625
-3377.240234375
-4492.8125
-6465.4296875
-10481.658203125
-11091.42578125
-7040.6875
-5399.1875
-8340.419921875
-6606.728515625
-40.33984375
132.2421875
-4459.310546875
-7821.322265625
-9261.609375
-8623.642578125
-9291.9375
-11600.837890625
-11876.787109375
-12812.80078125
-13933.439453125
-11753.01953125
-9888.58984375
-11060.080078125
-14041.23046875
-19192.953125
-25398.23046875
-28800.80859375
-28568.478515625
-27315.7421875
-25862.4921875
-23619.53515625
-18461.673828125
-10014.09375
767.951171875
9930.859375
13423.59765625
13892.697265625
12617.337890625
8997.560546875
4608.52734375
-2470.982421875
-11044.1484375
-14951.533203125
-14835.09765625
-13236.0390625
-8892.28125
-5660.1875
-9295.42578125
-19122.4921875
-30191.763671875
-41014.24609375
-50448.666015625
-55999.435546875
-60333.26953125
-69002.46484375
-78754.576171875
-80481.349609375
-71681.60546875
-58944.91796875
-55444.40625
-63403.763671875
-68752.052734375
-55866.9375
-30112.556640625
-13466.9921875
-12174.94140625
-10461.587890625
-2453.78125
2602.49609375
6833.1015625
12941.509765625
16405.5703125
15999.62109375
12309.033203125
6480.52734375
637.181640625
-5457.8046875
-11168.958984375
-14619.27734375
-16212.705078125
-17585.90234375
-19037.44921875
-19418.51171875
-18379.94921875
-16403.11328125
-13475.81640625
-695.435546875
1488.271484375
2538.0234375
3104.13671875
3918.32421875
4704.009765625
4207.69921875
2675.447265625
1891.626953125
1982.4453125
1073.02734375
-1012.66015625
-5478.873046875
-8055.314453125
-3005.943359375
2461.07421875
747.33203125
-562.34765625
-906.455078125
-1956.166015625
-2318.880859375
-1743.99609375
-1661.28515625
-2272.556640625
-2494.98828125
-2264.267578125
-570.462890625
860.541015625
-47.8515625
-369.943359375
339.95703125
1021.7890625
3708.7421875
5706.56640625
3112.763671875
-76.6796875
-304.900390625
-600.802734375
-2329.787109375
-3270.29296875
-1741.79296875
1452.28515625
3250.9765625
3275.533203125
3600.5234375
3039.609375
2053.2421875
3828.65625
4244.1953125
353.15625
-107.974609375
2342.833984375
141.8828125
-2514.62109375
1685.955078125
7247.0234375
7208.615234375
5587.419921875
5729.94140625
6765.28125
6892.26171875
4738.412109375
3735.2734375
4583.376953125
3321.9921875
809.1171875
-1136.900390625
-2601.583984375
-1533.849609375
486.787109375
-1571.08984375
-5688.744140625
-5716.552734375
-3238.54296875
-3860.318359375
-5156.49609375
-3376.22265625
1938.248046875
3813.6328125
-2228.97265625
-5580.21484375
-4067.236328125
-4999.654296875
-5775.97265625
-6334.328125
-6656.923828125
-5114.599609375
-4493.205078125
-4843.068359375
-5904.06640625
-5530.970703125
-3445.705078125
-3659.693359375
-3105.712890625
1864.798828125
3488.3046875
-2103.310546875
-6170.05859375
-3235.34765625
2013.677734375
5797.611328125
7877.548828125
5277.380859375
-1564.41796875
-3288.859375
318.515625
-70.57421875
-2249.404296875
-2605.640625
-1786.0390625
-6.029296875
-86.5546875
-1658.76953125
-4238.146484375
-4399.189453125
1604.365234375
3900.857421875
782.95703125
94.83203125
-4553.296875
-7203.017578125
-2737.84375
711.830078125
2662.845703125
4567.517578125
1504.75390625
-6012.44921875
-10055.109375
-8199.865234375
-3657.59375
569.724609375
830.21875
-3940.419921875
-5940.322265625
155.517578125
6695.13671875
6258.494140625
3943.59375
5250.236328125
6381.95703125
4106.556640625
4243.142578125
6099.01171875
5007.0703125
1356.083984375
495.857421875
5778.55078125
7203.580078125
1037.533203125
-1992.224609375
-240.59375
2930.013671875
4490.630859375
2506.005859375
1302.55078125
2192.625
2693.345703125
4541.578125
5726.3984375
3387.087890625
2512.044921875
6846.845703125
8799.021484375
5228.298828125
3434.5859375
3852.8125
4270.130859375
5346.326171875
4476.595703125
2615.703125
4118.837890625
5901.36328125
6485.8203125
7385.3515625
5041.24609375
268.08984375
630.10546875
4289.158203125
1854.6796875
-2337.076171875
-2317.146484375
-1088.0
1609.2734375
842.482421875
-3387.521484375
-3830.20703125
-3595.658203125
-1355.33984375
3783.912109375
4735.896484375
1590.328125
26.001953125
1391.470703125
2585.5078125
911.421875
-83.052734375
1980.61328125
3515.228515625
3196.380859375
3629.611328125
4814.412109375
3865.205078125
2210.78125
2518.294921875
3037.5390625
4913.11328125
5837.169921875
2535.87109375
-1497.080078125
-563.482421875
4024.04296875
4081.16015625
-660.1484375
-2096.095703125
2652.923828125
7000.46484375
6880.279296875
2694.498046875
-3992.4375
-5431.0625
651.84765625
4656.046875
4606.89453125
3248.943359375
-15.51171875
-2589.45703125
-1699.7734375
-484.001953125
-1111.736328125
-2662.94140625
-1151.22265625
3980.841796875
5786.1328125
2954.46484375
1679.88671875
4476.814453125
9753.296875
9906.83984375
4728.96875
3201.876953125
3835.755859375
1712.41015625
746.845703125
2542.833984375
3108.046875
1344.927734375
1562.072265625
2672.05859375
2484.8671875
3069.30078125
3161.853515625
924.87109375
1632.98828125
3994.318359375
1835.83984375
-632.25
2289.060546875
8003.04296875
9870.72265625
8057.037109375
3777.990234375
-3071.5
-2960.521484375
2586.283203125
4922.306640625
5624.78125
3443.353515625
-590.509765625
238.91015625
1758.90234375
272.689453125
946.46484375
731.59375
-2891.77734375
485.294921875
8654.205078125
10179.53515625
6465.873046875
2503.783203125
626.490234375
-257.66796875
-125.798828125
1659.923828125
4923.47265625
6682.63671875
1373.72265625
-4053.619140625
-593.091796875
1216.970703125
-1286.48046875
-3300.158203125
-3119.296875
-339.55078125
-92.798828125
-1664.375
1173.1640625
2018.49609375
-2137.306640625
-3260.310546875
-1941.744140625
-794.181640625
3571.861328125
7456.4765625
3835.193359375
-879.623046875
380.02734375
2678.298828125
4922.576171875
5488.095703125
2052.40625
126.21484375
1016.0
1477.453125
2878.419921875
2782.40625
2791.05078125
4989.109375
8538.115234375
9642.16796875
7305.537109375
4705.326171875
3289.892578125
-1143.876953125
-4774.65625
-3819.126953125
-3371.755859375
-2806.66796875
-165.9921875
1071.29296875
353.32421875
-1084.376953125
-998.720703125
465.216796875
-2175.78125
-5032.443359375
-2906.806640625
663.021484375
4187.107421875
6054.013671875
5241.2421875
7911.22265625
12408.49609375
10339.654296875
3970.755859375
2080.072265625
3007.275390625
5838.0859375
8492.662109375
4325.0703125
-9.3125
-1006.359375
206.083984375
2683.259765625
3963.91015625
3673.2578125
4852.263671875
4230.6953125
14.39453125
-3383.1015625
-607.970703125
4940.96875
8493.876953125
8669.54296875
6307.720703125
6886.48046875
8419.912109375
4698.9140625
1417.744140625
2930.87109375
4783.88671875
3105.875
235.6328125
2008.61328125
5344.18359375
3146.576171875
-2638.314453125
-3520.544921875
1331.677734375
4382.935546875
1674.521484375
-2081.984375
-3461.171875
-4820.240234375
-4452.671875
-1574.375
2736.88671875
5185.99609375
4036.384765625
2300.099609375
-97.94921875
-2611.091796875
-1455.453125
1102.0703125
2878.1953125
2669.34765625
1914.39453125
3231.78515625
4371.953125
4595.619140625
4092.2734375
900.470703125
-3141.330078125
-705.603515625
4593.076171875
4566.78515625
938.873046875
-1054.87109375
617.291015625
2862.818359375
3924.75390625
5871.640625
6997.20703125
4943.330078125
3135.7578125
4210.076171875
6647.380859375
6875.103515625
4769.369140625
2491.14453125
542.01953125
420.42578125
4788.47265625
9570.68359375
10609.95703125
10403.0859375
7729.2890625
1747.052734375
-2371.931640625
-1272.328125
3182.107421875
5273.0625
3668.548828125
3715.150390625
2091.986328125
-1514.861328125
-790.35546875
2466.234375
4734.279296875
5670.287109375
3459.40234375
1185.98828125
-313.01171875
-2219.619140625
-2220.2265625
-1.005859375
789.65234375
2583.1484375
4104.890625
2409.03125
-89.2265625
1175.541015625
4121.919921875
4504.9765625
1253.716796875
1511.103515625
5718.943359375
4808.4765625
555.650390625
1356.078125
5532.548828125
3190.943359375
-1015.96484375
1205.35546875
4975.521484375
5502.490234375
4362.134765625
3081.9296875
1947.771484375
2261.9296875
3739.18359375
4517.50390625
7470.1171875
10418.228515625
7580.275390625
2148.466796875
-1189.58984375
-2484.08984375
-877.41796875
2261.455078125
3750.546875
3928.748046875
4505.787109375
3165.623046875
2175.134765625
5017.326171875
7997.705078125
7483.671875
3277.822265625
-813.7265625
119.919921875
3320.748046875
5078.291015625
4770.41796875
5165.140625
6404.6171875
4845.537109375
3406.181640625
1068.89453125
-830.056640625
4575.724609375
9077.822265625
6523.279296875
5044.970703125
7232.875
6188.5625
688.822265625
-1809.8359375
2288.33203125
5859.875
4548.048828125
3119.375
3324.16796875
1807.6953125
-599.48828125
1233.5234375
5932.3515625
6516.439453125
3840.103515625
2182.41796875
2593.26171875
604.6015625
-3301.775390625
-1038.943359375
2798.857421875
3982.5390625
4932.904296875
4479.1875
1224.849609375
-519.5859375
1090.251953125
2241.818359375
3712.884765625
8906.455078125
12392.115234375
11704.587890625
9804.859375
7101.13671875
5467.38671875
7762.298828125
11438.94140625
12190.677734375
12065.056640625
8428.06640625
439.021484375
-296.59375
6105.81640625
9630.34375
8457.96875
5191.931640625
2802.935546875
1885.708984375
2426.822265625
6076.18359375
11314.677734375
11939.763671875
8041.314453125
6013.568359375
8268.783203125
10675.814453125
9141.888671875
6295.82421875
7180.966796875
7550.59375
4081.716796875
4475.064453125
9853.02734375
10132.3671875
7756.294921875
9620.259765625
10080.90234375
9285.61328125
11924.41796875
12526.97265625
8271.080078125
5160.701171875
5403.609375
3295.548828125
-344.921875
-358.3671875
846.94921875
3329.076171875
7347.3671875
7803.7421875
7257.6875
9008.38671875
10324.0859375
7516.7109375
3277.76171875
4227.31640625
9777.12109375
9029.71484375
2154.20703125
-891.28125
290.826171875
1603.921875
3072.994140625
1388.34765625
344.51171875
3995.990234375
5172.830078125
3134.759765625
6193.794921875
11502.216796875
12444.986328125
8579.986328125
5353.775390625
4481.04296875
2104.064453125
2139.619140625
5127.767578125
4539.255859375
3989.6875
3860.181640625
1477.470703125
4339.24609375
9134.4296875
6015.291015625
804.05078125
-1781.650390625
-1803.82421875
282.322265625
2228.171875
3868.70703125
5881.416015625
5400.6953125
2237.759765625
-0.572265625
2953.908203125
9976.263671875
11204.197265625
6147.20703125
5949.740234375
11654.23828125
12068.91015625
6197.728515625
2920.025390625
2885.337890625
4765.318359375
7051.73828125
6982.3984375
5428.0
2260.58984375
-1946.947265625
-2140.99609375
1785.076171875
3718.314453125
4165.853515625
4919.826171875
4691.8359375
3330.185546875
744.15625
-2935.05859375
-2656.69921875
953.529296875
2494.966796875
4135.58984375
5350.638671875
3075.5234375
-386.91015625
-811.498046875
2157.98046875
2119.923828125
2233.921875
5357.423828125
6494.740234375
5749.759765625
4897.009765625
6327.28515625
9442.40625
9353.05859375
6928.283203125
3246.11328125
3704.115234375
5251.783203125
5072.630859375
5639.52734375
2074.318359375
-193.328125
1856.76953125
1522.578125
3188.267578125
7674.4609375
10307.9765625
7858.53125
4563.763671875
5584.6171875
5592.400390625
4360.14453125
5141.419921875
8597.298828125
11893.91015625
10250.427734375
5064.74609375
2182.263671875
3027.1796875
4396.650390625
4528.470703125
5270.599609375
5863.544921875
4941.5546875
3026.087890625
2837.58984375
5199.328125
5789.154296875
5130.431640625
6773.96875
6214.607421875
2918.1015625
4542.755859375
9535.44140625
7236.671875
483.75390625
1791.341796875
8918.376953125
11235.7890625
7003.18359375
5602.3515625
8208.87890625
8087.8984375
7446.69921875
7385.611328125
5551.884765625
3930.75390625
3951.29296875
5085.080078125
8056.40625
9286.833984375
6546.09765625
3045.693359375
2448.78125
5046.5390625
6043.0078125
4375.1328125
1982.81640625
1568.337890625
2187.828125
1247.037109375
3282.40625
8037.619140625
8316.416015625
6139.505859375
5689.228515625
7124.1875
9401.58984375
11352.94140625
11909.388671875
13274.41015625
12695.85546875
11346.9140625
9640.044921875
5216.201171875
3902.3203125
5867.529296875
3268.392578125
1484.13671875
4342.798828125
8212.947265625
10544.513671875
7827.32421875
2563.779296875
2370.66015625
3574.51171875
3059.259765625
7305.712890625
9003.21875
4193.466796875
2635.958984375
3631.8515625
5560.49609375
12507.673828125
16509.69921875
10668.513671875
3360.365234375
1581.78125
4121.09375
5325.072265625
1539.744140625
-1069.91796875
1102.296875
4202.1171875
3917.5703125
2267.4921875
1730.10546875
4783.396484375
7667.61328125
4734.611328125
1452.52734375
2865.392578125
3908.525390625
3674.3515625
7050.345703125
8953.494140625
3797.83203125
-2098.224609375
-1153.73828125
3928.966796875
3745.0546875
1665.857421875
4863.12109375
6750.474609375
5716.720703125
6420.908203125
6758.53515625
5857.294921875
6444.478515625
8313.130859375
9018.365234375
5616.029296875
2017.095703125
1899.712890625
5413.357421875
7435.125
7413.134765625
9353.27734375
10541.240234375
9478.423828125
8833.515625
10132.728515625
11929.775390625
10957.197265625
10659.501953125
11508.560546875
10415.26171875
8929.55078125
8310.12109375
7049.0703125
3939.37890625
3909.783203125
4784.416015625
3763.9296875
4205.888671875
3943.23046875
4648.552734375
10122.08203125
13876.41796875
10760.27734375
8903.923828125
10485.439453125
10509.267578125
7236.83984375
3744.365234375
4465.740234375
9298.3515625
13652.9453125
14434.078125
12693.55078125
8256.791015625
4416.578125
6469.642578125
11678.359375
10116.771484375
5541.6171875
6802.216796875
10881.33984375
12994.798828125
13373.556640625
13131.45703125
11472.48828125
7777.599609375
4372.009765625
4426.509765625
4884.46875
3781.296875
5839.814453125
11014.28515625
10696.419921875
8696.55078125
11546.408203125
14096.70703125
12015.080078125
9936.421875
9832.91015625
6428.15625
3628.794921875
7020.65625
10255.51171875
10473.318359375
8802.83984375
4253.8515625
749.150390625
-930.376953125
-2126.58203125
-586.54296875
3877.8671875
6330.177734375
3454.931640625
4779.994140625
9769.2265625
7351.09375
3809.302734375
6449.97265625
6401.15234375
4807.087890625
6387.78125
7824.263671875
9434.84765625
7879.751953125
4871.119140625
5624.4609375
4187.3984375
4438.56640625
8538.08984375
10240.66015625
12202.00390625
15933.798828125
15542.2265625
10152.064453125
8693.9765625
11193.525390625
10186.625
7624.689453125
6905.193359375
7416.7734375
7877.974609375
6024.125
5809.244140625
8910.779296875
10918.41015625
10066.80859375
8216.251953125
4623.501953125
747.396484375
-547.09375
3696.650390625
12027.078125
14562.529296875
8788.455078125
3709.521484375
4910.482421875
7407.263671875
8974.40625
11454.314453125
11660.095703125
10811.841796875
10079.109375
7315.60546875
5119.474609375
4354.41796875
5709.12109375
9256.357421875
9722.546875
5814.34765625
2981.93359375
4323.9375
7172.5234375
8293.958984375
5685.017578125
3777.6640625
7099.912109375
10361.66015625
10049.572265625
9415.021484375
10976.431640625
11638.3828125
10932.771484375
11220.853515625
10566.568359375
9518.869140625
10801.529296875
13738.634765625
14732.26171875
11297.029296875
7692.1640625
6315.49609375
4853.00390625
6789.669921875
9925.859375
9253.478515625
8178.48046875
7641.146484375
7645.556640625
10760.68359375
15089.8828125
17097.943359375
13626.572265625
8713.57421875
7865.0859375
6060.296875
5394.96484375
9341.177734375
12984.39453125
12946.828125
10766.712890625
7200.072265625
6298.615234375
8149.02734375
6674.94140625
5701.205078125
6191.197265625
6283.16796875
7356.59375
7661.2421875
8375.826171875
11276.349609375
8911.8515625
5129.94921875
8197.4453125
10160.048828125
7473.326171875
7415.90625
8239.99609375
6817.99609375
7256.046875
9497.68359375
7615.1484375
3168.19140625
3871.015625
6000.552734375
4898.515625
5115.974609375
8038.103515625
9062.2578125
6037.59375
4080.671875
5196.88671875
5052.228515625
2549.9765625
1521.349609375
3322.845703125
# row = 5
-44.255859375
-1065.658203125
-3311.095703125
-6492.28515625
-5308.759765625
-436.42578125
2179.40234375
1524.64453125
92.755859375
-335.51171875
1799.822265625
3892.2734375
623.189453125
-3334.984375
-2228.357421875
1413.048828125
3370.669921875
1883.0078125
269.337890625
4134.146484375
8576.021484375
7451.322265625
2167.166015625
-1917.27734375
-2809.90234375
-1927.193359375
-247.935546875
-1322.865234375
-1337.9453125
1331.90625
85.798828125
-4879.70703125
-7985.857421875
-6335.115234375
-1533.7578125
1620.5546875
634.0078125
-2984.66015625
-3577.453125
-3842.013671875
-3731.341796875
1832.56640625
4449.056640625
241.23046875
-2768.203125
-4121.2109375
-4792.27734375
-3871.01953125
150.068359375
5142.931640625
4763.681640625
2133.251953125
1806.521484375
-864.0859375
-3565.560546875
-2943.38671875
-1486.787109375
-2109.240234375
-3705.919921875
-3471.359375
-122.845703125
1859.6015625
1110.138671875
2262.001953125
2384.330078125
902.458984375
1441.716796875
994.62890625
1396.9140625
5587.845703125
5422.638671875
-1204.44140625
-1998.1796875
-40.375
-6307.376953125
-12819.90625
-9520.84375
-4476.4296875
-2716.974609375
-480.89453125
1217.11328125
-477.322265625
-1665.060546875
10.439453125
3436.23046875
4506.33984375
475.28125
-3823.0859375
-3857.462890625
458.642578125
6843.896484375
7785.89453125
2634.177734375
297.45703125
-434.8671875
1358.970703125
6424.884765625
3847.6015625
-4807.865234375
-5582.994140625
-1998.083984375
-964.09375
732.171875
3783.109375
3535.6953125
842.85546875
-3075.880859375
-4030.205078125
-198.580078125
3248.92578125
3202.25
-331.890625
-4092.25
-3529.904296875
-1510.8359375
-2910.740234375
-2280.2109375
410.623046875
681.365234375
289.736328125
469.69140625
11.412109375
22.646484375
1938.7890625
4678.2109375
5391.65234375
4306.205078125
3353.095703125
2656.9765625
371.8203125
-1007.345703125
559.08203125
2716.8828125
1764.67578125
-10.02734375
600.810546875
578.376953125
120.76171875
-1928.494140625
-3489.611328125
-1604.88671875
1441.75
3789.7265625
2979.126953125
1366.072265625
282.921875
179.189453125
2950.138671875
5031.904296875
2242.40234375
-2360.013671875
-753.482421875
2569.666015625
2050.841796875
2679.373046875
3653.634765625
3841.74609375
3054.052734375
809.55078125
-45.802734375
1542.5078125
3053.443359375
3911.373046875
3479.4453125
724.43359375
-3840.61328125
-5991.125
-4187.609375
-1475.38671875
-204.3359375
4575.8671875
10506.5859375
7760.427734375
399.888671875
-3298.248046875
-1630.955078125
4513.03125
8082.208984375
5088.1875
2735.37109375
563.302734375
-2968.189453125
-4996.91796875
-5994.642578125
-6681.72265625
-4967.05078125
-2447.482421875
-1918.5859375
-1361.287109375
-14.400390625
-891.3984375
-2349.654296875
-3649.3828125
-6462.859375
-5485.2421875
-2764.662109375
-990.216796875
-1129.16015625
-4219.2578125
-3531.927734375
644.8671875
1220.072265625
-1814.1171875
-2687.537109375
-166.8828125
587.587890625
344.013671875
376.583984375
-2753.892578125
-5008.037109375
-1029.13671875
1481.71875
460.2734375
3745.3671875
4825.91015625
-2035.21875
-3616.126953125
-1439.701171875
-2427.291015625
-2109.33984375
-1816.171875
-3663.587890625
-1781.43359375
2078.416015625
865.0859375
-1802.943359375
335.15625
620.4453125
-2431.857421875
-3481.416015625
-3597.5
-3701.6015625
-5016.765625
-5378.98046875
1570.18359375
6064.818359375
2734.974609375
-1626.00390625
-1405.15625
-999.919921875
-1402.44140625
-602.634765625
-1252.40234375
-4315.923828125
-5747.513671875
-4104.9609375
-361.580078125
1649.9375
2299.82421875
2943.91796875
1736.73046875
-1480.951171875
-3510.64453125
-421.462890625
3735.658203125
1967.138671875
-3552.33203125
-6747.619140625
-6155.17578125
-5719.375
-5803.435546875
-2333.4296875
3671.619140625
6201.951171875
5243.328125
3743.107421875
1832.9140625
-658.958984375
-416.6953125
853.291015625
10.623046875
-1102.7265625
-1623.162109375
-2972.46875
-4795.755859375
-5607.6328125
-2923.564453125
1645.95703125
892.072265625
-2181.30078125
-1212.4765625
989.43359375
-123.81640625
-1187.98046875
-1984.4140625
-2603.98046875
-731.828125
-1396.318359375
-3666.4375
-2245.060546875
-770.076171875
-1497.62890625
-1603.369140625
-1657.380859375
-2679.322265625
-3679.4296875
-3236.20703125
1044.05859375
3284.96484375
-131.3203125
-1838.3828125
126.27734375
2023.640625
3285.43359375
3185.783203125
1494.787109375
158.669921875
228.9921875
-2000.228515625
-6559.2421875
-5456.607421875
-3110.25
-3394.880859375
-945.1796875
-584.33203125
218.14453125
192.53125
-2372.791015625
-854.62890625
2617.330078125
122.40234375
-4096.8828125
-4627.37109375
-1093.296875
1376.16796875
-133.900390625
756.646484375
1928.0234375
-1134.603515625
-2798.484375
-2289.455078125
-1743.634765625
-1639.884765625
-1417.546875
1282.96875
5072.4296875
5851.7578125
4198.640625
2099.4921875
-1127.181640625
-3418.16015625
63.876953125
654.12109375
-6094.07421875
-10609.5703125
-9392.45703125
-7524.1953125
-7306.115234375
-5165.240234375
-2634.96875
-1997.3359375
-2201.021484375
-4452.369140625
-4236.810546875
-2528.83984375
-5234.294921875
-5912.0703125
-317.330078125
3363.921875
4376.515625
4843.466796875
2496.310546875
-1418.5234375
-1337.12890625
1784.1015625
-292.220703125
-3533.951171875
-3419.064453125
-3002.705078125
-3099.966796875
-3060.0234375
-2113.66796875
-1132.4453125
-2195.068359375
-3468.724609375
-3271.029296875
-1774.60546875
-1851.654296875
502.466796875
6846.060546875
7976.88671875
2280.333984375
-3587.2578125
-5695.23828125
-3262.1328125
584.60546875
-1410.701171875
-6038.6015625
-3128.658203125
2221.4140625
-303.90625
-3828.556640625
-1064.912109375
1479.798828125
-2755.896484375
-8482.984375
-8371.94140625
-2499.119140625
456.14453125
-1411.201171875
-2686.978515625
-2318.048828125
-3189.482421875
-2734.458984375
-2502.75
-4005.58203125
-5318.171875
-4026.833984375
123.97265625
3325.150390625
4104.341796875
1163.3828125
79.306640625
3118.3984375
2840.3125
7.3203125
-76.04296875
688.08984375
1102.6328125
1177.359375
1298.5
2045.6953125
-416.78125
-3286.66015625
-1814.0859375
-41.8203125
2614.1171875
3137.7890625
-969.90625
-2651.984375
-2004.958984375
1305.626953125
5903.537109375
6076.564453125
4097.623046875
2179.63671875
944.875
1640.625
1092.912109375
-3.5390625
938.025390625
4512.845703125
5388.966796875
-40.47265625
-5663.01171875
-6422.908203125
-1645.6640625
1678.654296875
-778.53515625
-2450.935546875
-222.8359375
-316.396484375
-2863.63671875
-2088.53125
886.541015625
756.203125
-861.72265625
31.884765625
2645.666015625
3233.841796875
2704.26953125
1743.0625
232.216796875
586.294921875
2874.630859375
4021.34765625
2492.21875
723.767578125
-606.056640625
-2332.767578125
580.80859375
3992.08203125
-510.671875
-6611.109375
-2984.16796875
2007.20703125
-1120.525390625
-5148.51953125
-3976.859375
559.783203125
3062.13671875
560.669921875
-849.626953125
51.01171875
2054.947265625
4399.34375
1222.193359375
-6113.06640625
-9964.328125
-7372.634765625
-374.8828125
5649.498046875
6093.39453125
2232.234375
-2487.310546875
-4078.373046875
-2312.365234375
104.865234375
-1519.638671875
-5075.390625
-3068.474609375
215.041015625
-2920.55078125
-7587.1015625
-5414.9296875
-2499.978515625
-2661.140625
-2071.7421875
-155.669921875
3406.078125
6413.51953125
2662.154296875
-2068.59375
-807.4609375
3432.21484375
3629.009765625
-486.220703125
-2655.744140625
-3625.07421875
-6156.439453125
-6376.640625
-3254.390625
-2505.169921875
-4284.876953125
-3304.99609375
-2644.07421875
-4120.060546875
-4854.6015625
-5274.615234375
-3546.498046875
-2644.685546875
-4656.7421875
-4997.38671875
-5769.658203125
-4778.287109375
1783.9921875
6832.35546875
6656.1640625
5264.337890625
2318.91796875
-833.3125
-1453.265625
-915.029296875
-583.65234375
599.4609375
1314.501953125
2501.091796875
660.076171875
-765.3046875
-689.69140625
-1495.251953125
-3184.408203125
-7870.400390625
-9954.109375
-5163.92578125
-1523.9609375
-3930.30859375
-7817.154296875
-6703.533203125
-1935.943359375
244.029296875
-2076.04296875
-3592.72265625
-4170.001953125
-5249.6484375
-1797.208984375
3664.98828125
5783.720703125
4263.6953125
843.576171875
-632.974609375
4437.904296875
7302.017578125
1910.0625
-133.77734375
5800.29296875
10668.787109375
8618.087890625
3371.7421875
-105.861328125
-1083.16015625
-3744.615234375
-6594.306640625
-4485.6171875
-1099.435546875
-1135.64453125
-1085.8359375
-2235.99609375
-2190.28515625
-1149.087890625
-2416.37890625
-6131.263671875
-8584.849609375
-5477.787109375
189.916015625
4977.830078125
7808.279296875
6026.029296875
3139.453125
1794.986328125
450.345703125
-474.392578125
-176.8046875
-3564.177734375
-4750.791015625
980.447265625
2812.802734375
-1255.6640625
-5145.2734375
-2113.08984375
1853.818359375
206.111328125
279.435546875
1015.5234375
-3596.865234375
-8880.083984375
-9513.228515625
-4588.4921875
-1985.443359375
-5371.09765625
-5226.1640625
336.47265625
3268.853515625
-409.755859375
-4107.2421875
-3385.7421875
-22.11328125
3241.953125
2326.51953125
564.7578125
1203.6328125
-1259.294921875
-2325.73828125
2258.916015625
1456.884765625
-6418.052734375
-9658.119140625
-3203.392578125
2587.359375
32.462890625
-5447.650390625
-5594.263671875
-2283.73828125
-1654.203125
691.150390625
3639.8671875
1114.9921875
-773.451171875
1391.421875
4543.46875
4863.58984375
-386.193359375
-5405.1640625
-3044.5859375
1099.189453125
1152.07421875
675.181640625
-1283.28515625
-3669.361328125
-488.017578125
3902.373046875
5697.916015625
4579.4765625
1004.072265625
-1262.732421875
-2669.306640625
-606.513671875
3431.24609375
-382.662109375
-4401.7890625
-3942.95703125
-4607.748046875
-2076.677734375
548.0703125
215.869140625
-646.73046875
-2311.529296875
-1291.603515625
-214.755859375
-1015.26953125
-1488.412109375
-538.962890625
1792.091796875
4604.62890625
4773.640625
4136.1484375
4245.921875
2435.7421875
1307.755859375
1512.65625
-3034.921875
-6674.736328125
-2827.193359375
646.44921875
-1633.337890625
-3044.16015625
2778.193359375
5251.125
-494.3046875
-3538.11328125
-529.041015625
2497.08984375
2443.072265625
822.9296875
-919.36328125
-3762.462890625
-3251.97265625
2100.65625
3298.02734375
4003.2265625
7809.962890625
4572.4453125
-945.73828125
1448.775390625
6072.080078125
7167.69140625
4181.84375
468.6484375
-1730.931640625
-2503.84765625
645.7109375
3272.529296875
-9.841796875
-1566.0
627.478515625
1349.134765625
1068.189453125
-554.109375
0.75
3691.01171875
2777.591796875
-170.6171875
597.279296875
3914.61328125
5745.07421875
5009.6796875
348.125
-5466.271484375
-3541.0546875
3239.779296875
4156.767578125
-1079.888671875
-3216.029296875
-170.626953125
3459.3203125
2989.345703125
1377.9140625
1764.93359375
520.55078125
-4669.625
-7600.6796875
-1608.4609375
3109.341796875
2774.353515625
2233.51171875
883.04296875
-1673.013671875
-3722.68359375
-3819.669921875
1310.765625
5504.103515625
5016.470703125
4354.0234375
376.087890625
-5092.541015625
-6007.095703125
-5794.998046875
-3773.6796875
-2631.724609375
-5077.875
-4231.59375
1463.236328125
2624.513671875
-1037.677734375
-731.32421875
708.9765625
-1601.982421875
-2460.66796875
1185.294921875
4237.22265625
3531.310546875
2119.71484375
2161.712890625
2273.408203125
2460.62890625
2707.95703125
2985.69921875
3122.23046875
3575.0703125
2263.22265625
1227.94921875
98.703125
-4554.986328125
-6142.62109375
-2935.556640625
-1482.1875
-169.822265625
-259.916015625
-4240.421875
-5470.35546875
-3546.908203125
-4440.751953125
-6275.73046875
-4653.6953125
-987.92578125
-299.978515625
-2282.572265625
-3935.87890625
-5116.80078125
-5198.888671875
-3943.12109375
-3800.720703125
-3707.408203125
-162.681640625
4531.154296875
4337.91796875
955.99609375
211.634765625
2785.142578125
3322.02734375
1640.771484375
556.40625
-531.189453125
-645.4296875
-1964.65625
-3717.99609375
-3757.939453125
-5878.607421875
-5876.078125
-5328.4453125
-3324.12109375
1896.296875
3472.974609375
532.818359375
-1452.3671875
-1255.0390625
2313.427734375
4866.57421875
3322.3046875
1371.59375
-299.234375
1428.302734375
7345.796875
8854.220703125
4499.291015625
1955.427734375
698.962890625
-1432.60546875
-2885.880859375
-4063.294921875
-3265.45703125
-1047.912109375
1564.95703125
527.439453125
-4448.03515625
-4332.40625
-2550.97265625
-5436.16796875
-7606.07421875
-4933.779296875
-3837.513671875
-5144.525390625
-3849.068359375
168.830078125
2636.671875
2825.927734375
1161.529296875
-951.236328125
-1522.029296875
-3243.091796875
-3053.212890625
-3.71484375
-493.208984375
737.03125
4195.888671875
2970.12109375
302.470703125
-963.16015625
-3443.47265625
-1718.5390625
625.9140625
826.572265625
2863.19140625
1853.677734375
-1838.681640625
-3996.38671875
-4678.189453125
-1702.548828125
2269.091796875
4556.625
3794.009765625
-259.21484375
-1118.529296875
1612.83984375
3120.005859375
4688.96875
6561.6171875
5690.265625
1564.544921875
-1435.232421875
3377.294921875
9225.3828125
5792.5859375
3568.60546875
3646.59375
-2891.775390625
-4093.833984375
1839.416015625
2975.1484375
683.486328125
-3396.73828125
-5971.375
-3010.17578125
1088.08203125
2093.619140625
3443.244140625
6065.017578125
7705.134765625
8473.1640625
4683.36328125
-217.115234375
-1217.462890625
1035.796875
5352.03515625
8045.193359375
6474.765625
3970.642578125
4753.447265625
4382.908203125
-250.4921875
-1196.5234375
2569.78125
5082.814453125
4447.677734375
3635.2109375
6741.974609375
9454.287109375
6374.65234375
-848.3125
-3492.55859375
2295.53125
5829.33203125
2550.171875
-944.66796875
-2556.3203125
-4733.109375
-8017.171875
-8695.34375
-5350.154296875
-2904.775390625
-4263.95703125
-2345.298828125
3320.98046875
2947.830078125
-1019.39453125
-3398.052734375
-5406.30078125
-5902.19140625
-7123.154296875
-10175.712890625
-10594.279296875
-9691.1484375
-9918.9453125
-9268.119140625
-8708.154296875
-9507.431640625
-11786.345703125
-17198.544921875
-23515.587890625
-25962.455078125
-25834.484375
-26187.416015625
-25626.333984375
-23014.90234375
-16756.037109375
-6650.556640625
5529.3515625
16370.3359375
22283.876953125
23688.513671875
20612.8828125
14773.5703125
8878.826171875
271.1015625
-9742.45703125
-14753.1171875
-15620.58203125
-14396.703125
-9040.2734375
-2744.306640625
-2622.9453125
-10287.712890625
-20796.96875
-31816.61328125
-40465.947265625
-43879.5625
-46213.7890625
-52351.890625
-62280.728515625
-69110.51171875
-65101.6796875
-52588.75
-44881.248046875
-49770.29296875
-60283.833984375
-57321.26171875
-31282.8671875
-4873.255859375
-1655.81640625
-7979.595703125
-5540.759765625
-1263.890625
2918.42578125
9022.271484375
11923.583984375
11156.09375
8024.775390625
3009.28125
-1912.501953125
-6908.544921875
-11617.384765625
-14332.525390625
-15508.666015625
-16739.365234375
-18014.021484375
-18206.751953125
-17205.97265625
-15450.423828125
-12969.28515625
3019.0703125
4633.65625
5231.740234375
5669.8125
6308.326171875
6798.98828125
6013.12109375
4151.904296875
3038.505859375
3475.30078125
3396.861328125
1877.265625
-281.546875
-1702.6484375
-867.283203125
1248.8671875
207.78515625
165.939453125
541.5625
311.345703125
745.51171875
471.916015625
-721.888671875
-982.505859375
-1486.798828125
-2620.69921875
-1428.197265625
-511.271484375
-2041.404296875
-2027.478515625
-360.912109375
1668.544921875
5067.369140625
6543.220703125
3879.359375
1914.373046875
2340.708984375
1204.3125
-1068.05859375
-1802.666015625
-523.68359375
2089.4375
3435.359375
3092.3203125
2846.919921875
829.869140625
-2041.75390625
-744.154296875
-16.18359375
-4531.29296875
-5255.763671875
-1367.06640625
-1388.00390625
-2625.060546875
502.576171875
4517.705078125
5518.291015625
5311.294921875
4604.45703125
4726.484375
4971.865234375
2925.48828125
2555.33984375
4351.736328125
3463.865234375
1379.318359375
-625.34765625
-3318.904296875
-2228.763671875
896.015625
-1543.310546875
-6930.6796875
-7466.1796875
-4463.658203125
-3330.447265625
-3658.8984375
-2791.837890625
1917.166015625
4498.154296875
-931.880859375
-4698.4296875
-4061.662109375
-5960.767578125
-6823.857421875
-6057.25390625
-6331.833984375
-5970.48828125
-5004.71875
-5429.54296875
-7509.0390625
-7297.15625
-3724.21875
-3340.4296875
-2988.439453125
3422.62109375
5359.873046875
-1111.796875
-4452.890625
-1201.173828125
3326.9296875
6615.43359375
7758.896484375
4666.40234375
-1661.482421875
-3323.837890625
-616.80078125
-2013.087890625
-3274.22265625
-2154.83984375
-2149.337890625
-2350.630859375
-1751.013671875
-826.63671875
-3595.990234375
-4617.30078125
3286.705078125
6531.841796875
3091.171875
1402.1640625
-4985.13671875
-7936.876953125
-1844.30859375
2141.974609375
3203.95703125
4495.099609375
1065.8359375
-5902.7578125
-8059.8671875
-4628.080078125
-993.220703125
659.171875
-282.28515625
-3983.7421875
-5121.4453125
254.337890625
6230.923828125
6438.736328125
4789.890625
5317.623046875
5282.53515625
4837.900390625
6929.81640625
8368.796875
6979.505859375
2650.55078125
781.828125
5556.09375
7001.037109375
1041.1875
-2568.103515625
-1106.29296875
840.1484375
1696.8125
1603.7890625
902.919921875
1073.638671875
2839.05078125
6433.416015625
6226.646484375
1904.48828125
883.486328125
3383.154296875
4335.267578125
2619.779296875
1936.580078125
2366.986328125
2756.154296875
4419.853515625
5125.037109375
3932.2578125
4797.048828125
6133.8515625
5473.857421875
4507.810546875
2080.08203125
-1270.9140625
403.1484375
5600.25390625
4128.822265625
-69.796875
-1122.064453125
-510.544921875
2624.734375
579.34765625
-5048.400390625
-3695.3046875
-1563.791015625
864.2578125
5804.267578125
6045.6875
1971.197265625
1942.716796875
4885.091796875
4581.501953125
308.224609375
-1849.59375
654.517578125
2114.72265625
1754.2578125
2573.53125
3860.708984375
2245.7109375
97.19140625
1631.2890625
3498.49609375
5390.142578125
5735.763671875
2409.7421875
-228.193359375
1185.794921875
4334.583984375
3450.515625
-1566.26953125
-2933.8359375
2521.009765625
7791.365234375
6774.63671875
285.80859375
-7335.927734375
-7264.3046875
758.515625
6552.775390625
6183.56640625
2482.365234375
-3096.189453125
-5545.673828125
-2957.294921875
-1789.162109375
-3552.341796875
-3747.466796875
-664.177734375
3937.69140625
4548.60546875
951.220703125
207.79296875
4857.083984375
11884.419921875
12202.3671875
6678.248046875
4060.70703125
2432.16015625
-429.62109375
-1501.6015625
112.2421875
1389.54296875
-284.685546875
-0.248046875
2398.59765625
3135.224609375
2845.47265625
1895.927734375
-1077.662109375
-164.05859375
3512.59765625
1900.890625
-1247.099609375
1622.189453125
7363.615234375
7748.458984375
5393.41796875
2497.744140625
-2650.35546875
-3076.7890625
906.923828125
2984.86328125
4132.501953125
2210.212890625
-1740.626953125
-659.484375
1288.15625
663.330078125
2522.109375
3123.78515625
-2057.4921875
-936.017578125
6372.646484375
7536.408203125
5165.087890625
3520.5546875
2435.822265625
1557.755859375
641.224609375
1877.630859375
5208.908203125
6494.044921875
1901.373046875
-2744.24609375
-827.99609375
346.287109375
-2743.01953125
-4572.412109375
-3804.130859375
-1440.2890625
-582.5859375
-1065.681640625
815.0859375
-192.958984375
-4682.8828125
-4737.423828125
-1607.845703125
699.203125
4483.62890625
7859.27734375
5510.28125
913.66796875
58.181640625
612.08984375
2574.837890625
3899.427734375
1228.720703125
173.240234375
1348.451171875
880.671875
3077.826171875
5828.81640625
5046.4375
4048.724609375
6158.345703125
7775.31640625
5781.72265625
3376.46484375
2340.208984375
-1034.462890625
-4448.9296875
-4186.306640625
-3632.1953125
-1524.103515625
1645.94921875
1732.841796875
1105.642578125
1777.21484375
1462.896484375
48.8828125
-4013.337890625
-6436.630859375
-3403.47265625
358.625
3173.060546875
5241.482421875
5650.46875
7526.765625
10766.05859375
9079.328125
4241.8515625
2778.85546875
2420.84375
5155.84765625
8907.072265625
5261.5390625
-204.36328125
-2326.033203125
-378.46875
3300.474609375
5015.3046875
4987.34375
4586.443359375
2514.220703125
-988.689453125
-3597.181640625
-732.73828125
4778.71875
7453.841796875
7326.837890625
5549.048828125
5924.3515625
8469.7578125
5770.892578125
1545.337890625
2404.85546875
4622.462890625
2807.8203125
-531.83203125
128.572265625
3452.025390625
1622.232421875
-3798.962890625
-4521.669921875
542.759765625
3413.80078125
-504.470703125
-4744.703125
-4103.63671875
-3608.509765625
-3906.78515625
-2496.84375
212.25390625
2509.232421875
2815.634765625
1572.390625
-936.34765625
-3971.505859375
-2849.150390625
495.78515625
2723.33984375
4258.375
4779.56640625
5002.111328125
4392.404296875
2739.359375
1696.103515625
-330.12890625
-4316.48828125
-2861.908203125
3419.6171875
3903.126953125
-292.18359375
-1377.11328125
-80.91796875
-82.138671875
1054.787109375
4540.611328125
6116.94921875
2551.552734375
-524.8203125
1941.525390625
5546.466796875
4782.171875
1749.328125
-960.18359375
-2679.9765625
-1030.935546875
5201.763671875
9590.341796875
8681.1640625
7676.86328125
5994.064453125
1338.783203125
-2682.361328125
-3142.35546875
1389.796875
5432.9609375
4972.728515625
4434.208984375
2301.69921875
-868.568359375
-316.765625
2274.603515625
3097.35546875
3071.07421875
1091.171875
-1040.7109375
-1336.734375
-1352.16796875
-2034.6796875
-1148.423828125
980.408203125
2742.728515625
3365.71484375
1319.080078125
-2093.896484375
-693.501953125
3570.478515625
4334.111328125
1048.75
1571.185546875
5340.93359375
4784.267578125
1018.59375
552.48828125
5027.0625
4059.197265625
-2217.712890625
-1761.38671875
4195.80859375
7656.62890625
6520.86328125
2769.728515625
-91.7734375
-36.154296875
1856.96484375
3139.095703125
6537.326171875
10552.90625
8634.921875
3495.947265625
609.822265625
-803.6796875
-643.3046875
1307.814453125
4009.65625
4539.21484375
3967.63671875
2899.95703125
2315.5078125
4126.23828125
4975.884765625
3858.78125
1664.642578125
431.884765625
3463.47265625
6033.326171875
6137.2421875
6083.478515625
7738.349609375
8479.38671875
6018.091796875
3580.732421875
-83.560546875
-3068.482421875
2418.642578125
7252.10546875
4243.6171875
1805.8984375
3023.982421875
1805.41796875
-2600.984375
-3782.978515625
1300.828125
7172.037109375
6247.767578125
2863.150390625
1713.744140625
867.462890625
-176.48046875
1341.28125
4079.451171875
4232.421875
3063.51171875
2397.28515625
2484.890625
314.443359375
-2478.27734375
-360.021484375
2368.4453125
3398.0
4287.005859375
2797.37109375
70.26953125
-1065.443359375
-640.228515625
416.22265625
3185.544921875
8593.203125
10689.423828125
8665.572265625
6502.828125
3357.837890625
1653.78515625
5683.91015625
10626.33203125
10828.33203125
10311.349609375
7565.52734375
203.802734375
-210.748046875
6461.826171875
8360.998046875
4979.80078125
1679.869140625
1308.86328125
1619.373046875
2248.744140625
6233.091796875
11140.9765625
11828.748046875
8080.255859375
5430.46484375
7684.4296875
10389.7578125
8839.396484375
6732.4453125
7722.49609375
6856.080078125
2639.1796875
3768.484375
10470.396484375
10208.666015625
6760.40625
8065.517578125
8154.046875
6756.818359375
8840.86328125
9264.244140625
6336.732421875
5369.244140625
6294.662109375
3654.63671875
-190.8125
-543.794921875
-204.681640625
1438.3515625
5685.662109375
7480.77734375
7157.361328125
8864.21875
10984.14453125
7695.81640625
1633.39453125
2316.203125
8398.359375
8632.828125
2430.037109375
-840.5390625
439.36328125
1555.076171875
1745.41796875
-950.4296875
-3096.0703125
479.328125
3569.44921875
3346.265625
6055.0703125
10072.02734375
10361.83984375
6356.13671875
2260.212890625
687.451171875
-946.498046875
86.3046875
4097.86328125
4657.427734375
4552.294921875
5127.91015625
2534.845703125
4274.255859375
8591.90234375
5362.9921875
237.533203125
-2985.109375
-2669.337890625
490.705078125
1465.955078125
3325.546875
7756.658203125
7493.193359375
3551.47265625
1292.583984375
3278.9375
8010.408203125
8873.26171875
5105.673828125
6094.59375
11936.02734375
11867.25
5900.4296875
2073.80078125
1138.87890625
3438.22265625
6334.7421875
6227.34765625
5517.205078125
3387.0703125
-299.28125
-1081.146484375
2360.44921875
4134.197265625
3075.52734375
2480.990234375
1767.79296875
247.96484375
-833.306640625
-1893.125
-474.1328125
2889.72265625
3485.70703125
3200.3046875
3643.05859375
2286.263671875
-525.9921875
-2315.021484375
-133.84375
1529.970703125
2164.158203125
3361.626953125
3770.296875
4412.560546875
4690.4296875
6434.69140625
9073.3125
8267.064453125
6000.544921875
3197.181640625
3362.287109375
4180.642578125
3024.953125
2906.62890625
505.369140625
-1272.345703125
313.779296875
-862.91015625
166.23046875
5814.818359375
10266.93359375
7573.494140625
3350.041015625
4215.01171875
4410.02734375
2308.01953125
3458.634765625
7262.775390625
9399.359375
7898.81640625
3666.3203125
459.064453125
648.205078125
3417.875
4478.798828125
4163.8359375
4845.69921875
3686.591796875
238.330078125
-796.501953125
1411.638671875
2686.25
3053.470703125
5556.236328125
5893.0546875
1818.556640625
1581.47265625
6918.96484375
7487.36328125
3178.494140625
2476.005859375
7106.02734375
10087.296875
6693.703125
4551.87109375
7632.6640625
8707.931640625
8093.875
6920.0546875
3664.53515625
2939.048828125
4723.515625
5838.6953125
7775.587890625
7889.869140625
4551.99609375
1639.396484375
1713.833984375
4408.509765625
5724.220703125
2803.013671875
-972.177734375
-100.4296875
2237.203125
1405.68359375
3215.869140625
7260.521484375
6652.708984375
4677.615234375
5312.26171875
7315.19140625
9556.998046875
10089.193359375
9448.005859375
10916.71875
10619.505859375
8970.560546875
7634.541015625
5929.986328125
6621.7265625
7500.62890625
4242.146484375
2303.439453125
3812.29296875
7880.744140625
10782.857421875
6933.19921875
1298.712890625
777.130859375
969.337890625
1302.88671875
7788.818359375
9627.822265625
4443.22265625
2190.376953125
1402.923828125
3360.283203125
11352.748046875
15479.306640625
9473.953125
1387.513671875
-523.720703125
2911.8359375
4731.818359375
1126.177734375
-2888.583984375
-2092.9140625
1749.962890625
2445.67578125
938.99609375
1714.626953125
5394.265625
7186.560546875
3460.9375
-132.6796875
885.07421875
1741.134765625
2206.724609375
6370.4921875
8241.392578125
2232.953125
-5044.98046875
-3579.14453125
2764.638671875
2734.962890625
74.775390625
1749.197265625
1948.1171875
1523.955078125
4751.63671875
6804.947265625
6059.501953125
5073.544921875
3911.40625
4057.83203125
3169.443359375
1288.2578125
2041.2890625
6701.6640625
7926.837890625
6433.51171875
6852.8828125
6564.080078125
5441.37109375
7540.484375
10623.544921875
11266.751953125
9213.57421875
8108.95703125
8255.396484375
8364.923828125
9219.517578125
8571.529296875
6211.49609375
3889.6875
5454.193359375
6191.26171875
3837.46484375
3677.51953125
4607.04296875
6070.6484375
9617.97265625
13408.82421875
11367.375
7543.115234375
7582.529296875
8282.208984375
6018.76171875
2696.203125
3376.23046875
9123.857421875
13939.328125
13639.1328125
10751.689453125
5371.447265625
1135.3359375
4302.912109375
10201.22265625
7722.55859375
2701.775390625
4743.90625
10507.720703125
13644.908203125
13616.7265625
12965.89453125
11427.287109375
7170.259765625
2919.27734375
3489.208984375
6156.544921875
5852.947265625
5829.94921875
9235.654296875
9145.048828125
6829.16015625
10037.34375
13170.962890625
9977.7421875
7712.890625
8194.791015625
4683.966796875
2258.482421875
6357.96875
9002.3515625
8109.533203125
6571.3984375
4195.9453125
1299.55859375
-1583.083984375
-3260.05859375
-2323.55859375
998.177734375
2808.271484375
1305.453125
4986.4296875
9743.755859375
5475.76171875
2011.408203125
5119.78125
4967.970703125
3867.328125
6162.681640625
6840.599609375
7218.94140625
6150.451171875
3412.939453125
3881.81640625
3430.07421875
4674.498046875
8386.826171875
8333.439453125
8997.78515625
14655.345703125
16264.873046875
9774.904296875
6934.171875
10231.990234375
9412.544921875
6141.697265625
5866.416015625
6101.068359375
5660.23046875
3825.513671875
5850.9140625
10630.8515625
11548.291015625
8916.521484375
6706.56640625
4076.783203125
359.7578125
-2203.5859375
715.5078125
9570.904296875
13712.552734375
8512.15625
2838.65234375
2235.0546875
3349.59375
5582.349609375
8989.875
9425.521484375
8264.796875
7028.841796875
4992.826171875
4702.583984375
4078.541015625
3586.146484375
6402.025390625
7645.703125
4966.517578125
3069.55859375
4530.669921875
6279.453125
6038.265625
4710.458984375
4114.173828125
6204.94140625
7899.970703125
7497.296875
7157.197265625
9039.87109375
10310.21875
9673.2734375
10045.8671875
9585.728515625
6815.962890625
7144.234375
11336.515625
12958.009765625
8811.80859375
5081.04296875
4554.69140625
3234.6640625
3659.494140625
6768.53515625
7456.517578125
6806.10546875
5196.146484375
5312.125
9721.228515625
13457.443359375
13236.828125
8751.46875
5511.072265625
6134.240234375
3667.43359375
1653.83203125
5978.01171875
11083.60546875
11205.513671875
8473.669921875
5313.27734375
4826.6484375
6406.93359375
4421.6953125
2811.98828125
2618.146484375
3801.287109375
7050.759765625
6781.572265625
6160.9140625
7316.02734375
3754.60546875
1027.0546875
6481.279296875
8706.7578125
4435.140625
3819.1328125
5634.927734375
5306.23828125
6387.302734375
8993.400390625
7882.7734375
3667.4296875
3216.580078125
3753.0
2429.74609375
4029.333984375
8008.478515625
8451.1875
5254.796875
4103.076171875
5764.873046875
5763.751953125
2809.091796875
936.994140625
2238.349609375
# row = 6
-1267.66796875
-1336.05078125
-3227.8359375
-6679.71875
-5195.271484375
-40.328125
2527.9453125
1058.0390625
-1408.767578125
-1573.912109375
1530.5859375
4240.052734375
1102.65625
-2725.06640625
-2157.25
28.4140625
1624.79296875
1891.423828125
2723.857421875
6676.345703125
9191.126953125
7526.33984375
2838.138671875
-928.474609375
-1414.79296875
336.53515625
1695.9296875
-668.33984375
-1054.259765625
1644.662109375
229.455078125
-5206.759765625
-8815.01953125
-6610.919921875
-1233.041015625
1483.6796875
238.697265625
-2908.509765625
-3491.62109375
-4219.365234375
-4379.986328125
896.431640625
4542.115234375
2552.146484375
-802.3671875
-3543.412109375
-4407.166015625
-3519.546875
575.306640625
6166.287109375
6750.62890625
4469.181640625
2689.56640625
-879.08203125
-2907.072265625
-1324.38671875
700.181640625
871.92578125
-1142.458984375
-2775.982421875
-1165.087890625
285.4453125
267.166015625
2610.482421875
3783.689453125
2470.521484375
3403.76171875
3675.849609375
3676.58984375
6659.4453125
5368.43359375
-1097.177734375
-2243.822265625
-550.77734375
-5764.921875
-11255.931640625
-7036.630859375
-2394.39453125
-2042.322265625
-318.986328125
645.1796875
-921.1640625
-1603.353515625
546.583984375
4455.921875
5725.41015625
1176.40234375
-4225.2734375
-4793.177734375
211.013671875
7703.90625
8727.5625
2869.724609375
209.630859375
1484.30078125
3694.953125
6284.953125
3751.24609375
-2903.748046875
-4176.9140625
-2027.162109375
-732.34765625
1497.12109375
3485.666015625
2050.18359375
753.1171875
-1052.23046875
-3428.2734375
-1672.07421875
2028.53515625
2858.58203125
721.81640625
-2492.55859375
-1519.103515625
1341.193359375
-1542.50390625
-2382.0234375
1041.12890625
2047.447265625
1391.193359375
1191.208984375
261.359375
454.287109375
2976.35546875
4392.267578125
4100.35546875
4284.337890625
4138.90234375
1991.091796875
-403.240234375
-137.857421875
1486.00390625
2433.15625
1004.3125
-231.669921875
1354.939453125
1721.603515625
991.990234375
-739.90625
-2413.005859375
-681.591796875
2238.58984375
3540.91015625
3150.876953125
2372.052734375
-529.599609375
-1457.15234375
3576.869140625
5460.501953125
-951.521484375
-6183.595703125
-3704.15625
-107.548828125
961.78515625
3631.4453125
4988.34765625
4272.41015625
3442.80078125
930.626953125
-1688.28515625
-560.943359375
1821.720703125
1751.140625
1337.365234375
1111.380859375
-2282.521484375
-6090.11328125
-5602.2734375
-3102.45703125
-817.40625
6147.83203125
13128.45703125
8862.4765625
276.046875
-2484.51953125
-528.779296875
5165.421875
8932.625
4995.072265625
1494.076171875
175.30859375
-2950.056640625
-5715.193359375
-5936.884765625
-4279.02734375
-2201.220703125
-1285.630859375
-2169.654296875
-2187.255859375
-274.9765625
-501.96875
-1110.537109375
-428.720703125
-2259.98828125
-3958.125
-4507.05078125
-3500.869140625
-2932.81640625
-4309.767578125
-1902.818359375
2245.8046875
2167.16015625
-779.0234375
-1864.513671875
1426.18359375
2773.0
1910.546875
842.244140625
-2991.798828125
-5207.654296875
-1686.60546875
453.9609375
175.71875
4476.224609375
5535.126953125
-1070.04296875
-1095.041015625
2629.97265625
-31.94921875
-837.6640625
-1175.37890625
-5353.96484375
-3923.619140625
2509.884765625
2655.68359375
-1867.765625
-1571.50390625
-753.255859375
-3176.634765625
-4932.96484375
-4573.486328125
-3537.763671875
-4423.666015625
-4016.2578125
3313.916015625
5753.259765625
1082.02734375
-2748.921875
-1176.73828125
549.841796875
669.626953125
350.0234375
-1173.140625
-4468.5390625
-5542.466796875
-3270.755859375
690.6640625
2906.95703125
3481.888671875
3186.908203125
1925.951171875
-1267.740234375
-3935.658203125
-1021.21484375
3357.873046875
2721.974609375
-1324.90234375
-4300.826171875
-4707.890625
-3904.072265625
-4226.64453125
-2196.83203125
4385.623046875
7704.125
6977.21484375
5520.97265625
3221.72265625
510.515625
643.03125
2376.431640625
919.84765625
-1032.013671875
-1040.01953125
-1492.076171875
-3072.16796875
-5249.9375
-4853.794921875
-445.955078125
462.275390625
-1596.46875
-1137.8125
492.884765625
-234.677734375
-175.49609375
-36.953125
-251.701171875
543.11328125
-1612.814453125
-3754.234375
-1130.033203125
223.701171875
-1449.041015625
-2043.349609375
-1930.298828125
-2643.41015625
-3971.689453125
-3265.798828125
1756.150390625
3993.9453125
407.779296875
-1523.314453125
865.76953125
3212.986328125
3858.3203125
2598.7890625
892.50390625
758.01953125
2866.623046875
1538.822265625
-3699.96875
-4119.798828125
-1229.10546875
298.349609375
847.572265625
452.080078125
74.970703125
-1060.18359375
-2841.26953125
453.26953125
4175.65625
664.845703125
-5098.7421875
-5851.3046875
-1220.580078125
1496.865234375
-1158.693359375
232.962890625
2847.31640625
707.255859375
-1457.03125
-3213.484375
-3011.478515625
-386.447265625
1986.1953125
4789.0859375
6789.009765625
5685.341796875
4394.923828125
3206.1953125
-519.8828125
-2903.4921875
801.607421875
974.8828125
-7144.80859375
-10811.451171875
-7922.078125
-6186.529296875
-5562.953125
-3418.8125
-2857.859375
-2917.83203125
-2360.66015625
-2852.927734375
-2219.173828125
-2633.2265625
-6007.59375
-5047.365234375
753.044921875
3726.994140625
4859.267578125
6007.626953125
3329.78125
-1755.09375
-3751.146484375
-1693.662109375
-2658.806640625
-5521.619140625
-5278.06640625
-2714.4609375
-2221.546875
-3560.01953125
-3503.56640625
-2843.986328125
-3198.41796875
-2292.849609375
-326.896484375
-34.56640625
-1423.2421875
1518.130859375
7394.578125
7049.927734375
1280.298828125
-3159.54296875
-4487.58984375
-2299.453125
234.197265625
-2698.85546875
-7207.40625
-4033.40625
2307.96875
1428.287109375
-1469.2734375
464.35546875
1672.8359375
-1353.0390625
-5279.712890625
-5610.37109375
-749.046875
1684.26953125
-2733.884765625
-5294.45703125
-2597.49609375
-1103.927734375
-943.205078125
-1078.701171875
-1695.61328125
-3590.806640625
-3298.015625
105.1875
3001.35546875
4648.626953125
1759.1875
-683.50390625
1413.748046875
2277.935546875
960.462890625
-88.419921875
-888.150390625
356.93359375
954.51171875
1878.4140625
2511.115234375
43.7890625
-2415.68359375
-2033.962890625
-310.984375
4023.69140625
4336.466796875
-1494.951171875
-4282.36328125
-2745.658203125
1287.119140625
5835.927734375
6191.462890625
5444.3515625
4473.83203125
3691.380859375
3450.470703125
1634.94140625
436.783203125
1024.56640625
4179.353515625
5207.177734375
717.494140625
-3726.447265625
-4572.41796875
-454.263671875
1993.080078125
-1565.794921875
-2891.20703125
376.955078125
34.236328125
-2500.521484375
-1206.271484375
998.123046875
807.00390625
-1655.169921875
-1838.48828125
905.92578125
2949.857421875
3673.88671875
3017.2890625
1864.71875
1895.0859375
3887.767578125
4864.755859375
2709.04296875
245.203125
-638.41796875
-1031.822265625
2134.69921875
4186.51171875
-1444.681640625
-7166.271484375
-3247.896484375
2150.921875
720.19921875
-3464.01171875
-3544.833984375
1310.990234375
4248.544921875
1233.201171875
-836.05078125
-758.98828125
1191.470703125
4217.20703125
1881.421875
-4495.283203125
-8753.037109375
-7402.220703125
-1601.6015625
3651.154296875
4648.15625
1549.82421875
-2147.857421875
-2497.060546875
-926.3125
-215.8828125
-2460.39453125
-4668.353515625
-1449.90625
574.22265625
-3891.96875
-7800.26953125
-5057.876953125
-2515.40234375
-2559.59765625
-1139.04296875
826.109375
3407.32421875
6093.087890625
3025.587890625
-1448.77734375
-560.37890625
1419.9609375
323.44140625
-1814.947265625
-2139.412109375
-3121.1796875
-6529.25390625
-6152.267578125
-1874.17578125
-617.984375
-2307.482421875
-2596.865234375
-2515.498046875
-2820.072265625
-2807.8125
-2838.05078125
-1960.880859375
-2805.6875
-4074.447265625
-3544.32421875
-5662.85546875
-5807.80859375
819.9765625
6444.529296875
6187.8828125
4356.751953125
1895.09375
-683.9453125
-1105.064453125
361.701171875
1212.279296875
2299.3828125
2418.0078125
3171.34765625
2413.95703125
1409.376953125
843.126953125
-363.478515625
-1482.3359375
-5529.53515625
-8525.4765625
-4678.595703125
-1629.92578125
-4501.0703125
-8447.283203125
-7468.38671875
-3296.93359375
-1375.8828125
-2124.849609375
-2620.875
-2363.279296875
-2541.07421875
-1351.54296875
1149.9296875
3308.857421875
3771.6953125
1470.2421875
324.7421875
5031.544921875
7999.458984375
3173.615234375
1119.958984375
6797.271484375
11190.63671875
8776.435546875
3937.666015625
140.556640625
-1879.080078125
-3876.02734375
-4672.822265625
-2785.45703125
-477.08984375
-701.35546875
-1831.892578125
-2378.759765625
-859.181640625
464.138671875
-1204.048828125
-4739.67578125
-7286.4140625
-5034.921875
1172.99609375
6859.365234375
8982.111328125
6307.1328125
2659.646484375
1734.615234375
1172.017578125
732.693359375
305.154296875
-3491.216796875
-3172.42578125
2984.984375
4369.9765625
-772.015625
-4914.326171875
-864.9375
3161.103515625
366.16796875
-28.498046875
1128.123046875
-4123.916015625
-10729.18359375
-10658.63671875
-3769.65234375
-533.2578125
-4633.46875
-5172.388671875
578.072265625
3529.626953125
151.931640625
-2722.234375
-1808.75390625
1101.505859375
3556.869140625
2887.869140625
1373.5390625
1656.51171875
-473.576171875
-670.08203125
3381.611328125
997.7578125
-8025.494140625
-10642.7109375
-3391.546875
1565.6640625
-1603.134765625
-6423.462890625
-7388.8125
-5820.044921875
-3466.142578125
1134.919921875
4877.564453125
2685.83984375
-175.90234375
448.19921875
2891.5078125
2462.056640625
-2820.556640625
-5367.69140625
-2232.666015625
663.927734375
993.009765625
1995.51171875
-679.646484375
-2567.69140625
1334.521484375
4887.17578125
5858.912109375
4122.8984375
91.4921875
-1557.68359375
-904.150390625
2646.923828125
4445.642578125
-2190.513671875
-5801.54296875
-1707.642578125
-1557.40625
-1621.919921875
-466.888671875
-195.130859375
-1261.17578125
-3158.28125
-1648.15234375
105.267578125
-720.7265625
-1650.67578125
-946.4296875
2338.9375
5195.806640625
4279.626953125
2858.849609375
3715.044921875
2996.13671875
845.427734375
383.69921875
-2434.146484375
-6446.134765625
-5089.845703125
-411.892578125
-122.724609375
-1299.1484375
3651.986328125
5473.001953125
-901.076171875
-3236.318359375
332.63671875
3314.54296875
2258.81640625
-601.78515625
-933.82421875
-2059.521484375
-2152.451171875
1102.41015625
1745.326171875
3134.01171875
6364.091796875
2748.6796875
-1298.08203125
928.9453125
3244.435546875
4123.216796875
3154.513671875
438.763671875
-2080.03125
-3091.669921875
978.884765625
3673.4296875
-17.640625
-1341.771484375
906.462890625
945.251953125
-139.28125
-2733.34765625
-1830.84765625
3107.794921875
3093.84765625
-213.87109375
-763.4921875
2009.3203125
3807.466796875
2815.5
-704.23046875
-4705.732421875
-3333.26953125
2305.986328125
4292.53515625
983.22265625
-1621.974609375
-115.068359375
2866.474609375
1941.0625
420.2890625
299.80859375
-1052.634765625
-5512.587890625
-7339.732421875
-1539.08203125
1792.55859375
823.76953125
572.34375
-241.994140625
-1858.763671875
-2677.216796875
-2966.611328125
269.23046875
3868.787109375
4953.1875
5177.78515625
1110.009765625
-3716.23046875
-5015.404296875
-4693.3125
-1917.373046875
-2957.00390625
-7604.947265625
-6207.7734375
169.005859375
890.625
-1702.263671875
444.080078125
2519.271484375
-1139.546875
-2642.5234375
304.697265625
2360.1328125
1708.27734375
991.51953125
1649.34375
1091.7109375
-161.30078125
68.970703125
607.583984375
696.71484375
2358.244140625
3791.619140625
4764.923828125
2681.158203125
-3906.072265625
-5887.25390625
-3043.798828125
-2700.626953125
-1479.91796875
-465.12890625
-4063.2421875
-5315.517578125
-3072.263671875
-4365.794921875
-6849.453125
-5335.033203125
-1864.583984375
-1161.349609375
-1838.736328125
-2831.2890625
-4600.466796875
-5140.609375
-3803.220703125
-4465.724609375
-5040.302734375
-555.72265625
4814.044921875
4767.900390625
1941.4453125
92.5078125
1520.56640625
1881.123046875
-300.765625
-1471.595703125
-1488.20703125
-1875.05078125
-4058.59375
-4418.646484375
-3125.873046875
-4826.6875
-4721.423828125
-6821.400390625
-6398.00390625
722.41015625
5053.072265625
2020.443359375
-755.486328125
-44.05859375
3113.052734375
4245.357421875
1449.017578125
251.109375
54.931640625
844.6328125
4945.5234375
6682.091796875
3489.21875
1169.4609375
-81.427734375
-2111.107421875
-3450.12890625
-3771.298828125
-2577.314453125
-1014.658203125
825.21875
-350.1953125
-3739.12890625
-3386.921875
-2037.28515625
-5149.82421875
-8871.564453125
-7887.201171875
-6188.427734375
-6918.4296875
-4576.48046875
1662.259765625
5400.396484375
5447.650390625
2530.6796875
-65.171875
-44.44921875
-2199.46875
-1914.65625
1505.986328125
1343.77734375
2299.6015625
5525.7421875
4666.162109375
1823.251953125
-194.291015625
-2378.271484375
310.138671875
1956.533203125
979.376953125
3369.1328125
2283.4921875
-2804.76953125
-4846.99609375
-4636.259765625
-200.4140625
5346.103515625
7417.771484375
5236.25390625
-544.890625
-2679.658203125
341.41015625
2308.54296875
3586.513671875
4882.462890625
3328.056640625
-1488.810546875
-3742.962890625
1502.916015625
6127.025390625
1914.69140625
-781.11328125
1355.625
1899.935546875
2980.119140625
5258.751953125
5142.685546875
2067.0625
-3805.197265625
-6422.162109375
-3826.275390625
-780.701171875
902.052734375
2591.62890625
5740.845703125
8141.59375
7041.341796875
2352.119140625
-571.04296875
-345.822265625
745.07421875
3483.501953125
6245.375
5280.05859375
2357.6796875
2464.25
1650.705078125
-2680.66796875
-2537.787109375
2612.431640625
5760.955078125
3570.24609375
1619.63671875
6286.533203125
10470.697265625
6958.78515625
-1033.29296875
-3956.240234375
1863.318359375
6154.783203125
4159.451171875
1252.208984375
-905.734375
-2860.30078125
-4855.92578125
-5461.62890625
-3047.685546875
-175.349609375
-376.1875
1607.5703125
6122.408203125
5103.91796875
2331.384765625
1378.025390625
-958.72265625
-1948.67578125
-3243.646484375
-6923.697265625
-7413.03515625
-4845.888671875
-4462.55859375
-5387.76953125
-5981.267578125
-6480.41796875
-8342.880859375
-13808.33984375
-19852.33984375
-21522.451171875
-21292.98046875
-22118.0
-21751.1875
-18689.880859375
-11267.716796875
898.765625
15016.474609375
28032.953125
36672.568359375
39231.197265625
35259.759765625
28177.33203125
21557.802734375
12544.62109375
1999.126953125
-3881.576171875
-5655.650390625
-4416.6796875
2278.677734375
11486.470703125
16116.53125
13272.03515625
5097.587890625
-5859.544921875
-14055.29296875
-14907.27734375
-12970.232421875
-14082.623046875
-21438.974609375
-32026.958984375
-35028.220703125
-27209.23828125
-18878.6015625
-20567.2265625
-32928.8125
-39915.91015625
-20604.033203125
9244.11328125
17358.193359375
9151.673828125
6316.84765625
8923.55078125
12745.029296875
17208.8125
19070.21484375
19072.32421875
17588.23828125
13973.7265625
10080.638671875
6384.228515625
3018.263671875
1128.064453125
291.6484375
-942.341796875
-2307.41015625
-2758.919921875
-2204.41015625
-700.80859375
1713.796875
9616.93359375
11455.783203125
12316.099609375
13200.8984375
13857.255859375
14010.4296875
13268.9609375
11546.08203125
10359.94921875
10922.287109375
11137.275390625
9985.67578125
9724.732421875
9029.994140625
6829.0703125
5834.322265625
5259.015625
5993.26953125
6843.08984375
7096.376953125
7968.7578125
6941.958984375
4177.173828125
3539.697265625
2637.03125
382.87890625
1119.970703125
1849.703125
289.044921875
614.24609375
2210.681640625
4296.23046875
7687.66796875
8653.927734375
6526.3828125
6177.18359375
6979.904296875
4774.71875
1938.68359375
1509.181640625
2826.025390625
5034.861328125
5913.845703125
5059.802734375
3689.5390625
-222.939453125
-4786.916015625
-3883.462890625
-2715.771484375
-7225.888671875
-8480.546875
-4236.783203125
-2792.3046875
-3350.916015625
-1987.412109375
-70.91015625
1914.8515625
3630.1015625
2019.095703125
819.271484375
1632.73046875
485.09375
720.00390625
2637.712890625
1591.958984375
144.79296875
-1327.951171875
-5029.54296875
-5138.458984375
-1965.119140625
-4040.84765625
-9962.4921875
-11238.95703125
-7852.625
-4445.578125
-3550.869140625
-3885.029296875
-203.10546875
2643.76953125
-1766.109375
-4860.419921875
-4835.33203125
-7599.193359375
-8311.88671875
-6212.11328125
-6378.45703125
-7037.255859375
-6163.287109375
-6991.03515625
-9456.12890625
-8731.857421875
-4027.890625
-3526.94140625
-4031.650390625
2474.63671875
4707.115234375
-1705.03515625
-4139.330078125
-775.2734375
3044.8046875
5469.69921875
5136.435546875
1977.869140625
-2766.041015625
-4235.837890625
-3112.64453125
-4586.6171875
-3413.169921875
-819.224609375
-2545.87109375
-4642.75
-2783.248046875
434.849609375
-2883.392578125
-6081.244140625
1841.24609375
6848.69140625
5016.736328125
2530.84765625
-5260.263671875
-8839.37890625
-2038.99609375
2567.197265625
3316.45703125
3744.37109375
-445.017578125
-5981.236328125
-5088.75
-34.26953125
2382.359375
1735.0234375
146.744140625
-1869.7421875
-2134.251953125
1441.609375
5472.15625
5696.412109375
5120.35546875
5432.158203125
3637.953125
4627.67578125
8842.0546875
9564.2578125
7593.529296875
3370.044921875
1584.52734375
6056.1796875
7652.7734375
2536.923828125
-1749.55078125
-1366.466796875
-882.216796875
-166.201171875
1920.087890625
1448.837890625
217.7734375
2645.134765625
7755.150390625
6763.470703125
922.40625
-242.302734375
396.361328125
-183.275390625
-167.703125
562.625
1273.173828125
1950.224609375
3843.611328125
5193.1328125
4449.38671875
5026.236328125
6186.90625
4452.587890625
1957.68359375
-23.0234375
-1801.63671875
911.45703125
7295.462890625
7141.009765625
2898.794921875
401.400390625
729.896484375
4509.453125
2043.08984375
-4219.42578125
-2032.40234375
1597.87109375
3955.61328125
8094.087890625
7641.439453125
3230.1328125
4299.9921875
8009.28515625
5916.67578125
-611.40625
-2959.416015625
296.01171875
2261.109375
2649.59375
3505.32421875
4081.1484375
1513.9375
-1005.248046875
1416.427734375
3997.84375
5626.666015625
5816.5625
2547.42578125
1022.166015625
3339.1796875
5716.333984375
4203.00390625
-466.87890625
-1595.5546875
3122.03515625
8484.59765625
7214.697265625
-955.892578125
-8397.55078125
-6354.072265625
2119.626953125
7953.05859375
7615.353515625
3200.962890625
-3261.29296875
-5216.37890625
-1494.45703125
-795.64453125
-3899.978515625
-2978.59375
1443.5078125
4967.41015625
3943.337890625
-9.998046875
290.8828125
6270.75390625
13745.021484375
14102.47265625
8982.83203125
5987.359375
2888.587890625
-267.373046875
-1545.349609375
-249.8984375
1715.154296875
570.185546875
629.9453125
3029.537109375
3304.251953125
2275.67578125
1276.98046875
-1796.6640625
-783.7421875
3716.13671875
2682.47265625
-425.7578125
2425.509765625
7653.1953125
7007.982421875
4482.109375
3040.8046875
133.958984375
-764.990234375
995.84375
2096.705078125
3619.609375
2669.1875
-595.52734375
830.75390625
3428.498046875
3407.693359375
5801.048828125
7207.205078125
1092.08203125
-653.5703125
4568.609375
5423.01953125
5077.03515625
5990.29296875
5736.1953125
5317.01953125
3681.40625
3830.728515625
6424.349609375
7590.318359375
4376.580078125
358.31640625
453.763671875
1420.7421875
-1016.994140625
-2354.560546875
-1678.6015625
-47.798828125
1557.19921875
2125.4453125
1731.380859375
-1710.162109375
-5155.630859375
-2959.875
1993.9453125
4603.193359375
6489.91796875
8288.8046875
7626.4453125
4654.8125
1657.0625
-28.9375
1571.548828125
3902.875
2620.42578125
2496.697265625
3716.046875
2530.841796875
4964.87109375
8809.283203125
5940.009765625
2667.27734375
3862.025390625
5841.021484375
4713.556640625
3368.603515625
3356.560546875
1585.947265625
-1356.375
-2149.291015625
-1337.431640625
2069.26953125
5020.1171875
3424.56640625
2345.916015625
4867.19140625
4875.669921875
1271.375
-3884.173828125
-6051.07421875
-2504.609375
1285.12890625
3262.86328125
5605.08984375
7403.361328125
8009.216796875
9158.703125
7803.521484375
5464.994140625
5150.8828125
3575.044921875
5554.25390625
10137.931640625
7403.078125
461.552734375
-2045.576171875
940.25390625
4684.02734375
6043.228515625
6574.513671875
4831.1328125
1706.849609375
-520.25
-2150.966796875
212.796875
5307.05078125
7368.744140625
6985.66015625
5645.169921875
6128.607421875
9205.38671875
7232.701171875
2968.00390625
3451.466796875
5009.87109375
2819.91015625
-522.833984375
-715.009765625
2856.794921875
1828.537109375
-3127.55859375
-3470.794921875
1110.154296875
2914.873046875
-1629.20703125
-5535.142578125
-3269.400390625
-1239.654296875
-2214.064453125
-2099.720703125
-883.908203125
1035.26953125
2783.138671875
2563.22265625
225.947265625
-3017.396484375
-2076.830078125
1618.103515625
3725.931640625
6300.876953125
8291.037109375
8218.001953125
5896.486328125
1712.66796875
80.794921875
-61.26171875
-3013.126953125
-2946.537109375
3011.693359375
4116.17578125
286.595703125
183.548828125
341.53515625
-1974.091796875
-443.365234375
4467.06640625
5943.869140625
827.310546875
-3028.15234375
778.21484375
4862.5390625
3497.6953125
586.650390625
-2212.05078125
-3830.34765625
-1075.095703125
5606.986328125
9222.869140625
7003.888671875
5038.126953125
4683.546875
2506.51171875
-1475.931640625
-3997.2109375
328.05859375
5846.22265625
5878.2421875
4345.796875
2479.19140625
176.01953125
789.033203125
3304.2265625
3190.384765625
1943.947265625
35.35546875
-1544.482421875
-246.009765625
1261.0234375
93.474609375
-329.9296875
2310.703125
3576.439453125
3917.046875
2134.443359375
-1766.41796875
-847.8671875
3862.05078125
4632.39453125
1489.05078125
1988.98046875
4689.2265625
4767.01953125
2304.21484375
417.361328125
3882.2421875
4425.07421875
-2718.1328125
-3755.865234375
3925.814453125
9559.064453125
8553.580078125
3547.474609375
-465.7890625
-1162.2578125
397.447265625
2275.294921875
5902.69140625
9834.662109375
8673.9765625
5010.37890625
3344.78125
2170.970703125
865.921875
1250.533203125
3956.3984375
4219.666015625
2989.578125
2654.00390625
2648.05078125
3522.654296875
2652.41796875
1462.5703125
1452.703125
2628.095703125
6721.169921875
8716.8125
7497.767578125
7505.47265625
10251.345703125
10842.32421875
7481.875
3613.48046875
-1337.775390625
-4721.68359375
635.427734375
5209.66796875
1938.595703125
-1078.314453125
-1105.044921875
-2273.578125
-4758.1796875
-5069.083984375
-146.568359375
7101.8203125
6972.11328125
2746.236328125
1015.71875
1163.2578125
1619.298828125
3012.099609375
4042.404296875
3700.357421875
4125.9453125
4375.125
2893.216796875
197.234375
-708.087890625
1099.236328125
2392.712890625
3026.4140625
3822.04296875
1714.451171875
-518.6484375
-1071.375
-1296.400390625
-252.603515625
3423.900390625
8375.69921875
8960.84765625
5873.744140625
3069.376953125
-376.681640625
-1463.701171875
3695.7578125
9472.3515625
9603.267578125
8072.6484375
6211.994140625
1239.458984375
1594.26953125
7363.142578125
6642.638671875
940.369140625
-1392.53125
925.669921875
2515.63671875
3061.568359375
6620.10546875
10292.9921875
10571.88671875
7402.880859375
4798.958984375
6742.09765625
9737.484375
8895.173828125
7190.0625
7201.28515625
5302.015625
1415.11328125
3014.306640625
9743.822265625
9183.283203125
4988.62890625
5727.861328125
6073.044921875
4747.435546875
6168.033203125
6126.11328125
4419.947265625
5393.181640625
6811.751953125
4382.056640625
1419.44140625
977.685546875
108.720703125
346.763671875
3967.615234375
6729.04296875
6681.74609375
8097.25390625
10620.958984375
7347.662109375
823.955078125
1988.23046875
8252.056640625
9208.283203125
3978.78515625
951.98828125
1825.90234375
1754.88671875
454.966796875
-2151.576171875
-4303.857421875
-1052.068359375
3112.265625
4405.375
6372.33203125
8778.6953125
8514.912109375
4718.38671875
41.154296875
-2392.498046875
-3063.1171875
-396.18359375
4561.912109375
5985.658203125
6156.8828125
7096.32421875
4341.130859375
4652.1640625
8086.79296875
5286.56640625
766.982421875
-2457.26171875
-2132.34375
1457.61328125
1348.419921875
3163.5390625
9454.66015625
9476.712890625
5482.412109375
3503.01171875
3753.875
5838.83984375
7078.330078125
5093.84375
6387.033203125
11241.365234375
10346.01953125
4973.66015625
1509.8359375
-70.46875
2074.787109375
5254.84765625
5041.310546875
4690.5703125
4470.966796875
2681.294921875
1274.287109375
3390.6640625
4844.138671875
2451.82421875
820.845703125
226.951171875
-690.830078125
327.130859375
1903.58984375
3669.416015625
6044.458984375
5576.376953125
2910.5546875
2334.169921875
2724.388671875
910.208984375
-1720.337890625
-294.259765625
2272.203125
3160.76171875
2932.59765625
2559.814453125
3732.607421875
4813.37890625
7181.39453125
8840.673828125
6958.345703125
5423.69140625
4186.5234375
3699.3203125
3657.01171875
1802.302734375
861.1953125
192.345703125
-738.05078125
-513.861328125
-1711.353515625
-855.509765625
4704.802734375
9834.470703125
7146.611328125
2768.00390625
3992.82421875
4830.306640625
2122.333984375
3454.484375
7264.34375
7795.267578125
6101.283203125
3194.607421875
92.4609375
-227.55859375
3529.197265625
5131.841796875
3687.3984375
4233.576171875
2815.0234375
-1561.1015625
-2546.705078125
-54.302734375
1596.990234375
2586.23828125
5370.1171875
6261.421875
1689.94921875
-238.203125
5508.435546875
9332.5390625
7517.6171875
4638.3984375
6510.46484375
10143.109375
7839.302734375
5222.7421875
8244.015625
9293.296875
8026.83984375
6398.42578125
3145.470703125
3384.525390625
5729.421875
6975.501953125
8583.736328125
7521.57421875
3502.953125
1562.4296875
2320.896484375
4303.4296875
5670.228515625
2404.03515625
-1697.84375
53.251953125
3018.314453125
2174.697265625
3869.28125
7217.630859375
6037.94921875
4926.634765625
6629.076171875
7901.326171875
9216.201171875
8115.32421875
6967.435546875
9361.072265625
9471.5
7349.3671875
6460.6484375
7047.990234375
9651.759765625
10461.9296875
7480.541015625
4669.27734375
4313.447265625
8157.337890625
11275.037109375
7066.142578125
1330.779296875
465.7890625
22.486328125
698.767578125
7884.837890625
10711.888671875
6916.595703125
3776.8046875
908.1328125
3206.091796875
11373.44921875
14473.419921875
8485.408203125
717.263671875
-337.203125
4007.98046875
5873.9296875
2956.966796875
-1692.2421875
-3054.30859375
368.166015625
2359.080078125
1051.888671875
2609.1875
6613.146484375
7297.470703125
3119.390625
-498.5703125
148.2890625
1185.94921875
2673.107421875
6882.33984375
8500.54296875
2986.5390625
-4507.23046875
-3423.923828125
2904.521484375
3462.671875
624.1328125
-202.318359375
-1627.796875
-799.619140625
4081.01171875
6947.41796875
6634.26953125
4346.48828125
944.4140625
1437.9296875
3951.29296875
3933.791015625
4103.142578125
7783.296875
8698.91796875
6538.56640625
4844.802734375
2811.5703125
2016.341796875
6112.419921875
10272.333984375
10139.2265625
8147.12890625
7175.1640625
6653.189453125
7087.634765625
8764.416015625
8202.40625
5819.763671875
4831.333984375
7510.513671875
7877.369140625
4782.92578125
4723.431640625
6441.080078125
7205.734375
8609.392578125
12457.7109375
12016.65625
6643.125
4840.23828125
6178.8671875
5469.806640625
2554.705078125
3019.849609375
8776.6015625
12696.791015625
11677.84375
8737.8828125
3181.5625
-925.431640625
3371.03515625
9631.6171875
7438.439453125
2713.392578125
4259.783203125
9968.291015625
13479.119140625
13411.5234375
12738.271484375
12031.853515625
8230.9453125
3274.283203125
3896.482421875
8880.744140625
9389.373046875
6760.677734375
7528.66796875
7470.271484375
5043.24609375
8046.103515625
11823.396484375
8706.572265625
6624.658203125
7349.712890625
4118.58984375
2388.404296875
6409.611328125
8274.97265625
6811.283203125
5489.943359375
5633.97265625
4368.607421875
828.517578125
-1308.91796875
-1215.630859375
69.29296875
374.826171875
400.9296875
5741.052734375
9660.013671875
4723.814453125
2518.822265625
6067.81640625
5761.7734375
5328.802734375
7812.98828125
7220.3828125
6591.880859375
6041.4140625
3524.306640625
3627.623046875
4115.380859375
5938.9921875
9120.173828125
7691.52734375
6810.548828125
13349.78125
16713.958984375
9782.591796875
5351.251953125
8966.474609375
9433.064453125
5871.9296875
4775.48046875
4710.318359375
3982.4921875
2983.40625
6530.322265625
12272.439453125
12958.71875
9716.326171875
7480.427734375
5721.455078125
2396.265625
-760.736328125
907.140625
8620.97265625
13387.181640625
9973.599609375
4304.521484375
771.171875
279.654296875
3733.083984375
7841.3515625
8318.904296875
6654.328125
4858.208984375
4210.875
5952.107421875
5438.474609375
3459.458984375
5058.353515625
6531.662109375
5850.21875
5517.98046875
6586.369140625
6800.3203125
5206.7421875
5514.056640625
6300.341796875
6272.482421875
6411.361328125
6333.572265625
6110.626953125
7840.408203125
9645.2734375
9912.919921875
10577.9375
9225.390625
4774.984375
4258.427734375
9038.62109375
11279.8828125
7089.48046875
4082.1171875
4562.33984375
3357.779296875
2594.638671875
5152.025390625
6697.484375
6773.646484375
4890.001953125
5112.470703125
10272.646484375
13257.2734375
10871.4140625
5760.96484375
3711.7890625
4556.658203125
2341.525390625
709.50390625
5161.90234375
10350.92578125
9939.3046875
6578.623046875
4449.650390625
5236.20703125
6865.8515625
5010.6015625
2975.810546875
1738.06640625
3633.79296875
9133.13671875
8390.75
5445.5703125
4135.615234375
141.048828125
-643.52734375
6027.947265625
7477.98828125
2528.35546875
1996.48046875
4408.9765625
5124.59765625
6694.619140625
9309.58984375
9195.765625
5688.021484375
3811.54296875
2757.583984375
1181.416015625
3418.572265625
7902.103515625
7965.53515625
5139.59765625
5023.87109375
6669.564453125
6046.951171875
2850.412109375
624.29296875
1496.330078125
# row = 7
-2623.146484375
-2026.203125
-3703.904296875
-6865.96484375
-4738.517578125
65.611328125
1695.984375
-817.251953125
-3975.23046875
-3649.2421875
476.8515625
3610.546875
758.78125
-2803.349609375
-3023.466796875
-2290.068359375
-601.49609375
1341.646484375
3869.41796875
7183.28515625
7755.921875
5569.025390625
1999.1015625
-411.990234375
146.52734375
2559.43359375
3013.79296875
-380.833984375
-1111.236328125
1354.52734375
-61.859375
-5523.1640625
-9273.19921875
-6878.9375
-2130.443359375
-385.3359375
-1286.537109375
-2654.0234375
-3217.36328125
-5169.556640625
-5589.94140625
-1580.119140625
1648.568359375
2285.9375
103.517578125
-2915.107421875
-3761.953125
-3242.9921875
71.365234375
5260.265625
6788.302734375
5460.302734375
2341.021484375
-1731.646484375
-2750.8671875
-737.240234375
1909.517578125
3886.443359375
1582.09765625
-2687.6171875
-2762.75
-1056.19140625
-538.00390625
1902.6796875
3568.763671875
2622.626953125
3987.63671875
4718.037109375
4327.845703125
6240.8671875
3593.9921875
-2580.443359375
-3798.1875
-1926.775390625
-4731.32421875
-8403.22265625
-4003.349609375
-143.15234375
-1651.283203125
-1247.875
-840.416015625
-2030.1796875
-2605.119140625
191.484375
5200.53515625
6531.853515625
1561.419921875
-4028.306640625
-4983.669921875
-355.291015625
7248.85546875
8412.056640625
2736.623046875
127.29296875
3106.623046875
5079.373046875
4313.009765625
2632.1875
-299.33203125
-2480.923828125
-2916.03125
-2196.92578125
526.5078125
2245.599609375
819.677734375
681.81640625
-83.4453125
-3757.99609375
-3455.404296875
163.568359375
1128.046875
-212.1640625
-2775.271484375
-1172.759765625
2602.005859375
-446.525390625
-2087.6796875
1837.294921875
3638.779296875
2775.8125
1894.2578125
663.048828125
1519.55078125
4406.375
3982.46484375
2534.478515625
3477.771484375
3609.63671875
636.55859375
-584.99609375
1573.37109375
2616.15625
2197.9765625
574.791015625
120.53125
2709.431640625
2782.6875
841.005859375
-292.515625
-1349.890625
6.8203125
2428.501953125
2729.341796875
2718.857421875
2873.556640625
-633.9921875
-2246.14453125
3186.08984375
3760.91796875
-4897.537109375
-9043.099609375
-5593.08203125
-2110.13671875
759.890625
5201.052734375
6282.337890625
4267.5625
3234.34765625
286.970703125
-4132.953125
-3612.0234375
-118.89453125
-547.15234375
-736.783203125
1325.185546875
-591.09765625
-5430.673828125
-6711.49609375
-5745.857421875
-3019.052734375
5701.3203125
13407.794921875
8830.54296875
-7.07421875
-1757.0625
620.08203125
4727.861328125
7714.9609375
4473.8515625
648.740234375
-130.177734375
-2615.814453125
-5907.294921875
-6173.80078125
-3133.537109375
-642.03515625
-747.912109375
-1822.3515625
-1430.19921875
768.251953125
1115.41015625
1647.990234375
3649.431640625
1708.400390625
-3157.3203125
-6100.056640625
-5180.103515625
-4215.3828125
-4230.45703125
-94.884765625
4110.94921875
3587.0546875
819.21484375
-718.615234375
2653.90625
4705.333984375
3444.12109375
1712.62890625
-1946.96875
-4265.166015625
-2079.388671875
-614.880859375
-219.462890625
3945.923828125
3884.2421875
-822.6015625
2074.29296875
6363.69140625
2029.318359375
362.484375
-265.625
-5529.73046875
-4968.97265625
2476.939453125
4201.22265625
-1184.4453125
-3150.44140625
-2511.962890625
-4192.189453125
-5574.208984375
-5121.46484375
-4242.642578125
-3999.423828125
-1251.94921875
5152.33984375
4455.244140625
-1510.435546875
-3643.0390625
-389.9375
2520.078125
2216.3203125
100.822265625
-1846.041015625
-4142.80078125
-4479.4765625
-2091.3125
923.0859375
2601.640625
3138.740234375
2460.552734375
1442.2578125
-1435.37109375
-4415.146484375
-1834.880859375
2239.400390625
1883.482421875
-598.19140625
-2556.396484375
-3714.615234375
-2745.626953125
-2595.95703125
-920.703125
5445.087890625
8851.583984375
8345.326171875
6594.759765625
4208.806640625
2353.501953125
1993.033203125
3109.927734375
1341.6640625
-596.662109375
458.80078125
1249.91796875
322.451171875
-2743.591796875
-4940.4296875
-2299.009765625
-281.798828125
-1457.435546875
-1357.662109375
33.884765625
-11.90625
1166.8828125
1939.380859375
1248.27734375
266.5078125
-2555.1953125
-3750.97265625
-576.0625
125.8359375
-2034.10546875
-2560.90234375
-2311.607421875
-2533.33203125
-3808.490234375
-2531.6875
3352.46484375
5327.615234375
1302.287109375
-784.068359375
2037.326171875
4808.72265625
4226.1953125
1836.490234375
384.03515625
1019.37109375
4241.701171875
3655.455078125
-816.07421875
-2234.140625
-16.771484375
2692.1484375
1913.98828125
1343.068359375
1.12890625
-2506.03515625
-3705.806640625
840.439453125
4577.1015625
1342.12109375
-4632.205078125
-6491.6171875
-2397.734375
199.525390625
-3102.435546875
-1393.3515625
3219.771484375
2786.337890625
-33.43359375
-3909.419921875
-3906.978515625
1124.501953125
5416.765625
7910.0
7693.064453125
5062.806640625
4267.81640625
3699.439453125
-198.591796875
-2310.068359375
1236.990234375
1008.140625
-7317.17578125
-9178.392578125
-4660.857421875
-3722.251953125
-2750.1796875
-669.12890625
-2139.482421875
-3322.869140625
-2370.1875
-967.625
-584.666015625
-3322.236328125
-6508.85546875
-3968.076171875
1177.072265625
3031.755859375
4132.990234375
5798.296875
3113.228515625
-2635.119140625
-6007.599609375
-4854.94921875
-4364.716796875
-6763.13671875
-6515.953125
-2239.755859375
-1456.625
-4152.59375
-5265.13671875
-5081.51171875
-4354.107421875
-1320.060546875
2654.474609375
2093.0
-910.578125
1493.578125
5614.533203125
3450.279296875
-1054.203125
-2355.7421875
-2906.916015625
-1840.3203125
-414.396484375
-3157.0625
-6835.392578125
-4078.62890625
2071.783203125
2612.57421875
745.68359375
1795.837890625
1507.236328125
-124.111328125
-2149.791015625
-3034.8046875
329.177734375
1712.43359375
-4127.771484375
-6676.875
-2703.52734375
145.455078125
-163.470703125
-883.078125
-676.337890625
-1774.900390625
-1655.94921875
344.2890625
2770.9375
5002.046875
2190.484375
-970.708984375
511.240234375
1890.9921875
1613.462890625
-467.634765625
-2531.97265625
-503.931640625
738.822265625
2297.150390625
2794.330078125
482.0
-1129.640625
-1926.025390625
-1532.2265625
3084.6015625
4146.525390625
-1777.7421875
-5540.21875
-3843.029296875
335.5859375
4307.185546875
4761.11328125
5584.037109375
5751.783203125
4890.515625
3975.275390625
2164.642578125
1284.806640625
1453.74609375
3476.77734375
4309.642578125
1779.060546875
-806.73828125
-1841.232421875
465.8203125
1373.884765625
-2552.99609375
-3286.640625
272.5625
449.697265625
-630.50390625
445.212890625
205.791015625
-610.548828125
-2949.232421875
-3978.642578125
-1583.5625
1391.8515625
2743.4375
3109.66796875
3483.37890625
3306.341796875
4401.02734375
5394.892578125
2851.740234375
-848.869140625
-1977.521484375
-970.474609375
2119.185546875
2927.552734375
-2425.478515625
-6870.982421875
-3213.017578125
2318.947265625
2379.107421875
-1764.283203125
-2778.619140625
1929.890625
4758.623046875
1952.1171875
-263.767578125
-1076.255859375
379.921875
3312.900390625
1940.357421875
-2712.03515625
-6519.697265625
-6462.123046875
-2799.33984375
1096.318359375
2641.169921875
959.646484375
-1714.984375
-1947.208984375
-530.1953125
-1355.642578125
-3822.19140625
-3780.716796875
-359.19140625
-184.01171875
-5252.8125
-7779.361328125
-4178.564453125
-1588.078125
-1715.126953125
-69.83984375
1304.341796875
2708.5078125
5092.322265625
3125.56640625
-1149.126953125
-1429.03515625
-1711.9375
-3562.466796875
-3087.62890625
-955.708984375
-1876.876953125
-6614.986328125
-6783.078125
-1849.921875
331.66015625
-578.35546875
-1799.072265625
-2020.021484375
-728.982421875
84.353515625
184.435546875
-28.353515625
-2315.078125
-3296.87109375
-2851.923828125
-5865.9140625
-6600.998046875
-221.26953125
5370.048828125
5122.884765625
3144.806640625
1518.3671875
-607.5078125
-980.40625
1364.388671875
1927.263671875
1889.630859375
2950.0
3887.01953125
3470.189453125
2640.8515625
1780.396484375
-141.345703125
-1050.41796875
-3398.173828125
-7088.9140625
-5357.283203125
-2736.123046875
-5199.154296875
-8189.30859375
-7127.47265625
-4298.78515625
-2742.9375
-1651.208984375
-1674.064453125
-1249.537109375
119.775390625
-506.013671875
-1419.0703125
-502.248046875
1410.005859375
1620.71875
1387.560546875
4549.052734375
7043.056640625
3973.505859375
2503.447265625
6727.32421875
9626.671875
7286.841796875
3843.328125
755.568359375
-2061.181640625
-3177.91015625
-2045.451171875
-738.400390625
-178.64453125
-1332.09765625
-3784.92578125
-3059.05078125
320.46484375
1923.76953125
158.9453125
-2513.69140625
-4532.93359375
-3307.49609375
2214.4375
7553.201171875
8821.990234375
5907.15625
1932.330078125
1138.79296875
965.013671875
1158.62109375
570.015625
-2392.974609375
-773.44140625
3789.263671875
4228.3125
-301.53515625
-3530.392578125
592.70703125
4058.109375
797.68359375
596.869140625
2550.748046875
-2697.32421875
-9736.021484375
-9111.818359375
-2048.875
712.103515625
-3983.052734375
-4908.00390625
1222.267578125
3610.869140625
-438.63671875
-2714.302734375
-859.4921875
1834.75390625
3267.943359375
2609.61328125
1451.833984375
1591.708984375
473.83203125
1152.794921875
3719.658203125
200.52734375
-8524.548828125
-10093.73046875
-3172.142578125
626.19140625
-2336.013671875
-6191.58203125
-7696.728515625
-7573.400390625
-4103.65234375
1921.080078125
5632.296875
3960.025390625
913.46484375
-233.88671875
501.552734375
-255.2890625
-4012.197265625
-3634.833984375
-468.26953125
2.0234375
885.625
3662.373046875
399.095703125
-1412.810546875
2217.578125
4403.833984375
4724.3671875
2103.80859375
-2120.95703125
-1777.763671875
1532.3359375
5588.267578125
4669.27734375
-3770.083984375
-7148.19140625
-1109.48828125
656.791015625
-1559.990234375
-1489.400390625
-242.90625
-1542.07421875
-2310.236328125
-86.84375
1091.33203125
89.662109375
-858.234375
-400.994140625
3587.07421875
5925.283203125
3420.6328125
1436.65234375
3186.984375
3563.44921875
579.994140625
-808.453125
-1920.220703125
-5750.63671875
-6633.2578125
-1125.38671875
1821.54296875
1192.763671875
3987.716796875
3939.853515625
-2033.181640625
-2799.16015625
1446.138671875
4970.390625
3134.60546875
-1442.47265625
-700.982421875
5.232421875
-1068.68359375
-165.927734375
246.556640625
2372.896484375
5072.7890625
1787.212890625
-137.81640625
1388.0703125
-76.626953125
42.990234375
2506.416015625
2166.728515625
-646.8515625
-2442.943359375
1210.21875
3078.376953125
-451.2421875
-523.400390625
2076.380859375
1834.060546875
360.80859375
-3147.30078125
-2795.130859375
2572.15234375
3733.53515625
53.765625
-1904.970703125
165.619140625
1766.41796875
320.513671875
-1526.404296875
-2446.875
-1994.6640625
1355.904296875
4762.40625
3946.572265625
462.451171875
588.96484375
2965.7109375
1684.615234375
194.06640625
-669.36328125
-2827.537109375
-6495.8046875
-5843.04296875
-430.55859375
886.64453125
-576.04296875
-296.123046875
-578.267578125
-1114.6015625
-859.83984375
-1674.177734375
-813.625
1966.173828125
4485.0859375
5464.595703125
1951.681640625
-1574.677734375
-2910.59765625
-2295.765625
530.984375
-2526.291015625
-8505.841796875
-6302.8984375
24.875
-80.958984375
-1332.0390625
2677.537109375
4846.603515625
-19.802734375
-2185.75
-162.423828125
638.412109375
-113.361328125
-5.357421875
1623.724609375
1239.4921875
-1241.875
-1625.064453125
-845.734375
-233.5859375
1860.865234375
4704.78125
6906.595703125
4714.8671875
-1931.65625
-3887.16015625
-1859.525390625
-2678.591796875
-1982.3828125
-471.51171875
-2945.427734375
-3243.734375
-1016.76171875
-2985.31640625
-6084.01953125
-4924.56640625
-1929.701171875
-1023.0625
89.609375
63.193359375
-2461.419921875
-3102.431640625
-1994.408203125
-3744.376953125
-5053.720703125
-1018.689453125
3271.40625
3150.37109375
1396.015625
-223.25390625
1056.78125
2197.9375
49.396484375
-1812.703125
-1453.310546875
-2658.28515625
-5751.013671875
-4493.640625
-1828.349609375
-2938.86328125
-3431.66796875
-6570.623046875
-7527.337890625
-435.033203125
5425.103515625
3379.69140625
346.3828125
541.1328125
3192.91796875
3782.87890625
420.46484375
-279.0390625
1109.20703125
1751.82421875
3513.048828125
4078.208984375
2007.701171875
289.8125
-1064.947265625
-2700.3984375
-3351.8515625
-2447.69921875
-1015.7578125
-238.876953125
485.12890625
-928.404296875
-2780.267578125
-1988.443359375
-323.626953125
-3480.982421875
-9579.078125
-10845.5390625
-8223.6953125
-8206.57421875
-5400.048828125
2352.96484375
7105.751953125
7064.208984375
3267.2109375
-219.681640625
-700.92578125
-2173.251953125
-363.861328125
3372.4765625
3327.701171875
3553.072265625
5562.072265625
4858.009765625
2588.02734375
205.9609375
-903.41015625
2685.0625
3060.1875
453.828125
2514.69921875
1701.40625
-3326.3203125
-4852.14453125
-3814.244140625
1448.734375
7335.384765625
8095.2734375
4670.373046875
-1440.703125
-4373.52734375
-1518.794921875
782.1015625
1630.37890625
2226.48828125
-28.890625
-4796.33984375
-5437.71875
-61.96875
2808.978515625
-1329.755859375
-3852.796875
-38.6953125
6731.083984375
8800.919921875
5907.646484375
4592.28125
1975.755859375
-4566.90234375
-7258.20703125
-5295.17578125
-2929.09375
-665.09765625
763.64453125
3514.79296875
6446.203125
4443.4765625
-517.462890625
-1954.64453125
-424.498046875
51.072265625
725.970703125
2548.98828125
2215.458984375
-438.103515625
-899.755859375
-1942.306640625
-5502.6875
-4761.779296875
961.083984375
4672.44140625
1478.736328125
-1651.90234375
3458.271484375
8785.33984375
5841.236328125
-1998.296875
-5401.875
-801.173828125
3410.677734375
2601.095703125
102.884765625
-2404.0390625
-3885.658203125
-4572.7265625
-5070.13671875
-3503.38671875
-571.87890625
-310.505859375
1292.150390625
4505.576171875
3078.955078125
1739.412109375
2155.857421875
-101.826171875
-873.626953125
-1721.59375
-5672.142578125
-6277.375
-2900.8984375
-2499.0703125
-4878.712890625
-6516.193359375
-7010.951171875
-8932.4609375
-14402.15234375
-20037.220703125
-21631.890625
-21343.802734375
-21366.2890625
-20363.869140625
-16930.8359375
-8736.498046875
5084.099609375
20844.60546875
35693.8828125
46522.6015625
50179.966796875
46463.45703125
39452.87890625
33240.96875
25068.076171875
14890.052734375
8455.89453125
5840.068359375
7190.716796875
14981.6328125
25763.1015625
33823.1484375
36505.6015625
31196.361328125
19625.5703125
10088.029296875
10311.947265625
17568.349609375
23233.287109375
21337.220703125
10630.015625
1417.65234375
2311.41015625
7973.06640625
8310.365234375
-3254.142578125
-17794.5234375
-9341.15625
17154.91015625
30267.798828125
25816.79296875
20561.748046875
21712.755859375
24865.3359375
26436.06640625
26742.2421875
27893.1484375
28397.267578125
26418.951171875
23465.021484375
20810.83984375
18565.6484375
17256.33984375
16507.46875
15047.263671875
13360.85546875
12397.072265625
12383.611328125
13781.853515625
16516.71484375
24528.685546875
26937.37109375
28336.125
29733.724609375
30305.298828125
29968.619140625
29280.00390625
27803.080078125
26614.798828125
26971.916015625
26910.904296875
25796.4140625
26032.66796875
25028.998046875
21794.7578125
19248.40625
18826.4765625
19506.14453125
20363.7421875
20691.083984375
21591.35546875
19998.34765625
15618.68359375
13997.7890625
12875.8515625
10194.19140625
10562.447265625
11201.603515625
9875.47265625
10136.474609375
10763.990234375
11979.45703125
14728.435546875
15219.337890625
14224.662109375
15615.6328125
16461.998046875
13291.724609375
10054.650390625
9989.1484375
11563.669921875
13486.765625
13908.61328125
12521.896484375
9870.53515625
4227.216796875
-1217.0703125
-237.4765625
1403.10546875
-2806.123046875
-4995.7265625
-1805.892578125
-102.970703125
-667.71875
-1077.63671875
-1292.37890625
1295.134765625
5019.90625
2988.478515625
571.56640625
1933.52734375
1757.703125
2330.947265625
3767.431640625
2113.837890625
1084.529296875
558.759765625
-3621.708984375
-5995.080078125
-3821.125
-4915.958984375
-10422.423828125
-12129.630859375
-8480.294921875
-3248.7265625
-1509.421875
-2981.880859375
-382.189453125
2195.7890625
-1334.9765625
-3332.51171875
-3477.728515625
-6448.3046875
-6937.77734375
-4183.35546875
-4334.83984375
-5862.53515625
-5631.65625
-6616.6171875
-8480.7734375
-6637.810546875
-1294.607421875
-1128.36328125
-3225.51953125
1576.703125
3828.98046875
-1654.376953125
-3429.138671875
-266.603515625
3245.896484375
4867.423828125
2823.505859375
-2.74609375
-2299.080078125
-3489.44921875
-4566.591796875
-5628.66796875
-1329.6015625
2536.09765625
-1002.470703125
-4150.876953125
-847.56640625
3453.48046875
-1102.392578125
-6974.787109375
-70.2109375
7489.693359375
8266.935546875
5027.21875
-3614.443359375
-7894.548828125
-1499.017578125
3397.564453125
4229.142578125
3704.2109375
-1198.380859375
-4907.787109375
-1153.822265625
5070.455078125
6380.751953125
3932.48828125
2313.212890625
2596.7109375
3392.990234375
4376.919921875
5098.169921875
4712.521484375
5821.177734375
6665.498046875
2922.208984375
4186.74609375
9772.685546875
9955.1640625
7473.45703125
3765.7578125
2982.884765625
7535.373046875
9142.6875
4972.5546875
225.1484375
-872.26953125
-1648.302734375
-434.755859375
3487.173828125
3106.869140625
496.08984375
2625.22265625
8176.03125
7250.98828125
991.861328125
-582.29296875
-1623.1953125
-3550.212890625
-2005.3046875
-94.931640625
855.07421875
2087.49609375
3779.234375
4703.0234375
4158.380859375
4802.671875
5968.171875
3610.9609375
269.916015625
-947.240234375
-1398.392578125
1873.7890625
8834.748046875
9887.349609375
5293.64453125
1336.48828125
1989.849609375
6407.50390625
4383.990234375
-1386.001953125
497.611328125
4629.26171875
6748.43359375
9733.439453125
8734.125
4665.39453125
6055.4609375
9402.83203125
5785.2109375
-1853.15625
-3290.361328125
978.70703125
3919.654296875
5413.267578125
5901.099609375
5312.357421875
1822.734375
-1191.185546875
1116.5546875
3428.939453125
4774.580078125
5442.76953125
2275.78125
1150.43359375
4539.1171875
7158.0078125
5439.41796875
1481.78515625
696.107421875
3622.07421875
7962.73828125
6754.490234375
-1814.0625
-7484.708984375
-3306.705078125
3969.2578125
7668.392578125
7475.345703125
4268.720703125
-1389.96875
-2985.546875
790.169921875
900.732421875
-3018.416015625
-1532.142578125
3412.134765625
5756.849609375
3386.59375
-315.134765625
1237.85546875
7492.365234375
13644.23828125
13793.767578125
10007.521484375
7550.529296875
3996.970703125
819.150390625
-662.42578125
349.810546875
2729.138671875
2501.7421875
2322.392578125
3405.6796875
2025.03125
905.716796875
805.333984375
-2109.04296875
-1271.12109375
3537.328125
3042.73046875
693.166015625
3698.7734375
7872.0703125
6753.58984375
4606.189453125
4286.9609375
3227.654296875
2127.6171875
1943.92578125
1724.287109375
3205.09765625
3526.751953125
1476.62890625
3212.060546875
6429.7265625
6644.365234375
8672.53125
10332.884765625
4110.150390625
-68.859375
2680.73046875
3325.328125
4905.05859375
7989.185546875
8475.41796875
8549.576171875
6714.841796875
5766.9609375
7251.177734375
8521.68359375
6646.63671875
2948.248046875
1923.98046875
3098.30859375
2060.95703125
1131.486328125
1043.373046875
1920.162109375
4107.42578125
5306.283203125
2376.123046875
-2955.30859375
-4229.48828125
638.087890625
6523.90234375
8248.369140625
7663.98828125
7711.177734375
8498.12890625
7507.708984375
3069.638671875
-236.98046875
1243.724609375
4545.83203125
4728.65625
5073.90234375
6140.1328125
5021.591796875
7175.353515625
9758.8828125
4234.833984375
67.06640625
1022.083984375
3164.078125
3442.98828125
3770.4453125
5007.23828125
4869.634765625
2507.103515625
676.4765625
1866.220703125
5769.892578125
7635.134765625
4358.392578125
2581.365234375
6108.248046875
7082.197265625
2971.919921875
-2366.501953125
-4538.986328125
-1209.853515625
2280.69921875
3456.79296875
6114.47265625
9052.875
8300.4375
7139.091796875
5858.94140625
5918.353515625
7126.9296875
5180.453125
6257.06640625
10986.912109375
8852.751953125
856.572265625
-1136.3125
2538.513671875
5165.2265625
5889.8671875
7292.421875
4992.12890625
1467.94921875
624.490234375
-31.20703125
1424.22265625
5699.396484375
7501.763671875
6990.46875
5844.15625
6554.50390625
9564.017578125
8177.06640625
4903.94921875
5308.16015625
5187.07421875
2309.96875
-878.2890625
-1654.873046875
2446.90625
2728.806640625
-1695.263671875
-1356.044921875
2352.919921875
2459.80078125
-1972.775390625
-4919.29296875
-2105.7265625
606.142578125
-430.591796875
-894.62890625
-608.4609375
849.77734375
3376.845703125
4248.57421875
2305.1796875
-917.779296875
-215.8125
3362.974609375
4937.615234375
7754.02734375
10989.90625
11235.3828125
7674.03125
1193.583984375
-1047.0390625
718.85546875
-624.314453125
-1761.904296875
2829.755859375
4547.73046875
2120.228515625
2755.14453125
1142.109375
-3043.8203125
-897.32421875
5140.97265625
6052.41015625
-172.951171875
-3972.765625
554.181640625
4203.041015625
2985.78515625
1255.9921875
-1265.029296875
-2880.212890625
191.625
6026.298828125
8668.220703125
5974.275390625
2833.998046875
3370.44140625
4183.44921875
543.21875
-3661.525390625
85.400390625
6077.013671875
5879.802734375
3519.748046875
2813.072265625
1445.560546875
2201.0546875
5173.306640625
4805.970703125
2363.61328125
184.625
-544.921875
2302.7578125
4426.740234375
2896.279296875
1630.8984375
3985.634765625
5017.072265625
5847.61328125
4412.529296875
220.890625
259.416015625
4490.052734375
5073.95703125
2430.8515625
2670.5078125
3848.412109375
4330.068359375
3511.853515625
703.34765625
2445.33984375
4074.38671875
-2437.646484375
-4035.5625
4340.572265625
10611.017578125
9730.119140625
5026.20703125
884.529296875
-777.52734375
-268.529296875
1952.064453125
5485.431640625
8428.12890625
7790.275390625
6202.794921875
6057.59765625
5382.708984375
3177.853515625
2034.716796875
3484.8671875
3352.12890625
2255.1484375
2683.26953125
3061.970703125
3136.623046875
1568.587890625
917.97265625
2486.701171875
4738.890625
8507.7421875
10390.732421875
8918.8125
8997.0
12373.71484375
13187.568359375
9061.87109375
3750.09765625
-2155.88671875
-5240.259765625
-48.14453125
3797.185546875
509.015625
-2419.765625
-3337.908203125
-4253.75390625
-4961.3359375
-5069.98828125
-1069.509765625
6036.048828125
6838.056640625
3242.5546875
1788.26171875
2726.244140625
4254.7265625
5560.814453125
5232.33203125
4499.9453125
6344.125
7005.322265625
3488.376953125
479.578125
1674.26171875
3479.578125
3510.380859375
3531.666015625
4180.8515625
1935.462890625
-123.7578125
-368.32421875
-563.17578125
533.408203125
4448.8984375
8381.998046875
7659.09765625
4199.556640625
717.9296875
-2981.431640625
-3028.6953125
2417.25
8409.619140625
8991.734375
6185.017578125
5077.00390625
3673.509765625
4946.5859375
8907.873046875
5508.0859375
-2123.59765625
-3053.630859375
1847.080078125
4481.99609375
4737.115234375
7091.26953125
9075.900390625
8810.875
6542.21875
4567.224609375
6283.546875
9684.763671875
9787.00390625
7826.21484375
6266.78515625
3907.359375
1126.525390625
2684.455078125
8110.474609375
7576.421875
3197.513671875
3462.01171875
4476.623046875
3877.126953125
4714.529296875
4060.8828125
3072.8359375
5200.87890625
6935.10546875
5568.67578125
4297.779296875
3747.720703125
1589.525390625
459.5625
2926.75390625
5927.58984375
5909.2421875
6806.06640625
9475.640625
6703.373046875
1277.744140625
3781.302734375
9824.86328125
10874.740234375
6745.865234375
4194.234375
4026.517578125
2181.33203125
-202.82421875
-1787.580078125
-2943.568359375
-101.83984375
4147.23046875
6329.708984375
7446.318359375
8290.427734375
7766.712890625
4558.51171875
-489.84765625
-4038.490234375
-3800.5390625
841.751953125
6462.55078125
8238.888671875
8530.48046875
9436.294921875
6873.3203125
6059.251953125
8149.208984375
5818.46484375
2355.568359375
62.775390625
231.54296875
3351.38671875
2259.42578125
3745.09375
10703.302734375
10839.083984375
7315.423828125
5974.72265625
4492.435546875
4495.8359375
6580.595703125
6167.1953125
6842.958984375
10029.51171875
8192.134765625
3811.775390625
1776.80859375
168.126953125
1491.037109375
4563.009765625
4263.94921875
3384.580078125
5082.080078125
6008.533203125
4190.58203125
4581.15234375
5566.55078125
2422.310546875
457.140625
651.595703125
963.775390625
3896.57421875
7093.30078125
8155.75
9060.9375
7885.685546875
3741.00390625
2524.43359375
4451.94921875
3379.80859375
784.40234375
1777.412109375
4202.1015625
5170.69140625
4549.873046875
3585.443359375
4318.8984375
5632.05078125
8387.240234375
8695.74609375
5782.9140625
5506.15625
6166.474609375
5106.5390625
4363.021484375
2347.958984375
794.400390625
1524.001953125
1169.16796875
-323.6484375
-596.8828125
619.541015625
4963.744140625
9667.251953125
7316.96484375
3295.4375
5354.138671875
7090.455078125
3931.353515625
5072.017578125
8559.470703125
7466.169921875
5509.51171875
4247.7578125
1694.6796875
1165.251953125
5187.7109375
6556.1640625
4151.609375
4361.73046875
2741.9921875
-1525.1484375
-1454.5703125
1535.6640625
2807.435546875
3633.248046875
6137.62109375
7135.052734375
2609.841796875
-118.712890625
5929.033203125
12345.322265625
12261.970703125
7612.3046875
7152.302734375
11130.376953125
9841.197265625
7337.537109375
9793.626953125
9700.2421875
7426.974609375
5973.326171875
4025.54296875
4908.654296875
6715.8984375
8205.875
9951.15625
8006.0859375
3695.3984375
2887.283203125
3922.921875
4659.96484375
6065.404296875
3660.15625
281.505859375
2011.65625
4182.931640625
3203.275390625
4941.5859375
7899.962890625
6685.984375
6537.78125
8686.623046875
8274.576171875
8050.16015625
5826.47265625
4860.970703125
8370.91015625
9025.55859375
6662.490234375
6382.9609375
8397.73046875
12253.396484375
14129.158203125
12057.5078125
7624.544921875
5640.193359375
9261.09765625
12065.044921875
8026.73828125
2556.744140625
1604.90625
1064.607421875
1470.943359375
7576.65625
11700.80859375
10259.380859375
6137.134765625
1636.693359375
4562.341796875
12077.37109375
13431.142578125
7737.40625
1279.873046875
1639.953125
6685.583984375
8079.654296875
5797.54296875
1454.53125
-1896.32421875
205.0625
3227.08984375
2279.140625
3887.408203125
7639.0625
7519.228515625
3328.220703125
86.025390625
711.005859375
2109.0234375
4504.19140625
8236.556640625
9448.88671875
5393.9296875
-1147.955078125
-1364.568359375
3563.640625
4958.94921875
2504.89453125
-904.69140625
-3442.142578125
-1142.0703125
4173.6171875
6903.341796875
7167.490234375
4243.056640625
-43.798828125
1522.48046875
7353.62890625
8679.49609375
6602.359375
7539.537109375
9161.029296875
7367.712890625
3390.048828125
-185.5
-256.994140625
4650.41796875
8801.515625
8498.658203125
7624.630859375
7440.1171875
6404.677734375
6280.36328125
7159.658203125
6868.759765625
5520.142578125
5904.671875
8831.8984375
8621.859375
5736.693359375
6675.09375
8548.552734375
7210.150390625
6700.701171875
10610.330078125
11810.91796875
5957.1875
2875.705078125
4781.982421875
5438.99609375
2915.361328125
3084.73046875
8012.650390625
10347.333984375
9326.703125
7484.1328125
2467.466796875
-1459.234375
3252.466796875
9413.54296875
8568.822265625
4856.44921875
5044.376953125
9086.24609375
12044.939453125
12083.921875
11655.021484375
12057.931640625
9480.486328125
4310.029296875
4752.921875
11325.96484375
12383.318359375
7613.126953125
5874.072265625
5740.4296875
3554.546875
5705.046875
9783.283203125
8020.220703125
6509.662109375
6885.9921875
4010.515625
2954.595703125
6046.685546875
7393.94921875
6216.306640625
4992.7890625
7125.392578125
7997.822265625
4420.76953125
2040.244140625
1490.966796875
542.935546875
-793.697265625
414.716796875
5972.708984375
8676.94921875
4762.76953125
4815.97265625
8673.8828125
8054.447265625
8013.1171875
10002.84765625
8089.119140625
7151.1796875
7185.693359375
4685.568359375
4144.84765625
5049.015625
6949.67578125
9690.68359375
7723.0078125
5657.7578125
11812.294921875
16153.484375
9542.923828125
3944.38671875
7468.05859375
9739.302734375
6248.916015625
3215.109375
2760.32421875
2670.109375
2961.2578125
6551.38671875
12300.568359375
13669.625
11191.0390625
9505.123046875
8253.599609375
5347.46875
2417.376953125
3367.087890625
8801.89453125
12973.701171875
12022.0625
7071.814453125
224.826171875
-1871.662109375
2966.24609375
7342.05078125
7565.44140625
5590.462890625
3679.10546875
4588.123046875
7665.345703125
7134.201171875
4570.509765625
5024.240234375
6242.509765625
7552.044921875
8727.84375
9004.76953125
7671.31640625
5254.1640625
7245.732421875
9216.701171875
6755.21875
5548.8203125
6158.388671875
6120.52734375
7362.263671875
9387.62890625
10982.546875
11946.05078125
9139.150390625
3827.478515625
2798.97265625
7227.279296875
9741.484375
6063.865234375
3990.654296875
5115.869140625
4090.470703125
2822.689453125
4617.26171875
6698.9765625
7747.515625
6411.369140625
6567.72265625
11396.513671875
13617.37109375
9861.822265625
4755.69921875
3274.404296875
3397.9609375
2162.16015625
2374.953125
6675.140625
10485.998046875
9053.744140625
5414.640625
4439.4453125
6418.98046875
8161.984375
6962.580078125
4826.392578125
2839.544921875
5353.484375
12398.166015625
11294.318359375
5866.853515625
2564.37890625
-922.029296875
257.4453125
6596.330078125
6640.21875
2157.697265625
2246.564453125
4536.4453125
5907.19140625
7835.2890625
10257.86328125
10968.15234375
8195.615234375
5065.90234375
2988.224609375
1283.55078125
3350.7578125
7739.322265625
7855.396484375
5778.439453125
6472.7109375
7519.259765625
5939.935546875
2876.2734375
840.107421875
1529.443359375
# row = 8
-2441.46875
-1640.248046875
-3200.921875
-5706.443359375
-2999.9296875
979.59765625
1072.580078125
-2481.537109375
-5564.48046875
-4509.626953125
99.091796875
3272.140625
1028.630859375
-2205.873046875
-3439.958984375
-3797.76953125
-1501.884765625
1696.48046875
4333.15234375
6360.025390625
5896.990234375
3639.814453125
1496.6171875
678.712890625
2235.638671875
5044.330078125
4410.966796875
406.904296875
-422.767578125
1772.02734375
629.4375
-4302.638671875
-7865.576171875
-5868.46875
-2760.015625
-2313.1171875
-2653.90234375
-1812.470703125
-2256.248046875
-5428.8203125
-5794.8359375
-3614.7421875
-1959.197265625
960.732421875
1046.09765625
-1213.703125
-1910.767578125
-1942.033203125
-26.900390625
3957.435546875
6227.859375
6069.326171875
2277.896484375
-1961.6640625
-2586.015625
-1030.626953125
2370.966796875
6750.93359375
4553.546875
-2024.884765625
-3332.83203125
-1100.6796875
-462.509765625
1335.658203125
3086.03515625
2573.923828125
4087.26171875
4907.28515625
4269.115234375
5248.6328125
1591.64453125
-4119.953125
-5198.36328125
-2800.7578125
-2766.8125
-4544.037109375
-978.341796875
1748.0859375
-1255.845703125
-2330.90625
-2059.833984375
-2824.65234375
-3690.72265625
-259.515625
5993.41796875
7054.333984375
1940.55078125
-2653.841796875
-3814.140625
-780.37109375
5735.779296875
7184.17578125
2669.763671875
781.30078125
4560.90625
5264.2421875
1196.248046875
989.466796875
2305.1640625
-698.01171875
-3861.26953125
-4129.953125
-1103.580078125
933.96875
474.1484375
961.0703125
-268.880859375
-4784.7578125
-4818.248046875
-1516.2578125
-1189.73046875
-2498.6796875
-3839.95703125
-1352.416015625
2470.951171875
136.28515625
-1393.0390625
2628.724609375
4999.859375
4271.82421875
2763.609375
1246.259765625
2977.138671875
5852.07421875
3548.712890625
1250.45703125
2470.087890625
2263.646484375
-833.39453125
-340.255859375
3255.380859375
3604.4609375
2330.48828125
756.767578125
886.5703125
4216.466796875
3699.744140625
208.72265625
-332.60546875
-253.935546875
560.107421875
2033.8046875
1764.369140625
2205.73046875
2973.818359375
-283.3671875
-2286.2265625
2130.123046875
1110.56640625
-7792.84765625
-9814.353515625
-5700.076171875
-2903.609375
1296.095703125
6799.630859375
6993.748046875
3700.458984375
2377.25
-1121.94140625
-6732.892578125
-6466.0078125
-2254.6875
-2644.396484375
-2589.6953125
833.154296875
362.041015625
-4451.7578125
-7202.96484375
-8197.02734375
-5822.91015625
3298.908203125
11083.3203125
7545.35546875
-445.2265625
-1638.576171875
973.390625
3216.248046875
4987.37890625
3362.70703125
33.607421875
-497.517578125
-2416.08203125
-5949.552734375
-6929.685546875
-3936.517578125
-927.3203125
-852.587890625
-955.216796875
390.29296875
2313.19140625
3158.767578125
4943.978515625
7142.0234375
3842.662109375
-3563.90625
-7219.068359375
-5821.958984375
-4819.4296875
-4135.4453125
1118.9375
5467.1796875
4992.86328125
2527.509765625
405.384765625
2953.9453125
5375.001953125
4173.845703125
2569.24609375
-204.525390625
-2767.419921875
-2283.416015625
-1620.03125
-1002.861328125
1935.7109375
437.6640625
-1662.6640625
4317.146484375
8384.05078125
3138.681640625
804.19140625
210.841796875
-4479.37890625
-4745.998046875
2020.681640625
4687.642578125
-597.96484375
-4250.5078125
-4257.55078125
-5190.623046875
-5109.48828125
-4814.36328125
-5416.177734375
-4034.146484375
1433.521484375
5817.447265625
1800.177734375
-4944.322265625
-4822.02734375
63.54296875
3813.2578125
2510.236328125
-1390.55859375
-3514.435546875
-4095.892578125
-3172.943359375
-1096.490234375
-76.076171875
603.283203125
1430.787109375
943.58984375
272.158203125
-2125.099609375
-5193.15625
-2873.037109375
655.259765625
-394.544921875
-1685.93359375
-2245.12109375
-3680.005859375
-2676.36328125
-1548.416015625
668.0
5809.87109375
8717.23828125
8739.056640625
6266.125
3777.765625
3508.90625
2553.921875
2332.326171875
843.99609375
-222.810546875
2189.546875
4257.82421875
4133.1796875
1025.982421875
-3017.357421875
-3037.697265625
-1128.8203125
-2014.076171875
-2193.84375
-754.892578125
73.91796875
2132.3046875
3186.00390625
1270.7109375
-1551.087890625
-3866.763671875
-3786.55859375
-1274.0546875
-1629.0390625
-3426.291015625
-3006.94140625
-2564.84765625
-2795.685546875
-4075.814453125
-2017.591796875
4848.59375
6711.15625
2342.861328125
166.21484375
3032.3359375
5890.125
3902.359375
751.19140625
-162.259765625
876.599609375
4004.05859375
3784.36328125
1070.896484375
-763.443359375
-547.517578125
2086.638671875
1889.873046875
2084.8515625
330.033203125
-3360.5625
-4348.40625
300.140625
3987.998046875
2289.791015625
-2969.478515625
-6635.03125
-4100.521484375
-1835.525390625
-5386.45703125
-3573.244140625
3187.35546875
4649.48046875
992.9921875
-4225.443359375
-3957.802734375
2482.15234375
7602.171875
9535.326171875
7545.76953125
3952.23046875
2984.51953125
2299.14453125
-892.162109375
-1873.583984375
1367.26171875
475.279296875
-6979.19921875
-6345.462890625
-696.015625
-1066.744140625
8.34375
2067.67578125
-738.02734375
-3179.642578125
-2171.671875
852.103515625
345.6640625
-4477.908203125
-6842.43359375
-3208.763671875
835.37109375
1588.916015625
2475.41015625
4161.876953125
1709.5625
-3922.85546875
-7623.37890625
-7001.904296875
-5173.62890625
-6816.3359375
-6438.478515625
-1621.138671875
-1108.4453125
-4862.0859375
-6897.42578125
-6841.041015625
-5179.744140625
-797.95703125
4755.296875
4006.30078125
-250.40625
502.19921875
1992.908203125
-1521.1015625
-3537.439453125
-1224.603515625
-1471.015625
-2001.21875
-985.85546875
-2568.279296875
-5135.55859375
-3119.833984375
2066.767578125
3601.85546875
2927.810546875
2943.591796875
912.3984375
274.419921875
-0.951171875
-1234.943359375
689.80859375
1156.646484375
-4305.763671875
-5817.578125
-2081.806640625
423.16015625
-643.43359375
-2101.193359375
-1182.078125
24.64453125
710.234375
961.3203125
3023.541015625
5443.240234375
2452.529296875
-659.435546875
953.982421875
2326.99609375
2190.6484375
-783.232421875
-3530.88671875
-1447.119140625
373.7421875
2342.99609375
2831.43359375
1028.900390625
595.21875
-1122.8515625
-3014.517578125
606.185546875
3266.13671875
-1320.802734375
-5782.12890625
-4834.7421875
-1077.9921875
2174.353515625
2785.046875
4943.80859375
6057.701171875
4796.490234375
3752.828125
2920.421875
2590.4375
2580.802734375
3139.771484375
3491.18359375
3277.7890625
2614.064453125
1463.19140625
1388.052734375
350.4375
-3188.974609375
-3200.00390625
64.96875
1506.142578125
2826.6875
3121.9921875
-200.109375
-2206.205078125
-4008.0703125
-5538.30078125
-3532.548828125
-294.880859375
1006.236328125
2878.341796875
5165.908203125
4648.69921875
4498.501953125
5703.66796875
3135.0
-1694.78515625
-3406.943359375
-1579.623046875
1060.537109375
1291.05859375
-2292.962890625
-4972.2109375
-2149.568359375
3112.787109375
3811.19140625
-382.65234375
-1767.22265625
2427.197265625
4719.04296875
2770.154296875
814.240234375
-679.056640625
138.984375
2378.181640625
1838.126953125
-947.169921875
-3833.302734375
-4780.4609375
-3250.384765625
-774.46875
1011.927734375
826.3515625
-1144.20703125
-2177.94140625
-1035.294921875
-2721.845703125
-4782.673828125
-2558.830078125
8.197265625
-1391.83984375
-5987.21484375
-7114.931640625
-2647.328125
581.466796875
253.837890625
1207.68359375
1605.783203125
2042.626953125
4221.490234375
3311.4609375
-869.376953125
-2423.046875
-4043.00390625
-5982.8203125
-3144.62109375
1394.34765625
583.111328125
-5645.224609375
-7228.970703125
-2020.06640625
1430.68359375
1370.060546875
-749.81640625
-1290.5
1553.853515625
3214.986328125
3231.51171875
2022.517578125
-1087.8515625
-2416.048828125
-2623.197265625
-5323.806640625
-5769.56640625
-244.515625
4365.763671875
4163.85546875
2603.0
1785.71484375
-436.236328125
-577.38671875
2598.90234375
2113.97265625
684.97265625
3610.41796875
4764.287109375
3553.42578125
2906.451171875
2570.595703125
-162.599609375
-1404.89453125
-1700.931640625
-5661.865234375
-6392.17578125
-3654.609375
-4688.818359375
-6213.552734375
-5382.90234375
-4468.82421875
-3263.865234375
-780.26171875
-723.5625
-638.759765625
1939.578125
549.0
-2793.98828125
-3737.13671875
-1367.259765625
1712.365234375
2577.8828125
3669.076171875
5125.41015625
4143.494140625
3905.30078125
6232.90625
7101.3046875
5275.865234375
3837.384765625
2067.212890625
-1172.11328125
-1593.373046875
565.798828125
1261.69921875
288.494140625
-2276.38671875
-5663.759765625
-3624.177734375
1400.62109375
3412.755859375
1812.853515625
166.974609375
-668.57421875
-68.763671875
3494.861328125
7071.734375
7518.236328125
4992.380859375
1343.509765625
259.787109375
-128.79296875
486.0859375
358.78125
-549.17578125
1878.103515625
3308.556640625
2400.873046875
87.724609375
-1320.603515625
1927.8203125
4522.703125
1763.158203125
2250.095703125
4956.087890625
357.19921875
-6086.345703125
-5081.93359375
559.69140625
1728.7734375
-3237.580078125
-3942.44921875
2292.7265625
3400.6171875
-2035.541015625
-4048.91015625
-948.81640625
1823.1484375
2557.0859375
1734.51171875
843.99609375
931.208984375
1176.68359375
2572.837890625
3322.388671875
-317.61328125
-7272.2578125
-8147.578125
-2754.091796875
-91.904296875
-2292.724609375
-5058.779296875
-6771.771484375
-7402.830078125
-3435.419921875
2671.44921875
5430.4765625
4658.17578125
2344.650390625
-562.50390625
-2159.27734375
-2652.3828125
-3777.072265625
-1150.216796875
1539.431640625
-197.01953125
1461.07421875
5419.50390625
1761.76171875
-417.04296875
2057.287109375
2748.533203125
2540.080078125
-1025.291015625
-5138.7734375
-2198.52734375
3611.55078125
7125.05859375
3814.564453125
-4991.65234375
-7997.46484375
-1990.546875
1213.78125
-2276.14453125
-2646.87890625
-282.943359375
-1783.51171875
-906.322265625
2160.6015625
1909.671875
523.46875
-48.9375
353.73046875
4571.787109375
6127.453125
2044.16015625
-241.201171875
2417.7734375
3709.23046875
100.44140625
-2241.8828125
-1842.43359375
-4883.029296875
-7324.677734375
-2017.306640625
2797.697265625
3132.798828125
3321.46875
611.87109375
-3916.83203125
-2670.5859375
1878.525390625
6015.115234375
3840.26953125
-2293.29296875
-1399.185546875
730.330078125
-1032.66015625
-1839.599609375
-1304.703125
1252.02734375
3555.859375
1136.6015625
1136.11328125
1764.947265625
-3452.25390625
-4349.142578125
1731.869140625
4377.28125
1296.755859375
-1645.50390625
407.6171875
765.583984375
-2104.16015625
-209.708984375
3064.306640625
2980.958984375
1616.80859375
-2203.400390625
-3185.0
1340.361328125
3295.294921875
-683.0703125
-3772.486328125
-2417.208984375
-823.458984375
-2366.38671875
-2625.541015625
-434.29296875
-839.69921875
-142.4375
4538.060546875
5931.4765625
1468.451171875
712.314453125
2725.1484375
1295.59375
-225.62890625
-1691.6171875
-4816.369140625
-7579.6171875
-4205.7109375
511.1015625
-361.552734375
-2096.02734375
-1225.978515625
-1096.162109375
-685.720703125
106.783203125
-1249.0546875
-2290.037109375
-140.296875
3461.64453125
4589.21875
1710.318359375
-486.818359375
-1571.501953125
-550.849609375
1672.1328125
-2908.900390625
-9021.6328125
-5666.9921875
-38.1953125
-1299.21484375
-1621.1171875
3667.1796875
5498.39453125
159.064453125
-2279.814453125
-991.26171875
-1283.357421875
-2178.646484375
-1473.365234375
772.97265625
1208.333984375
-1498.591796875
-2698.64453125
-1924.310546875
-695.52734375
943.73046875
3510.98046875
5810.591796875
4539.904296875
-196.59765625
-1844.5390625
-1065.025390625
-2704.89453125
-2563.828125
-1207.404296875
-2174.986328125
-827.064453125
1042.931640625
-1685.083984375
-5028.591796875
-4235.498046875
-1906.943359375
-823.587890625
1960.244140625
3077.01953125
2.099609375
-744.123046875
-325.494140625
-3174.005859375
-5054.845703125
-2264.07421875
157.79296875
-322.130859375
-1263.55859375
-1551.470703125
633.486328125
3277.853515625
1657.5
-1383.40625
-1335.392578125
-3337.140625
-7146.529296875
-4776.375
-1230.21484375
-1890.978515625
-2900.74609375
-4992.44140625
-6939.234375
-1968.068359375
3750.921875
3452.837890625
774.162109375
-253.251953125
2000.04296875
3051.232421875
-46.158203125
-796.072265625
1881.509765625
3443.232421875
3080.1875
1528.654296875
203.251953125
-856.275390625
-2607.443359375
-3819.654296875
-3175.169921875
-984.875
535.51953125
957.83984375
484.939453125
-1448.3125
-2298.677734375
-915.65625
1608.330078125
-1418.552734375
-9920.23046875
-13069.376953125
-9465.533203125
-8831.314453125
-6310.828125
1943.73828125
7217.2421875
7023.099609375
2871.99609375
-1491.888671875
-2907.87109375
-2766.984375
943.30078125
4723.22265625
4970.078125
4364.78125
4396.2265625
3889.3125
2867.201171875
596.701171875
745.158203125
4648.71484375
3698.04296875
-206.443359375
1170.138671875
926.7578125
-2714.583984375
-3639.134765625
-2270.49609375
3026.931640625
8141.484375
7142.169921875
3213.181640625
-1719.14453125
-4864.52734375
-2783.484375
-414.052734375
-73.13671875
-180.259765625
-2802.525390625
-6714.41796875
-5358.134765625
-115.205078125
1192.037109375
-1655.84375
-3544.77734375
553.515625
11132.267578125
13494.71875
6027.625
4012.50390625
2804.125
-3381.25390625
-6134.8671875
-4933.6328125
-2908.689453125
-24.7265625
916.06640625
2271.626953125
5264.06640625
3593.044921875
-1033.142578125
-1723.9296875
992.3125
1564.8515625
372.98828125
656.783203125
649.333984375
-1071.328125
-1496.95703125
-2476.908203125
-5115.736328125
-4225.515625
1419.19140625
5493.37109375
1912.078125
-2131.111328125
2262.21484375
7993.55078125
6525.875
-29.462890625
-3707.224609375
-1148.20703125
1903.716796875
1850.53515625
-138.203125
-2595.94921875
-3549.666015625
-3178.333984375
-3442.1171875
-2356.7421875
433.013671875
644.30859375
1396.921875
3299.576171875
2018.5625
2070.12109375
3452.865234375
1886.40625
1993.060546875
1975.84765625
-1729.6953125
-2454.6171875
683.103515625
515.1796875
-2968.09375
-5487.798828125
-6238.07421875
-8521.30859375
-14018.236328125
-19351.0234375
-21661.263671875
-21459.634765625
-19741.8828125
-17364.466796875
-13542.890625
-5029.998046875
9589.4609375
26126.0859375
41860.27734375
53891.3203125
58599.048828125
56214.78515625
50425.2421875
45587.4765625
39080.384765625
29791.072265625
23069.146484375
19680.041015625
20919.490234375
28986.0078125
39312.833984375
48503.498046875
55401.658203125
52443.7734375
39258.658203125
25846.541015625
23705.41796875
34451.544921875
46954.65234375
52900.140625
47428.216796875
36743.259765625
32441.779296875
34367.552734375
35471.392578125
26380.158203125
8588.302734375
6492.822265625
24977.669921875
40298.154296875
42024.66015625
38358.990234375
39393.830078125
41837.05859375
40473.74609375
39211.400390625
41194.779296875
43290.904296875
42912.927734375
40950.966796875
39052.697265625
37508.822265625
36567.833984375
35843.3046875
34210.732421875
32365.412109375
31172.7109375
31006.67578125
32713.333984375
36113.169921875
46262.4453125
48960.900390625
50635.4609375
52103.955078125
52293.6171875
51355.58203125
50451.6484375
48995.1171875
47750.052734375
47653.443359375
47004.4453125
45715.68359375
45076.19921875
42875.8046875
40213.13671875
38056.58203125
37512.86328125
37368.07421875
37834.67578125
38024.892578125
38642.197265625
36625.08203125
30994.267578125
28374.099609375
27533.00390625
25312.705078125
25414.0078125
25787.80078125
24567.83984375
24246.953125
23493.619140625
23605.30078125
25389.869140625
25459.69921875
25922.595703125
28796.01171875
29416.0703125
25696.673828125
22359.50390625
22685.029296875
24616.720703125
26277.318359375
26286.513671875
24477.1640625
20866.26171875
14281.794921875
9049.125
10652.673828125
12710.814453125
8794.203125
5346.5546875
6374.03125
7222.078125
6386.140625
4903.529296875
2975.53125
5531.826171875
10968.1171875
9392.630859375
6193.830078125
7507.23046875
7750.330078125
8301.861328125
8976.634765625
6531.814453125
5523.345703125
6175.83984375
2298.953125
-2665.80078125
-2119.298828125
-2041.1640625
-6329.728515625
-7795.439453125
-4119.009765625
1583.4296875
3412.8125
1356.751953125
3140.6015625
4944.138671875
1782.515625
554.302734375
676.4921875
-1521.291015625
-1818.48828125
524.841796875
28.826171875
-2325.166015625
-2950.138671875
-3401.771484375
-3882.671875
-744.125
4798.1328125
4503.28515625
310.638671875
1893.35546875
3976.724609375
135.021484375
-1568.041015625
942.318359375
4613.744140625
5785.83203125
2174.1171875
-104.4921875
409.47265625
-297.091796875
-3604.98046875
-4435.83984375
2364.685546875
7182.44140625
2703.185546875
-329.28515625
4118.505859375
7897.236328125
1505.76171875
-6494.515625
-673.701171875
9551.01171875
12661.390625
8757.173828125
100.283203125
-4649.439453125
240.76171875
4792.52734375
5749.591796875
4360.53125
-575.875
-2422.849609375
2862.171875
9360.322265625
9902.310546875
6196.048828125
5033.134765625
7919.6640625
9939.572265625
8101.970703125
4658.400390625
3312.7734375
6778.306640625
8797.001953125
3418.345703125
3644.45703125
9270.61328125
9340.255859375
6703.005859375
3514.02734375
4088.4453125
8999.306640625
10261.361328125
6778.298828125
2222.3984375
-210.92578125
-1787.900390625
234.552734375
5079.8046875
4926.966796875
1729.09375
2603.63671875
7117.59765625
7010.66015625
1789.962890625
-369.39453125
-2804.953125
-5378.533203125
-2632.87109375
-200.099609375
659.828125
2484.349609375
3715.1015625
3570.1875
3006.388671875
3800.677734375
5033.38671875
2708.1015625
-717.078125
-1157.2421875
-763.3046875
2492.6953125
9330.783203125
11100.138671875
5845.556640625
934.51171875
2469.10546875
7072.7421875
6005.107421875
1991.61328125
2884.705078125
6226.041015625
7986.830078125
9800.54296875
8521.427734375
5381.33203125
6375.01171875
8265.51953125
3692.150390625
-3459.275390625
-3147.58203125
2156.083984375
6179.388671875
8606.328125
8480.78125
6862.88671875
2726.888671875
-1232.296875
-116.66796875
1313.017578125
2586.345703125
4162.15625
1156.232421875
-310.619140625
3873.099609375
7472.29296875
5912.09765625
2705.3828125
2269.408203125
3279.10546875
5801.384765625
4512.603515625
-2945.0390625
-5480.669921875
498.349609375
5360.96484375
5315.8125
5114.00390625
4498.423828125
840.171875
-945.267578125
1827.8359375
1684.478515625
-2048.4140625
-695.880859375
3728.91796875
5269.958984375
2420.751953125
-446.30859375
2155.21484375
7494.197265625
10916.849609375
10642.431640625
8964.224609375
7819.236328125
4646.361328125
1534.21875
-33.251953125
894.8984375
3256.7265625
3851.8515625
3594.49609375
2756.603515625
-635.8125
-1100.474609375
250.18359375
-2519.392578125
-2227.888671875
2374.2109375
2342.8359375
1214.767578125
4451.751953125
7202.099609375
6086.841796875
4763.8828125
5004.287109375
4813.005859375
3874.14453125
2872.5703125
1564.978515625
2281.349609375
3584.935546875
3119.92578125
5050.89453125
8559.751953125
8722.7734375
9566.322265625
10679.29296875
5149.517578125
-196.71875
554.521484375
1085.8828125
3841.4375
8238.283203125
9219.50390625
9374.333984375
7861.892578125
6409.462890625
6957.0078125
8255.3671875
7175.298828125
3700.78125
2723.177734375
4344.341796875
4648.583984375
3608.501953125
2400.1015625
2795.173828125
5191.1796875
6478.462890625
1977.947265625
-3746.998046875
-2435.083984375
4438.91015625
9715.9375
9551.126953125
6944.1640625
6012.7578125
7518.55859375
7694.087890625
3033.666015625
-576.595703125
1061.732421875
4961.556640625
6112.3046875
6238.26953125
7160.912109375
7109.076171875
8674.263671875
8124.072265625
464.326171875
-3361.41015625
-2239.1328125
-159.677734375
1815.357421875
3961.67578125
6227.279296875
7250.623046875
5360.935546875
2929.0078125
4465.95703125
7752.3125
7953.798828125
3664.4453125
1376.146484375
4879.36328125
7038.685546875
4293.5625
-17.951171875
-2332.3203125
-132.326171875
2610.646484375
3266.109375
6131.794921875
9550.34375
7830.107421875
4762.474609375
3081.208984375
4538.2734375
7285.033203125
6222.283203125
6745.953125
10763.294921875
8644.626953125
904.6796875
-58.94140625
3287.23828125
4040.8515625
4395.162109375
6769.48828125
4878.861328125
1779.240234375
2018.064453125
2004.822265625
2401.2109375
5532.32421875
7309.470703125
6746.953125
5569.16015625
6544.40625
9150.83203125
8385.380859375
6773.40625
7247.814453125
4950.984375
1239.8359375
-1903.044921875
-3176.126953125
1622.341796875
3624.025390625
-230.01171875
857.072265625
3662.279296875
1991.94140625
-1607.279296875
-3330.8515625
-1346.064453125
966.375
796.32421875
693.982421875
742.654296875
1759.80859375
4076.169921875
5631.123046875
4283.93359375
1316.80078125
1806.9296875
4810.056640625
5630.48828125
8098.248046875
12003.42578125
12730.890625
8730.4609375
975.396484375
-1989.173828125
978.1796875
1324.033203125
-237.15625
2625.0625
4793.904296875
4437.7734375
5288.46875
1757.974609375
-3399.181640625
-670.2109375
5992.935546875
6152.259765625
-426.810546875
-3301.453125
1052.52734375
3521.869140625
3188.642578125
3213.595703125
1339.966796875
-180.443359375
2459.064453125
6523.224609375
8160.876953125
5716.591796875
1253.51953125
1668.646484375
5189.451171875
2607.400390625
-2163.009765625
545.076171875
5690.962890625
4715.05078125
2257.83203125
3469.4765625
2925.03125
3611.400390625
7086.46875
6993.205078125
3742.56640625
1053.185546875
1307.291015625
5278.671875
7117.23828125
5182.220703125
3611.904296875
5233.53515625
6797.001953125
8618.939453125
7112.76171875
2672.37890625
1851.14453125
4788.685546875
5163.7265625
3601.166015625
3579.62890625
2987.103515625
3175.166015625
3746.142578125
943.2734375
1108.013671875
3093.181640625
-1556.017578125
-2526.919921875
5261.24609375
10431.017578125
9604.927734375
6443.1015625
3187.884765625
775.34375
-117.244140625
1891.966796875
4963.16796875
6617.603515625
6243.015625
6445.4140625
7667.759765625
7647.248046875
5437.248046875
3240.015625
2688.869140625
2436.73046875
2180.138671875
2977.75
3289.904296875
2709.521484375
1542.921875
1822.7421875
3844.9296875
5582.5703125
7983.15234375
10272.4140625
9788.490234375
10117.171875
13525.564453125
14779.40625
10327.078125
4069.142578125
-2326.958984375
-4654.130859375
504.791015625
3372.91015625
228.30078125
-1943.0703125
-2950.015625
-3494.69921875
-3363.375
-3829.9140625
-986.75
4554.8828125
6103.396484375
4310.63671875
3599.296875
4638.3046875
6503.408203125
7588.244140625
6166.771484375
5308.232421875
8178.720703125
8555.974609375
3538.11328125
887.9296875
3793.052734375
6156.232421875
5375.67578125
4620.490234375
5126.0546875
3116.373046875
769.2578125
455.61328125
809.18359375
1980.919921875
5539.208984375
8255.228515625
6608.400390625
3576.251953125
-207.28515625
-4231.369140625
-3351.529296875
1569.134765625
7140.955078125
8545.69921875
4730.578125
4178.78125
6497.259765625
8452.693359375
10173.74609375
4908.26171875
-3754.865234375
-3492.19140625
3217.84765625
6563.1640625
6295.10546875
6874.9765625
7298.529296875
6666.423828125
5383.15625
4451.591796875
6380.53125
10198.9765625
10812.681640625
7944.013671875
4993.9375
2934.5859375
1420.08984375
2329.96484375
5673.65234375
5382.73828125
1377.0390625
1289.755859375
3034.958984375
3535.681640625
3937.08203125
2733.33984375
1968.298828125
4260.609375
6025.806640625
6229.0546875
6983.484375
6201.564453125
2995.26953125
1026.537109375
2174.55078125
4587.724609375
4273.14453125
4637.224609375
7391.0859375
5357.232421875
2180.470703125
6616.36328125
12001.33203125
12399.416015625
9430.873046875
7343.751953125
5639.646484375
2086.4296875
-592.498046875
-710.09375
-219.501953125
2289.1171875
5729.259765625
7999.21875
8418.728515625
8007.263671875
7493.76171875
5195.5625
85.375
-4576.35546875
-3782.078125
2596.015625
8487.640625
9991.716796875
10111.185546875
10705.525390625
8923.654296875
7742.82421875
8179.890625
5948.85546875
3828.265625
3236.92578125
3217.76171875
5047.9296875
3362.298828125
4401.69921875
10696.888671875
10709.775390625
7785.765625
7171.8828125
4722.935546875
3899.546875
6780.005859375
7162.01171875
6736.2734375
8209.232421875
5531.373046875
2085.830078125
2209.51171875
1328.330078125
1342.8125
3919.39453125
3583.501953125
1391.0
4239.333984375
7922.1796875
6089.583984375
4732.01953125
5088.455078125
2011.384765625
514.939453125
1944.84765625
3771.1640625
7830.439453125
11144.505859375
10730.228515625
10148.541015625
8816.66015625
4902.20703125
3869.447265625
6194.921875
5205.12890625
3532.634765625
4570.46484375
6018.736328125
6997.638671875
7016.525390625
5739.15234375
5370.34375
6448.33984375
8954.44921875
7836.7109375
4323.830078125
5497.462890625
7949.943359375
6743.9921875
5603.08203125
4092.67578125
2446.62890625
3477.599609375
2926.470703125
136.052734375
1309.478515625
3174.0078125
5777.541015625
9451.076171875
7792.4765625
4393.658203125
7431.171875
9889.65625
6245.984375
6706.693359375
9608.640625
7344.798828125
5527.646484375
6185.23046875
4481.203125
3956.8046875
7416.552734375
7782.169921875
4812.939453125
4652.640625
3062.435546875
-54.5
1685.77734375
4985.8515625
4988.982421875
4901.65625
6800.890625
7405.474609375
3533.44921875
1318.28125
7318.76171875
14791.78125
15361.81640625
9842.298828125
7924.646484375
11618.958984375
11041.18359375
9413.88671875
11050.919921875
9262.31640625
6116.62890625
5189.767578125
5097.376953125
6076.28515625
6880.40234375
8663.32421875
10510.6796875
8102.380859375
4280.546875
4530.365234375
5165.390625
4652.166015625
6292.9609375
5735.8984375
3781.76171875
4503.185546875
4755.373046875
3532.466796875
5354.48046875
8335.345703125
7674.134765625
8067.447265625
9767.724609375
7558.59765625
5734.11328125
3191.669921875
2675.451171875
6780.482421875
8132.271484375
6193.630859375
6676.564453125
9157.46484375
13346.70703125
17077.423828125
16053.513671875
9565.171875
6779.037109375
10559.69140625
12559.2421875
8945.796875
4276.2265625
3525.58203125
3199.751953125
2830.291015625
6650.814453125
11677.9296875
12439.029296875
7599.912109375
2492.25390625
5957.279296875
12154.28125
11833.298828125
6868.12890625
2249.53515625
3896.607421875
9214.744140625
9939.615234375
7861.896484375
4488.73828125
193.625
773.705078125
4175.943359375
3773.412109375
4773.33203125
7664.529296875
7202.63671875
3426.58984375
925.150390625
1878.150390625
3594.732421875
6538.392578125
9633.818359375
10306.26171875
7949.240234375
3252.77734375
1330.009765625
3693.96875
5749.775390625
4326.884765625
-727.84765625
-3654.341796875
-140.19140625
4539.486328125
6357.5234375
7105.521484375
4502.48046875
686.515625
3461.41015625
11606.94140625
13389.775390625
7995.701171875
5632.080078125
8899.521484375
8291.18359375
2357.755859375
-2142.806640625
-1162.892578125
3417.916015625
6463.23046875
6497.013671875
7310.990234375
8030.9453125
6621.908203125
5435.26171875
4726.88671875
4940.83203125
5136.98046875
6315.86328125
8503.705078125
7648.4765625
6014.556640625
8709.1796875
10147.28515625
6101.529296875
4156.05078125
7959.5703125
10358.69140625
5396.03125
2183.111328125
4443.6015625
5722.990234375
3570.923828125
3548.7578125
7113.001953125
8010.705078125
7695.529296875
7659.732421875
3603.416015625
-468.626953125
3569.50390625
9210.541015625
10187.615234375
7963.314453125
6627.970703125
8049.9609375
9650.208984375
9736.23828125
9567.017578125
10739.072265625
9683.48046875
5203.77734375
5557.779296875
12266.087890625
13392.39453125
7806.23828125
4634.763671875
4494.400390625
2911.009765625
3700.3046875
7396.103515625
7874.0234375
7251.720703125
6716.609375
4166.421875
3502.91015625
4938.197265625
6221.287109375
6104.73828125
4797.611328125
7800.703125
10503.603515625
7385.427734375
5191.80078125
4552.34765625
1893.673828125
-458.501953125
1286.25
5404.302734375
6821.552734375
5419.064453125
8100.98046875
12031.66796875
10929.6640625
10682.23828125
11601.11328125
8807.109375
8401.654296875
9175.609375
6569.064453125
5017.46875
5460.94140625
6928.7890625
9504.046875
8157.751953125
5793.6328125
10440.91015625
14682.541015625
9061.017578125
3210.2890625
6443.35546875
10139.513671875
6754.728515625
1531.111328125
638.84765625
1922.60546875
3301.177734375
5441.939453125
10431.642578125
13051.43359375
12350.888671875
11828.46484375
10647.78125
7926.275390625
5863.54296875
6815.390625
9668.79296875
12201.431640625
13596.90625
9989.8359375
456.134765625
-2981.962890625
2879.234375
6990.73828125
6694.041015625
4920.99609375
3602.923828125
5689.140625
9045.12890625
8389.84375
6168.8984375
6006.328125
6695.4375
9115.8046875
11203.93359375
10725.86328125
8232.111328125
5734.322265625
9043.275390625
11739.705078125
7307.296875
5059.41015625
6496.234375
6980.896484375
7671.021484375
9466.267578125
12113.65625
13077.251953125
9097.13671875
4171.5625
3083.587890625
6434.376953125
8675.6328125
5666.599609375
4054.619140625
5155.677734375
4450.169921875
3415.5546875
4649.03125
7140.8125
9116.46484375
8750.52734375
8616.501953125
11996.23828125
13498.75
9478.15234375
4977.009765625
3621.755859375
2813.71875
2913.26171875
5535.861328125
9355.896484375
10870.1640625
8253.4609375
4800.888671875
4585.310546875
6862.642578125
8590.703125
8356.158203125
6551.4375
4606.8359375
7738.115234375
14963.59375
13481.3203125
6492.466796875
2613.146484375
289.8984375
2498.615234375
7121.240234375
5843.931640625
2919.947265625
3867.423828125
5208.83203125
6556.9765625
8670.39453125
10809.330078125
11797.955078125
9467.294921875
5822.166015625
3580.23046875
1915.90625
3257.791015625
7013.107421875
7534.296875
6275.58203125
7222.884765625
7343.326171875
4974.751953125
2376.072265625
1002.0859375
1779.74609375
# row = 9
-1582.90234375
-1057.607421875
-2485.021484375
-4203.974609375
-1311.19140625
1691.138671875
199.720703125
-4158.935546875
-6391.423828125
-4522.78125
-325.6953125
2458.693359375
1182.73046875
-1694.76171875
-3949.671875
-4855.783203125
-1704.951171875
2205.26171875
3450.029296875
3939.205078125
3623.68359375
1856.029296875
1129.109375
1311.232421875
3178.9140625
6185.79296875
4822.83984375
690.78125
151.453125
2287.861328125
1621.767578125
-2392.4296875
-5482.982421875
-4372.552734375
-3375.4296875
-4266.728515625
-4191.53125
-1625.447265625
-1741.798828125
-5358.150390625
-5385.755859375
-5052.22265625
-5188.638671875
-852.828125
1632.12890625
713.333984375
243.21484375
-219.45703125
260.267578125
2634.87890625
5025.720703125
5703.15234375
2307.76171875
-1881.06640625
-3300.142578125
-2832.208984375
1483.5546875
8069.158203125
6485.853515625
-1033.7109375
-2912.0
-649.5
-402.75
752.955078125
2546.611328125
2362.951171875
3625.90625
4237.115234375
3387.01171875
3394.984375
-392.251953125
-5061.451171875
-5793.322265625
-2959.419921875
-803.431640625
-1351.072265625
588.869140625
2143.53515625
-1380.03125
-3533.1875
-3021.728515625
-3378.376953125
-4627.24609375
-796.912109375
6183.771484375
6575.478515625
1747.673828125
-928.763671875
-2112.9140625
-1421.26171875
3111.763671875
5025.748046875
2428.265625
1831.177734375
5318.0703125
3863.22265625
-2572.91015625
-1116.306640625
3607.73828125
400.072265625
-4499.79296875
-5559.78125
-2628.78515625
-223.03125
750.0859375
1429.537109375
-1412.060546875
-6195.05078125
-5614.09765625
-2781.40625
-3633.5859375
-5402.453125
-4819.765625
-1253.7109375
1507.96875
-43.81640625
-849.259765625
2823.166015625
5357.765625
5225.41015625
3535.32421875
1678.017578125
4055.87109375
6590.583984375
3014.310546875
619.931640625
1915.509765625
900.9609375
-1972.69140625
-220.23046875
3856.169921875
3946.5390625
2766.0703125
1359.021484375
1580.130859375
5208.33984375
4263.65625
-297.046875
-386.166015625
913.814453125
1175.6640625
1430.638671875
1216.10546875
2237.876953125
2999.892578125
164.78125
-1893.078125
1108.69921875
-825.201171875
-8312.8359375
-8264.21875
-3967.728515625
-2259.8125
2388.55859375
8037.646484375
6971.966796875
2866.0625
1384.3359375
-2590.00390625
-8391.52734375
-7705.052734375
-3557.740234375
-3903.525390625
-3811.59765625
-273.876953125
397.619140625
-3279.201171875
-6628.04296875
-9050.556640625
-7718.23828125
59.525390625
7148.794921875
5653.693359375
-491.748046875
-1813.943359375
478.892578125
1482.76171875
2357.63671875
2218.587890625
-76.3671875
-498.158203125
-2154.71484375
-5640.642578125
-7501.111328125
-5756.15625
-2314.615234375
-896.314453125
701.37109375
2949.27734375
3977.564453125
5174.466796875
8051.2890625
9468.58984375
4153.77734375
-4320.865234375
-7006.32421875
-4989.576171875
-4247.54296875
-3374.3984375
2103.220703125
6477.3125
6486.6328125
4436.296875
1763.515625
2750.681640625
4916.955078125
4284.12109375
3597.875
2078.607421875
-657.50390625
-1648.771484375
-1710.140625
-1475.365234375
-449.048828125
-2826.28125
-2627.837890625
5297.6640625
8879.01171875
3763.16796875
768.244140625
443.1796875
-2281.154296875
-2877.263671875
2074.90234375
4429.697265625
-200.61328125
-4212.5625
-4867.560546875
-5072.427734375
-3041.294921875
-2931.884765625
-5562.048828125
-3650.3203125
3428.650390625
5282.189453125
-1369.98828125
-8115.0703125
-5949.4921875
230.099609375
4406.951171875
2217.8984375
-2776.02734375
-5089.71484375
-4116.322265625
-1617.001953125
45.552734375
-1257.96484375
-1581.21875
-198.638671875
-279.11328125
-647.466796875
-2566.115234375
-5628.041015625
-3332.484375
-347.8125
-2559.849609375
-3152.943359375
-2510.4296875
-3832.330078125
-2909.421875
-734.51953125
2255.296875
5343.369140625
7563.9375
8674.2578125
5291.943359375
2496.2265625
3914.70703125
2502.21875
755.412109375
48.58984375
308.51171875
3938.12890625
6947.48046875
7442.380859375
5224.392578125
834.09765625
-1614.90625
-1104.61328125
-2477.787109375
-2990.935546875
-1280.310546875
482.962890625
2898.13671875
3886.71875
546.830078125
-3537.646484375
-4432.76171875
-3421.2734375
-2724.359375
-4117.533203125
-4685.224609375
-2588.251953125
-1821.978515625
-2965.603515625
-4728.50390625
-1798.75390625
6056.181640625
8111.701171875
3777.22265625
1468.07421875
3654.115234375
6025.19921875
3027.201171875
-231.7890625
-288.083984375
974.7265625
2931.716796875
2696.36328125
2077.068359375
316.677734375
-2145.271484375
-686.017578125
1574.75
3174.7421875
1494.322265625
-2755.994140625
-3732.22265625
-90.71484375
3456.671875
3676.791015625
-694.94140625
-6170.947265625
-5182.830078125
-3060.119140625
-6538.904296875
-4924.71484375
3378.24609375
6277.927734375
1827.056640625
-3646.9921875
-2745.396484375
3511.8984375
8053.193359375
9357.708984375
6537.435546875
2546.61328125
448.33984375
-1122.3125
-2547.751953125
-1400.9453125
1558.984375
-280.630859375
-6188.63671875
-3097.427734375
2814.544921875
1038.4140625
1923.212890625
4056.61328125
940.42578125
-2505.802734375
-1567.0
2427.25
664.4921875
-5504.9296875
-6715.544921875
-2749.482421875
8.5390625
-16.15234375
594.271484375
1649.34375
-593.466796875
-5252.1796875
-8214.365234375
-7650.828125
-4987.478515625
-5551.5625
-4907.14453125
-1067.669921875
-1488.76953125
-5789.431640625
-7908.1640625
-7213.576171875
-5222.53125
-752.4375
5323.73828125
4959.5546875
291.990234375
-1121.24609375
-2242.4375
-5969.611328125
-5029.326171875
-92.94140625
-640.41796875
-2605.16796875
-1281.56640625
-1349.431640625
-2998.798828125
-1657.150390625
2273.388671875
4156.873046875
4582.76171875
3605.52734375
-295.056640625
-643.890625
561.373046875
-639.326171875
180.818359375
317.248046875
-3188.501953125
-3346.880859375
-979.69921875
-273.767578125
-2347.4765625
-4522.345703125
-3005.5390625
1189.240234375
2674.92578125
1300.80859375
3230.763671875
5499.9296875
2023.53515625
-395.181640625
2152.318359375
3214.658203125
2239.677734375
-1295.279296875
-4138.107421875
-2879.078125
-731.00390625
1436.017578125
2135.673828125
1226.765625
2004.328125
-153.291015625
-4511.517578125
-2578.62890625
1860.943359375
-664.51953125
-5375.02734375
-5872.6484375
-2960.251953125
-180.98828125
668.953125
3425.830078125
5000.421875
3425.775390625
2878.5
3225.841796875
3385.912109375
3618.009765625
2793.94140625
2528.984375
4369.76171875
5285.740234375
4184.607421875
1836.884765625
-1225.26953125
-3965.64453125
-3288.27734375
-499.673828125
2609.359375
6427.578125
5799.205078125
-25.380859375
-3371.974609375
-4887.095703125
-6627.072265625
-4717.224609375
-1744.876953125
-959.41015625
2265.384765625
5954.109375
4748.744140625
3370.87890625
4977.123046875
2804.962890625
-2442.736328125
-4508.208984375
-2679.84765625
-818.64453125
-449.197265625
-1403.728515625
-2382.119140625
-759.59765625
3697.455078125
3953.771484375
-390.291015625
-1560.12890625
1773.859375
3339.708984375
2616.6484375
1046.78125
-699.458984375
-296.2421875
1026.607421875
1157.9140625
-82.0390625
-2225.099609375
-3815.939453125
-3617.29296875
-2203.96875
-612.21875
192.6875
-1508.994140625
-3492.47265625
-2811.26171875
-4549.875
-5603.763671875
-2405.767578125
-1493.6328125
-3440.11328125
-6473.240234375
-6612.40625
-1627.80078125
2582.951171875
2055.513671875
1487.541015625
924.625
837.42578125
2784.970703125
2533.41015625
-1414.314453125
-3579.302734375
-5231.20703125
-6748.92578125
-2591.490234375
3619.369140625
3237.70703125
-4000.93359375
-7439.515625
-2439.345703125
2356.240234375
2728.1796875
-505.376953125
-1656.9921875
2248.501953125
4783.638671875
4630.466796875
2832.431640625
-385.330078125
-2469.640625
-3216.9921875
-4198.8125
-3562.072265625
267.349609375
2858.115234375
2682.6640625
2120.78125
1761.619140625
-1049.791015625
-506.408203125
3434.564453125
1696.27734375
-484.353515625
3905.166015625
4555.751953125
1660.8515625
1506.900390625
2510.8671875
-815.517578125
-2688.236328125
-1272.263671875
-4848.564453125
-7410.970703125
-4286.06640625
-3278.8046875
-3358.24609375
-3383.484375
-4566.134765625
-3674.802734375
-745.943359375
-751.0078125
-1045.939453125
1753.708984375
709.67578125
-3300.861328125
-5865.87890625
-3941.9453125
1159.37890625
2892.234375
2214.060546875
2180.51953125
2700.884765625
4207.228515625
5145.982421875
4165.916015625
3036.919921875
3526.486328125
3112.52734375
-9.30078125
-176.927734375
1743.73046875
2092.681640625
540.880859375
-3421.625
-7098.302734375
-4211.029296875
1649.5546875
4070.19921875
2780.7578125
1950.546875
2755.470703125
3429.498046875
4289.357421875
5161.640625
4908.603515625
3138.306640625
505.583984375
-1106.306640625
-2288.57421875
-1708.046875
-966.359375
725.83984375
3436.89453125
1431.29296875
-980.896484375
-372.44140625
448.689453125
2289.650390625
3915.048828125
2477.4375
3794.427734375
6886.521484375
3561.34765625
-1479.1171875
-339.1171875
3052.1640625
1994.072265625
-2724.6328125
-2497.857421875
3132.328125
2414.21484375
-4304.18359375
-6227.171875
-2440.341796875
418.755859375
1131.279296875
295.962890625
-440.259765625
-453.744140625
1043.5546875
2900.365234375
2207.84765625
-424.603515625
-4645.728515625
-5673.310546875
-2686.029296875
-963.896484375
-2190.29296875
-3756.80859375
-5415.3125
-6150.361328125
-2044.68359375
2819.2734375
3941.39453125
4450.7421875
3534.634765625
-786.17578125
-4493.685546875
-4243.583984375
-2707.927734375
791.44921875
3004.396484375
550.248046875
2898.169921875
6793.501953125
2997.484375
301.8984375
1256.443359375
745.412109375
72.69921875
-4091.10546875
-7849.50390625
-2829.572265625
4650.662109375
6981.83203125
2234.599609375
-5541.515625
-7667.61328125
-2750.681640625
833.0703125
-3206.82421875
-3576.11328125
-267.064453125
-1767.107421875
214.447265625
4029.775390625
2338.087890625
354.564453125
290.271484375
919.689453125
4854.89453125
5721.9609375
705.693359375
-1627.544921875
1664.3046875
3571.966796875
-311.763671875
-3250.6328125
-1612.3984375
-3327.384765625
-6385.09765625
-2610.728515625
2567.5546875
4160.900390625
2358.45703125
-2821.51953125
-5245.734375
-2197.3515625
1895.798828125
6085.880859375
4061.796875
-2761.125
-2613.759765625
139.908203125
-1598.798828125
-2932.224609375
-2020.115234375
472.275390625
2530.53125
1172.640625
2206.65625
2188.638671875
-5229.734375
-7084.99609375
1441.41015625
6682.96484375
3372.263671875
-695.58984375
-661.87890625
-2028.970703125
-4013.83984375
-88.244140625
3977.837890625
4310.3515625
3502.501953125
345.734375
-2213.595703125
293.197265625
2267.837890625
-1705.0859375
-5330.85546875
-4626.1484375
-2677.029296875
-3557.73046875
-2831.4609375
1307.6484375
475.1640625
-993.3125
4341.927734375
7044.31640625
1925.99609375
896.65625
2903.3359375
1539.787109375
-9.12109375
-1644.39453125
-5307.037109375
-7003.96875
-1843.330078125
1780.939453125
-967.96875
-2697.15234375
-1316.544921875
-937.44921875
-62.05078125
557.970703125
-1048.30078125
-2859.830078125
-778.986328125
3663.337890625
4303.431640625
1446.587890625
-28.119140625
-598.4921875
783.361328125
2001.298828125
-3358.939453125
-8458.087890625
-3747.90625
774.05859375
-1803.318359375
-1973.25
3602.328125
4892.90234375
60.7734375
-1932.158203125
-849.982421875
-1746.404296875
-2720.736328125
-1955.708984375
70.77734375
1542.421875
-81.515625
-1729.70703125
-1292.669921875
23.68359375
518.716796875
1429.734375
2804.541015625
3214.712890625
1701.763671875
495.66796875
-205.11328125
-2088.98828125
-2208.57421875
-1464.373046875
-1026.119140625
2022.708984375
3330.974609375
19.560546875
-2936.572265625
-2156.63671875
-598.490234375
266.95703125
3828.005859375
5898.591796875
2983.69140625
1898.162109375
1241.845703125
-2393.654296875
-4506.32421875
-2873.416015625
-2020.056640625
-3194.875
-4047.33203125
-2595.736328125
1083.46875
5365.525390625
4546.029296875
263.427734375
-408.28515625
-2722.193359375
-6878.62109375
-4349.314453125
-678.009765625
-1215.91015625
-1998.04296875
-1685.580078125
-4180.7578125
-2736.927734375
1363.138671875
2984.822265625
1246.4765625
-1071.767578125
838.47265625
2979.60546875
756.92578125
-673.3359375
2678.4765625
5999.2421875
4373.0078125
541.751953125
-700.720703125
-1374.57421875
-3750.935546875
-4763.333984375
-2553.69921875
575.841796875
2019.916015625
2727.380859375
1249.314453125
-1429.833984375
-1934.3984375
-86.91796875
3280.3046875
536.08203125
-9440.3046875
-13438.65234375
-9193.73046875
-8279.240234375
-6619.765625
1048.236328125
6113.306640625
5631.107421875
1715.193359375
-3032.11328125
-5133.560546875
-3266.984375
1475.318359375
4784.953125
5734.103515625
4633.2421875
2424.322265625
2184.763671875
2647.09375
920.564453125
1852.658203125
5088.63671875
3216.400390625
-1083.740234375
-478.470703125
-104.390625
-1679.056640625
-2157.6328125
-1234.060546875
3142.853515625
6648.419921875
4232.9140625
949.0
-1755.357421875
-4789.7578125
-4117.990234375
-2054.947265625
-2182.513671875
-2808.357421875
-5287.046875
-7983.48046875
-4993.298828125
-119.68359375
227.2109375
-413.318359375
-1477.078125
1056.576171875
12107.6484375
14660.22265625
5177.16015625
3120.673828125
3394.208984375
-1905.017578125
-4750.9765625
-4364.634765625
-2590.984375
919.998046875
1417.611328125
636.349609375
3167.435546875
2736.771484375
-1283.28515625
-2003.349609375
1381.03515625
2435.404296875
89.265625
-1224.205078125
-1608.669921875
-2195.416015625
-1798.03125
-2495.216796875
-4629.0625
-4036.12890625
1174.8515625
5231.29296875
1647.767578125
-2897.69140625
-187.28125
4927.095703125
5339.767578125
867.505859375
-2776.7578125
-2559.150390625
-1620.00390625
-1493.892578125
-2692.818359375
-4827.94140625
-5547.103515625
-4633.5390625
-4630.548828125
-3771.130859375
-1373.6953125
-1496.642578125
-1997.025390625
-1522.841796875
-2259.837890625
-1285.568359375
299.626953125
-151.19921875
1056.416015625
1721.3203125
-1514.05078125
-2493.630859375
-579.302734375
-1860.7890625
-6147.634765625
-9524.701171875
-10846.01953125
-13692.689453125
-19502.294921875
-25083.556640625
-28879.451171875
-29191.74609375
-25802.861328125
-21985.29296875
-17874.716796875
-9492.759765625
4859.09765625
20932.67578125
36218.705078125
48296.484375
53932.001953125
53285.2890625
48971.94140625
45512.359375
40346.33984375
31535.7421875
24292.5546875
19894.61328125
20279.69140625
27162.240234375
34908.689453125
42732.212890625
51290.990234375
49620.763671875
34107.03515625
14597.5546875
5559.197265625
14349.470703125
30845.291015625
44917.04296875
49154.775390625
43861.53515625
39368.046875
39107.275390625
40372.525390625
34260.78125
17650.189453125
8870.857421875
18096.1328125
31304.830078125
37412.5859375
38007.583984375
40187.294921875
41752.14453125
38364.8515625
35871.244140625
37641.1640625
40049.013671875
40571.955078125
39439.06640625
37836.37890625
36287.53515625
35332.130859375
34481.099609375
32683.115234375
30838.373046875
29738.45703125
29784.919921875
31886.0703125
35697.1875
46007.607421875
48596.037109375
50249.595703125
51416.3984375
51251.123046875
50095.111328125
48958.28515625
47471.169921875
46398.505859375
46096.009765625
45197.322265625
44085.962890625
42417.375
39072.75
37590.4296875
37358.4765625
36867.890625
35821.646484375
36052.361328125
36451.990234375
36898.03515625
34749.984375
28891.310546875
26214.109375
26541.767578125
25758.125
25919.064453125
25934.9140625
24664.287109375
23599.076171875
21858.837890625
21456.09765625
22527.814453125
22499.25
24540.1640625
28475.09375
28949.431640625
25474.57421875
22562.69921875
23450.349609375
25916.052734375
27499.572265625
27421.703125
25604.169921875
21871.912109375
15665.873046875
11745.1640625
14450.693359375
16993.896484375
13393.84765625
8820.263671875
7546.236328125
7206.1796875
6476.47265625
5155.8984375
2359.1015625
4359.36328125
11096.03125
11058.962890625
7718.453125
8162.666015625
8203.865234375
8603.583984375
8632.552734375
5718.693359375
4655.208984375
6697.107421875
4109.6171875
-2621.943359375
-3553.564453125
-2481.5
-5109.509765625
-5594.416015625
-2154.474609375
2433.34765625
3763.80859375
2185.0078125
3691.783203125
4496.953125
1297.048828125
177.865234375
924.900390625
495.794921875
466.462890625
1533.671875
263.5390625
-2784.93359375
-3728.966796875
-2804.275390625
-1698.78515625
2392.1640625
7970.625
7652.7109375
1478.658203125
-666.5859375
1470.70703125
-144.939453125
-2331.3359375
-875.55859375
3261.255859375
4490.966796875
-114.357421875
-1811.451171875
1304.029296875
1547.876953125
-3106.015625
-4312.013671875
3279.646484375
8740.064453125
4829.99609375
2977.13671875
8011.7109375
10114.529296875
1877.859375
-6871.14453125
-1497.990234375
10556.6796875
14744.849609375
10547.373046875
3009.59375
-1669.23046875
949.037109375
4509.96484375
5352.4609375
3419.455078125
-359.177734375
-419.484375
4741.564453125
10543.69140625
10675.658203125
6258.61328125
5856.302734375
11087.18359375
14230.99609375
10055.296875
2586.087890625
454.58203125
6747.265625
10258.81640625
4015.005859375
2414.892578125
6837.796875
7226.123046875
4872.548828125
1979.015625
3663.10546875
8952.7109375
9521.412109375
6447.900390625
3028.716796875
-79.48828125
-1911.740234375
722.0
5330.234375
5828.498046875
3304.771484375
2337.021484375
4614.453125
5757.66796875
2911.751953125
423.9765625
-2997.845703125
-5440.29296875
-2028.126953125
187.013671875
558.3125
2758.123046875
3614.919921875
2473.10546875
1739.767578125
2466.66796875
3809.0625
2234.08203125
-657.595703125
-562.376953125
126.078125
2833.587890625
9004.162109375
10914.15625
4993.416015625
29.08203125
2607.923828125
6572.787109375
6524.169921875
5316.92578125
5293.83984375
6763.59765625
8086.65625
9015.71875
7803.078125
5968.294921875
6240.998046875
5943.384765625
992.291015625
-4110.796875
-1739.416015625
4212.619140625
8938.27734375
11737.943359375
11052.16015625
9089.115234375
4690.1875
-768.373046875
-1389.119140625
-671.94921875
847.083984375
3303.58984375
560.009765625
-1663.89453125
2628.2734375
7271.408203125
6071.220703125
3402.46484375
3271.69140625
3209.986328125
3866.033203125
2090.787109375
-3121.716796875
-2067.330078125
4901.265625
6951.599609375
2840.701171875
2298.134765625
4552.4140625
3145.8359375
528.263671875
1741.166015625
2017.6796875
-527.486328125
112.52734375
3224.189453125
4568.39453125
2229.64453125
525.1640625
3620.6953125
7173.76171875
7488.880859375
6783.84375
7514.109375
7994.0390625
5589.24609375
2559.330078125
1085.92578125
2192.7890625
4092.552734375
4784.71875
4631.060546875
2348.08203125
-2441.83203125
-1936.041015625
850.103515625
-1828.658203125
-2443.513671875
1456.841796875
1817.587890625
1962.888671875
5215.33984375
6475.044921875
5643.44140625
5225.61328125
5454.27734375
5125.88671875
4623.052734375
4293.423828125
2646.51953125
1806.248046875
3289.275390625
4537.58203125
6548.869140625
9808.642578125
9865.583984375
9134.548828125
9024.76171875
4703.283203125
-295.609375
-568.005859375
-61.697265625
2904.927734375
7535.361328125
8530.076171875
8129.654296875
7331.28515625
6341.361328125
6477.76953125
7444.314453125
6518.603515625
3506.0546875
3451.767578125
5561.865234375
6504.279296875
4648.7578125
2444.181640625
2743.986328125
4853.98828125
5805.337890625
1421.005859375
-2965.404296875
500.92578125
7831.625
10903.216796875
8487.5546875
5121.03125
4448.658203125
5831.908203125
5853.7578125
2212.39453125
-447.541015625
1318.162109375
5173.55078125
6491.4765625
5886.40234375
6882.751953125
8603.671875
9541.517578125
5313.453125
-3140.712890625
-5926.01171875
-4681.845703125
-2900.365234375
575.298828125
4168.724609375
6944.173828125
8352.0078125
6663.5703125
4346.025390625
6007.240234375
7612.603515625
6098.4296875
1934.98046875
-311.263671875
2366.404296875
5337.533203125
5124.26171875
2875.564453125
505.650390625
796.53125
2356.876953125
2948.880859375
5719.875
8714.796875
6736.716796875
2636.544921875
45.564453125
1552.22265625
5535.49609375
6402.083984375
6971.166015625
9602.09375
7196.724609375
1382.66796875
1243.173828125
2962.955078125
1795.9375
2311.5703125
5380.927734375
4599.138671875
2752.685546875
3555.080078125
3538.056640625
2972.271484375
4830.357421875
6556.021484375
5854.474609375
4524.9765625
5884.875
8202.27734375
8104.1484375
8115.59765625
8586.0390625
4442.013671875
96.703125
-3159.01171875
-5032.125
320.9296875
4077.51171875
832.546875
2396.234375
4509.998046875
1605.177734375
-631.65625
-1268.931640625
-1266.39453125
-319.7890625
1023.23046875
2047.279296875
2348.048828125
2973.07421875
4272.00390625
5863.51953125
5289.2890625
2907.416015625
3240.46875
5217.923828125
5203.123046875
7138.208984375
10987.798828125
11861.61328125
8323.51171875
708.63671875
-3171.083984375
-147.310546875
1581.587890625
634.474609375
2070.81640625
4374.806640625
6113.779296875
6615.921875
1656.8046875
-3376.287109375
-367.48828125
6307.859375
5900.169921875
-279.076171875
-1738.607421875
1658.12109375
2704.76953125
3631.19140625
5287.60546875
4354.73828125
3151.314453125
4781.888671875
6659.474609375
7373.546875
5553.47265625
-169.166015625
-925.732421875
4382.994140625
3719.66796875
-294.1875
939.693359375
4028.94921875
2043.724609375
394.623046875
3868.685546875
4096.83203125
4300.9765625
7684.1796875
8027.19140625
4699.455078125
1664.869140625
2836.98046875
7266.220703125
8382.306640625
6029.06640625
4432.228515625
5289.22265625
8075.06640625
10824.607421875
8645.619140625
4071.25390625
2804.55078125
3866.322265625
4026.162109375
4175.177734375
4221.5
1870.6640625
940.376953125
2196.53515625
282.87109375
-335.970703125
1353.12890625
-845.259765625
-208.615234375
5896.07421875
8639.1328125
7836.615234375
6706.998046875
4911.6484375
2294.650390625
156.625
1321.6796875
3632.25
4368.08984375
4001.54296875
4938.62890625
7091.634765625
7838.669921875
6513.59765625
4027.36328125
1484.55859375
1467.564453125
2406.67578125
2995.0
2762.43359375
1707.56640625
1590.927734375
2762.513671875
4067.568359375
4158.916015625
4938.447265625
7897.708984375
9253.90625
10089.76953125
13006.53125
14656.28125
10582.82421875
4222.216796875
-2203.759765625
-3631.908203125
1699.806640625
3605.65234375
606.236328125
-461.779296875
-742.830078125
-918.423828125
-1113.724609375
-2232.54296875
-402.509765625
2972.833984375
4916.896484375
5315.591796875
5218.021484375
5495.25
7024.20703125
7688.189453125
5383.552734375
4768.271484375
8138.708984375
7697.115234375
2421.177734375
833.822265625
4656.560546875
7990.853515625
6815.654296875
5246.56640625
5769.13671875
4187.62109375
1206.57421875
533.50390625
1527.423828125
2735.87109375
5737.578125
7488.9921875
5319.255859375
3318.998046875
-133.064453125
-4639.7578125
-3489.212890625
392.76953125
5118.681640625
7475.908203125
3371.54296875
3174.248046875
8310.931640625
10415.416015625
9956.83984375
4080.623046875
-4379.75390625
-3497.275390625
3987.720703125
7788.630859375
6705.740234375
5271.193359375
4763.109375
4139.62109375
3685.375
4039.90625
6733.509765625
10674.435546875
10880.82421875
6826.51953125
3334.80859375
2241.197265625
1561.224609375
1360.458984375
2707.396484375
2676.439453125
-614.103515625
-963.748046875
1263.54296875
2853.41015625
2933.59765625
1422.740234375
758.76953125
2480.71484375
3834.36328125
5477.845703125
8095.63671875
7091.833984375
3358.2265625
1249.50390625
1154.794921875
2338.537109375
1589.916015625
1711.939453125
4600.591796875
3240.607421875
2683.404296875
9104.962890625
13428.86328125
12623.6484375
10847.958984375
9082.94140625
5760.46484375
1207.173828125
-976.615234375
267.76953125
2550.484375
4891.7109375
6930.73828125
8535.59765625
8572.720703125
7334.55078125
6884.638671875
5662.09765625
1051.837890625
-4218.955078125
-3436.818359375
3814.3671875
9626.232421875
10325.23046875
9808.189453125
10006.94140625
9541.818359375
8845.75
7742.16796875
5171.59375
4407.771484375
5728.94921875
5555.2265625
5708.712890625
4063.197265625
4788.24609375
9454.875
9221.70703125
6728.61328125
6533.556640625
4322.46484375
4099.79296875
7227.64453125
7462.650390625
6089.462890625
6297.412109375
3009.341796875
71.3359375
2367.560546875
2796.720703125
1441.66796875
3201.93359375
2806.138671875
-897.919921875
2075.68359375
7869.5859375
6444.80078125
3528.466796875
3103.5859375
905.646484375
489.90234375
3179.07421875
6352.28125
10547.3125
12717.146484375
10724.126953125
9109.03515625
8088.41796875
5976.791015625
5901.6640625
7176.09375
5623.625
5418.123046875
6950.2421875
7173.400390625
8153.4296875
9331.029296875
7945.244140625
6377.5546875
7086.607421875
8721.333984375
6515.0390625
3011.927734375
5258.26171875
9011.37890625
8215.064453125
6951.068359375
6480.958984375
5341.02734375
5327.3203125
3762.19140625
754.287109375
3146.060546875
5506.365234375
6681.1171875
9390.291015625
8641.40234375
6002.666015625
9687.283203125
12247.560546875
8000.009765625
7339.017578125
9470.146484375
6829.408203125
5951.541015625
8692.30859375
7931.216796875
7386.486328125
9527.9921875
8473.310546875
5465.349609375
5122.376953125
3990.423828125
2678.091796875
5981.970703125
9045.396484375
7204.314453125
5881.48046875
7111.189453125
6855.62109375
4092.685546875
3608.11328125
9036.3671875
15678.77734375
16052.08984375
10835.666015625
8428.1640625
11051.32421875
10854.08984375
10737.560546875
11613.75390625
8321.861328125
4874.0625
4497.51171875
5824.677734375
6393.509765625
6463.888671875
8505.259765625
9975.58984375
7434.892578125
4967.05859375
5964.908203125
5548.67578125
4327.224609375
6406.501953125
7993.28515625
7686.84765625
6771.70703125
4684.849609375
3184.421875
4942.259765625
8194.2734375
8498.958984375
8804.314453125
9352.869140625
6128.140625
3271.9453125
982.44140625
600.005859375
4376.798828125
6510.8203125
5783.490234375
7029.205078125
9215.927734375
12929.736328125
18606.173828125
18345.240234375
9920.775390625
7306.775390625
11735.49609375
12684.361328125
9572.44140625
6314.828125
5882.939453125
5609.08203125
4175.67578125
5550.376953125
10614.57421875
12576.806640625
7709.640625
3127.427734375
6525.4296875
10986.599609375
9832.3359375
6129.962890625
3244.72265625
5378.86328125
10378.609375
10710.25390625
8486.138671875
6219.892578125
2366.248046875
1897.81640625
5011.06640625
5262.255859375
5250.58984375
6906.490234375
6519.40234375
3464.18359375
1896.310546875
3228.423828125
5069.361328125
8205.55078125
10749.33203125
10722.4921875
9601.390625
7173.052734375
3916.60546875
3085.58984375
5175.755859375
5331.73046875
204.931640625
-2488.3984375
1645.076171875
5129.6953125
5539.916015625
6434.998046875
5127.474609375
2631.365234375
6045.779296875
14981.83203125
16407.9609375
7775.552734375
2932.93359375
8132.8046875
8976.677734375
1836.185546875
-2786.625
-654.517578125
2857.28125
4087.8203125
4631.708984375
7025.533203125
8259.755859375
6537.83984375
4336.181640625
2418.0234375
3337.986328125
4844.798828125
5837.478515625
6482.47265625
5062.83984375
5428.4609375
10177.203125
10857.384765625
4623.71484375
1762.0390625
5026.615234375
7857.4375
4943.158203125
2810.783203125
5054.470703125
6091.205078125
4471.64453125
4496.7421875
6510.013671875
6689.03125
7495.748046875
9253.275390625
6152.20703125
1536.642578125
3999.453125
8814.83203125
11282.974609375
10650.443359375
8238.64453125
6946.33203125
6874.955078125
6894.666015625
6763.80078125
7893.951171875
8145.83984375
5407.318359375
5971.58203125
11159.91015625
11833.146484375
7062.232421875
3966.306640625
4013.052734375
3220.46875
2455.46484375
5020.1328125
7928.291015625
8331.224609375
6563.390625
4409.423828125
3823.939453125
3190.91796875
4671.68359375
5923.994140625
4475.17578125
7183.212890625
10655.5703125
8223.353515625
6733.484375
6615.13671875
3208.359375
846.05078125
2449.6640625
3886.0390625
4230.365234375
5989.931640625
10847.3046875
14564.97265625
12915.76171875
11823.189453125
11428.8359375
8474.0234375
9176.701171875
10883.61328125
8304.560546875
5515.35546875
4595.015625
5167.71875
7870.35546875
8312.341796875
6745.8984375
9257.75390625
12392.6171875
8122.8125
3022.4765625
5991.74609375
9995.12109375
6342.44140625
-302.5859375
-1481.6953125
1349.99609375
3058.6796875
2945.2421875
6827.818359375
10686.58203125
12032.958984375
13046.337890625
11625.060546875
8669.65234375
7711.849609375
9257.02734375
10019.076171875
10403.470703125
13312.4609375
11367.240234375
626.318359375
-3661.314453125
2392.68359375
5755.51171875
4914.08203125
3968.015625
3812.666015625
6332.41015625
9117.451171875
8366.55078125
6975.78125
6864.1953125
6984.916015625
9118.33203125
11381.587890625
10683.904296875
7609.98046875
5620.220703125
9572.240234375
12408.34765625
7099.501953125
4127.037109375
6247.099609375
7701.818359375
8012.314453125
9158.966796875
12042.423828125
12562.162109375
8357.05078125
4912.873046875
4206.9375
6384.2890625
7969.38671875
5354.912109375
3331.275390625
3707.365234375
3456.25390625
3202.009765625
4353.931640625
7193.9453125
9695.4609375
10130.744140625
9564.11328125
10939.40234375
11835.029296875
8484.244140625
4938.09375
3639.884765625
2418.708984375
3786.111328125
8298.85546875
11378.857421875
10662.478515625
7061.8125
4070.41796875
3950.443359375
5382.67578125
6971.88671875
7811.525390625
6790.671875
5754.107421875
9312.03515625
15162.052734375
13198.73828125
6376.115234375
3604.439453125
2577.3828125
4366.427734375
6523.92578125
4717.642578125
4142.880859375
5840.970703125
5602.1328125
6168.759765625
8220.783203125
10088.359375
10743.03125
8565.1640625
5513.015625
3899.369140625
2437.533203125
2968.771484375
5758.103515625
6779.625
6157.021484375
6743.896484375
5968.904296875
3294.61328125
1381.603515625
1051.068359375
2155.091796875
# row = 10
-447.044921875
-532.984375
-1712.228515625
-2698.34765625
-101.734375
2102.578125
-478.962890625
-5286.41796875
-6291.900390625
-3774.390625
-843.48828125
1227.033203125
1137.658203125
-1336.361328125
-4306.59765625
-5257.533203125
-1450.162109375
2639.734375
1871.05859375
1152.552734375
1727.208984375
713.646484375
1069.626953125
1240.865234375
2475.99609375
5601.5546875
4266.06640625
438.025390625
539.9765625
2964.77734375
2716.025390625
-406.935546875
-2769.607421875
-2610.173828125
-3541.779296875
-5553.591796875
-5405.470703125
-2159.91015625
-1720.17578125
-4651.5234375
-4398.43359375
-5507.15234375
-6670.638671875
-1928.390625
2095.326171875
2522.998046875
2286.95703125
1740.6953125
1450.775390625
2287.060546875
3710.466796875
4414.76953125
2416.884765625
-1668.5546875
-4905.7734375
-5437.984375
-157.841796875
7607.201171875
7007.1171875
385.73828125
-1450.03515625
-245.451171875
-889.560546875
298.28515625
2485.458984375
2462.271484375
3227.865234375
3466.12109375
2125.962890625
975.91796875
-1854.74609375
-4515.2890625
-4675.298828125
-2040.697265625
728.955078125
349.228515625
490.998046875
1284.18359375
-1716.5859375
-4314.1640625
-3461.37890625
-3505.35546875
-4901.826171875
-1019.056640625
5721.423828125
5167.978515625
1026.138671875
469.349609375
-574.546875
-2084.755859375
216.876953125
2657.587890625
2232.072265625
2988.126953125
5336.759765625
1536.37890625
-5778.36328125
-3014.6171875
3270.892578125
720.14453125
-4211.78125
-5432.125
-3156.8359375
-874.884765625
1507.986328125
2296.060546875
-2414.203125
-7062.798828125
-5635.8671875
-3427.244140625
-5594.8671875
-7810.51171875
-4956.60546875
-292.923828125
799.234375
-631.2890625
-751.84765625
2204.59765625
4478.5703125
5267.998046875
4007.078125
1771.443359375
4186.25
6286.94140625
2560.90625
998.283203125
2469.130859375
481.43359375
-2367.06640625
-580.90625
2896.142578125
3439.044921875
3332.599609375
2062.412109375
1836.146484375
5281.30859375
4369.76953125
-135.5859375
64.455078125
2133.0078125
2022.669921875
1169.20703125
1538.572265625
3170.34765625
3236.396484375
435.525390625
-1403.607421875
743.169921875
-870.24609375
-6279.455078125
-5109.517578125
-1114.94921875
-551.451171875
3674.494140625
8647.732421875
6316.861328125
2151.2265625
862.490234375
-3304.501953125
-8399.33203125
-6786.251953125
-3441.880859375
-4046.9296875
-4224.984375
-1662.4296875
-328.0625
-2122.94921875
-5043.4453125
-7892.783203125
-7904.720703125
-2785.63671875
2950.0390625
3757.55078125
105.353515625
-1852.650390625
-614.677734375
218.6171875
1005.80859375
1458.75390625
309.775390625
-22.61328125
-1792.578125
-4980.328125
-7352.10546875
-7287.453125
-3792.8984375
-592.2890625
2802.451171875
5479.853515625
5194.3828125
6485.642578125
10091.990234375
10358.27734375
3364.015625
-4484.90234375
-5284.359375
-3056.333984375
-2773.76953125
-1767.62109375
3209.63671875
7222.73828125
7782.05078125
6165.31640625
3155.630859375
2351.435546875
3642.7265625
3880.5859375
4527.2734375
4238.87890625
1692.595703125
-87.947265625
-647.9296875
-1280.865234375
-2300.265625
-4577.548828125
-2991.857421875
5024.15234375
8309.0625
4074.880859375
362.81640625
437.6484375
243.193359375
12.80078125
2924.267578125
3688.01171875
-249.345703125
-3204.994140625
-4088.412109375
-3584.50390625
-7.876953125
34.478515625
-4091.689453125
-2546.5234375
4136.95703125
3700.240234375
-4359.435546875
-10430.490234375
-6971.986328125
26.814453125
4228.1015625
1825.73046875
-3195.509765625
-5804.30859375
-4208.7734375
-341.4921875
1223.75390625
-1739.44921875
-2737.615234375
-940.927734375
-802.287109375
-892.771484375
-2487.021484375
-5555.193359375
-3028.43359375
-420.833984375
-3479.2109375
-3723.1328125
-2519.482421875
-3588.095703125
-2885.017578125
-81.3828125
3155.732421875
3853.072265625
5646.37109375
8421.60546875
4432.951171875
1161.98828125
3718.630859375
2090.62109375
-876.33984375
-707.267578125
771.986328125
5065.05078125
8402.419921875
9109.58984375
8401.73828125
5222.109375
1543.26171875
20.49609375
-2374.517578125
-3374.9296875
-1248.58984375
1346.87890625
3388.857421875
4045.841796875
-188.740234375
-4629.7890625
-3936.4296875
-2783.93359375
-4318.2109375
-6235.25
-5095.34765625
-1160.0078125
19.1171875
-2802.173828125
-5660.01171875
-1906.228515625
6748.759765625
9145.818359375
5286.05078125
2700.646484375
3381.337890625
4655.8203125
1464.693359375
-1102.26171875
59.392578125
1574.298828125
1771.939453125
1277.560546875
2499.697265625
1152.98828125
-3529.841796875
-3538.349609375
1623.52734375
4521.0390625
3075.369140625
-867.96875
-1646.314453125
503.267578125
3581.05078125
4907.7578125
1008.30078125
-5394.595703125
-5038.46484375
-2495.962890625
-5551.900390625
-4540.15234375
3976.109375
7459.82421875
2620.806640625
-2148.572265625
-693.740234375
3846.1015625
6768.8046875
7495.921875
4746.82421875
809.751953125
-2922.634765625
-5690.005859375
-4682.208984375
-827.234375
1965.720703125
-798.541015625
-5038.4921875
-405.24609375
4837.333984375
2086.787109375
2591.697265625
4842.474609375
2266.587890625
-1581.1953125
-569.427734375
3562.01171875
573.76953125
-5861.32421875
-5846.34765625
-2298.818359375
-925.70703125
-1272.732421875
-748.443359375
-871.759765625
-3242.125
-6309.583984375
-7731.40234375
-6764.841796875
-3909.46484375
-3242.65234375
-2415.43359375
-848.85546875
-2688.732421875
-6913.28125
-7948.1015625
-5822.62109375
-4221.724609375
-880.091796875
4395.478515625
4576.525390625
460.392578125
-2715.89453125
-5477.513671875
-8139.333984375
-4865.919921875
815.529296875
-324.84765625
-3033.583984375
-1113.005859375
-21.466796875
-1170.65625
-180.140625
2497.384765625
3959.0546875
5267.154296875
3703.677734375
-1857.201171875
-2521.525390625
-152.359375
-989.146484375
-918.068359375
-487.0078125
-1429.091796875
-571.759765625
247.833984375
-1283.392578125
-4368.068359375
-7002.48046875
-5000.50390625
1529.51953125
3438.06640625
1032.0859375
3053.333984375
4982.6640625
906.248046875
-503.57421875
3419.431640625
4079.73828125
1639.7734375
-1992.962890625
-4539.8828125
-4533.693359375
-2340.13671875
-122.771484375
968.046875
1167.5234375
2820.9921875
713.970703125
-5359.611328125
-5027.3671875
491.3671875
-106.78125
-4432.208984375
-6497.298828125
-4699.537109375
-2019.513671875
-909.80859375
1533.2109375
3032.19140625
1610.474609375
1972.828125
2930.287109375
3329.61328125
4177.892578125
2345.748046875
1563.53515625
4878.400390625
6919.12109375
5985.873046875
1995.234375
-2809.5078125
-4869.298828125
-3717.234375
-1221.34765625
3440.71484375
9121.46875
7948.65625
1068.78125
-3180.505859375
-4989.5703125
-6776.091796875
-4644.990234375
-2177.73828125
-2055.23046875
1740.763671875
5766.40625
3508.677734375
1229.203125
3401.02734375
2052.5859375
-2625.591796875
-4358.796875
-3076.72265625
-2264.5078125
-1524.224609375
10.333984375
278.74609375
729.369140625
3818.513671875
2824.55078125
-1502.216796875
-2064.048828125
35.404296875
947.330078125
1505.841796875
185.857421875
-1301.3515625
-799.197265625
-206.720703125
519.482421875
295.54296875
-1769.677734375
-3762.765625
-3818.8515625
-2920.576171875
-1897.603515625
-977.078125
-2721.365234375
-4930.16796875
-4703.56640625
-5921.9140625
-5755.302734375
-3399.029296875
-4486.5546875
-5740.361328125
-6489.1796875
-6122.126953125
-1213.494140625
3849.857421875
3221.20703125
733.638671875
-516.51171875
-710.33203125
804.935546875
756.744140625
-2450.916015625
-4124.443359375
-4764.390625
-5635.8984375
-1610.478515625
5053.013671875
5749.552734375
-1373.3515625
-6631.314453125
-2456.9609375
3366.1015625
3618.1171875
-887.03125
-3017.099609375
1153.212890625
4500.12890625
4265.537109375
2450.640625
-237.328125
-2935.19140625
-3628.984375
-2088.46875
-67.892578125
1308.5859375
1138.3125
969.5625
1724.80859375
1327.1484375
-2063.517578125
-339.794921875
4174.119140625
1686.59375
-138.470703125
4133.884765625
3150.0078125
-1529.830078125
-740.607421875
1922.482421875
-1537.779296875
-3882.23828125
-1468.853515625
-3910.38671875
-7058.078125
-3917.689453125
-1049.82421875
-79.646484375
-1449.3359375
-4434.578125
-3914.0
-1519.814453125
-1519.025390625
-1776.669921875
324.552734375
266.3046875
-2844.8125
-6138.009765625
-5076.470703125
373.947265625
2452.5625
902.353515625
-845.328125
78.76953125
3519.34375
4229.3515625
2194.3515625
1579.97265625
3253.431640625
3832.685546875
1483.623046875
1080.68359375
1621.66796875
1963.275390625
971.26171875
-3894.17578125
-7286.962890625
-4144.251953125
1435.103515625
3936.0546875
2973.912109375
2665.2734375
5117.689453125
6437.009765625
4780.873046875
2907.669921875
2022.060546875
1006.220703125
-110.951171875
-2101.4140625
-4404.76171875
-4357.1015625
-2756.40234375
1085.33203125
3743.93359375
-594.99609375
-4308.78515625
-1394.541015625
1455.24609375
1962.083984375
2604.45703125
2778.365234375
4644.8125
7647.8671875
6147.33984375
2888.314453125
3829.10546875
5003.09375
1839.578125
-2025.548828125
-374.6171875
3792.896484375
1116.93359375
-5891.740234375
-7579.7890625
-4384.875
-1900.357421875
-617.423828125
-964.3359375
-1512.947265625
-1731.716796875
513.0859375
2531.544921875
1174.255859375
223.962890625
-1146.615234375
-3061.6953125
-2747.791015625
-1843.08203125
-2186.412109375
-2376.17578125
-3812.15234375
-4387.16015625
-262.494140625
2526.615234375
1781.75
3712.12890625
4358.75390625
-775.86328125
-5557.833984375
-4388.037109375
-1297.451171875
1658.90234375
3816.08203125
2535.408203125
5099.353515625
7608.4765625
3993.70703125
1053.7578125
752.974609375
-402.767578125
-1468.947265625
-5556.296875
-8883.412109375
-3265.1640625
4639.46484375
5808.302734375
837.076171875
-5001.234375
-5645.244140625
-1521.890625
1177.248046875
-3229.87109375
-3643.626953125
134.259765625
-1047.509765625
897.443359375
5107.15234375
2709.09375
-84.21875
109.919921875
1167.818359375
4439.931640625
4979.009765625
121.89453125
-2113.462890625
1198.298828125
3429.955078125
-160.8984375
-3030.341796875
-506.109375
-591.39453125
-3297.0859375
-2132.9296875
1664.47265625
4435.94921875
1986.810546875
-4455.294921875
-4786.009765625
-780.22265625
2012.78125
5316.607421875
3816.044921875
-2384.416015625
-3332.759765625
-915.62109375
-1983.3046875
-2732.845703125
-1424.345703125
594.48046875
2530.271484375
2012.056640625
2924.265625
2847.56640625
-4431.14453125
-7002.6640625
1984.013671875
8654.513671875
5139.0859375
335.908203125
-1150.46484375
-3937.296875
-5151.482421875
163.701171875
4769.33203125
5488.439453125
5522.67578125
3954.927734375
232.11328125
112.009765625
1344.771484375
-2105.669921875
-5542.791015625
-5426.66015625
-2881.8984375
-2337.33984375
-1485.22265625
2767.87890625
2093.673828125
-428.041015625
4716.517578125
7605.1953125
2339.8359375
1501.478515625
3863.201171875
2715.193359375
1216.310546875
-96.708984375
-3557.65625
-4112.78515625
1306.849609375
3484.22265625
-481.408203125
-1981.931640625
-287.380859375
176.50390625
800.931640625
658.046875
-787.548828125
-2144.12109375
551.63671875
5783.447265625
5671.482421875
1859.22265625
176.23046875
286.0078125
1804.310546875
2007.865234375
-3246.37109375
-6609.634765625
-753.00390625
2533.21484375
-1267.357421875
-1915.53125
2964.4609375
3697.935546875
96.8828125
-696.2734375
801.087890625
-82.876953125
-993.544921875
-807.8984375
130.76171875
2370.81640625
2739.662109375
1450.267578125
1332.482421875
1831.953125
926.279296875
-413.447265625
-557.55078125
1643.71875
3549.794921875
2858.296875
832.447265625
-735.869140625
-754.306640625
-815.2734375
532.89453125
4711.4765625
5480.31640625
1971.5859375
37.0859375
1431.1953125
2247.080078125
2234.2265625
5137.05859375
7574.66796875
5794.466796875
4234.59375
2424.962890625
-1437.34375
-3350.2421875
-2114.091796875
-1917.8046875
-4007.990234375
-5394.734375
-2581.720703125
2467.556640625
7906.21875
7858.685546875
2798.95703125
1430.388671875
-542.669921875
-4599.419921875
-2831.98828125
332.431640625
-354.671875
-149.712890625
2542.6875
-70.33984375
-2267.580078125
-513.357421875
2588.34765625
2216.466796875
-835.123046875
615.767578125
3835.78125
2662.73046875
179.826171875
3512.78515625
8790.009765625
7083.427734375
1650.728515625
-190.83984375
-885.015625
-3789.56640625
-4899.103515625
-1381.5859375
2062.6875
3243.916015625
4672.9921875
2643.89453125
-683.505859375
-1242.98046875
690.326171875
4327.3359375
1994.19921875
-7762.79296875
-11359.142578125
-7171.18359375
-6367.716796875
-5670.84375
587.02734375
4693.125
3886.75390625
789.31640625
-3532.04296875
-5662.078125
-2830.51171875
1369.310546875
3654.306640625
5734.02734375
4883.548828125
828.859375
728.578125
2422.240234375
1590.833984375
2472.568359375
4052.376953125
1906.123046875
-1695.26953125
-1700.033203125
-911.244140625
-518.068359375
-688.294921875
-833.365234375
1726.849609375
3211.509765625
409.3671875
-967.693359375
-1158.724609375
-4143.703125
-5258.056640625
-3771.291015625
-4069.1171875
-4698.904296875
-6534.583984375
-8319.75390625
-4648.19921875
-265.107421875
-167.685546875
1593.55078125
1441.88671875
1086.4609375
9429.685546875
12333.884765625
4335.4609375
2914.37109375
3912.501953125
-492.849609375
-3402.80859375
-3703.1640625
-2257.416015625
1784.5234375
2071.392578125
-934.177734375
877.05078125
2002.556640625
-1419.73046875
-2624.2734375
654.88671875
2074.556640625
-433.595703125
-2799.458984375
-4318.01953125
-4035.28125
-2080.3046875
-2318.119140625
-4719.8515625
-4722.294921875
140.943359375
3805.228515625
389.513671875
-4122.5
-3511.65625
165.169921875
2368.435546875
180.111328125
-3245.46875
-5046.88671875
-6445.439453125
-6467.4765625
-6481.30078125
-8097.0390625
-8948.494140625
-8056.419921875
-7825.79296875
-7104.55078125
-5357.640625
-5751.431640625
-7509.568359375
-8553.732421875
-8650.29296875
-7402.556640625
-6383.759765625
-5600.201171875
-3456.609375
-2637.34375
-5478.89453125
-6834.0625
-6586.751953125
-9154.197265625
-13932.751953125
-18096.271484375
-20156.638671875
-23540.1796875
-29981.71484375
-36490.078125
-42156.107421875
-43493.216796875
-39429.8984375
-34798.474609375
-30540.0
-22400.86328125
-8969.51953125
5712.396484375
19583.7421875
31062.880859375
37665.783203125
38574.59375
35209.423828125
32233.2578125
27140.94921875
17789.830078125
9551.53515625
3895.8359375
2682.603515625
7073.615234375
11215.521484375
16554.9609375
24859.94921875
24064.7578125
6873.369140625
-18945.6171875
-38110.705078125
-38252.275390625
-23326.1953125
-4051.13671875
10774.1015625
16516.171875
17786.822265625
18794.396484375
20865.2890625
17744.904296875
5501.212890625
-4483.361328125
-2060.22265625
5928.6328125
12359.298828125
17334.771484375
21044.638671875
21511.775390625
17614.876953125
14667.384765625
15219.91015625
16502.36328125
16913.302734375
16339.833984375
14714.63671875
12647.435546875
11445.04296875
10440.83203125
8591.875
6959.828125
6243.876953125
6714.904296875
9019.392578125
12641.25
21055.796875
23086.189453125
24394.25390625
24980.4453125
24643.65625
23830.576171875
22605.67578125
21133.912109375
20498.486328125
20385.78515625
19768.748046875
19382.841796875
17644.818359375
13816.5
12797.396484375
14745.162109375
14689.86328125
13187.826171875
13602.88671875
14671.205078125
15141.708984375
13066.265625
8168.453125
6710.060546875
8863.58984375
9995.69921875
10462.765625
10040.2109375
8501.291015625
6772.9921875
4772.546875
4598.314453125
5365.9609375
5572.70703125
8874.033203125
13183.83203125
13694.224609375
11167.75
9034.15625
10492.4765625
13519.533203125
15218.681640625
15446.669921875
14037.853515625
10982.177734375
6290.9296875
4200.259765625
8009.283203125
11023.673828125
7739.20703125
2485.47265625
-347.8359375
-1468.169921875
-1553.125
-1687.556640625
-4527.880859375
-3497.76171875
3930.294921875
6111.701171875
3049.91015625
1810.685546875
1221.759765625
1473.921875
1022.080078125
-1768.6015625
-2593.884765625
819.83984375
216.755859375
-6708.91015625
-8447.4609375
-6946.447265625
-8155.19140625
-7448.99609375
-4617.251953125
-2366.11328125
-1764.90234375
-1809.451171875
-167.685546875
-402.572265625
-3792.0078125
-5439.55078125
-4055.958984375
-2277.14453125
-1955.84765625
-2562.443359375
-5000.1015625
-8506.00390625
-8722.810546875
-5989.369140625
-3947.3359375
169.728515625
5756.61328125
6169.822265625
-1272.849609375
-6553.646484375
-3910.310546875
-3074.205078125
-6066.42578125
-5948.73046875
-1456.607421875
162.939453125
-4694.015625
-6052.19140625
-1176.033203125
518.517578125
-3996.88671875
-6270.662109375
-71.95703125
5608.107421875
3613.70703125
3467.3515625
8471.044921875
8630.88671875
-757.853515625
-8757.1875
-3217.658203125
8928.390625
12529.71875
8614.107421875
3299.96484375
-712.646484375
-632.65234375
1449.771484375
1743.841796875
-303.5390625
-1799.720703125
-240.53515625
3600.111328125
7993.169921875
7861.736328125
3216.138671875
3595.16796875
10158.015625
13820.125
8312.951171875
-1977.560546875
-4280.4375
4719.716796875
9522.359375
3324.873046875
-65.30859375
2531.677734375
3411.94921875
1516.982421875
-1365.544921875
803.521484375
6185.943359375
5861.46875
3046.08984375
1511.2578125
-1388.880859375
-3022.314453125
-462.580078125
2834.5390625
4446.888671875
3703.462890625
809.232421875
424.796875
2831.61328125
3019.572265625
888.939453125
-2967.810546875
-4922.4453125
-1642.931640625
-155.6015625
-535.96484375
1633.154296875
2472.548828125
920.296875
-102.443359375
227.9296875
1778.013671875
1495.515625
-557.84765625
-352.880859375
82.00390625
1857.634765625
7134.140625
8797.384765625
2591.818359375
-1559.19921875
1643.466796875
4108.30859375
4813.4453125
6847.02734375
6553.39453125
5706.212890625
6547.1484375
7038.5390625
6230.990234375
5801.173828125
5491.568359375
2818.56640625
-2147.541015625
-4173.736328125
-19.505859375
5749.369140625
10378.1171875
12873.28125
11950.2109375
10556.2734375
6254.16015625
-948.3046875
-3043.453125
-2260.27734375
-265.12890625
2623.337890625
288.111328125
-2636.060546875
911.501953125
5984.888671875
5188.751953125
2779.79296875
2939.89453125
3123.158203125
2605.58203125
47.82421875
-2633.2578125
1282.3046875
8202.619140625
7890.09375
792.890625
-441.75390625
3796.28125
3990.03125
186.5078125
-34.0859375
1350.611328125
568.443359375
310.47265625
1922.921875
3532.3671875
2298.513671875
1697.689453125
4602.423828125
6155.298828125
4169.81640625
3319.431640625
6164.14453125
8001.650390625
6281.720703125
3434.7734375
2236.96875
3728.287109375
4871.357421875
4605.529296875
4648.751953125
2252.140625
-2743.244140625
-1653.0
2066.84765625
-403.94921875
-2137.888671875
679.017578125
1427.306640625
2502.408203125
5250.123046875
5310.513671875
4858.1640625
4982.453125
4813.234375
3806.77734375
3811.34765625
5375.0
4369.71484375
1483.01171875
2169.208984375
4976.908203125
7027.69921875
9494.296875
9680.162109375
7660.591796875
6077.8671875
3050.345703125
-456.96484375
-769.4453125
-151.361328125
2354.576171875
6211.169921875
6525.134765625
5100.37109375
5275.83984375
5685.4296875
5945.48046875
6149.9609375
5026.828125
2877.599609375
3856.41796875
6409.416015625
7187.138671875
4065.205078125
1431.060546875
1930.779296875
3251.646484375
3689.01953125
970.341796875
-939.2109375
3661.63671875
9688.92578125
9595.955078125
5436.748046875
2835.18359375
3411.505859375
4135.384765625
3129.619140625
1293.48046875
134.8046875
1545.64453125
4665.787109375
5518.60546875
4173.3828125
5535.513671875
9060.357421875
9566.21875
2663.955078125
-5097.541015625
-6709.685546875
-5657.45703125
-4363.19140625
-97.6953125
4202.470703125
6927.63671875
7983.166015625
6267.328125
4814.31640625
6270.90625
5570.609375
2806.4375
-76.97265625
-1587.14453125
-39.37109375
2916.27734375
5198.884765625
5446.9765625
3306.4140625
1420.3828125
1583.076171875
2573.58984375
4870.267578125
6617.509765625
5114.291015625
1100.1953125
-2587.291015625
-2077.15234375
2576.478515625
5685.125
6848.654296875
7926.064453125
5548.404296875
2825.349609375
2693.859375
1831.263671875
-603.076171875
524.705078125
3674.078125
4156.2109375
4198.0703125
5093.197265625
4341.427734375
3121.388671875
3884.36328125
5286.451171875
4197.01171875
2762.326171875
4788.697265625
7267.794921875
7704.109375
8612.603515625
8866.80859375
3954.6640625
-439.625
-3755.708984375
-6330.865234375
-983.01953125
3997.3046875
1468.4609375
3116.26953125
4832.359375
1666.732421875
993.21875
1017.056640625
-1421.6640625
-2404.509765625
335.728515625
2771.072265625
3430.505859375
3696.51953125
3805.59375
4937.6015625
5245.103515625
3879.53125
4100.244140625
4632.5703125
3776.736328125
5424.28125
8622.013671875
9007.447265625
6647.51953125
491.123046875
-4376.5703125
-2387.076171875
254.44140625
729.3671875
1350.3984375
3400.0703125
6661.53515625
6515.763671875
1115.13671875
-2846.634765625
18.458984375
6165.1015625
5669.298828125
378.521484375
188.806640625
2242.630859375
2218.447265625
4271.607421875
6884.97265625
6996.255859375
6253.267578125
6571.109375
6390.251953125
6324.912109375
5100.048828125
-1508.96875
-3973.328125
1931.7890625
3743.896484375
1388.642578125
929.3828125
1347.16796875
-1531.05859375
-1829.1484375
3655.1015625
4785.859375
4150.943359375
6444.0078125
7032.85546875
4542.06640625
1846.875
3665.0
7801.529296875
8352.4921875
5884.087890625
4240.51953125
4539.658203125
8588.890625
11640.0390625
8417.9609375
4079.673828125
2944.33203125
1869.833984375
1680.009765625
3914.333984375
4593.744140625
823.748046875
-1743.818359375
-632.11328125
-1277.541015625
-1766.9140625
-644.783203125
-493.33984375
2204.7734375
6076.6484375
5869.49609375
5134.162109375
5723.205078125
5315.587890625
3081.58203125
246.619140625
151.177734375
1583.875
2174.150390625
1583.544921875
1897.826171875
4454.6953125
6089.595703125
6259.892578125
4273.14453125
332.076171875
655.857421875
2736.853515625
2673.2421875
1636.759765625
356.35546875
1200.84375
2760.5234375
2579.03515625
804.2421875
507.892578125
4028.2578125
7371.62890625
8922.45703125
11062.509765625
12795.57421875
9777.869140625
4182.556640625
-1863.04296875
-2470.38671875
3171.998046875
4334.771484375
1324.79296875
1177.8671875
1987.05859375
2057.765625
760.849609375
-1080.943359375
-12.078125
1677.439453125
3726.669921875
5821.431640625
5766.52734375
4667.361328125
5519.259765625
5654.337890625
2767.48046875
2733.189453125
6020.6015625
4628.484375
415.826171875
159.94140625
4015.1171875
8233.14453125
6798.2265625
4564.951171875
5441.9609375
4315.501953125
689.8359375
-417.4453125
795.748046875
1920.728515625
4644.0
5968.896484375
3553.080078125
2789.7890625
265.02734375
-4869.52734375
-4392.142578125
-1643.779296875
2177.421875
5372.703125
1833.4765625
1812.83984375
8187.146484375
9804.447265625
7555.619140625
2180.544921875
-4847.310546875
-3850.64453125
3567.728515625
7690.88671875
5410.107421875
2031.740234375
1461.962890625
1259.5703125
1314.728515625
3019.267578125
6810.982421875
10234.677734375
9060.15234375
4091.001953125
1131.755859375
1299.521484375
739.49609375
-676.884765625
-512.16796875
-433.82421875
-2982.796875
-3576.29296875
-1269.673828125
1066.3046875
850.755859375
-660.11328125
-875.466796875
60.40625
455.2578125
2786.373046875
6706.33203125
5744.212890625
2141.033203125
382.873046875
-827.9453125
-1154.51953125
-2165.662109375
-1787.56640625
1237.375
306.865234375
1948.15234375
9792.3828125
12788.083984375
10633.73046875
9980.138671875
8376.89453125
3860.3984375
-641.59375
-1883.5625
223.515625
3907.861328125
6197.826171875
6648.654296875
7094.41015625
7075.58203125
5444.080078125
4830.251953125
4584.5859375
1216.837890625
-3729.80078125
-3575.162109375
3315.986328125
8844.390625
8484.26171875
6808.763671875
6650.84375
7639.375
7982.470703125
5993.412109375
2926.27734375
3176.875
5936.61328125
5648.634765625
4338.369140625
3422.837890625
4127.853515625
6817.345703125
6377.037109375
4099.859375
3777.01171875
2936.90625
4342.99609375
6925.166015625
6317.61328125
4602.51171875
4116.15625
458.02734375
-2493.953125
1211.767578125
3084.390625
763.013671875
1457.091796875
830.416015625
-3818.7265625
-1402.63671875
5495.767578125
4752.4609375
538.681640625
-738.11328125
-1488.818359375
-603.048828125
2888.796875
6817.517578125
10378.642578125
10908.138671875
7913.373046875
5985.705078125
5531.59765625
5824.28125
6858.404296875
6082.326171875
3752.70703125
5018.1953125
7279.7890625
6720.271484375
7701.697265625
9788.158203125
8322.9453125
5996.26171875
6523.91015625
7109.166015625
4556.697265625
1551.375
3909.53125
8238.6796875
8283.6875
7018.6640625
7746.185546875
7487.0234375
5446.33203125
2516.580078125
588.876953125
3294.369140625
5602.98046875
6338.330078125
8624.923828125
8716.6640625
6927.625
10536.169921875
12371.912109375
7524.58203125
5537.73046875
6766.6328125
4589.177734375
5495.990234375
10267.6875
10385.92578125
9558.630859375
9810.943359375
7379.671875
4860.994140625
4729.103515625
4603.85546875
5161.3671875
9200.4921875
11360.548828125
7755.03515625
5441.640625
6055.5625
4640.599609375
3161.353515625
5006.181640625
9332.48828125
13584.7578125
13459.400390625
9680.38671875
7532.564453125
8442.234375
8441.87890625
10032.8515625
10400.55859375
6390.732421875
3416.78125
3430.712890625
5056.748046875
4972.072265625
4976.00390625
7155.76171875
7662.162109375
5146.130859375
4590.8671875
5839.78125
4055.76171875
2978.251953125
5485.359375
8647.52734375
9824.390625
7281.232421875
3186.890625
1528.427734375
2989.1875
6407.21484375
7737.98046875
7509.671875
6744.79296875
3796.8046875
948.814453125
-1046.134765625
-1992.212890625
655.6171875
3452.4375
4353.5859375
6134.646484375
7655.685546875
10481.37109375
17451.044921875
17503.443359375
7830.638671875
6045.755859375
11388.833984375
11384.69921875
8792.318359375
7413.19921875
7222.037109375
6424.6953125
3879.6015625
3595.927734375
7840.107421875
9826.751953125
5862.43359375
2586.310546875
5000.046875
7612.974609375
6831.427734375
4866.306640625
3123.14453125
4588.28125
8632.822265625
9254.451171875
7043.505859375
5615.71875
3240.5859375
2435.068359375
4917.263671875
5809.6796875
4704.875
5170.125
5113.744140625
2908.17578125
2264.7578125
3681.642578125
5427.013671875
8551.583984375
10622.2890625
9747.0
9059.783203125
8798.37109375
5258.4453125
1377.388671875
2675.875
4661.244140625
996.681640625
-1151.9140625
2939.53515625
5272.712890625
4095.958984375
4712.50390625
5368.619140625
4331.515625
7366.443359375
15603.01171875
16299.55078125
5719.16796875
94.970703125
6667.2265625
8624.61328125
1268.91796875
-2749.85546875
297.248046875
2537.86328125
1899.373046875
2779.888671875
6080.685546875
7234.013671875
5233.59375
2516.828125
577.279296875
2300.0
4376.6875
4282.146484375
3028.296875
1216.625
3733.3046875
10252.89453125
10239.87109375
3194.92578125
-123.029296875
2010.083984375
4489.28515625
4151.357421875
3874.986328125
5698.1875
5988.953125
5278.095703125
5603.595703125
6127.44140625
6372.95703125
8378.080078125
11294.697265625
8792.201171875
3506.865234375
4141.349609375
7910.625
10893.56640625
11620.58203125
8870.724609375
5504.59375
4143.732421875
4152.1328125
3777.86328125
3987.9921875
4954.1484375
4681.5234375
5783.4765625
8344.935546875
8252.798828125
5546.587890625
3779.02734375
4199.513671875
4132.6484375
2008.5
2995.455078125
7832.779296875
9141.626953125
6146.943359375
4657.220703125
4075.98046875
1447.23046875
2958.736328125
5281.814453125
3892.810546875
5618.09765625
8487.0703125
6683.26953125
6291.54296875
7050.291015625
3893.109375
2355.43359375
3336.783203125
1763.10546875
1466.7734375
5948.1328125
11865.505859375
15138.0390625
13080.2109375
10793.17578125
9297.498046875
6866.2734375
8709.42578125
11455.546875
9311.724609375
5441.51953125
2655.642578125
1990.060546875
4951.2734375
7957.361328125
8099.259765625
8556.041015625
10009.0546875
7032.392578125
3348.150390625
6228.986328125
9249.068359375
4724.578125
-2051.3984375
-3081.494140625
897.08984375
2095.484375
-74.1796875
2751.908203125
7299.33984375
10183.404296875
12663.083984375
10939.501953125
7366.263671875
7330.97265625
9706.25
9315.203125
7736.466796875
10981.275390625
10595.5546875
446.26953125
-4091.83984375
1100.232421875
3425.77734375
2404.908203125
2770.943359375
3876.720703125
6035.494140625
7964.498046875
7317.431640625
6639.54296875
7031.28515625
6700.71875
7264.521484375
9226.658203125
9089.12890625
5916.705078125
4626.416015625
8525.734375
10996.171875
6088.76953125
2672.416015625
5090.548828125
7806.298828125
7985.873046875
8235.705078125
10463.41015625
10258.318359375
6900.80859375
5371.087890625
5324.58203125
6948.4296875
7998.267578125
5289.2578125
2013.890625
1170.94140625
1399.48046875
2121.271484375
3602.673828125
6603.1640625
9003.951171875
9598.015625
8600.1015625
8293.65234375
8793.716796875
6521.58984375
3933.3125
2948.9140625
2144.025390625
4310.3203125
9370.888671875
11649.296875
9734.236328125
5630.865234375
3032.96484375
2413.404296875
2249.611328125
3704.7890625
5553.462890625
5592.5546875
5900.142578125
9312.34375
12602.57421875
10119.328125
5223.46484375
4683.6328125
4586.451171875
4685.259765625
4412.048828125
3186.896484375
5224.76171875
7257.08203125
5190.751953125
4361.716796875
6010.359375
7681.19921875
7660.087890625
5574.67578125
4067.662109375
3455.73828125
2295.890625
2337.35546875
4072.732421875
5383.734375
5086.1484375
4856.17578125
3406.453125
865.904296875
-283.908203125
617.390625
2168.708984375
# row = 11
791.498046875
15.376953125
-788.328125
-1183.26953125
800.01171875
2581.298828125
-323.08203125
-5256.853515625
-5222.4140625
-2433.2734375
-1247.2734375
-41.29296875
1009.845703125
-959.333984375
-4086.447265625
-4776.68359375
-896.416015625
2872.46875
577.98046875
-513.669921875
890.025390625
383.291015625
1293.447265625
643.900390625
562.951171875
3775.994140625
3266.4296875
58.484375
938.462890625
3930.78515625
3703.33203125
984.134765625
-416.119140625
-730.853515625
-2895.01953125
-5626.1328125
-5719.59765625
-2883.060546875
-1800.806640625
-3172.64453125
-3084.703125
-5052.92578125
-6015.3671875
-1709.34765625
2461.0859375
3815.95703125
3734.560546875
3450.357421875
3512.015625
3315.16015625
2559.958984375
2333.111328125
2185.525390625
-1867.28125
-7144.857421875
-7858.0
-1783.49609375
5654.294921875
6075.6015625
1896.431640625
454.36328125
-566.5859375
-2485.005859375
-357.14453125
2802.689453125
2914.30078125
3255.7109375
3040.19921875
639.87890625
-1815.861328125
-2855.69921875
-2594.541015625
-2011.099609375
-509.537109375
1317.669921875
198.7109375
-912.291015625
-155.171875
-2067.001953125
-4557.947265625
-3577.30078125
-3588.896484375
-4813.2265625
-1159.716796875
4431.51953125
2966.78515625
-332.685546875
578.25390625
-178.87890625
-2854.74609375
-2339.048828125
410.396484375
1773.62109375
3316.763671875
4234.69140625
-1115.83984375
-7725.96875
-4456.6796875
1263.91796875
37.25390625
-3262.587890625
-3951.3359375
-2857.853515625
-1414.591796875
2035.951171875
3179.3125
-2735.1875
-7200.97265625
-5527.673828125
-4157.6875
-7320.37109375
-9499.791015625
-4689.857421875
820.931640625
457.904296875
-1744.896484375
-1783.25390625
238.822265625
1946.380859375
3661.111328125
3291.9140625
718.57421875
2462.935546875
4354.140625
1720.150390625
1677.3984375
3535.521484375
753.40234375
-2637.306640625
-2204.865234375
-130.1875
1467.3515625
3052.67578125
1802.87109375
793.40234375
3672.75390625
3288.98046875
169.638671875
511.859375
2472.6484375
2302.783203125
853.021484375
2009.10546875
4048.96875
2908.55859375
-341.03125
-1787.205078125
451.4140625
244.58203125
-3424.37109375
-2335.931640625
933.017578125
560.376953125
3856.71484375
7712.298828125
4508.2265625
1046.20703125
380.16015625
-3591.302734375
-7608.126953125
-5181.84765625
-3009.833984375
-4144.654296875
-4731.556640625
-3684.5390625
-2260.021484375
-2067.96875
-3805.92578125
-6253.95703125
-7408.478515625
-5176.44921875
-1154.416015625
1348.205078125
301.427734375
-2310.408203125
-2710.119140625
-1224.65234375
212.12109375
297.251953125
47.271484375
-210.68359375
-2325.173828125
-5001.0703125
-7225.716796875
-8405.626953125
-5428.50390625
-1017.720703125
3658.83203125
6220.95703125
4590.232421875
5673.69921875
9629.60546875
9084.373046875
1597.294921875
-4375.412109375
-3472.166015625
-1842.6015625
-2109.400390625
-602.033203125
3629.642578125
6769.83984375
7501.16015625
6197.634765625
3238.58203125
1038.5859375
1086.55078125
2105.240234375
3929.453125
4562.37890625
2768.802734375
1072.3984375
297.708984375
-1377.775390625
-4077.701171875
-5484.25
-3465.009765625
2959.67578125
6242.16796875
3051.220703125
-1253.5078125
-715.919921875
1189.0078125
1866.541015625
3328.017578125
1836.208984375
-1704.86328125
-2804.1015625
-3337.0078125
-2192.41015625
1802.015625
1894.53125
-2399.861328125
-1955.634765625
2499.21875
647.994140625
-7508.904296875
-12654.908203125
-8774.86328125
-1411.916015625
2469.931640625
622.95703125
-3407.779296875
-6265.5703125
-5256.435546875
-794.4140625
1283.4609375
-1915.35546875
-3253.087890625
-1683.59375
-1642.09765625
-1307.28125
-2813.3203125
-5948.53515625
-3028.3046875
-536.11328125
-3549.9609375
-3583.080078125
-2559.306640625
-3463.24609375
-3135.30078125
-442.91015625
2090.421875
674.32421875
2541.416015625
7267.119140625
3456.35546875
-240.29296875
2523.529296875
916.181640625
-2692.515625
-2029.5546875
139.220703125
4316.638671875
7296.806640625
7824.162109375
8642.150390625
7549.8359375
4183.80078125
1082.37890625
-2298.6484375
-3934.802734375
-1346.412109375
1800.7890625
2712.51953125
2936.87890625
-1078.625
-5097.0078125
-3495.916015625
-2912.958984375
-6037.32421875
-7694.2890625
-4983.51171875
245.8984375
1741.90234375
-2921.658203125
-7220.642578125
-2846.75390625
6201.2578125
8777.427734375
5703.44140625
2708.203125
1256.939453125
1020.212890625
-1463.693359375
-2597.2265625
93.302734375
2004.11328125
504.923828125
-289.1328125
2153.166015625
1370.66796875
-4095.5078125
-4977.5625
1673.703125
5044.796875
3688.732421875
868.37109375
808.98046875
1751.603515625
3760.447265625
4601.5078125
673.5
-5153.921875
-4175.892578125
-571.65234375
-2793.36328125
-2806.42578125
4306.61328125
7509.025390625
2954.177734375
-622.083984375
808.517578125
2824.494140625
3903.95703125
4129.517578125
1903.916015625
-1664.380859375
-6578.828125
-10118.318359375
-6845.833984375
-560.603515625
2207.9453125
-998.611328125
-3960.76953125
701.111328125
4645.3515625
1746.90625
1867.052734375
4130.208984375
2447.640625
-1022.208984375
361.810546875
3879.2578125
57.8671875
-5582.224609375
-4479.96875
-1823.439453125
-1889.419921875
-2128.58203125
-1247.90625
-2735.3984375
-5749.869140625
-7146.193359375
-6691.63671875
-5007.6953125
-2453.330078125
-662.6484375
7.341796875
-1292.98046875
-4616.140625
-8151.548828125
-7103.619140625
-3205.380859375
-2452.966796875
-906.798828125
2488.669921875
2915.56640625
80.087890625
-3682.61328125
-6609.17578125
-7455.171875
-3354.263671875
1351.345703125
-86.7734375
-2716.85546875
-539.17578125
929.396484375
5.638671875
1006.1484375
2445.86328125
2793.5546875
4795.931640625
3345.31640625
-3252.05078125
-4426.380859375
-1258.81640625
-1655.41796875
-2087.65625
-1075.705078125
-26.64453125
1252.482421875
1299.978515625
-1707.375
-5476.001953125
-8138.3671875
-5770.99609375
1351.548828125
2914.97265625
334.6796875
2566.705078125
4110.830078125
-375.076171875
-882.38671875
4228.173828125
4540.62890625
680.62109375
-2569.39453125
-4711.990234375
-5667.744140625
-3511.37109375
-1294.263671875
162.35546875
1366.12890625
3284.2578125
1505.12890625
-4857.6015625
-5399.568359375
-111.89453125
435.3984375
-2771.53125
-5831.896484375
-5339.609375
-2627.033203125
-1313.400390625
145.81640625
1225.478515625
532.697265625
1769.25390625
2440.291015625
2863.572265625
4424.41015625
2032.443359375
1066.705078125
5313.810546875
8121.193359375
7332.255859375
2544.724609375
-3399.5625
-5365.17578125
-4112.302734375
-1628.6875
3968.314453125
10581.73828125
9663.37109375
3378.478515625
-948.05078125
-3459.685546875
-5200.673828125
-2794.8046875
-877.5234375
-1337.423828125
2051.892578125
5378.51953125
1918.576171875
-821.7421875
1997.869140625
1847.32421875
-1442.462890625
-2092.53125
-1344.7109375
-1802.41796875
-1173.951171875
1826.19140625
2831.203125
2553.091796875
3860.37109375
1417.787109375
-2373.216796875
-2252.67578125
-1751.234375
-1246.09765625
450.79296875
-849.1328125
-1658.80859375
-461.310546875
-162.3046875
1094.65625
1347.099609375
-1311.35546875
-3587.884765625
-3137.13671875
-2269.533203125
-2009.76171875
-1890.23828125
-3724.03515625
-4946.47265625
-4790.609375
-5337.26953125
-4357.40234375
-4370.359375
-7319.513671875
-7120.26953125
-5489.75390625
-4855.61328125
-591.83203125
4780.216796875
4157.81640625
-88.3984375
-1812.67578125
-1956.8046875
-1105.111328125
-1140.87890625
-2903.578125
-3108.826171875
-2334.833984375
-2603.41015625
-79.876953125
5693.740234375
8171.45703125
2555.890625
-4020.0546875
-1216.01953125
4935.537109375
4716.279296875
-836.384765625
-4149.7578125
-606.3828125
3329.759765625
3241.83203125
1915.185546875
226.435546875
-2337.435546875
-2400.76171875
1293.064453125
4309.12109375
2942.744140625
-97.646484375
-224.384765625
1737.62890625
878.005859375
-2452.7890625
754.814453125
5433.3125
3083.755859375
2470.259765625
4740.08984375
1238.451171875
-4378.861328125
-2334.1484375
1564.35546875
-1542.173828125
-3863.552734375
-1161.0390625
-1883.267578125
-4391.939453125
-2101.998046875
1653.40234375
3112.697265625
441.169921875
-3653.931640625
-3689.29296875
-2410.76953125
-2278.3671875
-1934.076171875
-762.892578125
84.26953125
-1494.50390625
-4415.640625
-4096.1015625
-83.482421875
1744.14453125
351.994140625
-2988.033203125
-2672.369140625
2450.37890625
4104.734375
2011.822265625
1491.1328125
3322.650390625
4460.9296875
3473.6484375
2476.046875
963.791015625
1456.076171875
1735.8671875
-3297.09765625
-6090.140625
-3059.416015625
1243.625
3186.056640625
2487.474609375
2555.123046875
6084.951171875
8146.560546875
5097.603515625
1352.82421875
-245.951171875
-827.701171875
-310.2421875
-2164.58984375
-5498.826171875
-6308.01171875
-4303.5625
403.685546875
2920.9765625
-1739.453125
-6197.484375
-2692.888671875
1434.09765625
1187.60546875
881.76171875
2281.873046875
4066.44140625
6610.869140625
7323.943359375
5792.431640625
6163.267578125
5713.732421875
1244.4140625
-1259.71484375
1819.763671875
3894.62890625
-400.93359375
-6278.55078125
-7334.9296875
-6064.59375
-4775.341796875
-2858.384765625
-2113.578125
-2211.59375
-2662.740234375
-356.92578125
1516.7421875
183.822265625
767.61328125
1570.0703125
-1311.763671875
-3250.41015625
-3242.0078125
-3014.685546875
-1654.552734375
-2737.34765625
-3328.29296875
710.068359375
1290.041015625
-1061.1484375
2053.578125
3920.513671875
-1368.00390625
-5877.908203125
-3936.83203125
-967.69140625
543.458984375
3112.529296875
4212.43359375
6267.5625
6613.625
3561.01953125
976.958984375
92.9765625
-1140.232421875
-2450.435546875
-5753.001953125
-8760.51171875
-4394.99609375
2602.607421875
3201.787109375
-909.95703125
-4624.70703125
-3481.103515625
998.21484375
2117.9921875
-2942.685546875
-3879.64453125
-283.404296875
-867.61328125
93.33203125
4182.384765625
2034.537109375
-1746.490234375
-1874.728515625
-413.732421875
2045.73046875
2706.642578125
-864.099609375
-3044.654296875
-518.955078125
1890.322265625
-687.978515625
-2796.068359375
132.01953125
1622.9453125
35.31640625
-1713.8359375
-652.89453125
2723.435546875
999.31640625
-4996.607421875
-3903.18359375
-109.8125
822.83984375
2399.736328125
1588.48046875
-2710.505859375
-4405.578125
-3176.17578125
-3393.357421875
-3059.630859375
-1650.876953125
-220.478515625
1699.240234375
1485.998046875
1369.224609375
1890.61328125
-3203.537109375
-6225.6328125
1342.12109375
8034.572265625
4306.474609375
-664.60546875
-2596.62109375
-6134.13671875
-6925.0390625
-1308.96484375
3243.25390625
4112.794921875
5058.111328125
5522.6015625
1484.298828125
-1111.69921875
-1058.4140625
-3455.818359375
-6062.865234375
-6489.43359375
-3443.748046875
-1116.8515625
-929.470703125
1688.19921875
1673.3984375
-569.166015625
3671.548828125
5791.14453125
692.341796875
196.951171875
3166.173828125
2307.283203125
965.900390625
286.26953125
-2318.091796875
-1873.666015625
2492.306640625
3092.005859375
-1316.578125
-2519.431640625
-817.31640625
-429.701171875
-698.875
-1810.25390625
-2804.876953125
-2924.458984375
861.263671875
6868.384765625
6231.169921875
721.859375
-1945.5078125
-1197.115234375
130.076171875
-300.27734375
-4578.75
-6114.236328125
148.654296875
2267.9375
-2385.0
-3595.693359375
59.072265625
286.123046875
-1955.162109375
-1116.6640625
1212.05859375
865.353515625
204.44921875
-625.0234375
-1219.41015625
1167.7421875
3495.1796875
3421.71484375
2821.294921875
1728.693359375
-339.978515625
-3609.50390625
-5355.02734375
-2002.41796875
2422.90625
2361.1796875
-363.287109375
-1296.75
-1066.572265625
-1925.583984375
-309.884765625
4149.453125
4627.564453125
1391.451171875
836.822265625
3444.833984375
3711.357421875
2214.146484375
3068.185546875
5115.1328125
5222.482421875
3396.916015625
751.85546875
-2704.935546875
-3980.904296875
-2243.1640625
-1874.470703125
-4754.060546875
-6737.998046875
-3464.033203125
2223.408203125
8006.75
8458.392578125
3442.798828125
1790.875
664.294921875
-2872.078125
-2326.580078125
116.94921875
-748.400390625
528.80078125
4377.580078125
2043.30859375
-2561.3828125
-2900.6171875
835.646484375
1959.158203125
-955.982421875
-186.984375
3527.994140625
3158.021484375
-221.12890625
2607.779296875
9261.533203125
8533.255859375
2776.33203125
-30.09375
-1023.62109375
-3936.919921875
-5283.09765625
-1141.142578125
2000.73828125
2732.53515625
4862.421875
2921.841796875
-521.09765625
-1098.66796875
547.845703125
3651.564453125
1806.779296875
-5814.72265625
-7975.171875
-4696.6328125
-4332.05078125
-4163.01953125
409.373046875
3081.216796875
2145.76953125
359.548828125
-2729.484375
-4192.060546875
-1525.408203125
746.751953125
1721.875
5162.333984375
5488.216796875
559.5546875
226.85546875
2648.337890625
2988.404296875
3051.826171875
2389.603515625
577.767578125
-1411.021484375
-1600.693359375
-707.05859375
980.8125
1214.3984375
-61.20703125
168.392578125
-271.001953125
-2098.505859375
-596.177734375
1271.5078125
-1964.01953125
-4723.19140625
-3762.609375
-3633.40625
-3413.431640625
-4264.744140625
-5937.95703125
-2676.380859375
1290.35546875
1734.4609375
5351.234375
6304.71875
3097.771484375
6751.876953125
9963.232421875
6417.349609375
6262.880859375
6946.421875
3182.697265625
449.35546875
-90.09765625
1024.4296875
5407.072265625
5823.173828125
1345.560546875
2637.3046875
5082.521484375
2212.875
653.23828125
3187.828125
4510.283203125
2807.7421875
380.203125
-2609.32421875
-1870.72265625
2158.833984375
2592.2890625
-728.1953125
-1300.962890625
3726.24609375
6864.71875
3737.83984375
-75.15234375
-1208.794921875
889.5234375
4583.8046875
4324.91796875
1082.060546875
-1853.013671875
-4736.029296875
-4725.08984375
-3163.873046875
-3906.916015625
-4917.66015625
-4407.916015625
-3945.685546875
-3277.86328125
-2278.24609375
-2512.453125
-4880.037109375
-7181.771484375
-6719.63671875
-5649.41015625
-5559.365234375
-3666.8359375
-858.1171875
-316.373046875
-2852.115234375
-4446.17578125
-5452.083984375
-8822.41796875
-13594.802734375
-18148.642578125
-20721.16015625
-24279.556640625
-31348.85546875
-39070.369140625
-46304.056640625
-48929.9453125
-45502.4296875
-40966.7734375
-36570.720703125
-28213.359375
-15444.40625
-2139.349609375
10416.2421875
21681.1640625
29671.509765625
31867.548828125
28827.73828125
25269.201171875
18924.126953125
8266.88671875
-1029.193359375
-7674.6640625
-10475.232421875
-8692.625
-7204.072265625
-3210.1796875
5069.103515625
6272.341796875
-9886.109375
-39025.013671875
-67786.900390625
-81418.037109375
-74525.109375
-56098.51171875
-34766.865234375
-17004.15234375
-6252.53125
-421.92578125
4169.830078125
4339.373046875
-2175.41796875
-8468.439453125
-7754.2734375
-4712.60546875
-1028.001953125
6456.345703125
11147.462890625
10548.5390625
7736.97265625
5510.236328125
4725.158203125
4251.158203125
3938.7421875
3854.529296875
2388.271484375
7.634765625
-1123.40625
-1874.15625
-3289.0078125
-4247.2265625
-4193.51171875
-3080.169921875
-666.375
2432.755859375
3172.1796875
4222.283203125
4824.640625
4593.919921875
4146.134765625
3962.197265625
2745.27734375
1263.087890625
1059.03515625
1238.66796875
1064.470703125
1631.63671875
1010.62109375
-2773.802734375
-4869.2109375
-1825.400390625
-1200.30078125
-2635.30078125
-1828.7109375
-84.197265625
315.251953125
-1726.568359375
-4911.8515625
-4416.369140625
-602.095703125
2053.392578125
2728.623046875
1728.32421875
-391.08984375
-2739.3046875
-4543.48828125
-4260.51171875
-3704.810546875
-3216.53125
532.283203125
4293.66796875
4833.185546875
3437.078125
1931.7109375
3536.783203125
6793.3203125
8618.283203125
9345.044921875
8455.234375
6285.94140625
3403.37109375
2781.478515625
7073.890625
10252.6328125
7135.099609375
1686.904296875
-1566.935546875
-2761.236328125
-2100.318359375
-858.990234375
-3326.52734375
-3631.224609375
3587.76953125
7791.45703125
4962.646484375
1506.73828125
121.4140625
162.740234375
-854.75390625
-3010.39453125
-3136.279296875
1167.271484375
2471.384765625
-3130.025390625
-4974.390625
-3852.140625
-4575.310546875
-3318.4609375
-1561.287109375
-2064.73046875
-2087.751953125
-132.3203125
1576.548828125
249.82421875
-3272.5859375
-5766.76171875
-4193.193359375
-693.8046875
-108.4609375
-2301.220703125
-6125.4375
-9813.078125
-8379.12109375
-4151.79296875
-2511.677734375
317.236328125
5759.853515625
7507.4140625
-163.35546875
-7277.416015625
-3882.126953125
-971.0078125
-4786.822265625
-6092.451171875
-1782.583984375
164.3828125
-4367.12890625
-5898.14453125
-590.509765625
2719.873046875
-273.189453125
-4033.771484375
-1058.138671875
4154.583984375
4507.408203125
5908.955078125
10387.07421875
9162.849609375
-204.90234375
-6555.392578125
-953.890625
9084.8203125
10692.3671875
7579.677734375
5089.142578125
2090.474609375
-85.42578125
267.8125
-455.890625
-2243.650390625
-1047.677734375
1749.693359375
3931.833984375
6647.373046875
6138.34375
1652.2578125
2491.6796875
8707.060546875
11790.197265625
6106.9609375
-5113.810546875
-6885.568359375
3884.5
9234.734375
3768.625
-677.591796875
282.603515625
1458.673828125
-313.193359375
-3413.810546875
-1346.79296875
3661.255859375
2404.41015625
-292.576171875
69.2265625
-1893.041015625
-3056.7421875
-1492.796875
-243.837890625
2624.693359375
4025.78515625
-452.66796875
-3038.8046875
290.69921875
3159.953125
2151.55078125
-1474.099609375
-3239.2890625
-1065.25390625
-454.0234375
-1624.380859375
50.015625
1223.974609375
-162.779296875
-1605.46484375
-1816.326171875
82.79296875
1218.771484375
-63.796875
-288.931640625
-643.38671875
42.677734375
4532.30859375
5852.91015625
-77.994140625
-3076.900390625
-153.017578125
336.63671875
1427.78515625
6250.849609375
6365.4140625
3522.111328125
3856.888671875
4323.18359375
4147.455078125
4926.236328125
4439.875
-259.32421875
-5173.845703125
-3969.662109375
1246.388671875
5720.51953125
9270.42578125
10932.83984375
10169.939453125
10022.943359375
6084.09375
-2451.978515625
-5169.591796875
-3575.552734375
-1166.447265625
1522.466796875
-246.931640625
-3444.380859375
-1345.765625
3196.669921875
2756.91015625
447.421875
936.46484375
2377.6875
1647.966796875
-1611.3203125
-2420.470703125
2725.95703125
8666.486328125
6964.857421875
-1187.501953125
-3347.97265625
1240.140625
1922.232421875
-2926.341796875
-3968.8515625
-1170.494140625
-240.626953125
-1075.513671875
-510.525390625
1361.38671875
1100.4453125
1157.9921875
3315.033203125
3357.330078125
596.0546875
41.529296875
4225.076171875
6681.86328125
5257.3203125
2826.39453125
2018.458984375
3927.013671875
4252.861328125
2216.193359375
2401.650390625
1319.408203125
-2802.939453125
-2072.685546875
1843.79296875
-116.064453125
-2960.755859375
-1377.919921875
-168.875
1219.60546875
2796.25
2223.25390625
2136.142578125
2116.10546875
1397.58203125
-218.669921875
137.83203125
4023.15234375
4441.98828125
-385.1484375
-1230.9140625
2683.8203125
4799.8125
6119.466796875
6832.087890625
4446.099609375
1622.43359375
-450.18359375
-2089.412109375
-1852.638671875
-908.203125
1025.375
3388.30859375
2281.384765625
-167.837890625
1155.41796875
3441.986328125
4035.45703125
3207.6015625
1920.28125
833.91796875
2236.5390625
5199.81640625
5442.708984375
1180.396484375
-1135.529296875
-368.701171875
-235.03515625
-293.66015625
-704.515625
-119.521484375
4461.775390625
7977.109375
4824.126953125
143.568359375
-562.541015625
1437.263671875
1456.103515625
-414.92578125
-355.28125
-377.927734375
-126.599609375
1775.705078125
2086.498046875
538.05078125
2412.236328125
7005.27734375
7361.591796875
-197.85546875
-6328.40234375
-6987.828125
-6340.92578125
-5626.88671875
-1606.494140625
2538.357421875
4817.375
5141.494140625
3444.23046875
3350.599609375
4294.99609375
1342.14453125
-1945.638671875
-2915.34765625
-3171.90234375
-2559.6015625
-541.490234375
3094.291015625
5468.318359375
3902.619140625
297.630859375
-792.705078125
860.71875
2438.166015625
2519.33984375
1940.0703125
-878.353515625
-5229.978515625
-6074.892578125
-1559.263671875
3175.9765625
5212.392578125
5170.54296875
3604.544921875
3965.857421875
2877.26953125
-694.7890625
-3354.490234375
-1471.66015625
1040.79296875
2405.431640625
4592.728515625
5348.78125
3365.658203125
1943.275390625
2108.5625
2805.794921875
1030.93359375
-311.11328125
2697.642578125
5766.6484375
6360.5234375
7126.376953125
6994.482421875
2702.330078125
-921.673828125
-3925.501953125
-7082.1171875
-2632.345703125
2517.509765625
919.94921875
2479.41015625
4043.580078125
1634.94921875
2328.986328125
2493.26953125
-1938.361328125
-4848.796875
-1632.982421875
1897.208984375
2646.041015625
2565.513671875
2079.427734375
2717.166015625
3886.4609375
3954.53125
4094.333984375
2855.21484375
1197.755859375
3062.927734375
5357.931640625
4671.671875
3776.25390625
-91.353515625
-5656.158203125
-5284.884765625
-2163.939453125
-58.74609375
219.42578125
1684.142578125
5610.34765625
4959.048828125
238.138671875
-2132.974609375
268.78515625
5581.12890625
5530.57421875
1283.966796875
1671.73828125
2464.142578125
2118.49609375
4773.49609375
7496.42578125
8481.5
8077.291015625
7110.15234375
5491.779296875
4858.751953125
3947.876953125
-2884.64453125
-6828.263671875
-1390.544921875
2781.625
2193.97265625
208.92578125
-1737.853515625
-5112.8515625
-4236.779296875
2433.953125
4697.6953125
3174.3984375
3489.30859375
3994.853515625
3164.302734375
1823.33984375
3876.853515625
7031.513671875
7541.84765625
5678.240234375
3935.119140625
3883.955078125
8401.64453125
10877.037109375
6759.451171875
3270.642578125
2716.130859375
-359.984375
-1147.267578125
3035.73046875
4912.51953125
412.56640625
-3720.96484375
-3366.81640625
-3037.283203125
-2866.376953125
-2107.97265625
-130.619140625
4490.69140625
6262.80078125
3435.8359375
2830.1171875
4316.125
4706.859375
3191.330078125
327.91796875
-987.599609375
-292.583984375
906.4609375
-68.412109375
-1439.876953125
1052.564453125
3698.46484375
5580.87109375
4639.849609375
77.11328125
515.439453125
3426.107421875
2654.208984375
945.861328125
-241.068359375
833.009765625
1990.638671875
200.6953125
-2739.490234375
-3125.8515625
601.39453125
5418.115234375
7754.369140625
9131.9296875
10485.580078125
8810.28125
4587.130859375
-667.732421875
-562.765625
5360.23828125
6089.35546875
2858.486328125
2989.7421875
4599.01953125
4735.375
2323.26171875
-169.841796875
320.63671875
1525.96875
3593.47265625
6342.0078125
5755.525390625
3260.498046875
3501.919921875
3227.544921875
275.54296875
975.986328125
3636.8046875
1569.869140625
-783.203125
-28.251953125
3198.701171875
7650.630859375
5790.06640625
3249.19140625
4905.375
4189.767578125
324.68359375
-1028.806640625
-334.92578125
527.37890625
3532.73828125
4956.732421875
2402.939453125
2656.8984375
1382.16015625
-4332.48828125
-5328.453125
-3442.18359375
-198.912109375
3553.177734375
1200.2890625
1241.208984375
7236.87109375
7868.69140625
4324.9609375
8.1953125
-4724.453125
-3720.203125
3269.09765625
7621.123046875
3757.07421875
-1248.794921875
-1079.61328125
-536.15625
-319.048828125
2601.78125
7394.3125
9528.509765625
6430.474609375
1269.896484375
-370.802734375
881.265625
-108.478515625
-2367.16796875
-2295.98828125
-2282.611328125
-4306.9140625
-5164.072265625
-3138.19140625
-541.55078125
-1086.08984375
-2331.44921875
-1472.2890625
-1059.126953125
-2109.53515625
-136.982421875
4314.552734375
3859.701171875
1026.125
-306.455078125
-2573.65625
-4299.107421875
-5160.0625
-4030.9375
-1002.275390625
-1702.95703125
1254.568359375
9522.166015625
11168.96484375
7981.0625
8177.3046875
6624.404296875
1712.486328125
-1774.296875
-2082.474609375
284.58984375
4578.86328125
6777.1953125
5873.0
5073.853515625
5221.09375
3585.619140625
2438.896484375
2770.126953125
1269.69921875
-2347.24609375
-3239.052734375
2167.2890625
7389.19140625
6092.072265625
2915.146484375
2434.041015625
4445.498046875
5883.8515625
4089.708984375
818.048828125
1416.181640625
4683.904296875
4338.841796875
2294.875
2616.52734375
3581.849609375
4511.38671875
3986.734375
1876.123046875
997.349609375
2154.693359375
5474.5703125
6852.68359375
5195.123046875
3772.708984375
2936.310546875
-903.123046875
-4152.732421875
-248.43359375
2663.576171875
52.330078125
-518.783203125
-1662.943359375
-6129.48046875
-4264.134765625
2775.986328125
2760.65234375
-2433.423828125
-4446.9453125
-3561.412109375
-1580.7265625
1903.138671875
5751.708984375
8408.283203125
7672.21484375
4566.37890625
3004.787109375
3192.396484375
5233.703125
6614.265625
3726.451171875
1052.369140625
3327.912109375
6235.171875
5808.01171875
6789.330078125
8889.93359375
7209.31640625
4824.541015625
5472.88671875
5467.203125
3555.0703125
1187.310546875
2410.24609375
6562.353515625
7573.5859375
6261.408203125
7878.27734375
8462.85546875
4196.943359375
281.37890625
376.48828125
2263.63671875
3860.173828125
5326.974609375
7785.005859375
8345.27734375
7428.12890625
10139.126953125
10588.76953125
5438.1640625
2292.3203125
2514.751953125
1342.162109375
4462.25
10922.2109375
11812.00390625
10351.80078125
8383.998046875
4941.146484375
3330.359375
3937.5625
5309.373046875
7243.607421875
10780.876953125
11557.076171875
6963.962890625
4287.736328125
4272.353515625
1717.2421875
1400.404296875
5259.005859375
8139.884765625
9338.115234375
8938.255859375
7369.791015625
5851.474609375
4839.146484375
5045.037109375
7954.828125
8039.4140625
4291.27734375
2465.7265625
2736.82421875
3510.3359375
2829.919921875
3289.689453125
5407.271484375
4651.7734375
2190.13671875
3508.3203125
4451.822265625
1477.306640625
1300.61328125
3891.029296875
7414.482421875
9709.087890625
6144.998046875
846.798828125
-666.52734375
375.384765625
3494.189453125
5489.568359375
4688.53125
3024.982421875
1542.7734375
-155.099609375
-2279.392578125
-4442.3671875
-3189.16015625
-181.72265625
2003.330078125
3915.337890625
4817.10546875
6818.408203125
13958.49609375
13954.40234375
4051.267578125
3173.16015625
9258.33203125
8664.314453125
6575.90625
7139.818359375
7028.134765625
5036.978515625
1527.326171875
745.5078125
3720.314453125
5035.50390625
2802.1484375
1037.3984375
1679.892578125
2612.27734375
3136.296875
3097.25
1797.0234375
1558.6875
4092.806640625
5770.0
4314.76953125
3407.14453125
2700.732421875
1946.765625
3888.98828125
5293.09765625
3254.0390625
2985.248046875
3349.16015625
1931.716796875
2059.6484375
3123.1796875
4597.3984375
7592.8359375
9033.625
7245.578125
6294.87890625
7640.166015625
5101.474609375
-875.861328125
-1023.890625
2597.802734375
1239.17578125
-417.90234375
3130.095703125
4728.658203125
2081.59765625
2114.064453125
4833.83203125
4805.96875
6446.341796875
12948.291015625
13067.947265625
2547.69140625
-2164.615234375
4619.16015625
6935.685546875
341.302734375
-2637.94921875
743.37890625
1953.853515625
21.68359375
866.048828125
4154.89453125
4783.126953125
2580.759765625
-34.10546875
-807.45703125
1640.982421875
3508.69921875
1967.908203125
-1000.529296875
-3052.892578125
1062.689453125
8587.873046875
8267.779296875
1912.126953125
-1521.546875
-1008.775390625
621.69140625
2593.353515625
4198.943359375
5322.947265625
4967.263671875
5586.53515625
6335.046875
5499.8984375
6180.62109375
9238.80078125
12449.017578125
10042.11328125
4369.095703125
3620.3203125
6105.390625
8407.6328125
10053.431640625
7614.728515625
3196.162109375
1506.998046875
1839.109375
1076.34765625
-184.9296875
723.95703125
2867.59765625
4701.052734375
4637.66796875
3843.359375
3554.1484375
3552.64453125
4361.08203125
4747.017578125
1754.03515625
1235.6484375
7056.06640625
8852.701171875
4893.294921875
4436.125
4145.716796875
100.8203125
1089.44921875
3730.2421875
2816.587890625
3558.45703125
4727.322265625
3290.271484375
4052.5859375
5594.283203125
3332.51953125
2850.87890625
3010.36328125
-858.759765625
-1269.201171875
4614.2421875
10224.7421875
12945.138671875
10821.390625
7481.83203125
5486.138671875
3948.794921875
6388.783203125
10027.896484375
8798.87890625
4465.8984375
19.359375
-2031.30859375
1037.46875
6650.271484375
8885.794921875
8034.72265625
7841.509765625
5707.912109375
3519.63671875
6492.875
7707.720703125
1810.474609375
-4090.87109375
-4370.126953125
91.03125
393.943359375
-2835.056640625
-821.1015625
3586.361328125
7013.25390625
10424.64453125
8581.556640625
4300.001953125
4758.294921875
7776.716796875
7131.794921875
4337.869140625
6896.908203125
7597.15625
-514.36328125
-4781.140625
-1384.677734375
-96.052734375
-583.982421875
1249.279296875
3171.205078125
4413.908203125
5748.0625
5506.583984375
5026.306640625
5969.76953125
5354.849609375
3769.8671875
5404.822265625
6423.861328125
3326.615234375
2528.693359375
5967.98046875
7839.255859375
4280.5703125
663.421875
2893.28515625
6795.228515625
7004.666015625
6340.845703125
7448.83984375
6663.587890625
4813.345703125
4824.94140625
5445.357421875
7565.330078125
8805.099609375
5645.06640625
708.162109375
-1458.158203125
-846.4765625
662.837890625
2485.529296875
5250.4609375
6992.287109375
7031.4921875
5757.654296875
4846.248046875
5280.37109375
3913.896484375
2048.654296875
1776.966796875
2011.44921875
4232.99609375
8271.90625
9961.365234375
8408.349609375
4446.783203125
1958.08203125
629.615234375
-1072.029296875
390.318359375
3061.765625
4146.48828125
5565.787109375
8000.029296875
8375.740234375
5585.173828125
3585.8671875
5332.361328125
5594.05859375
3563.955078125
1561.908203125
1844.513671875
6162.66015625
7983.66015625
4318.830078125
1876.08984375
2794.064453125
4404.888671875
3879.78515625
2120.19921875
2467.5546875
2724.82421875
1939.505859375
2008.33984375
2854.353515625
4115.236328125
3911.43359375
2748.8671875
871.498046875
-1322.978515625
-1721.822265625
327.708984375
2316.03125
# row = 12
1418.564453125
152.7578125
-231.60546875
-172.34375
1199.173828125
2932.1953125
378.771484375
-4475.931640625
-3986.529296875
-1359.013671875
-1878.76171875
-1516.240234375
368.27734375
-924.31640625
-3561.171875
-3900.529296875
-645.98046875
2317.392578125
-307.677734375
-736.0546875
823.787109375
182.107421875
1142.935546875
-441.130859375
-1877.52734375
1308.8671875
2083.92578125
-292.0234375
1249.94921875
4857.603515625
4043.39453125
1012.953125
776.18359375
824.087890625
-1655.10546875
-4573.234375
-4982.708984375
-3243.623046875
-1710.484375
-1346.95703125
-1963.123046875
-4213.66796875
-3994.84375
-661.060546875
2407.15234375
4159.767578125
4101.76953125
4203.166015625
5670.625
5243.69140625
1629.4921875
-171.189453125
1258.74609375
-2780.533203125
-9335.9375
-9110.3828125
-2631.978515625
3083.11328125
4223.3515625
3163.474609375
2146.064453125
-1733.892578125
-5058.017578125
-1383.095703125
3293.513671875
3816.298828125
4123.853515625
3392.19140625
-623.3046875
-4266.51171875
-3290.8125
188.83984375
1531.56640625
1166.63671875
1205.900390625
-905.716796875
-2232.31640625
-804.115234375
-1744.283203125
-3780.357421875
-3029.603515625
-3505.046875
-4437.8203125
-1102.564453125
3027.26171875
1111.357421875
-1521.3828125
-369.2890625
-700.69140625
-2987.01953125
-3329.9140625
-794.271484375
1423.306640625
2856.49609375
2704.689453125
-2595.765625
-7267.2109375
-4436.85546875
-885.205078125
-638.87109375
-1372.658203125
-1103.779296875
-1400.185546875
-1262.740234375
2823.6015625
4670.66796875
-1275.361328125
-5787.078125
-4909.525390625
-4599.087890625
-8046.7578125
-9462.7890625
-3621.478515625
2192.947265625
1185.146484375
-2255.173828125
-2883.83203125
-1843.169921875
-838.39453125
1469.416015625
2113.9296875
-614.4375
41.263671875
2187.05078125
1525.4765625
3126.3828125
5465.74609375
2334.390625
-2085.935546875
-3858.92578125
-3440.48828125
-578.48828125
2752.859375
1434.640625
-332.361328125
1803.501953125
2261.609375
1569.06640625
1926.35546875
2816.2890625
2931.498046875
1617.56640625
3381.63671875
5391.453125
2894.912109375
-878.642578125
-1819.484375
1136.814453125
2696.681640625
2.052734375
240.27734375
2424.70703125
1359.138671875
3717.7578125
6551.822265625
3178.998046875
925.6953125
1180.802734375
-2240.044921875
-5432.59375
-3012.90625
-1959.2578125
-3487.10546875
-4200.52734375
-4509.4296875
-3586.140625
-1946.572265625
-2235.064453125
-3998.5390625
-5681.97265625
-5392.77734375
-3090.69140625
-142.22265625
956.412109375
-1790.46875
-3955.63671875
-1750.193359375
515.884765625
-139.798828125
132.40234375
-132.5390625
-2506.958984375
-4472.373046875
-5941.103515625
-7410.427734375
-5482.892578125
-1171.1015625
3867.603515625
5995.984375
3413.90625
4090.861328125
8160.3203125
7571.66796875
1050.09765625
-2628.728515625
-1060.548828125
-855.611328125
-1646.435546875
824.45703125
4523.078125
6430.134765625
6696.873046875
5478.33984375
3091.123046875
347.849609375
-894.572265625
403.171875
2770.0078125
3933.494140625
3442.21875
2589.193359375
1845.255859375
-705.46875
-4412.169921875
-4789.310546875
-2971.837890625
1034.451171875
4360.1171875
1877.990234375
-2561.271484375
-1542.89453125
1322.279296875
3035.310546875
4012.958984375
550.83203125
-2894.033203125
-2315.234375
-2104.205078125
-517.455078125
2530.23046875
2670.619140625
-312.861328125
-1176.794921875
269.7734375
-1848.345703125
-9120.169921875
-13617.42578125
-9982.349609375
-2600.451171875
722.296875
-205.068359375
-2628.80078125
-5416.798828125
-5880.5625
-1869.421875
1302.830078125
-608.916015625
-2232.65625
-1812.68359375
-1977.30078125
-899.767578125
-2545.478515625
-5796.177734375
-2464.201171875
181.767578125
-1871.072265625
-1728.06640625
-1391.50390625
-2316.517578125
-2497.203125
-690.703125
308.884765625
-2453.0859375
-125.30859375
6299.169921875
3627.44140625
-204.07421875
1873.416015625
472.3828125
-3231.822265625
-2747.359375
-527.89453125
2767.572265625
4829.17578125
5019.6484375
6737.90234375
7493.90234375
5574.041015625
2274.572265625
-1485.724609375
-3792.76171875
-811.2109375
2432.572265625
1625.8046875
1519.14453125
-1020.4453125
-4324.626953125
-3018.048828125
-3163.306640625
-6449.974609375
-7224.87890625
-3658.7890625
1826.7734375
3289.87890625
-2694.705078125
-8248.1640625
-3638.416015625
5207.06640625
7573.2109375
5375.17578125
1953.3515625
-1841.84765625
-3666.9609375
-4830.916015625
-4087.90625
179.4609375
2556.3125
-25.513671875
-975.42578125
1923.13671875
1584.716796875
-3003.275390625
-3804.626953125
1875.888671875
4620.3984375
3134.171875
1908.1328125
3095.953125
3520.12109375
3772.939453125
2621.625
-1455.990234375
-5232.8984375
-2731.271484375
2269.556640625
1220.447265625
-125.431640625
4296.24609375
6617.697265625
2957.0390625
471.095703125
1080.029296875
794.662109375
601.404296875
342.767578125
-1470.001953125
-4482.0
-9259.814453125
-12542.365234375
-8072.173828125
-553.232421875
2312.095703125
-574.849609375
-2982.279296875
169.302734375
2687.185546875
511.140625
380.787109375
2365.40625
1388.001953125
-1022.3515625
960.3203125
3383.013671875
-707.3125
-4917.869140625
-3085.185546875
-1406.302734375
-2845.33984375
-2713.4140625
-955.771484375
-3509.01171875
-7619.5703125
-7917.826171875
-5826.634765625
-3423.4296875
-1345.568359375
1255.998046875
1343.779296875
-2557.888671875
-6969.859375
-9377.482421875
-5925.857421875
-658.52734375
-785.62109375
-954.658203125
118.662109375
247.88671875
-1029.15234375
-3992.232421875
-5866.130859375
-5141.171875
-1923.24609375
1122.099609375
157.1171875
-1918.5859375
-318.70703125
768.8125
161.162109375
1363.36328125
1391.787109375
207.025390625
2797.4296875
2161.69140625
-4570.884765625
-5987.267578125
-2480.89453125
-2706.208984375
-3523.185546875
-2135.224609375
-450.603515625
802.34375
1277.423828125
-1730.837890625
-5663.251953125
-7946.115234375
-5347.728515625
369.6640625
799.54296875
-1191.38671875
1197.53515625
2372.78125
-2090.095703125
-2179.951171875
3297.220703125
3382.765625
-1168.279296875
-3687.0625
-5590.38671875
-6742.486328125
-4368.974609375
-2118.369140625
-639.51171875
1101.33203125
2608.05859375
1105.0703125
-4034.275390625
-4476.71484375
-727.90234375
-45.62109375
-1520.48046875
-4516.66015625
-5492.240234375
-3105.0625
-1688.51953125
-1358.5625
-758.513671875
-426.39453125
1151.001953125
911.052734375
1363.947265625
3321.19921875
671.21875
-26.361328125
4845.126953125
8197.07421875
7404.64453125
2599.251953125
-3705.28515625
-6375.7734375
-5505.892578125
-2964.927734375
2635.892578125
9405.548828125
9665.07421875
5175.251953125
1530.0625
-1594.2421875
-3140.74609375
-743.962890625
520.767578125
-416.369140625
1959.04296875
4062.9453125
-404.93359375
-3270.24609375
120.021484375
1407.244140625
-197.30078125
602.603515625
1299.15234375
-561.84375
-998.658203125
2058.44921875
3498.95703125
3172.3515625
2592.642578125
-843.314453125
-3390.826171875
-2825.59765625
-4149.759765625
-3775.486328125
-1124.947265625
-2524.224609375
-2482.494140625
-164.28125
273.060546875
1827.71875
2093.220703125
-1327.48046875
-3740.115234375
-2675.662109375
-1594.416015625
-2089.509765625
-3416.265625
-5150.265625
-4314.9453125
-3525.62109375
-3596.083984375
-2726.701171875
-5617.474609375
-9918.064453125
-8412.89453125
-4955.333984375
-3938.568359375
-570.74609375
4433.44921875
3825.513671875
-1584.587890625
-3873.45703125
-4161.298828125
-3980.29296875
-3758.81640625
-3548.830078125
-1929.02734375
52.990234375
197.2109375
348.451171875
4182.619140625
8762.193359375
5752.556640625
-1219.9296875
32.14453125
5620.033203125
4952.61328125
-903.13671875
-5285.20703125
-3133.224609375
1013.302734375
1343.287109375
755.783203125
379.458984375
-956.51953125
-246.7265625
4107.140625
7179.015625
3470.4609375
-1796.626953125
-1763.03125
920.6640625
-566.12890625
-2822.912109375
1887.34375
6152.736328125
4637.408203125
5351.970703125
4494.953125
-1552.126953125
-6606.005859375
-3327.560546875
788.818359375
-1655.869140625
-3427.72265625
-881.234375
303.384765625
-871.939453125
-234.375
3061.248046875
4486.59765625
1219.42578125
-3069.16796875
-3858.494140625
-3683.67578125
-3375.634765625
-2090.421875
-1241.751953125
-106.26953125
-549.46875
-2226.673828125
-2224.52734375
-820.18359375
339.466796875
-133.251953125
-4504.318359375
-5232.6953125
913.810546875
4092.05859375
2690.078125
1923.60546875
3200.521484375
4695.8359375
5380.537109375
3680.125
44.052734375
568.29296875
2136.619140625
-2348.193359375
-4434.16796875
-1525.283203125
1033.021484375
1770.458984375
1307.181640625
1827.669921875
5431.51953125
7821.236328125
5032.525390625
846.298828125
-1607.015625
-2192.853515625
-334.578125
-1361.3125
-5126.8125
-6735.806640625
-5006.41015625
-977.181640625
1484.49609375
-1458.40234375
-5876.478515625
-3781.568359375
591.2421875
418.408203125
-641.49609375
1148.107421875
2124.11328125
4119.609375
7215.109375
7113.11328125
6672.75
5373.220703125
737.080078125
-146.08203125
3879.662109375
3766.310546875
-1440.767578125
-4992.0859375
-4957.10546875
-6170.017578125
-6838.16796875
-4868.755859375
-2644.078125
-1797.77734375
-2282.279296875
-493.3203125
989.5
-55.603515625
1180.841796875
3140.197265625
72.251953125
-3114.625
-4142.3203125
-3739.537109375
-797.80859375
-1322.375
-2257.345703125
1436.494140625
298.765625
-2988.626953125
802.947265625
3291.013671875
-1573.099609375
-4768.43359375
-2352.197265625
-842.958984375
-914.7890625
2218.1640625
5582.685546875
6496.26953125
4866.3359375
2831.716796875
1318.18359375
591.072265625
-311.74609375
-1568.36328125
-3620.0703125
-6462.08984375
-4773.041015625
255.958984375
1131.099609375
-1379.35546875
-3377.4296875
-646.626953125
5254.123046875
5085.23046875
-895.154296875
-2870.818359375
-14.603515625
162.388671875
23.666015625
3543.154296875
2294.818359375
-2457.732421875
-3547.2578125
-1938.99609375
-169.439453125
1020.005859375
-487.822265625
-2785.462890625
-1700.515625
1001.259765625
141.673828125
-776.837890625
1983.7421875
4655.142578125
4647.0234375
732.611328125
-1341.435546875
1735.208984375
1500.330078125
-2573.775390625
-1011.92578125
1593.08203125
700.6640625
313.787109375
202.494140625
-1391.76953125
-3029.734375
-3442.802734375
-3132.01171875
-1982.0859375
-999.47265625
92.0546875
2175.76953125
1735.484375
346.876953125
1930.908203125
-53.666015625
-3270.85546875
1940.498046875
7615.27734375
3674.671875
-939.005859375
-2251.681640625
-5750.595703125
-6448.5390625
-1592.052734375
2245.595703125
3057.9296875
4807.0859375
7088.609375
3627.65625
-649.96484375
-1787.595703125
-2839.138671875
-4172.841796875
-5013.46484375
-1867.236328125
2028.28125
1136.07421875
1131.427734375
2060.234375
1252.228515625
4324.23828125
5163.30859375
146.35546875
-160.15625
3494.673828125
2977.73828125
1884.765625
1878.6015625
449.93359375
1544.53515625
4333.208984375
3586.908203125
-569.869140625
-1556.380859375
-221.71875
-59.2265625
-1420.0703125
-3202.3671875
-3718.052734375
-2520.146484375
2381.12109375
8960.5390625
8331.359375
1145.27734375
-2735.888671875
-1626.22265625
-763.470703125
-1215.470703125
-3858.646484375
-4064.97265625
1480.650390625
2565.19140625
-2362.609375
-3629.404296875
-1048.55078125
-1282.826171875
-2608.765625
-267.201171875
2889.2109375
3337.962890625
3107.767578125
1281.21875
-648.310546875
1145.345703125
4363.263671875
5955.724609375
5262.861328125
2370.033203125
-281.712890625
-4488.76953125
-7554.734375
-4228.552734375
1162.75
1910.923828125
-550.103515625
-900.052734375
-674.849609375
-2274.427734375
-924.353515625
3118.998046875
3647.1796875
1064.052734375
1797.962890625
5785.947265625
5768.333984375
2555.314453125
628.9453125
1658.931640625
3707.25390625
2075.779296875
-868.826171875
-3474.765625
-3812.822265625
-1146.419921875
-396.46484375
-3541.5625
-5587.875
-2891.685546875
2393.60546875
7732.525390625
8257.87109375
4024.55859375
2596.83203125
2412.3203125
-365.939453125
-956.078125
936.853515625
26.4609375
1478.2578125
4767.17578125
2962.744140625
-2096.80859375
-3589.498046875
-232.912109375
2044.958984375
-84.556640625
-254.01171875
3018.974609375
2870.951171875
-804.416015625
1323.6015625
8101.68359375
8786.994140625
4005.48828125
268.86328125
-1136.89453125
-3392.29296875
-4936.7109375
-1084.515625
1287.87109375
1299.150390625
3537.4375
2211.576171875
-660.509765625
-1007.4921875
140.54296875
1983.31640625
454.56640625
-3753.455078125
-4105.32421875
-2618.341796875
-3057.22265625
-2829.859375
226.330078125
1295.52734375
454.73828125
92.09765625
-1457.673828125
-1953.48046875
-418.46484375
-724.6484375
-1038.369140625
3457.66796875
5453.96484375
688.185546875
-485.234375
2056.5546875
3553.6484375
2189.126953125
-918.626953125
-2262.244140625
-2339.86328125
-2269.494140625
-1742.626953125
143.607421875
895.828125
-1143.3828125
-3384.79296875
-5415.513671875
-5317.224609375
-886.423828125
1878.251953125
-2091.892578125
-6035.48828125
-5447.34375
-4431.30859375
-2675.6484375
-2689.734375
-5376.51953125
-3560.7109375
-42.169921875
840.6484375
5075.2109375
7197.228515625
2442.44140625
894.37890625
3527.89453125
5287.30859375
6587.287109375
6005.658203125
2386.453125
10.427734375
-316.333984375
406.03125
4568.955078125
5127.978515625
232.39453125
1244.240234375
4094.244140625
1527.767578125
-42.8359375
1274.341796875
1675.7421875
1048.390625
-752.568359375
-5231.259765625
-4622.541015625
1271.419921875
2249.33203125
-2479.55859375
-3634.115234375
1846.5
4255.970703125
1206.86328125
-1612.865234375
-3870.52734375
-3103.30859375
1437.392578125
2031.8203125
-1677.015625
-5019.779296875
-8129.759765625
-7949.970703125
-5069.04296875
-4767.546875
-5886.576171875
-6242.978515625
-5880.41796875
-5490.306640625
-5537.583984375
-5474.212890625
-7723.044921875
-10955.56640625
-10481.1640625
-10116.57421875
-11245.10546875
-9019.4375
-6202.107421875
-6380.29296875
-8931.912109375
-10803.482421875
-12449.240234375
-16080.197265625
-20678.212890625
-25372.390625
-28348.564453125
-32036.3671875
-39818.95703125
-48893.31640625
-57298.126953125
-61615.55859375
-60321.015625
-57149.876953125
-53025.25390625
-44158.31640625
-31532.57421875
-19148.80859375
-7246.794921875
4518.4453125
13996.142578125
16957.427734375
13606.771484375
8444.06640625
-241.216796875
-12617.271484375
-22819.86328125
-30092.7890625
-34068.40625
-34096.296875
-33315.982421875
-28623.5390625
-18832.5703125
-13908.833984375
-25375.517578125
-52673.365234375
-86645.609375
-113350.798828125
-119735.171875
-110234.462890625
-91009.732421875
-67071.55078125
-48575.359375
-37159.296875
-29070.630859375
-25630.462890625
-27397.76171875
-28028.478515625
-24252.384765625
-23244.935546875
-22984.619140625
-15945.58203125
-11969.45703125
-13974.263671875
-15460.763671875
-16620.998046875
-18602.47265625
-21024.44140625
-22605.302734375
-22758.12890625
-24236.447265625
-26815.36328125
-27846.732421875
-28378.6328125
-29401.255859375
-29872.234375
-29441.724609375
-28260.861328125
-26393.08203125
-24418.791015625
-18735.09375
-18409.353515625
-18297.259765625
-19002.92578125
-19223.845703125
-18482.96875
-19273.794921875
-20437.169921875
-20072.46875
-19458.900390625
-19122.8125
-17464.3046875
-16041.611328125
-19418.28515625
-23422.51171875
-20428.177734375
-18718.8984375
-19387.763671875
-18008.009765625
-15793.7578125
-15475.16796875
-17225.2265625
-18237.59765625
-15666.994140625
-10868.28125
-7394.7734375
-6498.873046875
-7772.6875
-10350.734375
-13054.119140625
-14332.033203125
-13625.990234375
-13244.951171875
-12398.1015625
-8840.8203125
-6098.455078125
-5389.806640625
-5683.73828125
-6799.455078125
-5461.8203125
-2248.28125
-127.4375
1378.810546875
1136.7109375
-297.23046875
-1706.822265625
-1482.74609375
2700.462890625
5809.44921875
2930.865234375
-1983.32421875
-4294.123046875
-4702.166015625
-3531.359375
-1283.08984375
-3098.390625
-4680.37890625
1579.05859375
7060.150390625
4412.330078125
-890.41796875
-2681.4375
-2742.45703125
-4331.74609375
-5315.494140625
-4047.2578125
518.75
3082.3984375
-121.263671875
-1407.310546875
-1087.7578125
-2209.451171875
-1347.158203125
-751.18359375
-3171.654296875
-3198.740234375
637.623046875
2111.109375
-163.630859375
-3390.025390625
-6275.1640625
-4939.3359375
-746.423828125
59.841796875
-2995.63671875
-7819.130859375
-11178.6015625
-7621.0703125
-2561.740234375
-2476.109375
-1899.505859375
3238.5234375
6647.732421875
29.314453125
-7230.732421875
-3132.298828125
1109.890625
-3007.294921875
-5271.205078125
-1574.78515625
531.107421875
-3204.552734375
-5249.091796875
-694.296875
4054.697265625
3428.349609375
-1487.388671875
-2260.087890625
1799.6953125
3993.560546875
6524.86328125
10468.78515625
9047.66015625
1171.79296875
-3314.361328125
1507.3828125
7697.5625
6897.888671875
5025.7734375
5334.802734375
3518.529296875
60.34375
-1095.703125
-2930.025390625
-4032.119140625
-547.07421875
2999.921875
4123.5859375
5518.181640625
4633.0390625
821.96875
1705.9140625
5855.314453125
7324.802734375
2607.037109375
-7448.017578125
-8142.62109375
2958.38671875
7977.294921875
3676.0
-616.40234375
-306.703125
882.322265625
-1394.064453125
-4651.392578125
-2662.6015625
1748.765625
-241.7890625
-3028.18359375
-1555.255859375
-2098.734375
-2529.42578125
-2573.966796875
-3497.185546875
355.103515625
3468.623046875
-1851.73046875
-5420.06640625
-1519.896484375
2921.8984375
3561.748046875
988.50390625
-1195.9609375
-870.4765625
-871.615234375
-2546.568359375
-1590.421875
111.59375
-900.021484375
-2748.388671875
-3111.0859375
-644.5546875
1643.55859375
892.748046875
-197.400390625
-1697.513671875
-1862.064453125
2286.109375
3485.75390625
-1674.947265625
-3831.69921875
-2073.232421875
-3257.4140625
-1947.15234375
4477.404296875
5308.787109375
1455.658203125
1371.263671875
2137.890625
2748.0234375
4401.09765625
4212.505859375
-1670.7421875
-6587.453125
-2820.818359375
2672.583984375
4923.6953125
6657.236328125
7365.31640625
7081.345703125
8332.451171875
5036.158203125
-3624.984375
-5971.58984375
-3421.205078125
-971.427734375
1060.572265625
63.3359375
-2766.666015625
-2341.263671875
900.591796875
834.912109375
-1249.88671875
-331.048828125
2555.46484375
2283.716796875
-1165.79296875
-1258.05859375
3369.6875
7823.3515625
5806.73828125
-1437.1171875
-4493.138671875
-1181.62890625
-944.146484375
-6204.05859375
-7343.279296875
-3397.26953125
-1273.46484375
-1921.791015625
-1564.36328125
92.22265625
49.328125
144.689453125
1377.11328125
906.974609375
-1162.6796875
-1076.9609375
3524.47265625
5736.58203125
4216.177734375
2525.783203125
2150.59375
4325.943359375
4038.080078125
216.4609375
388.8671875
1313.111328125
-1510.51171875
-2103.923828125
1386.87109375
289.7734375
-3414.60546875
-2869.935546875
-1068.240234375
-47.72265625
-170.84375
-706.595703125
-427.916015625
-1291.990234375
-2538.390625
-4281.076171875
-3841.572265625
1850.291015625
3923.53515625
-2064.27734375
-4604.06640625
-272.267578125
1943.771484375
2079.966796875
3639.337890625
2102.640625
-1397.810546875
-3102.146484375
-3268.046875
-2404.876953125
-860.34375
875.19140625
1428.095703125
-1593.80078125
-4542.03125
-1942.96484375
2005.109375
2689.0
838.455078125
-416.21484375
-718.142578125
285.80859375
3668.5859375
3628.6953125
-1073.669921875
-2481.75390625
-1590.7265625
-2813.408203125
-3299.30859375
-1948.443359375
66.794921875
3763.24609375
4572.734375
-520.24609375
-4253.814453125
-2767.0
-85.1328125
-452.6328125
-2129.56640625
-674.099609375
-551.978515625
-2239.412109375
-1653.6171875
-1330.12890625
-2267.138671875
-58.662109375
4342.552734375
4723.595703125
-1459.03125
-5890.232421875
-5924.109375
-5533.873046875
-5386.4140625
-2631.607421875
608.205078125
2265.2734375
1973.912109375
703.28515625
1978.431640625
2204.693359375
-2291.869140625
-5484.1171875
-4783.73828125
-3720.369140625
-3586.900390625
-3145.37109375
182.7421875
3626.34765625
2856.37109375
-1417.060546875
-3295.505859375
-1045.337890625
-136.08203125
-1577.771484375
-1248.908203125
-2028.28515625
-5988.43359375
-7923.4609375
-4573.95703125
446.19140625
3278.8125
2932.044921875
2864.65234375
5078.5859375
2433.72265625
-3098.173828125
-5046.404296875
-2601.888671875
-1237.71484375
335.486328125
4425.14453125
5055.58984375
1786.396484375
631.884765625
865.361328125
530.45703125
-2140.08984375
-3176.611328125
838.125
4504.232421875
4740.669921875
4520.5078125
4006.958984375
1415.62109375
-695.1484375
-2846.892578125
-6210.244140625
-3613.248046875
422.63671875
4.52734375
1677.875
3199.77734375
2172.271484375
3650.064453125
3499.06640625
-1741.806640625
-6018.291015625
-3642.578125
125.947265625
441.982421875
-2.1015625
-33.9375
538.373046875
2352.228515625
4037.98828125
4099.884765625
926.201171875
-1462.634765625
1061.095703125
2564.21875
578.1875
882.974609375
-558.80078125
-6091.93359375
-7257.291015625
-3999.9921875
-747.498046875
-766.96875
-74.640625
3709.146484375
3014.876953125
-226.521484375
-1053.3515625
802.501953125
5224.591796875
5880.013671875
2601.169921875
2705.6171875
2594.15625
2645.26953125
5244.4609375
7403.267578125
8792.3203125
8292.837890625
6350.7890625
4211.796875
3290.7890625
2381.408203125
-3919.0
-8560.10546875
-4296.19140625
1339.55859375
1847.80078125
-1108.162109375
-4253.80078125
-7614.064453125
-6457.404296875
219.365234375
3693.140625
1571.12890625
-405.220703125
-221.25
1000.71484375
1883.01171875
3740.333984375
5374.490234375
6294.29296875
5884.693359375
4240.927734375
3897.9296875
7554.185546875
8728.994140625
4343.1484375
2296.7890625
2421.470703125
-2149.69921875
-3757.658203125
1649.109375
4994.29296875
667.361328125
-4442.3125
-5079.8125
-4548.990234375
-3798.16015625
-2909.6640625
284.42578125
6214.251953125
6529.783203125
1978.21484375
1433.76953125
2888.34375
3303.63671875
2419.59765625
-4.1875
-2022.458984375
-1700.662109375
454.83203125
-961.517578125
-4389.232421875
-2336.564453125
1333.18359375
4748.421875
4969.634765625
349.998046875
501.185546875
3867.6484375
2743.76171875
859.26171875
54.7890625
354.509765625
315.3046875
-2625.693359375
-5541.046875
-5123.841796875
-1578.947265625
3816.685546875
6807.400390625
7646.22265625
8174.69921875
7520.0
4853.224609375
811.580078125
1593.76171875
7547.484375
8091.580078125
4509.359375
4109.763671875
5701.35546875
5717.404296875
2862.80078125
-93.24609375
-102.740234375
1729.46484375
3847.56640625
6203.267578125
4934.65234375
1682.3515625
1647.517578125
1302.056640625
-1064.6953125
219.828125
1827.109375
-491.734375
-1028.193359375
69.0625
2414.994140625
6149.65234375
3580.26171875
1203.544921875
3936.33203125
3584.8828125
148.47265625
-1074.501953125
-1573.7890625
-1169.8359375
2567.935546875
4319.486328125
1593.048828125
2324.859375
2273.65625
-3635.2734375
-6389.998046875
-4939.265625
-1734.66796875
2203.72265625
1166.5234375
1238.673828125
5785.9765625
5231.373046875
804.728515625
-2535.08984375
-4732.576171875
-3411.490234375
3221.0078125
7596.36328125
1966.443359375
-4166.298828125
-2797.3515625
-1357.697265625
-1249.9375
2512.51953125
7769.236328125
8059.46875
3208.271484375
-1298.611328125
-1457.001953125
334.79296875
-1138.009765625
-3439.078125
-2623.13671875
-2743.896484375
-4537.166015625
-5669.56640625
-4131.095703125
-1697.7265625
-2585.53125
-3390.865234375
-923.392578125
-593.583984375
-3343.99609375
-2621.548828125
1595.8671875
2118.447265625
539.705078125
-666.51171875
-3995.73828125
-6731.751953125
-7016.5859375
-4866.44140625
-2050.1875
-2510.6484375
872.01953125
8469.521484375
9038.578125
5477.19921875
6023.427734375
4440.662109375
-13.119140625
-1990.720703125
-1688.59765625
504.171875
4474.796875
6357.1171875
4671.0546875
2974.427734375
3350.337890625
2043.97265625
117.19921875
404.12109375
900.3359375
-754.685546875
-2695.009765625
678.482421875
5694.537109375
3910.201171875
-713.09375
-1582.01171875
571.716796875
2727.603515625
2287.794921875
-562.66796875
-423.791015625
2408.580078125
2130.89453125
308.55078125
2018.66796875
3350.228515625
3037.802734375
2496.38671875
687.18359375
-739.11328125
2361.787109375
7155.564453125
7126.751953125
4681.126953125
3822.798828125
2633.830078125
-1223.509765625
-4611.837890625
-1611.388671875
1558.55859375
-716.876953125
-2697.544921875
-4613.326171875
-7679.66796875
-5763.466796875
810.029296875
1407.17578125
-4316.20703125
-6699.51953125
-4364.16015625
-1796.970703125
790.794921875
3761.744140625
5781.984375
4729.244140625
2212.353515625
1380.3125
2198.6484375
4459.076171875
4735.59375
595.798828125
-1433.115234375
1240.0390625
4425.791015625
5074.896484375
6077.4140625
7094.9296875
5013.921875
3178.984375
4129.40625
4463.986328125
4147.71484375
2204.48046875
1281.37109375
4668.712890625
6423.203125
4944.603515625
6832.68359375
7872.98046875
2032.34765625
-1915.294921875
372.166015625
680.8359375
1187.669921875
4152.28125
7032.017578125
7563.123046875
7415.912109375
8689.150390625
7576.7265625
2723.55859375
-1023.314453125
-1859.794921875
-2008.02734375
3027.96875
10574.265625
12199.15625
9894.994140625
5674.798828125
1675.0078125
1237.919921875
3142.955078125
6245.490234375
8731.955078125
10626.52734375
9966.451171875
5583.45703125
3193.833984375
2411.876953125
-848.123046875
-322.64453125
4410.56640625
5826.587890625
4444.9296875
4269.046875
5116.173828125
4254.875
1692.2109375
2243.955078125
5631.3984375
5467.826171875
2725.72265625
2396.11328125
2968.326171875
2361.169921875
1328.458984375
2246.07421875
4059.640625
2274.06640625
-99.330078125
2443.779296875
2697.896484375
-820.341796875
208.15234375
2281.068359375
4847.220703125
7871.291015625
4199.041015625
-1402.33203125
-2327.826171875
-1539.078125
681.638671875
2674.064453125
1630.0
-191.513671875
384.78515625
666.50390625
-2099.873046875
-5652.916015625
-5426.65625
-2982.0625
-609.13671875
1052.94140625
1719.728515625
3329.607421875
9529.271484375
9301.732421875
169.921875
-217.45703125
6035.587890625
5302.08203125
3634.048828125
5691.44921875
5580.71484375
2059.16015625
-2105.396484375
-2507.763671875
-729.298828125
2.798828125
-53.697265625
-545.224609375
-1869.505859375
-2257.908203125
-296.033203125
1348.275390625
120.76953125
-2258.88671875
-1562.462890625
1600.259765625
1881.322265625
1468.833984375
1764.462890625
857.388671875
2651.947265625
4375.658203125
1659.509765625
1354.423828125
2178.634765625
1364.103515625
2099.013671875
2559.345703125
3635.943359375
6307.076171875
6719.361328125
4130.357421875
2643.0
4773.4375
4226.314453125
-2296.7265625
-4042.291015625
601.744140625
1413.755859375
-38.9375
2743.115234375
4040.443359375
312.22265625
-253.98828125
4005.958984375
4313.326171875
4001.615234375
8358.537109375
8402.265625
-103.810546875
-2939.529296875
2836.0625
4691.736328125
-415.529296875
-2272.623046875
683.474609375
1318.7421875
-967.7578125
-487.5703125
2030.484375
2074.271484375
-176.8359375
-2307.44921875
-1459.123046875
1452.626953125
2734.30078125
150.275390625
-3888.146484375
-6120.060546875
-1482.55078125
6089.607421875
5990.78125
1207.763671875
-2152.357421875
-3324.841796875
-2558.669921875
828.4921875
3612.716796875
4000.4296875
3603.92578125
5766.89453125
6869.55859375
4768.875
5653.68359375
9586.3984375
12477.701171875
9776.23046875
4273.01953125
2919.005859375
3834.484375
4559.826171875
6633.982421875
4842.8359375
416.84375
-438.05078125
758.9609375
-280.634765625
-3040.658203125
-2920.220703125
702.87109375
3279.912109375
1771.291015625
705.14453125
2204.69921875
3449.484375
4413.591796875
4936.48046875
1678.314453125
200.064453125
5962.9140625
7590.7421875
3060.6796875
3902.828125
4436.05078125
-93.947265625
-245.091796875
1879.66015625
1858.73828125
2125.185546875
1232.095703125
-147.017578125
1413.451171875
3230.88671875
1945.162109375
2056.32421875
1442.390625
-3236.076171875
-3274.724609375
2373.99609375
6540.103515625
8741.662109375
6999.84375
3221.955078125
1498.015625
801.607421875
2953.0390625
6995.91015625
6919.759765625
3037.583984375
-2139.546875
-5447.978515625
-2683.732421875
4729.751953125
8777.1328125
7740.76953125
6470.953125
4522.23828125
3351.72265625
6461.51171875
5891.548828125
-1461.935546875
-6318.23828125
-5384.439453125
-963.90234375
-1225.849609375
-4279.8359375
-2876.603515625
620.373046875
3562.591796875
7079.326171875
5417.3515625
785.328125
1323.94140625
4460.55859375
4005.177734375
932.75390625
2329.07421875
3470.78125
-2015.787109375
-5747.2890625
-4661.302734375
-4138.521484375
-3303.970703125
-238.375
1722.876953125
1862.94921875
3067.396484375
3479.751953125
2697.982421875
3888.56640625
3125.10546875
-259.3046875
1342.6640625
3557.080078125
372.40234375
-353.091796875
2624.09375
3982.44140625
2046.39453125
-1551.556640625
71.21875
4663.669921875
4860.31640625
3434.580078125
3609.015625
2813.40234375
2468.212890625
3101.0390625
4085.86328125
7626.69140625
10095.787109375
6505.654296875
91.837890625
-3059.671875
-2224.60546875
-449.0546875
1188.45703125
3168.8671875
4019.056640625
3145.75390625
1833.619140625
1592.927734375
2304.83203125
1287.5546875
-125.998046875
610.845703125
1935.30078125
3360.361328125
5175.171875
6646.025390625
6839.560546875
3665.4375
1040.421875
-731.982421875
-3169.9609375
-1582.90234375
1618.791015625
3459.005859375
5204.060546875
5904.50390625
3918.798828125
1282.388671875
1878.388671875
4888.455078125
5048.826171875
1493.81640625
-1213.82421875
892.2109375
6617.96875
7733.666015625
3078.541015625
-686.0
-678.56640625
1005.81640625
583.076171875
-513.150390625
1132.357421875
1755.994140625
1400.388671875
1891.951171875
2151.130859375
3101.98046875
2950.541015625
1101.37109375
-1021.953125
-2885.361328125
-2653.1171875
107.34765625
2345.8515625
# row = 13
2174.7109375
780.439453125
680.677734375
1067.86328125
2099.84765625
3956.00390625
2012.09765625
-2693.71484375
-2407.859375
-312.501953125
-2108.77734375
-2485.19921875
-254.873046875
-707.3984375
-2359.580078125
-2417.32421875
-322.763671875
1340.193359375
-512.41796875
521.419921875
1480.158203125
-13.01171875
665.892578125
-1222.53515625
-3416.529296875
-608.416015625
1292.41015625
-149.416015625
1751.291015625
5698.470703125
3701.455078125
-240.474609375
744.025390625
1882.919921875
-140.796875
-2676.05078125
-3201.091796875
-2719.322265625
-1290.0703125
167.6484375
-1383.83203125
-3460.455078125
-1877.93359375
178.544921875
1488.470703125
3218.525390625
3018.263671875
3268.33203125
6527.83984375
6697.1171875
604.744140625
-2788.359375
-617.5546875
-4456.814453125
-10928.146484375
-9047.599609375
-2744.32421875
460.37890625
1785.783203125
3441.396484375
2595.943359375
-3903.576171875
-8441.375
-3314.41796875
3050.810546875
4461.359375
5206.658203125
3853.26953125
-1951.912109375
-6350.16015625
-3898.177734375
2109.37890625
3966.5625
1583.8828125
14.767578125
-2566.037109375
-3077.455078125
-702.712890625
-1319.22265625
-2749.01171875
-2540.34375
-4109.125
-5006.947265625
-1952.90234375
1179.537109375
-394.91796875
-2821.861328125
-2754.8828125
-2600.126953125
-3062.142578125
-3253.78125
-1650.654296875
177.58984375
752.765625
359.169921875
-3143.291015625
-5355.2578125
-3743.048828125
-2968.69921875
-1704.5
-22.6953125
1181.021484375
-248.70703125
-1332.529296875
2981.0546875
5633.8671875
696.599609375
-4120.056640625
-4932.6328125
-5810.634765625
-8685.732421875
-8721.28515625
-3081.076171875
2227.119140625
1388.859375
-2925.25
-4345.380859375
-4222.330078125
-3988.29296875
-1652.09765625
-223.162109375
-2776.783203125
-3115.248046875
-283.392578125
1160.892578125
3860.634765625
6496.046875
3520.705078125
-1940.810546875
-5840.365234375
-6789.94140625
-2949.072265625
1630.939453125
238.87890625
-1931.728515625
-498.58984375
822.533203125
2908.931640625
3142.900390625
2304.599609375
2952.03515625
2394.12890625
4295.72265625
5701.5078125
2070.978515625
-1698.654296875
-2055.654296875
1451.5625
4242.4140625
2015.322265625
1395.56640625
2198.158203125
500.94921875
2269.01953125
4634.482421875
1888.947265625
916.646484375
2064.892578125
-612.5625
-3618.654296875
-2388.2265625
-2163.037109375
-3423.123046875
-3543.33984375
-4527.255859375
-4653.7265625
-2506.99609375
-1522.248046875
-2800.31640625
-4264.09375
-4375.73046875
-3549.830078125
-1568.865234375
777.8984375
-1302.0859375
-4819.953125
-2631.51171875
-32.623046875
-1019.53515625
-495.517578125
-889.291015625
-3114.654296875
-4193.802734375
-4586.734375
-5429.900390625
-4845.162109375
-2028.447265625
2362.232421875
4047.443359375
1200.33203125
1512.71875
5629.404296875
5697.087890625
1191.6015625
-561.859375
443.1640625
-1174.599609375
-2349.96484375
1217.396484375
4752.84375
5451.09765625
4688.76171875
3321.02734375
2070.982421875
-265.216796875
-2622.9140625
-1785.599609375
338.404296875
1769.134765625
2897.26171875
3321.0078125
2765.607421875
-257.046875
-4211.27734375
-3976.68359375
-2635.740234375
-872.90234375
2195.583984375
-19.68359375
-3868.673828125
-2392.3515625
178.029296875
2605.685546875
3919.408203125
-391.96875
-3751.037109375
-2464.515625
-1515.951171875
162.900390625
1213.09765625
1281.2578125
634.9140625
-1074.15234375
-2111.931640625
-3511.197265625
-9435.193359375
-13895.03125
-10857.62109375
-3657.46484375
-946.408203125
-1191.724609375
-1930.7421875
-4121.2578125
-6198.673828125
-3457.353515625
1029.37890625
1315.0859375
-831.875
-2306.529296875
-2418.419921875
-260.853515625
-2153.412109375
-5468.94140625
-1806.49609375
1187.478515625
533.412109375
797.189453125
361.5859375
-676.24609375
-1382.634765625
-953.77734375
-1708.57421875
-4816.5234375
-2018.888671875
5302.49609375
4509.404296875
997.7734375
1949.859375
940.53125
-2560.291015625
-2852.78515625
-980.3828125
908.95703125
1759.6875
1820.474609375
3501.72265625
4881.453125
4667.638671875
2821.205078125
-422.33984375
-3202.76171875
47.6875
2863.41796875
111.923828125
-23.978515625
-178.73828125
-2982.953125
-3061.150390625
-3378.00390625
-5274.1484375
-5046.61328125
-1602.6796875
3102.95703125
4064.59375
-2293.1328125
-8354.259765625
-4004.15625
4001.037109375
5854.703125
4479.783203125
805.59375
-5001.345703125
-8100.6484375
-7801.390625
-5162.947265625
319.24609375
3023.345703125
270.408203125
-514.7734375
2154.294921875
1853.96875
-812.33203125
-872.111328125
1820.337890625
3195.71875
1603.33984375
1982.98046875
4595.517578125
5059.2734375
3150.26171875
-540.556640625
-4303.365234375
-5219.94140625
-1059.70703125
5173.9609375
5401.541015625
2715.3046875
4035.99609375
5266.0234375
2746.02734375
869.314453125
128.841796875
-1382.10546875
-1849.962890625
-2584.26171875
-4400.59375
-6741.041015625
-9781.064453125
-11605.83203125
-7453.255859375
-354.431640625
2724.083984375
840.880859375
-1765.212890625
-1038.689453125
429.876953125
-443.8671875
-617.52734375
737.779296875
-2.798828125
-982.685546875
1587.599609375
2812.6015625
-986.81640625
-3733.568359375
-1691.31640625
-713.392578125
-3189.330078125
-2630.98828125
392.84765625
-2451.240234375
-7747.060546875
-7928.54296875
-4920.685546875
-2167.212890625
-399.142578125
2695.552734375
2016.095703125
-3487.646484375
-8262.275390625
-9385.9296875
-4079.82421875
1556.052734375
897.44140625
-306.197265625
-1220.205078125
-1778.697265625
-1634.90234375
-2840.087890625
-3301.546875
-2154.005859375
-873.615234375
1143.708984375
1498.814453125
-127.203125
17.6171875
410.33203125
562.318359375
1937.650390625
260.189453125
-2448.26953125
694.751953125
1300.560546875
-4622.884765625
-5707.703125
-2377.607421875
-2918.099609375
-4031.53125
-2770.759765625
-1791.6953125
-647.482421875
1202.646484375
-400.830078125
-4015.546875
-5718.978515625
-2980.197265625
62.66796875
-1081.3125
-2109.302734375
223.900390625
1068.447265625
-2818.361328125
-3124.89453125
1580.44140625
1616.6640625
-2483.064453125
-4128.228515625
-6109.212890625
-6736.08203125
-3594.97265625
-1197.525390625
-278.47265625
1307.3359375
1941.611328125
442.54296875
-2476.267578125
-2016.390625
-450.390625
-406.7890625
102.712890625
-1696.0234375
-4179.84375
-2868.458984375
-1417.9765625
-1784.99609375
-1511.751953125
-395.953125
722.11328125
-348.373046875
407.29296875
2111.583984375
-715.419921875
-735.0
4673.95703125
8419.84765625
7498.666015625
3272.3359375
-2631.548828125
-6666.9296875
-6655.525390625
-4298.41796875
383.4609375
6915.939453125
9046.2890625
6749.08203125
4079.611328125
914.001953125
-118.8203125
1850.94140625
2120.876953125
680.705078125
2144.072265625
3185.375
-1765.662109375
-4621.271484375
-924.177734375
1816.287109375
1577.20703125
3571.515625
4813.298828125
1631.373046875
-688.421875
1244.296875
3073.365234375
3312.4765625
1118.021484375
-2425.84765625
-3136.78125
-2537.94140625
-5624.791015625
-5208.462890625
-1740.794921875
-3130.4375
-2367.150390625
1133.404296875
1913.212890625
3242.2734375
3150.671875
-475.94921875
-2700.3984375
-1515.462890625
-270.607421875
-1357.59765625
-4317.306640625
-5708.76171875
-2424.470703125
-276.986328125
-182.376953125
-440.474609375
-5524.900390625
-10475.3203125
-8643.693359375
-4356.2578125
-2644.529296875
24.310546875
4152.37109375
3385.875
-2459.53515625
-5694.419921875
-6579.912109375
-6700.205078125
-5651.904296875
-3504.076171875
-517.51171875
2158.341796875
2485.759765625
96.78125
1538.63671875
7819.220703125
7749.71484375
1540.685546875
1544.638671875
5761.314453125
4972.154296875
-117.119140625
-5174.162109375
-4905.26953125
-1021.76171875
-114.0703125
-48.171875
1053.72265625
1888.78125
2974.330078125
6025.029296875
8045.8125
2956.40234375
-3366.921875
-3048.966796875
-316.458984375
-2312.658203125
-2639.177734375
3323.19921875
6583.326171875
5924.767578125
7342.458984375
3564.703125
-4069.703125
-7074.5546875
-2973.416015625
152.869140625
-1649.921875
-2640.732421875
-442.611328125
2308.90625
2454.630859375
1213.69140625
2883.48828125
3867.81640625
1094.17578125
-2519.09765625
-4152.08203125
-4670.0078125
-4345.912109375
-2278.041015625
-773.970703125
-92.845703125
-365.919921875
-469.595703125
-455.11328125
-1852.65234375
-1467.90234375
-760.09375
-5264.892578125
-6831.2265625
-620.8203125
3738.77734375
3196.181640625
2156.283203125
2856.951171875
4761.328125
6940.6796875
4638.861328125
-737.18359375
-542.001953125
1747.568359375
-1707.13671875
-3106.47265625
-188.994140625
788.505859375
15.296875
-189.4453125
890.712890625
3436.748046875
5416.24609375
4326.650390625
1040.365234375
-2338.255859375
-3329.5546875
-796.654296875
-475.95703125
-3712.46875
-5668.08984375
-4839.25390625
-2710.619140625
-284.744140625
-389.802734375
-4077.49609375
-4779.0703125
-1182.53515625
-601.37109375
-2015.87109375
-753.494140625
-1160.087890625
439.71484375
5744.892578125
6666.0078125
5389.095703125
3858.423828125
5.884765625
589.359375
4770.443359375
2887.3359375
-2465.392578125
-3306.767578125
-1966.84765625
-5106.927734375
-8058.50390625
-7068.30859375
-3485.685546875
-1185.982421875
-1336.126953125
-400.94140625
477.603515625
-570.361328125
98.365234375
2348.533203125
359.341796875
-2851.845703125
-4914.6875
-4772.185546875
-588.869140625
-328.93359375
-1791.572265625
1076.66015625
-1034.3515625
-4447.353515625
-601.373046875
1889.64453125
-2199.654296875
-3825.18359375
-1246.732421875
-1586.060546875
-2834.220703125
461.466796875
4671.24609375
4152.28125
1583.306640625
946.41796875
973.7734375
834.8828125
382.060546875
-487.57421875
-1287.583984375
-4057.04296875
-5534.8984375
-3099.943359375
-1352.25
-1994.072265625
-2996.23828125
589.974609375
8052.28515625
7587.33203125
858.5546875
-2354.01953125
-531.310546875
390.765625
-172.216796875
2501.154296875
2184.0078125
-3234.73828125
-5725.275390625
-4430.306640625
-3100.1328125
-1186.302734375
-507.79296875
-3142.146484375
-3749.431640625
-502.712890625
729.173828125
920.6953125
2898.5078125
6056.2734375
7692.55859375
3171.544921875
-1346.75
478.34375
1539.84375
-40.041015625
1162.115234375
2166.203125
83.138671875
-1745.62109375
-1270.25390625
-172.4765625
-1050.43359375
-3061.513671875
-2833.4375
-1738.1953125
-1801.85546875
-628.83203125
1873.107421875
959.91015625
-1256.318359375
1428.240234375
2094.404296875
-1078.666015625
2012.591796875
6278.3515625
2136.521484375
-1862.439453125
-2088.390625
-4954.765625
-5714.39453125
-2281.544921875
403.458984375
1131.9765625
3425.5078125
6726.744140625
4357.109375
-577.662109375
-2683.390625
-2566.15625
-2450.927734375
-3435.71484375
-713.693359375
4054.650390625
2152.291015625
-438.279296875
1435.759765625
2708.24609375
4842.064453125
4361.556640625
-988.26953125
-1468.9453125
2705.9765625
2575.19140625
1739.4921875
2213.177734375
1898.984375
3203.8046875
4703.8984375
3161.662109375
-260.26953125
-1184.365234375
-603.75
-804.43359375
-2828.56640625
-4605.013671875
-4874.373046875
-2906.203125
2629.306640625
9261.990234375
9129.5703125
1157.185546875
-3540.318359375
-2477.49609375
-2147.34765625
-2035.470703125
-2780.8671875
-2499.345703125
1200.5078125
1351.564453125
-3212.07421875
-3758.912109375
-1545.91796875
-2142.171875
-3194.09375
-7.47265625
3551.15234375
4736.287109375
5077.55078125
2817.390625
317.455078125
936.349609375
3428.09375
6493.728515625
6298.080078125
2116.576171875
-431.89453125
-4326.349609375
-8256.94921875
-6188.51171875
-1336.576171875
464.451171875
-699.7578125
-803.443359375
-1153.9609375
-3430.9375
-2529.484375
910.91015625
1811.2734375
126.515625
1726.880859375
6656.787109375
6603.8359375
2073.759765625
-2265.3984375
-2431.873046875
858.951171875
-116.892578125
-2824.8125
-4402.84375
-3664.0234375
-318.419921875
438.439453125
-2113.798828125
-3309.142578125
-1881.595703125
2152.625
6686.0546875
6969.2578125
3875.451171875
3052.298828125
3583.09765625
1660.685546875
497.416015625
2278.93359375
1536.33203125
1784.908203125
3295.681640625
2187.060546875
-1435.513671875
-2873.29296875
-655.927734375
2130.462890625
1009.080078125
-130.1953125
1919.83203125
1442.75390625
-1642.21875
1.306640625
5581.201171875
7467.861328125
4609.60546875
443.8203125
-1217.564453125
-2197.1796875
-3603.89453125
-685.5078125
850.716796875
-3.44140625
1593.1875
1239.0546875
-409.087890625
-181.486328125
702.501953125
1119.919921875
-373.6953125
-927.634765625
310.5
-474.234375
-1901.408203125
-1084.087890625
1036.388671875
810.572265625
309.796875
1171.75390625
992.390625
1510.072265625
1794.787109375
-609.203125
-1694.158203125
3187.890625
6696.76953125
2997.537109375
707.091796875
3120.150390625
5641.626953125
2668.96875
-2585.99609375
-3629.767578125
-1888.00390625
-989.439453125
-1126.384765625
46.900390625
1512.07421875
-542.39453125
-4782.546875
-7735.12890625
-5363.599609375
1174.728515625
3627.7734375
-1184.615234375
-5460.55078125
-4886.609375
-2710.185546875
970.6171875
1485.171875
-2909.873046875
-2976.515625
125.46484375
1340.044921875
5049.3671875
8424.1328125
4417.78125
-1172.611328125
-506.744140625
5129.19921875
7820.31640625
5871.1171875
2194.861328125
504.732421875
997.951171875
1575.046875
5014.626953125
5648.9765625
1521.302734375
2586.267578125
4881.447265625
2526.484375
1564.669921875
1887.455078125
913.21484375
1135.80859375
306.494140625
-5063.326171875
-4790.630859375
2354.64453125
3747.525390625
-2166.857421875
-3688.07421875
2357.955078125
4083.64453125
996.595703125
-652.783203125
-3093.326171875
-2899.7109375
2044.525390625
2494.490234375
-2301.013671875
-5423.970703125
-7385.4609375
-6883.125
-3259.427734375
-1610.982421875
-2403.50390625
-3737.310546875
-3622.666015625
-3517.3203125
-4634.91015625
-4211.4140625
-5448.716796875
-8791.041015625
-8649.08984375
-9103.671875
-11272.984375
-9500.033203125
-7112.744140625
-7824.365234375
-10292.533203125
-12221.091796875
-13648.61328125
-16788.841796875
-20978.875
-25335.6328125
-28349.904296875
-32105.490234375
-40347.892578125
-50238.666015625
-59047.17578125
-65005.724609375
-66454.119140625
-65287.703125
-61685.474609375
-52019.048828125
-38697.412109375
-26176.392578125
-13611.435546875
-294.392578125
10785.974609375
14548.978515625
11230.53515625
4664.345703125
-6053.166015625
-19373.56640625
-29551.978515625
-36611.662109375
-40693.904296875
-40804.984375
-38546.41015625
-31306.6875
-18163.63671875
-7756.26953125
-10709.349609375
-30002.35546875
-61713.25390625
-95040.0703125
-115356.14453125
-120758.056640625
-112380.611328125
-92126.22265625
-72335.140625
-57745.03515625
-46363.833984375
-39685.71875
-38374.1328125
-33778.373046875
-23957.876953125
-20707.623046875
-21516.0
-16452.40234375
-14302.314453125
-17550.08984375
-18265.234375
-18454.40625
-20817.58203125
-24274.205078125
-26667.19921875
-27053.728515625
-28448.611328125
-30695.697265625
-31296.12890625
-31429.41796875
-31944.45703125
-31990.53515625
-31455.203125
-30576.697265625
-29468.1484375
-28535.5625
-33122.6328125
-33038.7578125
-33039.958984375
-33767.095703125
-33565.45703125
-32004.95703125
-32164.048828125
-32809.1171875
-31945.50390625
-31040.048828125
-30488.119140625
-28056.24609375
-24845.873046875
-28056.529296875
-33688.046875
-31357.494140625
-28446.970703125
-28071.99609375
-26358.08203125
-24305.009765625
-24217.533203125
-25373.068359375
-24389.728515625
-20577.923828125
-16031.486328125
-12691.61328125
-11642.859375
-12740.33203125
-15480.982421875
-18423.845703125
-19233.369140625
-18459.349609375
-18476.21875
-17442.208984375
-14524.1640625
-12854.0390625
-11940.716796875
-11518.455078125
-12634.849609375
-12012.904296875
-9196.9140625
-6744.083984375
-4382.587890625
-4015.7578125
-5303.955078125
-6183.869140625
-5753.978515625
-2108.005859375
605.27734375
-1955.404296875
-5716.876953125
-6201.072265625
-5462.943359375
-4468.060546875
-2013.533203125
-3164.69921875
-5778.4453125
-1130.46875
4438.775390625
1947.1796875
-4120.609375
-5775.9140625
-5908.416015625
-8057.990234375
-7647.234375
-4556.326171875
-513.255859375
2131.333984375
1388.875
896.275390625
404.900390625
-1584.443359375
-1980.021484375
-2330.1953125
-5087.921875
-4409.333984375
473.685546875
1174.267578125
-1901.62109375
-4413.62109375
-6769.376953125
-5946.080078125
-2354.755859375
-1488.548828125
-4486.40625
-9500.72265625
-12088.9453125
-6837.734375
-1721.0859375
-3667.140625
-5650.123046875
-1150.029296875
3631.0703125
-932.228515625
-6978.314453125
-2754.779296875
1786.984375
-1871.85546875
-4258.640625
-1314.685546875
721.197265625
-2021.775390625
-4638.03515625
-1573.490234375
3927.498046875
5473.287109375
298.275390625
-3340.017578125
-1022.224609375
1749.26953125
4927.275390625
8670.740234375
8173.96875
2983.087890625
-48.140625
2619.982421875
4166.830078125
1544.666015625
1019.619140625
3354.791015625
2662.26953125
-764.865234375
-2912.29296875
-5559.39453125
-5641.044921875
-983.833984375
2647.41796875
3611.640625
4329.294921875
3325.626953125
740.12109375
1204.021484375
2051.349609375
1378.578125
-1547.0859375
-8930.42578125
-8561.5078125
1303.154296875
5265.7421875
2241.099609375
-766.720703125
123.251953125
1106.974609375
-2349.767578125
-5497.06640625
-2893.228515625
1087.802734375
-1412.669921875
-4802.724609375
-3614.517578125
-2631.421875
-2094.10546875
-3805.3671875
-6518.56640625
-2423.79296875
1378.419921875
-3895.998046875
-7045.484375
-2792.724609375
1817.205078125
4036.447265625
3248.88671875
183.548828125
-1612.44140625
-1854.990234375
-3609.037109375
-3286.2578125
-1205.314453125
-2194.24609375
-4262.146484375
-3939.435546875
-794.2734375
2039.068359375
1529.01953125
-672.974609375
-3423.244140625
-3864.17578125
486.93359375
1851.68359375
-2425.896484375
-4546.71875
-4390.947265625
-6257.900390625
-4685.8125
1765.458984375
3057.869140625
-615.01953125
-976.435546875
216.609375
1657.626953125
3813.41796875
4229.48828125
-1744.0859375
-6693.84375
-1601.19140625
3595.330078125
3287.080078125
2986.44921875
3020.232421875
3273.32421875
5421.822265625
3100.126953125
-4010.619140625
-5384.59765625
-2564.7890625
-697.2265625
525.0
496.826171875
-1352.880859375
-2271.19140625
-571.80078125
-148.3828125
-1652.662109375
-266.27734375
3345.580078125
3522.12109375
542.185546875
191.517578125
3195.75390625
6132.21875
4555.42578125
-539.34375
-4176.68359375
-3108.66015625
-3665.37109375
-8489.2734375
-9283.0546875
-4975.529296875
-2330.341796875
-1908.01953125
[truncated: 29,583,429 more chars]
